# Supplementary material for: Hunting monolignol transporters: membrane proteomics and biochemical transport assays with membrane vesicles of Norway spruce
Source: J Exp Bot. 2020 Aug 10;71(20):6379–95. doi: 10.1093/jxb/eraa368 (PMC7586744; doi:10.1093/jxb/eraa368)
Supplement: eraa368_suppl_Supplementary_Table_1 [file eraa368_suppl_supplementary_table_1.xlsx]

## Sheet: 1A
Supplementary Table S1A. Proteins detected in SDC-solubilized enriched plasma membrane (UP) and microsomal (MF) fractions of developing xylem of Norway spruce, used to valuate the membrane fraction
ID	Arabidopsis homolog	Confidence level	xylem UP, SDC-solubilized	xylem MF, SDC-solubilized	Gene class of selected genes	Uniprot annotation
MA_100296g0010	AT5G46700.1	High	X	X		NA
MA_100379g0010	AT3G52300.1	Medium	X	X	ATP synthase	ATP synthase subunit d, mitochondrial OS=Arabidopsis thaliana GN=At3g52300 PE=1 SV=3
MA_100402g0010	AT4G05320.2	High	X	X		Polyubiquitin 10 OS=Arabidopsis thaliana GN=UBQ10 PE=1 SV=2
MA_10043564g0010	AT1G52280.1	High	X	X		Ras-related protein Rab7 OS=Gossypium hirsutum GN=RAB7 PE=2 SV=1
MA_10078g0020	AT5G01460.1	Medium	X			LIMR family protein At5g01460 OS=Arabidopsis thaliana GN=At5g01460 PE=2 SV=1
MA_10090g0010	AT5G17920.1	High	X	X		5-methyltetrahydropteroyltriglutamate--homocysteine methyltransferase OS=Catharanthus roseus GN=METE PE=2 SV=1
MA_10103335g0010	AT4G34050.1	High		X		Catechol O-methyltransferase OS=Equus caballus GN=COMT PE=2 SV=1
MA_101067g0010	AT3G52930.1	High	X	X		Fructose-bisphosphate aldolase, cytoplasmic isozyme OS=Spinacia oleracea PE=2 SV=1
MA_10131595g0010	AT2G17840.1	High		X		NA
MA_10156g0010	AT1G16780.1	High		X	Proton pump	Pyrophosphate-energized membrane proton pump 3 OS=Arabidopsis thaliana GN=AVPL2 PE=2 SV=1
MA_10168585g0010	AT5G03340.1	High	X			Cell division cycle protein 48 homolog OS=Glycine max GN=CDC48 PE=2 SV=1
MA_101812g0010	AT2G24520.1	High	X	X	Proton pump	Plasma membrane ATPase OS=Oryza sativa subsp. japonica GN=Os04g0656100 PE=2 SV=1
MA_101924g0020	AT1G02130.1	High	X	X		Ras-related protein RIC1 OS=Oryza sativa subsp. japonica GN=RIC1 PE=2 SV=2
MA_102060g0010	AT2G25540.1	High	X			Probable cellulose synthase A catalytic subunit 1 [UDP-forming] OS=Oryza sativa subsp. japonica GN=CESA1 PE=2 SV=1
MA_10206328g0010	AT5G64140.1	High	X	X		40S ribosomal protein S28 OS=Zea mays GN=RPS28 PE=3 SV=1
MA_10208914g0010	AT4G17170.1	Medium	X	X		Ras-related protein RABB1c OS=Arabidopsis thaliana GN=RABB1C PE=2 SV=1
MA_102106g0010	AT1G01540.2	Medium	X			Probable serine/threonine-protein kinase At1g01540 OS=Arabidopsis thaliana GN=At1g01540 PE=1 SV=2
MA_102140g0020	AT1G70600.1	High	X			60S ribosomal protein L27a-3 OS=Arabidopsis thaliana GN=RPL27AC PE=2 SV=2
MA_102149g0010	AT3G60750.1	High	X			Transketolase, chloroplastic OS=Solanum tuberosum PE=2 SV=1
MA_102312g0010	AT5G49720.1	High	X	X		Endoglucanase 25 OS=Arabidopsis thaliana GN=KOR PE=1 SV=1
MA_10241825g0010	AT3G12260.1	Medium		X		NADH dehydrogenase [ubiquinone] 1 alpha subcomplex subunit 6 OS=Arabidopsis thaliana GN=At3g12260 PE=2 SV=1
MA_102436g0010	AT1G48240.1	High	X			Novel plant SNARE 12 OS=Arabidopsis thaliana GN=NPSN12 PE=2 SV=1
MA_102570g0010	AT1G75560.1	High	X			DNA-binding protein HEXBP OS=Leishmania major GN=HEXBP PE=4 SV=1
MA_10260477g0010	AT3G16340.1	High	X		ABC transporter	Pleiotropic drug resistance protein 3 OS=Oryza sativa subsp. indica GN=PDR3 PE=2 SV=1
MA_10262551g0010	AT4G00330.1	Medium	X			Calmodulin-binding receptor-like cytoplasmic kinase 2 OS=Arabidopsis thaliana GN=CRCK2 PE=2 SV=1
MA_102655g0010	AT5G56600.1	High	X			Profilin-1 OS=Ricinus communis GN=PRO1 PE=2 SV=1
MA_10268127g0010	AT4G32470.1	Medium		X		Cytochrome b-c1 complex subunit 7-1 OS=Arabidopsis thaliana GN=QCR7-1 PE=1 SV=1
MA_102713g0020	AT2G18110.1	High	X			Elongation factor 1-delta OS=Pimpinella brachycarpa PE=2 SV=3
MA_103022g0010	AT2G01970.1	High		X		Putative phagocytic receptor 1b OS=Dictyostelium discoideum GN=phg1b PE=2 SV=1
MA_10325684g0010	AT4G39080.1	Medium	X		Proton pump	Vacuolar proton ATPase a3 OS=Arabidopsis thaliana GN=VHA-a3 PE=1 SV=1
MA_10330942g0010	AT1G03860.1	High		X		Prohibitin-2 OS=Dictyostelium discoideum GN=phbB PE=3 SV=1
MA_10332403g0010	AT5G09810.1	High	X	X		Actin-7 OS=Arabidopsis thaliana GN=ACT7 PE=1 SV=1
MA_10341095g0020	AT5G28540.1	Medium		X		Luminal-binding protein 4 OS=Nicotiana tabacum GN=BIP4 PE=2 SV=1
MA_10347733g0010	AT2G39050.1	Medium	X	X		NA
MA_103500g0020	AT5G01710.1	High		X		NA
MA_10351g0010	AT1G47420.1	Medium		X		Uncharacterized protein At1g47420, mitochondrial OS=Arabidopsis thaliana GN=At1g47420 PE=1 SV=1
MA_10363858g0010	AT1G80660.1	High	X	X	Proton pump	Plasma membrane ATPase OS=Oryza sativa subsp. japonica GN=Os04g0656100 PE=2 SV=1
MA_10368868g0010	AT4G30440.1	Medium		X		Vacuolar-sorting receptor 3 OS=Arabidopsis thaliana GN=VSR3 PE=2 SV=1
MA_10373780g0020	AT5G42080.1	Medium	X	X		Dynamin-related protein 5A OS=Glycine max PE=2 SV=1
MA_10381604g0010	AT1G55170.1	Medium	X			NA
MA_10382255g0010	AT3G46520.1	Medium		X		Actin-93 (Fragment) OS=Nicotiana tabacum PE=3 SV=1
MA_103867g0010	AT5G42570.1	High	X	X	Homeobox	NA
MA_10393847g0010	AT5G02500.1	Medium	X	X		Heat shock 70 kDa protein OS=Glycine max GN=HSP70 PE=3 SV=1
MA_10394417g0010	AT3G53990.1	High		X		Universal stress protein A-like protein OS=Arabidopsis thaliana GN=At3g01520 PE=1 SV=2
MA_104140g0030	AT1G53210.1	Medium	X		Na+/Ca(2+) exchanger	NA
MA_104203g0010	AT1G71830.1	High	X			Somatic embryogenesis receptor kinase 1 OS=Arabidopsis thaliana GN=SERK1 PE=1 SV=2
MA_10425916g0010	AT2G12400.1	Medium	X	X		NA
MA_10426113g0010	AT3G28715.1	High	X		Proton pump	V-type proton ATPase subunit d2 OS=Arabidopsis thaliana GN=VHA-D2 PE=2 SV=1
MA_10426143g0010	AT2G01600.1	High	X	X		Putative clathrin assembly protein At2g01600 OS=Arabidopsis thaliana GN=At2g01600 PE=2 SV=2
MA_10426449g0010	AT1G11890.1	High	X	X		25.3 kDa vesicle transport protein OS=Arabidopsis thaliana GN=SEC22 PE=2 SV=1
MA_10426544g0020	AT3G04120.1	High	X			Glyceraldehyde-3-phosphate dehydrogenase, cytosolic OS=Pinus sylvestris GN=GAPC PE=2 SV=1
MA_10426681g0010	AT2G16850.1	High	X	X	MIP aquaporins	Probable aquaporin PIP2-8 OS=Arabidopsis thaliana GN=PIP2-8 PE=1 SV=1
MA_10426754g0010	AT2G47060.4	High	X			Pto-interacting protein 1 OS=Solanum lycopersicum GN=PTI1 PE=1 SV=2
MA_10426758g0020	AT1G56070.1	High	X	X		Elongation factor 2 OS=Beta vulgaris PE=2 SV=1
MA_10426786g0010	AT4G27270.1	High	X	X		Flavoprotein WrbA OS=Serratia proteamaculans (strain 568) GN=wrbA PE=3 SV=1
MA_10426804g0010	AT5G10360.1	High	X	X		40S ribosomal protein S6 OS=Asparagus officinalis GN=rps6 PE=2 SV=1
MA_10427013g0010	AT5G19990.1	High	X	X		26S protease regulatory subunit 8 homolog A OS=Arabidopsis thaliana GN=RPT6A PE=2 SV=1
MA_10427069g0010	AT5G66760.1	Medium		X		Succinate dehydrogenase [ubiquinone] flavoprotein subunit, mitochondrial OS=Oryza sativa subsp. japonica GN=SDH1 PE=2 SV=1
MA_10427147g0010	AT3G53430.1	High	X	X		60S ribosomal protein L12-3 OS=Arabidopsis thaliana GN=RPL12C PE=2 SV=1
MA_10427158g0010	AT5G55190.1	High	X			GTP-binding nuclear protein Ran-A1 OS=Nicotiana tabacum GN=RAN-A1 PE=2 SV=1
MA_10427170g0010	AT4G02280.1	High	X	X		Sucrose synthase 4 OS=Oryza sativa subsp. japonica GN=SUS4 PE=2 SV=1
MA_10427170g0020	AT4G02280.1	Medium	X	X		Sucrose synthase 4 OS=Oryza sativa subsp. japonica GN=SUS4 PE=2 SV=1
MA_10427190g0010	AT3G03800.1	High	X			Putative syntaxin-131 OS=Arabidopsis thaliana GN=SYP131 PE=2 SV=1
MA_10427326g0010	AT4G17170.1	High	X			Ras-related protein RABB1c OS=Arabidopsis thaliana GN=RABB1C PE=2 SV=1
MA_10427399g0010	AT5G22060.1	High	X			DnaJ protein homolog OS=Cucumis sativus GN=DNAJ1 PE=2 SV=1
MA_10427501g0010	AT3G62790.1	High		X		NADH dehydrogenase [ubiquinone] iron-sulfur protein 5-B OS=Arabidopsis thaliana GN=At3g62790 PE=2 SV=1
MA_10427517g0010	AT4G39230.1	High		X		Isoflavone reductase homolog A622 OS=Nicotiana tabacum PE=2 SV=1
MA_10427606g0010	AT5G17920.1	High	X	X		5-methyltetrahydropteroyltriglutamate--homocysteine methyltransferase OS=Mesembryanthemum crystallinum GN=METE PE=2 SV=1
MA_10427661g0030	AT5G09810.1	High	X	X		Actin OS=Gossypium hirsutum PE=3 SV=1
MA_10427851g0010	AT4G35790.1	Medium	X	X		Phospholipase D delta OS=Arabidopsis thaliana GN=PLDDELTA PE=1 SV=2
MA_10427917g0010	AT3G02080.1	High	X			40S ribosomal protein S19-1 OS=Arabidopsis thaliana GN=RPS19A PE=2 SV=1
MA_10427919g0010	AT5G57490.1	High		X	Channel	Mitochondrial outer membrane protein porin of 36 kDa OS=Solanum tuberosum PE=1 SV=2
MA_10427943g0010	AT3G13772.1	High	X	X		Transmembrane 9 superfamily member 4 OS=Mus musculus GN=Tm9sf4 PE=2 SV=1
MA_10427946g0010	AT5G61310.1	High		X		Cytochrome c oxidase subunit 5C OS=Oryza sativa subsp. japonica GN=COX5C PE=3 SV=3
MA_10427947g0020	AT4G28390.1	High	X	X	ADP/ATP carrier	ADP,ATP carrier protein 3, mitochondrial OS=Arabidopsis thaliana GN=AAC3 PE=1 SV=1
MA_10427963g0010	AT2G33040.1	High		X	ATP synthase	ATP synthase subunit gamma, mitochondrial OS=Ipomoea batatas GN=ATPC PE=1 SV=2
MA_10427968g0010	AT5G61790.1	High	X	X		Calnexin homolog OS=Glycine max PE=2 SV=1
MA_10428137g0010	AT5G65270.1	High	X	X		Ras-related protein Rab11A OS=Lotus japonicus GN=RAB11A PE=2 SV=1
MA_10428203g0010	AT2G01250.1	High	X			60S ribosomal protein L7-2 OS=Arabidopsis thaliana GN=RPL7B PE=1 SV=1
MA_10428281g0010	AT2G03510.1	High		X		Erlin-2 OS=Rattus norvegicus GN=Erlin2 PE=1 SV=1
MA_10428416g0010	AT1G53210.1	High	X	X	Na+/Ca(2+) exchanger	NA
MA_10428425g0010	AT4G34660.1	Medium	X	X		NA
MA_10428427g0010	AT1G19835.1	High	X			Filament-like plant protein 4 OS=Arabidopsis thaliana GN=FPP4 PE=2 SV=1
MA_10428452g0010	AT5G54780.1	Medium		X		NA
MA_10428487g0010	AT2G37270.1	High	X	X		40S ribosomal protein S5-1 OS=Arabidopsis thaliana GN=RPS5A PE=1 SV=1
MA_10428490g0010	AT2G19730.1	High	X	X		60S ribosomal protein L28-2 OS=Arabidopsis thaliana GN=RPL28C PE=2 SV=1
MA_10428554g0010	AT4G17170.1	Medium	X	X		Ras-related protein RABB1c OS=Arabidopsis thaliana GN=RABB1C PE=2 SV=1
MA_10428615g0010	AT5G62740.1	High	X	X		Hypersensitive-induced response protein 1 OS=Arabidopsis thaliana GN=HIR1 PE=1 SV=1
MA_10428724g0010	AT2G25340.1	Medium	X			Vesicle-associated membrane protein 712 OS=Arabidopsis thaliana GN=VAMP712 PE=2 SV=1
MA_10428871g0010	AT4G35300.1	High	X		Major facilitator superfamily	Monosaccharide-sensing protein 2 OS=Arabidopsis thaliana GN=MSSP2 PE=2 SV=2
MA_10428887g0010	AT2G39900.1	High	X	X	LIM	Pollen-specific protein SF3 OS=Helianthus annuus GN=SF3 PE=2 SV=1
MA_10428941g0010	AT1G54990.1	High		X		Protein AUXIN RESPONSE 4 OS=Arabidopsis thaliana GN=AXR4 PE=1 SV=1
MA_10428948g0010	AT1G59610.1	High	X	X		Dynamin-2A OS=Arabidopsis thaliana GN=DRP2A PE=1 SV=2
MA_10428984g0010	AT5G45160.1	Medium	X	X		Protein ROOT HAIR DEFECTIVE 3 homolog 2 OS=Arabidopsis thaliana GN=At5g45160 PE=2 SV=1
MA_10428984g0020	AT3G13870.1	Low		X		Protein ROOT HAIR DEFECTIVE 3 homolog 1 OS=Oryza sativa subsp. japonica GN=Os12g0604600 PE=2 SV=1
MA_10428993g0010	AT5G08060.1	High		X		NA
MA_10429123g0020	AT3G60600.1	High		X		Vesicle-associated protein 1-1 OS=Arabidopsis thaliana GN=PVA11 PE=1 SV=1
MA_10429137g0010	AT3G14750.1	High	X	X		NA
MA_10429172g0010	AT1G12470.1	High	X			Vacuolar protein sorting-associated protein 18 homolog OS=Danio rerio GN=vps18 PE=2 SV=2
MA_10429177g0010	AT4G18780.1	High	X	X		Cellulose synthase A catalytic subunit 4 [UDP-forming] OS=Oryza sativa subsp. japonica GN=CESA4 PE=2 SV=1
MA_10429265g0010	AT4G09800.1	High	X			40S ribosomal protein S18 OS=Arabidopsis thaliana GN=RPS18A PE=1 SV=1
MA_10429284g0010	AT1G11860.1	Medium	X	X		Aminomethyltransferase, mitochondrial OS=Mesembryanthemum crystallinum GN=GDCST PE=2 SV=1
MA_10429293g0010	AT1G59870.1	Medium	X	X	ABC transporter	ABC transporter G family member 36 OS=Arabidopsis thaliana GN=ABCG36 PE=1 SV=1
MA_10429397g0010	AT1G26850.1	Medium	X	X		Probable methyltransferase PMT2 OS=Arabidopsis thaliana GN=At1g26850 PE=1 SV=2
MA_10429422g0010	AT2G44060.1	High	X	X		Late embryogenesis abundant protein Lea14-A OS=Gossypium hirsutum GN=LEA14-A PE=2 SV=1
MA_10429431g0020	AT5G23540.1	High	X			26S proteasome non-ATPase regulatory subunit 14 OS=Arabidopsis thaliana GN=RPN11 PE=2 SV=1
MA_10429450g0010	AT3G53230.1	Low	X			Cell division control protein 48 homolog D OS=Arabidopsis thaliana GN=CDC48D PE=1 SV=1
MA_10429481g0030	AT4G30160.2	High	X			Villin-4 OS=Arabidopsis thaliana GN=VLN4 PE=1 SV=1
MA_10429541g0010	AT1G17420.1	High	X	X		Linoleate 13S-lipoxygenase 3-1, chloroplastic OS=Solanum tuberosum GN=LOX3.1 PE=1 SV=1
MA_10429543g0010	AT5G16150.1	High		X	Major facilitator superfamily	Plastidic glucose transporter 4 OS=Arabidopsis thaliana GN=At5g16150 PE=1 SV=2
MA_10429544g0010	AT5G40810.1	High		X		Cytochrome c1-1, heme protein, mitochondrial OS=Solanum tuberosum GN=CYCL PE=2 SV=1
MA_10429544g0030	AT5G40810.1	High		X		Cytochrome c1-1, heme protein, mitochondrial OS=Solanum tuberosum GN=CYCL PE=2 SV=1
MA_10429560g0010	AT4G34460.1	High		X		Guanine nucleotide-binding protein subunit beta OS=Zea mays GN=GB1 PE=2 SV=1
MA_10429683g0010	AT5G63400.1	High	X	X		Adenylate kinase B OS=Oryza sativa subsp. japonica GN=ADK-B PE=2 SV=1
MA_10429869g0010	AT4G02080.1	High	X	X		GTP-binding protein SAR1A OS=Arabidopsis thaliana GN=SAR1A PE=2 SV=1
MA_10429885g0010	AT1G45545.1	High	X	X		Protein WEAK CHLOROPLAST MOVEMENT UNDER BLUE LIGHT-like 2 OS=Arabidopsis thaliana GN=WEL2 PE=2 SV=1
MA_10429995g0010	AT2G19680.1	High	X	X		NA
MA_10430056g0020	AT2G30740.1	Medium	X	X		PTI1-like tyrosine-protein kinase 2 OS=Arabidopsis thaliana GN=PTI12 PE=1 SV=1
MA_10430063g0010	AT1G56720.1	High	X			Probable receptor-like protein kinase At2g42960 OS=Arabidopsis thaliana GN=At2g42960 PE=2 SV=1
MA_10430182g0010	AT1G67430.1	High	X	X		60S ribosomal protein L17-1 OS=Arabidopsis thaliana GN=RPL17A PE=1 SV=1
MA_10430197g0010	AT4G34660.1	High	X	X		NA
MA_10430228g0010	AT3G12110.1	Medium	X	X		Actin-100 (Fragment) OS=Solanum tuberosum GN=AC100 PE=3 SV=1
MA_10430239g0010	AT1G09610.1	High	X	X		NA
MA_10430291g0010	AT3G22845.1	High	X	X		Transmembrane emp24 domain-containing protein p24beta3 OS=Arabidopsis thaliana GN=At3g22845 PE=2 SV=1
MA_10430339g0010	AT3G12110.1	High	X	X		Actin OS=Gossypium hirsutum PE=3 SV=1
MA_10430359g0040	AT3G57410.1	High	X			Villin-2 OS=Arabidopsis thaliana GN=VLN2 PE=1 SV=2
MA_10430431g0030	AT2G26890.1	High	X			DnaJ homolog subfamily C member 13 OS=Homo sapiens GN=DNAJC13 PE=1 SV=5
MA_10430469g0010	AT1G78900.1	High	X	X	ATP synthase	V-type proton ATPase catalytic subunit A (Fragment) OS=Zea mays PE=2 SV=1
MA_10430522g0010	AT1G09630.1	High	X	X		Ras-related protein RABA2a OS=Arabidopsis thaliana GN=RABA2A PE=2 SV=1
MA_10430537g0010	AT4G00820.1	High	X			NA
MA_10430537g0020	AT5G03040.1	Medium	X			Protein IQ-DOMAIN 1 OS=Arabidopsis thaliana GN=IQD1 PE=1 SV=1
MA_10430543g0010	AT1G36070.1	Medium		X		NA
MA_10430549g0010	AT5G63840.1	Medium		X		Neutral alpha-glucosidase AB OS=Dictyostelium discoideum GN=modA PE=3 SV=1
MA_10430553g0010	AT4G19120.1	High		X		Probable methyltransferase PMT21 OS=Arabidopsis thaliana GN=ERD3 PE=2 SV=1
MA_10430708g0010	AT1G79340.1	High	X	X		Metacaspase-4 OS=Arabidopsis thaliana GN=AMC4 PE=1 SV=1
MA_10430767g0010	AT3G27960.1	Medium	X			Kinesin light chain OS=Caenorhabditis elegans GN=klc-2 PE=2 SV=2
MA_10430790g0030	AT3G49010.1	High	X	X		60S ribosomal protein L13-1 OS=Arabidopsis thaliana GN=RPL13B PE=1 SV=1
MA_10430815g0010	AT4G10440.1	Medium		X		Probable methyltransferase PMT17 OS=Arabidopsis thaliana GN=At4g10440 PE=2 SV=1
MA_10430933g0010	AT5G62740.1	High	X	X		Hypersensitive-induced response protein 1 OS=Arabidopsis thaliana GN=HIR1 PE=1 SV=1
MA_10430956g0010	AT1G32400.1	High	X	X		NA
MA_10431009g0010	AT3G47520.1	High	X	X		Malate dehydrogenase, chloroplastic OS=Arabidopsis thaliana GN=At3g47520 PE=1 SV=1
MA_10431031g0010	AT4G24190.1	High	X	X		Endoplasmin homolog OS=Hordeum vulgare PE=2 SV=1
MA_10431049g0010	AT1G20080.1	High		X		Synaptotagmin-2 OS=Arabidopsis thaliana GN=SYT2 PE=2 SV=1
MA_10431092g0010	AT3G47930.1	High		X		L-galactono-1,4-lactone dehydrogenase 1, mitochondrial OS=Oryza sativa subsp. japonica GN=GLDH1 PE=2 SV=1
MA_10431163g0010	AT4G36130.1	High	X			60S ribosomal protein L8 OS=Solanum lycopersicum GN=RPL8 PE=2 SV=1
MA_10431251g0010	AT5G12250.1	High	X	X		Tubulin beta-2 chain OS=Eleusine indica GN=TUBB2 PE=2 SV=1
MA_10431279g0010	AT1G73340.1	Medium		X		Cytochrome P450 720B2 OS=Pinus taeda GN=CYP720B2 PE=2 SV=1
MA_10431342g0010	AT3G56690.1	Medium		X		Calmodulin-interacting protein 111 OS=Arabidopsis thaliana GN=CIP111 PE=1 SV=1
MA_10431517g0010	AT4G31480.1	High	X			Coatomer subunit beta-1 OS=Arabidopsis thaliana GN=At4g31480 PE=1 SV=2
MA_10431596g0010	AT3G46060.1	High	X	X		Ras-related protein RABE1c OS=Arabidopsis thaliana GN=RABE1C PE=1 SV=1
MA_10431681g0010	AT3G12160.1	Medium	X	X		Ras-related protein RABA4d OS=Arabidopsis thaliana GN=RABA4D PE=1 SV=1
MA_10431833g0010	AT2G04350.1	High		X		Long chain acyl-CoA synthetase 8 OS=Arabidopsis thaliana GN=LACS8 PE=2 SV=1
MA_10432016g0010	AT1G16860.1	High	X	X		Uncharacterized membrane protein At1g16860 OS=Arabidopsis thaliana GN=At1g16860 PE=1 SV=1
MA_10432052g0010	AT2G14740.1	High	X	X		Vacuolar-sorting receptor 3 OS=Arabidopsis thaliana GN=VSR3 PE=2 SV=1
MA_10432054g0010	AT2G01470.1	Medium		X		SEC12-like protein 2 OS=Arabidopsis thaliana GN=STL2P PE=1 SV=4
MA_10432094g0010	AT4G02280.1	High	X	X		Sucrose synthase 2 OS=Pisum sativum GN=SUS2 PE=2 SV=1
MA_10432099g0010	AT5G54160.1	High	X	X	Monolignol pathway	Caffeic acid 3-O-methyltransferase 1 OS=Populus kitakamiensis GN=HOMT1 PE=3 SV=1
MA_10432200g0010	AT3G04400.1	High	X			60S ribosomal protein L23 OS=Arabidopsis thaliana GN=RPL23A PE=2 SV=3
MA_10432240g0020	AT4G33700.1	High	X			DUF21 domain-containing protein At4g33700 OS=Arabidopsis thaliana GN=CBSDUF6 PE=1 SV=1
MA_10432244g0010	AT5G62670.1	High	X	X	Proton pump	ATPase 11, plasma membrane-type OS=Arabidopsis thaliana GN=AHA11 PE=1 SV=1
MA_10432359g0010	AT5G54380.1	High	X			Receptor-like protein kinase THESEUS 1 OS=Arabidopsis thaliana GN=THE1 PE=1 SV=1
MA_10432442g0010	AT4G34050.1	High		X		Catechol O-methyltransferase OS=Equus caballus GN=COMT PE=2 SV=1
MA_10432470g0010	AT3G17970.1	Medium		X		Translocon at the outer membrane of chloroplasts 64 OS=Pisum sativum GN=TOC64 PE=1 SV=1
MA_10432549g0010	AT1G51980.1	High	X	X		Mitochondrial-processing peptidase subunit alpha OS=Solanum tuberosum GN=MPP PE=1 SV=1
MA_10432652g0010	AT2G36850.1	Medium	X			Callose synthase 10 OS=Arabidopsis thaliana GN=CALS10 PE=2 SV=5
MA_10432674g0020	AT3G58730.1	High	X	X	Proton pump	V-type proton ATPase subunit D OS=Arabidopsis thaliana GN=VHA-D PE=1 SV=2
MA_10433133g0010	AT3G12580.1	High	X	X		Probable mediator of RNA polymerase II transcription subunit 37c OS=Arabidopsis thaliana GN=MED37C PE=1 SV=1
MA_10433227g0010	AT1G53540.1	High	X			18.2 kDa class I heat shock protein OS=Medicago sativa GN=HSP18.2 PE=2 SV=1
MA_10433352g0010	AT4G24520.1	High		X		NADPH--cytochrome P450 reductase OS=Vigna radiata var. radiata PE=1 SV=1
MA_10433374g0010	AT3G15730.1	Medium	X			Phospholipase D alpha 1 OS=Vigna unguiculata GN=PLD1 PE=2 SV=1
MA_10433420g0010	AT3G26935.1	Medium	X	X		Probable S-acyltransferase At3g26935 OS=Arabidopsis thaliana GN=At3g26935 PE=1 SV=1
MA_10433454g0020	AT4G13940.1	High	X	X		Adenosylhomocysteinase OS=Nicotiana tabacum GN=SAHH PE=2 SV=1
MA_10433483g0010	AT5G02500.1	High	X			Heat shock cognate 70 kDa protein 2 OS=Solanum lycopersicum GN=HSC-2 PE=2 SV=1
MA_10433607g0010	AT5G11560.1	High	X			ER membrane protein complex subunit 1 OS=Gallus gallus GN=EMC1 PE=2 SV=1
MA_10433644g0010	AT1G59610.1	High	X	X		Dynamin-2B OS=Arabidopsis thaliana GN=DRP2B PE=1 SV=2
MA_10434136g0010	AT2G46170.1	High	X	X		Reticulon-like protein B3 OS=Arabidopsis thaliana GN=RTNLB3 PE=1 SV=1
MA_10434216g0010	AT1G21630.2	High	X			Uncharacterized calcium-binding protein C800.10c OS=Schizosaccharomyces pombe (strain 972 / ATCC 24843) GN=SPBC800.10c PE=2 SV=1
MA_10434486g0010	AT1G55190.1	High	X	X		PRA1 family protein F2 OS=Arabidopsis thaliana GN=PRA1F2 PE=1 SV=1
MA_10434491g0010	AT5G42080.1	Medium	X	X		Dynamin-related protein 5A OS=Glycine max PE=2 SV=1
MA_10434574g0010	AT1G26480.1	High	X			14-3-3-like protein D OS=Glycine max GN=GF14D PE=2 SV=1
MA_10434601g0010	AT2G36380.1	Medium	X	X	ABC transporter	Probable pleiotropic drug resistance protein 2 OS=Oryza sativa subsp. japonica GN=PDR2 PE=3 SV=1
MA_10434693g0010	AT3G09740.1	Medium	X	X		Syntaxin-71 OS=Arabidopsis thaliana GN=SYP71 PE=1 SV=1
MA_10434733g0010	AT4G27090.1	High	X			60S ribosomal protein L14-2 OS=Arabidopsis thaliana GN=RPL14B PE=2 SV=1
MA_10434855g0010	AT3G53990.1	High	X	X		NA
MA_10434893g0010	AT1G47260.1	Medium		X		Gamma carbonic anhydrase 2, mitochondrial OS=Arabidopsis thaliana GN=GAMMACA2 PE=1 SV=1
MA_10434929g0010	AT3G03100.1	High		X		Probable NADH dehydrogenase [ubiquinone] 1 alpha subcomplex subunit 12 OS=Arabidopsis thaliana GN=At3g03100 PE=1 SV=1
MA_10434957g0010	AT2G36910.1	High	X	X	ABC transporter	ABC transporter B family member 1 OS=Arabidopsis thaliana GN=ABCB1 PE=1 SV=1
MA_10434967g0010	AT5G60860.1	High	X	X		Ras-related protein RABA1f OS=Arabidopsis thaliana GN=RABA1F PE=2 SV=1
MA_10434974g0010	AT5G37510.2	High		X		NADH dehydrogenase [ubiquinone] iron-sulfur protein 1, mitochondrial OS=Solanum tuberosum PE=2 SV=1
MA_10435137g0010	AT2G40060.1	High	X	X		Clathrin light chain 2 OS=Arabidopsis thaliana GN=CLC2 PE=1 SV=1
MA_10435152g0010	AT5G25590.1	High	X			NA
MA_10435202g0010	AT2G38360.1	High		X		PRA1 family protein B4 OS=Arabidopsis thaliana GN=PRA1B4 PE=1 SV=1
MA_10435285g0010	AT4G29520.1	Medium		X		NA
MA_10435501g0030	AT2G39050.1	High		X		NA
MA_10435555g0010	AT5G41620.1	High	X			NA
MA_10435572g0010	AT5G23300.1	Medium		X		Dihydroorotate dehydrogenase (quinone), mitochondrial OS=Arabidopsis thaliana GN=PYRD PE=1 SV=2
MA_10435689g0020	AT1G76390.1	High	X			U-box domain-containing protein 43 OS=Arabidopsis thaliana GN=PUB43 PE=2 SV=1
MA_10435775g0010	AT3G17390.1	High	X			S-adenosylmethionine synthase 1 OS=Picea sitchensis GN=METK1 PE=2 SV=1
MA_10435782g0010	AT1G47260.1	High	X	X		Gamma carbonic anhydrase 2, mitochondrial OS=Arabidopsis thaliana GN=GAMMACA2 PE=1 SV=1
MA_10435829g0020	AT3G19820.1	Medium	X			Delta(24)-sterol reductase OS=Arabidopsis thaliana GN=DIM PE=1 SV=2
MA_10435875g0010	AT2G07560.1	High	X	X	Proton pump	Plasma membrane ATPase 4 OS=Nicotiana plumbaginifolia GN=PMA4 PE=2 SV=1
MA_10435875g0020	AT2G18960.1	High		X	Proton pump	Plasma membrane ATPase OS=Oryza sativa subsp. japonica GN=Os04g0656100 PE=2 SV=1
MA_10435885g0010	AT1G26670.1	High	X			Vesicle transport v-SNARE 13 OS=Arabidopsis thaliana GN=VTI13 PE=2 SV=1
MA_10435921g0010	AT5G35200.1	High	X			Putative clathrin assembly protein At5g35200 OS=Arabidopsis thaliana GN=At5g35200 PE=1 SV=1
MA_10435930g0010	AT5G12180.1	Medium	X	X		Calcium-dependent protein kinase 17 OS=Arabidopsis thaliana GN=CPK17 PE=2 SV=1
MA_10435930g0050	AT4G23650.1	Medium	X	X		Calcium-dependent protein kinase 3 OS=Arabidopsis thaliana GN=CPK3 PE=1 SV=1
MA_10435945g0010	AT5G45130.1	High	X			Ras-related protein RHN1 OS=Nicotiana plumbaginifolia GN=RHN1 PE=2 SV=1
MA_10436001g0010	AT1G22410.1	Medium		X	Shikimate pathway	Phospho-2-dehydro-3-deoxyheptonate aldolase 1, chloroplastic OS=Nicotiana tabacum GN=DHAPS-1 PE=2 SV=1
MA_10436001g0020	AT1G22410.1	High	X	X	Shikimate pathway	Phospho-2-dehydro-3-deoxyheptonate aldolase 1, chloroplastic OS=Solanum tuberosum GN=SHKA PE=1 SV=2
MA_10436001g0030	AT1G22410.1	Medium		X	Shikimate pathway	Phospho-2-dehydro-3-deoxyheptonate aldolase 1, chloroplastic OS=Nicotiana tabacum GN=DHAPS-1 PE=2 SV=1
MA_10436101g0010	AT5G02500.1	High	X	X		Heat shock cognate 70 kDa protein OS=Petunia hybrida GN=HSP70 PE=2 SV=1
MA_10436101g0020	AT5G02500.1	Medium	X	X		Heat shock cognate 70 kDa protein 2 OS=Solanum lycopersicum GN=HSC-2 PE=2 SV=1
MA_10436112g0020	AT1G22450.1	High		X		Cytochrome c oxidase subunit 6b-1 OS=Arabidopsis thaliana GN=COX6B-1 PE=2 SV=1
MA_10436117g0020	AT2G14835.1	High		X		NA
MA_10436218g0010	AT4G11220.1	High	X	X		Reticulon-like protein B2 OS=Arabidopsis thaliana GN=RTNLB2 PE=1 SV=1
MA_10436250g0010	AT4G31340.1	Medium	X	X		NA
MA_10436250g0020	AT4G31340.1	Medium		X	Proton pump	NA
MA_10436287g0020		High	X			NA
MA_10436309g0010	AT4G13940.1	High	X			Adenosylhomocysteinase OS=Nicotiana tabacum GN=SAHH PE=2 SV=1
MA_10436324g0010	AT3G23990.1	High		X		Chaperonin CPN60, mitochondrial OS=Arabidopsis thaliana GN=CPN60 PE=1 SV=2
MA_10436331g0040	AT2G30110.1	High	X			Ubiquitin-activating enzyme E1 2 OS=Triticum aestivum GN=UBA2 PE=2 SV=1
MA_10436370g0010	AT2G45010.1	Medium	X			Cell number regulator 6 OS=Zea mays GN=CNR6 PE=2 SV=1
MA_10436390g0010	AT1G73340.1	Medium		X		Cytochrome P450 720B2 OS=Pinus taeda GN=CYP720B2 PE=2 SV=1
MA_10436490g0010	AT2G45470.1	High	X			Fasciclin-like arabinogalactan protein 8 OS=Arabidopsis thaliana GN=FLA8 PE=1 SV=1
MA_10436809g0010	AT4G35230.1	Medium	X	X		Probable serine/threonine-protein kinase At4g35230 OS=Arabidopsis thaliana GN=At4g35230 PE=1 SV=1
MA_10436876g0010	AT3G42050.1	Medium	X		ATP synthase	Probable V-type proton ATPase subunit H OS=Oryza sativa subsp. japonica GN=Os07g0549700 PE=2 SV=1
MA_10437099g0020	AT2G34680.1	High	X			NA
MA_10437099g0030	AT2G34680.1	High	X			Protein phosphatase 1 regulatory subunit pprA OS=Dictyostelium discoideum GN=pprA PE=3 SV=1
MA_104604g0010	AT1G10200.1	High	X	X	LIM	Pollen-specific protein SF3 OS=Helianthus annuus GN=SF3 PE=2 SV=1
MA_106832g0010	AT2G36850.1	High	X	X		Callose synthase 9 OS=Arabidopsis thaliana GN=CALS9 PE=2 SV=2
MA_107182g0010	AT2G07560.1	High	X	X	Proton pump	Plasma membrane ATPase OS=Oryza sativa subsp. japonica GN=Os04g0656100 PE=2 SV=1
MA_107648g0010	AT4G02620.1	Medium	X		Proton pump	V-type proton ATPase subunit F OS=Arabidopsis thaliana GN=VHA-F PE=2 SV=1
MA_109211g0010	AT1G78900.1	Medium	X	X	ATP synthase	V-type proton ATPase catalytic subunit A OS=Citrus unshiu PE=2 SV=1
MA_109548g0010	AT2G40890.1	High	X	X	Monolignol pathway	Cytochrome P450 98A2 OS=Glycine max GN=CYP98A2 PE=2 SV=1
MA_109703g0010	AT5G60860.1	High	X	X		Ras-related protein RABA1f OS=Arabidopsis thaliana GN=RABA1F PE=2 SV=1
MA_110181g0010	AT3G10660.1	High	X			Calcium-dependent protein kinase 2 OS=Arabidopsis thaliana GN=CPK2 PE=1 SV=1
MA_110832g0010	AT4G12420.1	High	X			Monocopper oxidase-like protein SKU5 OS=Arabidopsis thaliana GN=SKU5 PE=1 SV=1
MA_110915g0010	AT5G23890.1	High	X			NA
MA_11179g0010	AT5G08680.1	High	X	X	ATP synthase	ATP synthase subunit beta, mitochondrial OS=Nicotiana plumbaginifolia GN=ATPB PE=1 SV=1
MA_112061g0010	AT2G36830.1	High	X	X	MIP aquaporins	Aquaporin TIP1-1 OS=Arabidopsis thaliana GN=TIP1-1 PE=1 SV=1
MA_112179g0010	AT4G00680.1	High	X			Actin-depolymerizing factor 6 OS=Oryza sativa subsp. japonica GN=ADF6 PE=2 SV=2
MA_112923g0010	AT1G79620.1	High	X	X		Probable leucine-rich repeat receptor-like protein kinase At5g49770 OS=Arabidopsis thaliana GN=At5g49770 PE=2 SV=1
MA_113056g0010	AT5G47520.1	High	X	X		Ras-related protein RABA5a OS=Arabidopsis thaliana GN=RABA5A PE=2 SV=1
MA_113075g0010	AT3G52580.1	High	X	X		40S ribosomal protein S14 OS=Zea mays PE=3 SV=1
MA_11327g0010	AT2G16850.1	High	X	X	MIP aquaporins	Probable aquaporin PIP2-8 OS=Arabidopsis thaliana GN=PIP2-8 PE=1 SV=1
MA_113423g0010	AT4G02280.1	High	X			Sucrose synthase 3 OS=Arabidopsis thaliana GN=SUS3 PE=1 SV=1
MA_11357g0010	AT4G13930.1	High	X	X		Serine hydroxymethyltransferase 1 OS=Dictyostelium discoideum GN=shmt1 PE=1 SV=1
MA_114136g0010	AT3G56340.1	High	X	X		40S ribosomal protein S26 OS=Oryza sativa subsp. japonica GN=RPS26 PE=2 SV=2
MA_11461g0010	AT4G35020.1	High	X			Rac-like GTP-binding protein 3 OS=Oryza sativa subsp. japonica GN=RAC3 PE=2 SV=1
MA_115324g0010	AT5G66680.1	Medium		X		Dolichyl-diphosphooligosaccharide--protein glycosyltransferase 48 kDa subunit OS=Xenopus tropicalis GN=ddost PE=2 SV=1
MA_115880g0010	AT1G75500.1	High	X		Putative transporter	Auxin-induced protein 5NG4 OS=Pinus taeda PE=2 SV=1
MA_116011g0010	AT1G09210.1	High		X		Calreticulin OS=Ricinus communis PE=2 SV=1
MA_1170094g0010	AT5G42080.1	Medium	X			Dynamin-related protein 5A OS=Glycine max PE=2 SV=1
MA_117961g0010	AT3G20050.1	Medium		X		T-complex protein 1 subunit alpha OS=Arabidopsis thaliana GN=CCT1 PE=2 SV=1
MA_11864g0020	AT5G40770.1	High	X	X		Prohibitin-1, mitochondrial OS=Dictyostelium discoideum GN=phbA PE=3 SV=1
MA_118702g0010	AT2G30490.1	High	X	X	Monolignol pathway	Trans-cinnamate 4-monooxygenase OS=Catharanthus roseus GN=CYP73A4 PE=2 SV=1
MA_119336g0010	AT5G66760.1	High	X	X		Succinate dehydrogenase [ubiquinone] flavoprotein subunit 1, mitochondrial OS=Arabidopsis thaliana GN=SDH1-1 PE=1 SV=1
MA_11992g0010	AT2G26570.1	High	X	X		Protein WEAK CHLOROPLAST MOVEMENT UNDER BLUE LIGHT 1 OS=Arabidopsis thaliana GN=WEB1 PE=1 SV=1
MA_12029g0010	AT2G34480.1	High	X			60S ribosomal protein L18a OS=Oryza sativa subsp. japonica GN=RPL18A PE=2 SV=1
MA_120826g0010	AT5G19760.1	Medium		X		Putative mitochondrial 2-oxoglutarate/malate carrier protein OS=Neurospora crassa (strain ATCC 24698 / 74-OR23-1A / CBS 708.71 / DSM 1257 / FGSC 987) GN=NCU04792 PE=3 SV=1
MA_121856g0010	AT1G15690.1	High	X	X	Proton pump	Pyrophosphate-energized vacuolar membrane proton pump OS=Vigna radiata var. radiata PE=1 SV=3
MA_12190g0010	AT1G80300.1	Medium	X	X	ADP/ATP carrier	ADP,ATP carrier protein 1, chloroplastic OS=Arabidopsis thaliana GN=AATP1 PE=1 SV=2
MA_12191g0010	AT5G56000.1	High	X	X		Heat shock protein 90-4 OS=Arabidopsis thaliana GN=HSP90-4 PE=2 SV=1
MA_123220g0010	AT3G53260.1	High	X		Monolignol pathway	Phenylalanine ammonia-lyase OS=Pinus taeda GN=PAL PE=3 SV=1
MA_123269g0010	AT4G02280.1	High	X	X		Sucrose synthase 2 OS=Pisum sativum GN=SUS2 PE=2 SV=1
MA_124056g0010	AT4G39230.1	High		X		Isoflavone reductase homolog OS=Solanum tuberosum PE=2 SV=1
MA_124298g0010	AT1G66950.1	Medium	X		ABC transporter	Putative pleiotropic drug resistance protein 7 OS=Oryza sativa subsp. japonica GN=PDR7 PE=3 SV=1
MA_124501g0010	AT4G10440.1	High		X		Probable methyltransferase PMT17 OS=Arabidopsis thaliana GN=At4g10440 PE=2 SV=1
MA_12466g0020	AT4G34490.1	High	X	X		Adenylyl cyclase-associated protein 1 OS=Homo sapiens GN=CAP1 PE=1 SV=5
MA_124901g0010	AT4G34670.1	High	X	X		40S ribosomal protein S3a-2 OS=Arabidopsis thaliana GN=RPS3AB PE=2 SV=3
MA_125055g0010	AT5G54110.1	High	X			Vesicle-associated protein 4-1 OS=Arabidopsis thaliana GN=PVA41 PE=2 SV=1
MA_125601g0010	AT1G30360.1	High	X		Channel	Uncharacterized membrane protein C2G11.09 OS=Schizosaccharomyces pombe (strain 972 / ATCC 24843) GN=SPAC2G11.09 PE=2 SV=2
MA_125690g0020	AT4G27270.1	High	X			Flavoprotein WrbA OS=Geobacter sp. (strain FRC-32) GN=wrbA PE=3 SV=1
MA_12587g0010	AT2G25800.1	High	X			NA
MA_126277g0010	AT3G56190.1	Medium	X			Alpha-soluble NSF attachment protein OS=Solanum tuberosum PE=2 SV=1
MA_12637g0010	AT5G14670.1	High	X			ADP-ribosylation factor 3 OS=Takifugu rubripes GN=arf3 PE=3 SV=2
MA_126500g0010	AT1G51940.1	High	X	X		Probable N-acetylmuramidase OS=Lactococcus lactis subsp. cremoris (strain MG1363) GN=acmA PE=3 SV=1
MA_126556g0010	AT1G61790.1	High		X		Uncharacterized protein ZK686.3 OS=Caenorhabditis elegans GN=ZK686.3 PE=2 SV=1
MA_12714g0010	AT1G21730.1	High	X	X		NA
MA_127575g0010	AT1G52600.1	High		X		Signal peptidase complex catalytic subunit SEC11C OS=Rattus norvegicus GN=Sec11c PE=2 SV=3
MA_127596g0010	AT5G58420.1	High	X			40S ribosomal protein S4-3 OS=Arabidopsis thaliana GN=RPS4D PE=2 SV=2
MA_128137g0010	AT5G46530.1	High	X			NA
MA_12853g0010	AT4G11150.1	Medium	X		ATP synthase	V-type proton ATPase subunit E OS=Citrus unshiu GN=VATE PE=2 SV=1
MA_129080g0010	AT1G07410.1	High	X	X		Ras-related protein Rab2BV OS=Beta vulgaris GN=RAB2BV PE=2 SV=1
MA_129755g0010	AT1G11180.2	Medium	X	X		Secretory carrier-associated membrane protein 1 OS=Oryza sativa subsp. japonica GN=SCAMP1 PE=2 SV=1
MA_130453g0010	AT3G05560.1	Medium	X	X		60S ribosomal protein L22-2 OS=Arabidopsis thaliana GN=RPL22B PE=2 SV=1
MA_130482g0010	AT2G30490.1	High	X	X	Monolignol pathway	Trans-cinnamate 4-monooxygenase OS=Glycyrrhiza echinata GN=CYP73A14 PE=2 SV=1
MA_130835g0010	AT1G79530.1	High		X		Glyceraldehyde-3-phosphate dehydrogenase, cytosolic OS=Ginkgo biloba PE=2 SV=1
MA_131015g0010	AT5G10260.1	Medium		X		Ras-related protein RABH1e OS=Arabidopsis thaliana GN=RABH1E PE=2 SV=1
MA_131015g0020	AT5G10260.1	High	X			Ras-related protein RABH1e OS=Arabidopsis thaliana GN=RABH1E PE=2 SV=1
MA_13141g0010	AT5G67510.1	High	X	X		60S ribosomal protein L26-2 OS=Arabidopsis thaliana GN=RPL26B PE=2 SV=1
MA_134470g0010	AT1G80230.1	High	X	X		Cytochrome c oxidase subunit 5b-2, mitochondrial OS=Arabidopsis thaliana GN=COX5B-2 PE=2 SV=1
MA_134489g0020	AT3G16340.1	Medium	X	X	ABC transporter	Probable pleiotropic drug resistance protein 2 OS=Oryza sativa subsp. japonica GN=PDR2 PE=3 SV=1
MA_135063g0010	AT5G09810.1	High	X	X		Actin-7 OS=Arabidopsis thaliana GN=ACT7 PE=1 SV=1
MA_13536g0010	AT2G43130.1	High	X	X		Ras-related protein RABA5c OS=Arabidopsis thaliana GN=RABA5C PE=1 SV=1
MA_135861g0010	AT4G23850.1	High	X			Long chain acyl-CoA synthetase 4 OS=Arabidopsis thaliana GN=LACS4 PE=2 SV=1
MA_137771g0010	AT1G45000.1	High	X			26S protease regulatory subunit S10B homolog B OS=Arabidopsis thaliana GN=RPT4B PE=2 SV=1
MA_137857g0010	AT2G32720.1	High	X	X		Cytochrome b5 OS=Nicotiana tabacum PE=2 SV=1
MA_137874g0010	AT5G58300.1	High	X			Probable inactive receptor kinase At5g58300 OS=Arabidopsis thaliana GN=At5g58300 PE=1 SV=1
MA_138136g0010	AT5G59010.1	High	X	X		Probable serine/threonine-protein kinase At5g41260 OS=Arabidopsis thaliana GN=At5g41260 PE=1 SV=1
MA_138360g0010	AT2G19860.1	High		X		Hexokinase-1 OS=Spinacia oleracea GN=HXK1 PE=2 SV=1
MA_139112g0010	AT4G18760.1	High	X			Leucine-rich repeat receptor protein kinase EXS OS=Arabidopsis thaliana GN=EXS PE=1 SV=1
MA_139378g0010	AT5G17310.2	High	X	X		UTP--glucose-1-phosphate uridylyltransferase OS=Solanum tuberosum PE=1 SV=3
MA_139433g0010	AT3G17020.1	High	X	X		Universal stress protein A-like protein OS=Arabidopsis thaliana GN=At3g01520 PE=1 SV=2
MA_139640g0010	AT1G30690.1	High	X	X		Patellin-4 OS=Arabidopsis thaliana GN=PATL4 PE=1 SV=2
MA_140235g0010	AT4G39840.1	High	X	X		NA
MA_140410g0010	AT5G17420.1	High	X	X		Cellulose synthase A catalytic subunit 9 [UDP-forming] OS=Oryza sativa subsp. japonica GN=CESA9 PE=2 SV=1
MA_140902g0010	AT4G15560.1	High	X			Probable 1-deoxy-D-xylulose-5-phosphate synthase 2, chloroplastic OS=Oryza sativa subsp. japonica GN=Os07g0190000 PE=2 SV=1
MA_141232g0010	AT4G00100.1	High	X	X		40S ribosomal protein S13 OS=Glycine max GN=RPS13 PE=2 SV=1
MA_14148g0010	AT5G38480.1	High	X	X		14-3-3-like protein OS=Lilium longiflorum PE=2 SV=1
MA_141759g0010	AT3G17390.1	High	X			S-adenosylmethionine synthase 1 OS=Picea sitchensis GN=METK1 PE=2 SV=1
MA_14317g0010	AT2G19740.1	High	X	X		60S ribosomal protein L31 OS=Picea mariana GN=RPL31 PE=2 SV=1
MA_14388g0010	AT4G02080.1	High	X	X		GTP-binding protein SAR1A OS=Arabidopsis thaliana GN=SAR1A PE=2 SV=1
MA_14786g0010	AT5G35735.1	High	X	X		Auxin-induced in root cultures protein 12 OS=Arabidopsis thaliana GN=AIR12 PE=1 SV=3
MA_1489g0010	AT2G02120.1	High	X	X		Defensin-2 OS=Pinus sylvestris GN=Def2 PE=3 SV=1
MA_14901g0010	AT3G49870.1	High	X	X		ADP-ribosylation factor-like protein 8B OS=Rattus norvegicus GN=Arl8b PE=2 SV=1
MA_15064g0010	AT5G60210.1	High	X			Interactor of constitutive active ROPs 3 OS=Arabidopsis thaliana GN=ICR3 PE=2 SV=1
MA_15386g0010	AT5G60860.1	High	X	X		Ras-related protein RABA1f OS=Arabidopsis thaliana GN=RABA1F PE=2 SV=1
MA_1548g0010	AT1G74690.1	High	X	X		Protein IQ-DOMAIN 31 OS=Arabidopsis thaliana GN=IQD31 PE=1 SV=1
MA_15508g0010	AT5G37600.1	High	X			Glutamine synthetase nodule isozyme OS=Vigna aconitifolia PE=2 SV=1
MA_15586g0010	AT3G14750.1	High	X	X		NA
MA_15650g0010	AT1G30360.1	High	X		Channel	Uncharacterized membrane protein C2G11.09 OS=Schizosaccharomyces pombe (strain 972 / ATCC 24843) GN=SPAC2G11.09 PE=2 SV=2
MA_158402g0010	AT5G59290.2	High	X			UDP-glucuronic acid decarboxylase 1 OS=Mus musculus GN=Uxs1 PE=2 SV=1
MA_15972g0010	AT5G48810.1	High		X		Cytochrome b5 OS=Nicotiana tabacum PE=2 SV=1
MA_16160g0010	AT5G17310.2	Medium	X	X		UTP--glucose-1-phosphate uridylyltransferase OS=Musa acuminata GN=UGPA PE=2 SV=1
MA_16445g0010	AT3G24550.1	High	X	X		Proline-rich receptor-like protein kinase PERK1 OS=Arabidopsis thaliana GN=PERK1 PE=1 SV=1
MA_167502g0010	AT2G33380.1	High	X	X		Probable peroxygenase 3 OS=Arabidopsis thaliana GN=PXG3 PE=1 SV=1
MA_168789g0010	AT2G36530.1	High	X			Enolase 2 OS=Zea mays GN=ENO2 PE=2 SV=1
MA_169095g0010	AT5G42080.1	Medium	X			Dynamin-related protein 5A OS=Glycine max PE=2 SV=1
MA_169256g0010	AT2G45510.1	High		X		Cytochrome P450 704C1 OS=Pinus taeda GN=CYP704C1 PE=2 SV=1
MA_17138g0010	AT2G39960.1	Medium		X		Probable signal peptidase complex subunit 2 OS=Arabidopsis thaliana GN=At2g39960 PE=2 SV=1
MA_171542g0010	AT4G10440.1	Medium		X		Probable methyltransferase PMT17 OS=Arabidopsis thaliana GN=At4g10440 PE=2 SV=1
MA_17319g0010	AT2G36380.1	Medium	X	X	ABC transporter	Putative pleiotropic drug resistance protein 7 OS=Oryza sativa subsp. japonica GN=PDR7 PE=3 SV=1
MA_17319g0020	AT1G15520.1	High	X	X	ABC transporter	Probable pleiotropic drug resistance protein 2 OS=Oryza sativa subsp. japonica GN=PDR2 PE=3 SV=1
MA_17326g0010	AT1G14320.1	High	X	X		60S ribosomal protein L10 OS=Pinus taeda GN=RPL10 PE=2 SV=1
MA_174748g0020	AT3G03250.1	High		X		UTP--glucose-1-phosphate uridylyltransferase OS=Solanum tuberosum PE=1 SV=3
MA_174857g0010	AT1G04760.1	High	X			Vesicle-associated membrane protein 725 OS=Arabidopsis thaliana GN=VAMP725 PE=2 SV=2
MA_17500g0010	AT4G36130.1	Medium	X	X		60S ribosomal protein L8 OS=Solanum lycopersicum GN=RPL8 PE=2 SV=1
MA_17567g0010	AT5G20620.1	High		X		Polyubiquitin 4 OS=Arabidopsis thaliana GN=UBQ4 PE=1 SV=1
MA_175978g0010	AT2G36830.1	High	X	X	MIP aquaporins	Aquaporin TIP1-1 OS=Arabidopsis thaliana GN=TIP1-1 PE=1 SV=1
MA_17736g0010	AT1G64520.1	High	X			26S proteasome non-ATPase regulatory subunit RPN12A OS=Arabidopsis thaliana GN=RPN12A PE=1 SV=1
MA_177756g0010	AT3G13772.1	High	X	X		Transmembrane 9 superfamily member 4 OS=Bos taurus GN=TM9SF4 PE=2 SV=2
MA_17859g0010	AT3G51740.1	High	X			Probably inactive leucine-rich repeat receptor-like protein kinase IMK2 OS=Arabidopsis thaliana GN=IMK2 PE=1 SV=1
MA_18050g0020	AT1G52280.1	High	X	X		Ras-related protein Rab7 OS=Gossypium hirsutum GN=RAB7 PE=2 SV=1
MA_18058g0010	AT1G76400.1	High	X	X		NA
MA_180954g0010	AT2G21870.1	Medium		X	ATP synthase	Probable ATP synthase 24 kDa subunit, mitochondrial OS=Arabidopsis thaliana GN=At2g21870 PE=1 SV=1
MA_18243g0020	AT1G78770.1	Medium	X			Anaphase-promoting complex subunit 6 OS=Arabidopsis thaliana GN=APC6 PE=2 SV=1
MA_18247g0010	AT4G32285.1	High	X			Probable clathrin assembly protein At4g32285 OS=Arabidopsis thaliana GN=At4g32285 PE=1 SV=2
MA_182501g0010	AT3G45780.1	High	X	X		Serotransferrin OS=Pan troglodytes GN=TF PE=2 SV=1
MA_183104g0010	AT5G18850.1	Medium		X		NA
MA_183130g0010	AT5G44030.1	High	X	X		Cellulose synthase A catalytic subunit 9 [UDP-forming] OS=Oryza sativa subsp. japonica GN=CESA9 PE=2 SV=1
MA_1836g0010	AT2G04350.1	High		X		Long chain acyl-CoA synthetase 8 OS=Arabidopsis thaliana GN=LACS8 PE=2 SV=1
MA_184192g0010	AT1G50010.1	High	X	X		Tubulin alpha chain OS=Prunus dulcis GN=TUBA PE=2 SV=1
MA_184894g0010	AT5G04800.1	High	X			40S ribosomal protein S17 OS=Solanum lycopersicum GN=RPS17 PE=2 SV=3
MA_18584g0010	AT5G10780.2	High		X		ER membrane protein complex subunit 4 OS=Bos taurus GN=EMC4 PE=2 SV=1
MA_18599g0010	AT5G40770.1	High		X		Prohibitin-1, mitochondrial OS=Dictyostelium discoideum GN=phbA PE=3 SV=1
MA_186340g0010	AT3G24830.1	High		X		60S ribosomal protein L13a OS=Picea mariana GN=RPL13A PE=2 SV=1
MA_186351g0010	AT1G57860.1	High	X	X		60S ribosomal protein L21-2 OS=Arabidopsis thaliana GN=RPL21E PE=2 SV=1
MA_18665g0010	AT5G08040.1	High		X		Mitochondrial import receptor subunit TOM5 homolog OS=Arabidopsis thaliana GN=TOM5 PE=1 SV=3
MA_18685g0010	AT2G31680.1	High	X	X		Ras-related protein RABA5e OS=Arabidopsis thaliana GN=RABA5E PE=2 SV=1
MA_18715g0010	AT1G01170.1	Medium		X		NA
MA_18770g0010	AT1G15520.1	High	X		ABC transporter	Putative pleiotropic drug resistance protein 7 OS=Oryza sativa subsp. japonica GN=PDR7 PE=3 SV=1
MA_18779g0010	AT4G17890.1	High	X			Probable ADP-ribosylation factor GTPase-activating protein AGD8 OS=Arabidopsis thaliana GN=AGD8 PE=1 SV=1
MA_19075g0010	AT4G02580.1	Medium		X		NADH dehydrogenase [ubiquinone] flavoprotein 2, mitochondrial OS=Arabidopsis thaliana GN=At4g02580 PE=1 SV=3
MA_19090g0010	AT3G45600.1	High	X			NA
MA_1914g0010	AT5G10730.1	High		X		Uncharacterized protein At1g32220, chloroplastic OS=Arabidopsis thaliana GN=At1g32220 PE=1 SV=1
MA_19350g0010	AT3G48930.1	High	X			40S ribosomal protein S11-1 OS=Arabidopsis thaliana GN=RPS11A PE=2 SV=1
MA_19370g0010	AT5G62670.1	High	X	X	Proton pump	Plasma membrane ATPase 1 OS=Solanum lycopersicum GN=LHA1 PE=2 SV=1
MA_195978g0010	AT1G27930.1	High	X	X		NA
MA_1964g0010	AT5G09810.1	High	X	X		Actin OS=Gossypium hirsutum PE=3 SV=1
MA_197296g0010	AT3G17390.1	High	X	X		S-adenosylmethionine synthase 3 OS=Picea sitchensis GN=METK3 PE=2 SV=1
MA_197340g0010	AT3G60190.1	Medium	X	X		Dynamin-related protein 1E OS=Arabidopsis thaliana GN=DRP1E PE=1 SV=1
MA_19741g0010	AT3G51670.1	High	X	X		Patellin-6 OS=Arabidopsis thaliana GN=PATL6 PE=2 SV=1
MA_19827g0010	AT5G61790.1	High	X	X		Calnexin homolog OS=Glycine max PE=2 SV=1
MA_19860g0010	AT3G12580.1	High	X	X		Heat shock cognate 70 kDa protein OS=Petunia hybrida GN=HSP70 PE=2 SV=1
MA_19916g0010	AT4G12700.1	High		X		NA
MA_19967g0010	AT3G09630.1	Medium	X	X		60S ribosomal protein L4-1 OS=Arabidopsis thaliana GN=RPL4A PE=2 SV=1
MA_201611g0010	AT4G39230.1	High	X	X		Isoflavone reductase homolog A622 OS=Nicotiana tabacum PE=2 SV=1
MA_20195g0010	AT1G10200.1	High	X	X	LIM	Pollen-specific protein SF3 OS=Helianthus annuus GN=SF3 PE=2 SV=1
MA_20247g0020	AT2G18450.1	Medium		X		Succinate dehydrogenase [ubiquinone] flavoprotein subunit 2, mitochondrial OS=Arabidopsis thaliana GN=SDH1-2 PE=1 SV=1
MA_20251g0010	AT1G02130.1	High	X	X		Ras-related protein RIC1 OS=Oryza sativa subsp. japonica GN=RIC1 PE=2 SV=2
MA_202753g0010	AT2G30490.1	High		X	Monolignol pathway	Trans-cinnamate 4-monooxygenase OS=Catharanthus roseus GN=CYP73A4 PE=2 SV=1
MA_20378g0010	AT1G54560.1	High	X			Unconventional myosin-Vb OS=Homo sapiens GN=MYO5B PE=1 SV=3
MA_20409g0010	AT1G70750.1	High	X	X		NA
MA_20409g0030	AT5G16720.1	High		X		NA
MA_204401g0010	AT3G12160.1	Medium	X	X		Ras-related protein RABA4d OS=Arabidopsis thaliana GN=RABA4D PE=1 SV=1
MA_20550g0010	AT1G74520.1	High	X	X		HVA22-like protein a OS=Arabidopsis thaliana GN=HVA22A PE=2 SV=1
MA_20588g0010	AT3G59540.1	High	X	X		60S ribosomal protein L38 OS=Arabidopsis thaliana GN=RPL38A PE=2 SV=1
MA_206106g0010	AT1G22450.1	High	X	X		Cytochrome c oxidase subunit 6b-1 OS=Arabidopsis thaliana GN=COX6B-1 PE=2 SV=1
MA_206492g0010	AT4G36750.1	High	X	X		Flavoprotein WrbA OS=Syntrophobacter fumaroxidans (strain DSM 10017 / MPOB) GN=wrbA PE=3 SV=1
MA_208203g0010	AT4G05190.1	High	X			Kinesin-5 OS=Arabidopsis thaliana GN=ATK5 PE=2 SV=1
MA_208242g0010	AT2G47650.2	High		X		UDP-glucuronic acid decarboxylase 1 OS=Homo sapiens GN=UXS1 PE=1 SV=1
MA_21130g0010	AT1G74310.1	High	X			Chaperone protein ClpB1 OS=Oryza sativa subsp. japonica GN=CLPB1 PE=2 SV=1
MA_21175g0010	AT2G32720.1	High	X	X		Cytochrome b5 isoform B OS=Arabidopsis thaliana GN=CYTB5-B PE=1 SV=1
MA_217472g0010	AT2G41475.1	High	X	X		NA
MA_21765g0010	AT3G51550.1	High	X			Receptor-like protein kinase FERONIA OS=Arabidopsis thaliana GN=FER PE=1 SV=1
MA_218507g0010	AT5G52840.1	High		X		Probable NADH dehydrogenase [ubiquinone] 1 alpha subcomplex subunit 5, mitochondrial OS=Arabidopsis thaliana GN=At5g52840 PE=1 SV=1
MA_219029g0010	AT5G23860.1	High	X	X		Tubulin beta-2 chain OS=Glycine max GN=TUBB2 PE=3 SV=1
MA_22562g0010	AT2G01070.1	Medium		X		NA
MA_228579g0010	AT2G39050.1	High	X	X		NA
MA_22977g0010	AT3G16780.1	High	X	X		60S ribosomal protein L19-1 OS=Arabidopsis thaliana GN=RPL19A PE=2 SV=1
MA_230579g0020	AT5G12250.1	High	X	X		Tubulin beta-2 chain OS=Triticum aestivum GN=TUBB2 PE=2 SV=1
MA_236980g0010	AT5G39410.1	High		X		Probable mitochondrial saccharopine dehydrogenase-like oxidoreductase At5g39410 OS=Arabidopsis thaliana GN=At5g39410 PE=1 SV=2
MA_239309g0010	AT5G55940.1	Medium		X		ER membrane protein complex subunit 8/9 homolog OS=Arabidopsis thaliana GN=EMB2731 PE=2 SV=1
MA_239561g0010		High	X			NA
MA_240476g0010	AT5G02500.1	High	X	X		Heat shock cognate 70 kDa protein OS=Petunia hybrida GN=HSP70 PE=2 SV=1
MA_24218g0010	AT2G38500.1	High		X		Flavonol synthase/flavanone 3-hydroxylase OS=Arabidopsis thaliana GN=FLS1 PE=1 SV=1
MA_24219g0010	AT2G04410.1	Medium	X			RPM1-interacting protein 4 OS=Arabidopsis thaliana GN=RIN4 PE=1 SV=1
MA_24468g0010	AT5G65810.1	High	X	X		Uncharacterized protein At3g49720 OS=Arabidopsis thaliana GN=At3g49720 PE=1 SV=1
MA_24566g0010	AT3G21190.1	High		X		DUF246 domain-containing protein At1g04910 OS=Arabidopsis thaliana GN=At1g04910 PE=1 SV=1
MA_247623g0010	AT5G46860.1	High	X			Syntaxin-22 OS=Arabidopsis thaliana GN=SYP22 PE=1 SV=1
MA_247686g0010	AT1G70280.2	High	X			NA
MA_251404g0010	AT5G12250.1	High	X	X		Tubulin beta-2 chain OS=Eleusine indica GN=TUBB2 PE=2 SV=1
MA_255g0010	AT5G03300.1	High	X			Adenosine kinase 2 OS=Arabidopsis thaliana GN=ADK2 PE=1 SV=1
MA_25663g0010	AT5G05670.2	High		X		Signal recognition particle receptor subunit beta OS=Mus musculus GN=Srprb PE=1 SV=1
MA_25845g0010	AT5G24650.1	Medium	X	X		NA
MA_258707g0010	AT4G27720.1	High	X	X	Major facilitator superfamily	Major facilitator superfamily domain-containing protein 5 OS=Homo sapiens GN=MFSD5 PE=2 SV=2
MA_25920g0010	AT5G05520.1	High		X		NA
MA_261254g0010	AT3G07160.1	Medium	X			Callose synthase 9 OS=Arabidopsis thaliana GN=CALS9 PE=2 SV=2
MA_265018g0010	AT5G08690.1	Medium		X	ATP synthase	ATP synthase subunit beta, mitochondrial OS=Zea mays GN=ATPB PE=2 SV=1
MA_26805g0010	AT2G36290.1	High		X		NA
MA_26900g0010	AT1G78900.1	Medium	X	X	ATP synthase	V-type proton ATPase catalytic subunit A OS=Gossypium hirsutum GN=CVA69.24 PE=2 SV=1
MA_27253g0010	AT4G02280.1	High	X			Sucrose synthase 2 OS=Pisum sativum GN=SUS2 PE=2 SV=1
MA_273360g0010	AT1G50010.1	High	X	X		Tubulin alpha chain OS=Prunus dulcis GN=TUBA PE=2 SV=1
MA_27351g0010	AT3G51460.1	Low		X		NA
MA_273566g0010	AT5G03040.1	High	X			Protein IQ-DOMAIN 1 OS=Arabidopsis thaliana GN=IQD1 PE=1 SV=1
MA_27666g0010	AT3G20000.1	Medium		X		Mitochondrial import receptor subunit TOM40 homolog 1 OS=Arabidopsis thaliana GN=TOM40-1 PE=1 SV=3
MA_27820g0010	AT1G65290.1	Medium		X		Putative acyl carrier protein, mitochondrial OS=Schizosaccharomyces pombe (strain 972 / ATCC 24843) GN=SPAC4H3.09 PE=2 SV=1
MA_287260g0010	AT3G17020.1	Medium	X	X		NA
MA_28816g0010	AT5G57490.1	High	X	X	Channel	Mitochondrial outer membrane protein porin 5 OS=Oryza sativa subsp. japonica GN=VDAC5 PE=2 SV=1
MA_28841g0010	AT4G36750.1	Medium	X	X		Flavoprotein WrbA OS=Shigella sonnei (strain Ss046) GN=wrbA PE=3 SV=1
MA_293844g0010	AT1G74910.1	High	X			Mannose-1-phosphate guanyltransferase alpha-B OS=Danio rerio GN=gmppab PE=2 SV=1
MA_29400g0010	AT5G35080.1	Medium		X		Protein OS-9 OS=Homo sapiens GN=OS9 PE=1 SV=1
MA_296126g0010	AT4G11600.1	Medium		X	Redox	Probable phospholipid hydroperoxide glutathione peroxidase OS=Mesembryanthemum crystallinum GN=GPXMC1 PE=2 SV=1
MA_299113g0010	AT4G31340.1	High	X	X		NA
MA_300787g0010	AT4G35740.1	Medium	X			NA
MA_303987g0010	AT3G20290.1	Medium		X		EH domain-containing protein 1 OS=Rattus norvegicus GN=Ehd1 PE=1 SV=1
MA_307089g0010	AT3G52190.1	Medium		X		SEC12-like protein 1 OS=Arabidopsis thaliana GN=PHF1 PE=2 SV=2
MA_31004g0010	AT4G34670.1	High	X	X		40S ribosomal protein S3a-2 OS=Arabidopsis thaliana GN=RPS3AB PE=2 SV=3
MA_311211g0010	AT5G54510.1	Medium		X		NA
MA_31261g0010	AT1G02130.1	Medium	X	X		Ras-related protein RIC1 OS=Oryza sativa subsp. japonica GN=RIC1 PE=2 SV=2
MA_313447g0010	AT1G17620.1	High	X	X		NA
MA_314020g0010	AT5G52650.1	High	X			40S ribosomal protein S10 OS=Oryza sativa subsp. japonica GN=RPS10 PE=2 SV=2
MA_319g0010	AT4G02280.1	High	X			Sucrose synthase 3 OS=Arabidopsis thaliana GN=SUS3 PE=1 SV=1
MA_319g0020	AT4G02280.1	High	X	X		Sucrose synthase 2 OS=Pisum sativum GN=SUS2 PE=2 SV=1
MA_320498g0010	AT3G57280.1	High	X	X	Fatty acit exporter	NA
MA_323775g0010	AT4G27585.1	High		X		Stomatin-like protein 2 OS=Mus musculus GN=Stoml2 PE=1 SV=1
MA_334563g0010	AT1G10950.1	Medium	X	X		Transmembrane 9 superfamily member 3 OS=Mus musculus GN=Tm9sf3 PE=1 SV=1
MA_34171g0010	AT5G66680.1	Medium		X		NA
MA_34351g0010	AT3G12580.1	High	X	X		Heat shock 70 kDa protein OS=Glycine max GN=HSP70 PE=3 SV=1
MA_34399g0010	AT2G27600.1	Medium		X		Vacuolar protein sorting-associated protein 4 OS=Saccharomyces cerevisiae (strain ATCC 204508 / S288c) GN=VPS4 PE=1 SV=1
MA_348027g0010	AT1G15520.1	Medium	X	X	ABC transporter	Pleiotropic drug resistance protein 1 OS=Nicotiana plumbaginifolia GN=PDR1 PE=1 SV=1
MA_35043g0010	AT5G14030.1	High		X		Translocon-associated protein subunit beta OS=Bos taurus GN=SSR2 PE=2 SV=1
MA_3515726g0010	AT3G16240.1	High	X		MIP aquaporins	Aquaporin TIP2-1 OS=Arabidopsis thaliana GN=TIP2-1 PE=1 SV=2
MA_35200g0010	AT4G04910.1	Low	X	X		Vesicle-fusing ATPase OS=Arabidopsis thaliana GN=NSF PE=2 SV=2
MA_361617g0010	AT5G02500.1	High	X			Heat shock cognate 70 kDa protein OS=Petunia hybrida GN=HSP70 PE=2 SV=1
MA_36178g0010	AT3G59350.1	High	X	X		PTI1-like tyrosine-protein kinase 3 OS=Arabidopsis thaliana GN=PTI13 PE=1 SV=1
MA_36432g0010	AT4G35020.1	High	X	X		Rac-like GTP-binding protein 5 OS=Oryza sativa subsp. japonica GN=RAC5 PE=2 SV=2
MA_3650g0010	AT4G00430.1	High	X	X	MIP aquaporins	Probable aquaporin PIP1-4 OS=Arabidopsis thaliana GN=PIP1.4 PE=1 SV=1
MA_369963g0010	AT5G03240.1	High	X	X		Polyubiquitin 3 OS=Arabidopsis thaliana GN=UBQ3 PE=1 SV=1
MA_371891g0010	AT2G46800.1	High	X		Zinc ion transporter	Metal tolerance protein 1 OS=Arabidopsis thaliana GN=MTP1 PE=1 SV=2
MA_371g0020	AT5G35160.2	High		X		Transmembrane 9 superfamily member 4 OS=Homo sapiens GN=TM9SF4 PE=1 SV=2
MA_3787g0010	AT5G59010.1	High	X	X		Probable serine/threonine-protein kinase At5g41260 OS=Arabidopsis thaliana GN=At5g41260 PE=1 SV=1
MA_38141g0010	AT1G33140.1	High	X	X		60S ribosomal protein L9 OS=Oryza sativa subsp. japonica GN=RPL9 PE=2 SV=3
MA_383885g0010	AT5G63905.1	High	X			NA
MA_38514g0010	AT4G23850.1	Low	X	X		Long chain acyl-CoA synthetase 4 OS=Arabidopsis thaliana GN=LACS4 PE=2 SV=1
MA_38665g0010	AT4G39690.1	Medium		X		Protein PopC OS=Ralstonia solanacearum (strain GMI1000) GN=popC PE=4 SV=2
MA_3880g0010	AT3G17440.1	Medium	X	X		Novel plant SNARE 13 OS=Arabidopsis thaliana GN=NPSN13 PE=1 SV=1
MA_39312g0010	AT1G72480.1	Medium		X		Transmembrane protein 87A OS=Xenopus tropicalis GN=tmem87a PE=2 SV=1
MA_39567g0020	AT2G38040.1	Medium	X			Acetyl-coenzyme A carboxylase carboxyl transferase subunit alpha, chloroplastic OS=Arabidopsis thaliana GN=CAC3 PE=1 SV=1
MA_39698g0010	AT1G08980.1	Low		X		Amidase 1 OS=Arabidopsis thaliana GN=AMI1 PE=1 SV=1
MA_39755g0010	AT5G19760.1	Low		X		Putative mitochondrial 2-oxoglutarate/malate carrier protein OS=Neurospora crassa (strain ATCC 24698 / 74-OR23-1A / CBS 708.71 / DSM 1257 / FGSC 987) GN=NCU04792 PE=3 SV=1
MA_40034g0010	AT5G03040.1	High	X			Protein IQ-DOMAIN 1 OS=Arabidopsis thaliana GN=IQD1 PE=1 SV=1
MA_40499g0010	AT1G77510.1	Medium	X	X	Redox	Protein disulfide-isomerase OS=Datisca glomerata GN=PDI PE=2 SV=1
MA_412882g0010	AT4G38510.5	Medium	X	X	Proton pump	V-type proton ATPase subunit B2 OS=Arabidopsis thaliana GN=VHA-B2 PE=2 SV=1
MA_41569g0010	AT4G18100.1	High	X	X		60S ribosomal protein L32-1 OS=Arabidopsis thaliana GN=RPL32A PE=2 SV=2
MA_41769g0010	AT1G72480.1	Medium		X		NA
MA_422175g0010	AT3G29360.1	High	X	X		UDP-glucose 6-dehydrogenase OS=Glycine max PE=2 SV=1
MA_425143g0010	AT4G17720.1	High	X	X		Protein vip1 OS=Schizosaccharomyces pombe (strain 972 / ATCC 24843) GN=vip1 PE=1 SV=1
MA_426565g0010	AT3G52300.1	Medium	X	X	ATP synthase	ATP synthase subunit d, mitochondrial OS=Arabidopsis thaliana GN=At3g52300 PE=1 SV=3
MA_4305g0010	AT5G42080.1	Medium	X	X		Dynamin-related protein 12A OS=Glycine max PE=1 SV=1
MA_4333439g0010	AT4G31570.1	Medium		X		NA
MA_434977g0010	AT5G60390.1	High	X	X		Elongation factor 1-alpha OS=Manihot esculenta GN=EF1 PE=3 SV=1
MA_4364416g0010	AT3G46520.1	Medium	X			Actin-97 OS=Solanum tuberosum GN=AC97 PE=3 SV=1
MA_44157g0010	AT3G62600.1	High		X		DnaJ homolog subfamily B member 11 OS=Pongo abelii GN=DNAJB11 PE=2 SV=1
MA_442130g0010	AT2G02010.1	High	X	X		Glutamate decarboxylase 1 OS=Arabidopsis thaliana GN=GAD1 PE=1 SV=2
MA_44271g0010	AT4G13010.1	Medium		X		Putative quinone-oxidoreductase homolog, chloroplastic OS=Arabidopsis thaliana GN=At4g13010 PE=2 SV=1
MA_443729g0010	AT5G02500.1	High		X		Heat shock cognate 70 kDa protein OS=Petunia hybrida GN=HSP70 PE=2 SV=1
MA_445567g0010	AT4G26410.1	Medium	X	X		NA
MA_44873g0010	AT3G05530.1	Low	X			26S protease regulatory subunit 6A homolog OS=Oryza sativa subsp. japonica GN=TBP1 PE=2 SV=2
MA_450599g0010	AT3G04080.1	Low	X	X		Probable apyrase 2 OS=Oryza sativa subsp. japonica GN=APY2 PE=2 SV=1
MA_45223g0010	AT1G30570.1	High	X			Probable receptor-like protein kinase At1g30570 OS=Arabidopsis thaliana GN=At1g30570 PE=1 SV=1
MA_455989g0010	AT2G35635.1	High	X			Ubiquitin-NEDD8-like protein RUB2 OS=Oryza sativa subsp. japonica GN=RUB2 PE=2 SV=2
MA_456304g0010	AT1G02180.1	High	X	X		NA
MA_461651g0010	AT2G20530.1	Medium		X		Prohibitin-2 OS=Dictyostelium discoideum GN=phbB PE=3 SV=1
MA_466879g0010	AT3G26890.1	Low	X			NA
MA_47113g0010	AT4G14200.1	High	X			NA
MA_47260g0010	AT3G11130.1	Medium	X			Clathrin heavy chain 1 OS=Oryza sativa subsp. japonica GN=Os11g0104900 PE=3 SV=1
MA_475289g0010	AT4G37930.1	Medium		X		Serine hydroxymethyltransferase, mitochondrial OS=Solanum tuberosum PE=2 SV=1
MA_4763284g0010	AT5G09810.1	High	X			Actin-100 (Fragment) OS=Solanum tuberosum GN=AC100 PE=3 SV=1
MA_479276g0010	AT5G54500.2	Medium	X			Flavoprotein WrbA OS=Serratia proteamaculans (strain 568) GN=wrbA PE=3 SV=1
MA_48007g0010	AT3G01390.1	High	X	X	Proton pump	V-type proton ATPase subunit G OS=Citrus limon GN=VATG PE=3 SV=1
MA_48238g0010	AT1G23170.2	High		X		Transmembrane protein 214-A OS=Xenopus laevis GN=tmem214-a PE=2 SV=1
MA_4852g0010	AT2G43160.3	Medium		X		Clathrin interactor EPSIN 2 OS=Arabidopsis thaliana GN=EPSIN2 PE=1 SV=1
MA_487257g0010	AT3G27080.1	High		X		Mitochondrial import receptor subunit TOM20 OS=Solanum tuberosum GN=TOM20 PE=1 SV=1
MA_49086g0010	AT3G56190.1	High		X		Alpha-soluble NSF attachment protein OS=Solanum tuberosum PE=2 SV=1
MA_50461g0010	AT1G64790.2	Medium		X		Translational activator GCN1 OS=Homo sapiens GN=GCN1L1 PE=1 SV=6
MA_5097395g0010	AT1G20330.1	High		X		24-methylenesterol C-methyltransferase 2 OS=Arabidopsis thaliana GN=SMT2 PE=1 SV=2
MA_5114g0010	AT4G37930.1	Medium		X		Serine hydroxymethyltransferase, mitochondrial OS=Pisum sativum PE=1 SV=1
MA_516147g0010	AT2G21660.1	Medium		X		Glycine-rich RNA-binding protein GRP1A OS=Sinapis alba PE=2 SV=1
MA_52206g0010	AT1G48480.1	High	X	X		Probable inactive receptor kinase At1g48480 OS=Arabidopsis thaliana GN=RKL1 PE=1 SV=1
MA_52277g0010	AT1G48830.1	Medium	X	X		40S ribosomal protein S7-1 OS=Arabidopsis thaliana GN=RPS7A PE=2 SV=1
MA_5246g0010	AT5G54380.1	High	X			Receptor-like protein kinase THESEUS 1 OS=Arabidopsis thaliana GN=THE1 PE=1 SV=1
MA_52574g0010	AT1G14670.1	Medium		X		Putative phagocytic receptor 1b OS=Dictyostelium discoideum GN=phg1b PE=2 SV=1
MA_528g0010	AT3G11130.1	Low	X			Clathrin heavy chain 2 OS=Oryza sativa subsp. japonica GN=Os12g0104800 PE=3 SV=1
MA_53043g0010	AT1G31340.1	High	X	X		Ubiquitin-NEDD8-like protein RUB1 OS=Deschampsia antarctica GN=RUB1 PE=2 SV=2
MA_5320g0010	AT2G02120.1	High	X	X		Defensin-1 OS=Pinus sylvestris GN=Def1 PE=1 SV=1
MA_5339g0010	AT4G21150.1	Medium	X	X		NA
MA_5353g0010	AT5G42020.1	High	X	X		Luminal-binding protein OS=Solanum lycopersicum PE=2 SV=1
MA_53567g0010	AT5G02500.1	High		X		Heat shock cognate 70 kDa protein 2 OS=Solanum lycopersicum GN=HSC-2 PE=2 SV=1
MA_5364786g0010	AT4G11680.1	Medium	X			E3 ubiquitin-protein ligase At4g11680 OS=Arabidopsis thaliana GN=At4g11680 PE=2 SV=1
MA_5395g0010	AT5G57110.1	Medium	X		Ca(2+) pump	Calcium-transporting ATPase 8, plasma membrane-type OS=Arabidopsis thaliana GN=ACA8 PE=1 SV=1
MA_54625g0010	AT3G61110.1	Medium	X	X		40S ribosomal protein S27-2 OS=Arabidopsis thaliana GN=RPS27B PE=2 SV=2
MA_547264g0010	AT4G16180.2	Medium		X		NA
MA_54864g0010	AT4G33510.1	High	X	X	Shikimate pathway	Phospho-2-dehydro-3-deoxyheptonate aldolase 2, chloroplastic OS=Solanum lycopersicum PE=2 SV=1
MA_55439g0010	AT1G75780.1	High	X	X		Tubulin beta-6 chain OS=Zea mays GN=TUBB6 PE=2 SV=1
MA_5571g0010	AT1G79590.1	High	X	X		Syntaxin-52 OS=Arabidopsis thaliana GN=SYP52 PE=1 SV=1
MA_557759g0010	AT1G28440.1	Medium	X			Receptor-like protein kinase HSL1 OS=Arabidopsis thaliana GN=HSL1 PE=2 SV=1
MA_55902g0010	AT5G42150.1	Medium		X		Prostaglandin E synthase 2 OS=Mus musculus GN=Ptges2 PE=1 SV=3
MA_5611g0010	AT4G17170.1	High	X	X		Ras-related protein RABB1c OS=Arabidopsis thaliana GN=RABB1C PE=2 SV=1
MA_56129g0010	AT5G40510.1	High		X		NA
MA_5630845g0010	AT3G05590.1	High	X	X		60S ribosomal protein L18-2 OS=Arabidopsis thaliana GN=RPL18B PE=1 SV=2
MA_56506g0010	AT3G60600.1	High	X	X		Vesicle-associated protein 1-1 OS=Arabidopsis thaliana GN=PVA11 PE=1 SV=1
MA_57006g0010	AT2G45510.1	High	X	X		Cytochrome P450 704C1 OS=Pinus taeda GN=CYP704C1 PE=2 SV=1
MA_5715g0010	AT3G11510.1	Medium	X	X		40S ribosomal protein S14 OS=Zea mays PE=3 SV=1
MA_585937g0010	AT3G60190.1	Medium	X	X		Dynamin-related protein 1E OS=Arabidopsis thaliana GN=DRP1E PE=1 SV=1
MA_58651g0010	AT3G17390.1	High	X			S-adenosylmethionine synthase 1 OS=Picea sitchensis GN=METK1 PE=2 SV=1
MA_587787g0010	AT5G61480.1	High	X			Leucine-rich repeat receptor-like protein kinase TDR OS=Arabidopsis thaliana GN=TDR PE=1 SV=1
MA_589691g0010	AT5G48750.1	High	X	X		Auxin-induced in root cultures protein 12 OS=Arabidopsis thaliana GN=AIR12 PE=1 SV=3
MA_59480g0010	AT1G79930.1	High	X			Heat shock 70 kDa protein 14 OS=Arabidopsis thaliana GN=HSP70-14 PE=1 SV=1
MA_59492g0010	AT3G12160.1	High		X		Ras-related protein RABA4d OS=Arabidopsis thaliana GN=RABA4D PE=1 SV=1
MA_597173g0010	AT5G06800.1	High	X	X		NA
MA_60513g0010	AT3G42050.1	Medium	X	X	ATP synthase	Probable V-type proton ATPase subunit H OS=Oryza sativa subsp. japonica GN=Os07g0549700 PE=2 SV=1
MA_61879g0010	AT5G23890.1	Medium	X	X		NA
MA_6199g0020	AT2G36620.1	High	X	X		60S ribosomal protein L24 OS=Prunus avium GN=RPL24 PE=2 SV=1
MA_62683g0010	AT2G36910.1	High	X		ABC transporter	ABC transporter B family member 1 OS=Arabidopsis thaliana GN=ABCB1 PE=1 SV=1
MA_6277g0010	AT3G05530.1	High		X		26S protease regulatory subunit 6A homolog OS=Solanum lycopersicum GN=TBP1 PE=2 SV=1
MA_62819g0010		High	X			NA
MA_63054g0010	AT3G50590.1	High	X			NA
MA_631234g0010	AT1G19020.1	High	X	X		NA
MA_635089g0010	AT5G15090.1	Medium	X	X	Channel	Mitochondrial outer membrane protein porin of 34 kDa OS=Solanum tuberosum PE=1 SV=2
MA_6359g0010	AT3G08900.1	High	X			Alpha-1,4-glucan-protein synthase [UDP-forming] OS=Pisum sativum GN=UPTG PE=1 SV=1
MA_63611g0010	AT5G54380.1	High	X			Receptor-like protein kinase THESEUS 1 OS=Arabidopsis thaliana GN=THE1 PE=1 SV=1
MA_641648g0010	AT3G11130.1	Low	X	X		Clathrin heavy chain 2 OS=Oryza sativa subsp. japonica GN=Os12g0104800 PE=3 SV=1
MA_64923g0010	AT1G67430.1	High	X	X		60S ribosomal protein L17 OS=Zea mays GN=RPL17 PE=2 SV=1
MA_651220g0010	AT5G60390.1	High	X	X		Elongation factor 1-alpha OS=Triticum aestivum GN=TEF1 PE=2 SV=1
MA_65436g0010	AT5G62700.1	High	X	X		Tubulin beta-3 chain OS=Oryza sativa subsp. japonica GN=TUBB3 PE=2 SV=2
MA_666378g0010	AT3G02090.2	Medium	X	X		Probable mitochondrial-processing peptidase subunit beta OS=Arabidopsis thaliana GN=At3g02090 PE=1 SV=2
MA_667274g0010	AT4G34930.1	Medium	X	X	Amine oxidase	Polyamine oxidase 1 OS=Arabidopsis thaliana GN=PAO1 PE=1 SV=1
MA_671655g0010	AT4G00430.1	High	X	X	MIP aquaporins	Probable aquaporin PIP1-2 OS=Oryza sativa subsp. japonica GN=PIP1-2 PE=2 SV=3
MA_674161g0010	AT5G61900.1	Medium	X			Protein BONZAI 1 OS=Arabidopsis thaliana GN=BON1 PE=1 SV=2
MA_679956g0010	AT5G37510.2	Medium		X		NADH dehydrogenase [ubiquinone] iron-sulfur protein 1, mitochondrial OS=Arabidopsis thaliana GN=EMB1467 PE=1 SV=2
MA_682g0010	AT5G48740.1	High	X			Probable LRR receptor-like serine/threonine-protein kinase At5g48740 OS=Arabidopsis thaliana GN=At5g48740 PE=2 SV=1
MA_68401g0010	AT5G46800.1	High	X	X	Mitochondrial substrate carrier	Mitochondrial carnitine/acylcarnitine carrier-like protein OS=Arabidopsis thaliana GN=BOU PE=1 SV=1
MA_68464g0010	AT1G76030.1	High	X	X	Proton pump	V-type proton ATPase subunit B 1 OS=Hordeum vulgare PE=2 SV=1
MA_68516g0010	AT5G06970.1	High	X			NA
MA_6856247g0010	AT5G23750.1	Medium	X	X		Remorin OS=Solanum tuberosum PE=1 SV=1
MA_68712g0010	AT4G00630.2	Medium		X		NA
MA_6904g0030	AT5G12250.1	Medium	X			Tubulin beta-1 chain (Fragment) OS=Avena sativa GN=TUBB1 PE=2 SV=1
MA_6931g0010	AT4G34050.1	High	X		Monolignol pathway	Caffeoyl-CoA O-methyltransferase OS=Pinus taeda GN=CCOAOMT PE=2 SV=1
MA_69439g0010	AT3G01390.1	High	X	X	Proton pump	V-type proton ATPase subunit G OS=Citrus limon GN=VATG PE=3 SV=1
MA_6955g0010	AT4G29900.1	High	X		Ca(2+) pump	Calcium-transporting ATPase 10, plasma membrane-type OS=Arabidopsis thaliana GN=ACA10 PE=1 SV=2
MA_69667g0010	AT2G16600.1	High	X	X		Peptidyl-prolyl cis-trans isomerase OS=Catharanthus roseus GN=PCKR1 PE=2 SV=1
MA_698119g0010	AT3G53990.1	High	X	X		NA
MA_698430g0010	AT2G38000.1	Medium	X			NA
MA_7021431g0010	AT2G20840.1	Medium	X	X		Putative secretory carrier-associated membrane protein 1 OS=Oryza sativa subsp. indica GN=SCAMP1 PE=3 SV=1
MA_7027365g0010	AT4G37930.1	Medium		X		Serine hydroxymethyltransferase, mitochondrial OS=Arabidopsis thaliana GN=SHM1 PE=1 SV=1
MA_70965g0010	AT5G39740.1	High	X	X		60S ribosomal protein L5 OS=Cucumis sativus GN=RPL5 PE=2 SV=1
MA_71027g0010		High	X			NA
MA_71275g0010	AT3G48140.1	High		X		NA
MA_715866g0010	AT2G25800.1	High	X			NA
MA_71602g0010	AT2G32670.1	Medium	X	X		Vesicle-associated membrane protein 725 OS=Arabidopsis thaliana GN=VAMP725 PE=2 SV=2
MA_71687g0010	AT5G11890.1	Medium	X			Uncharacterized protein At1g08160 OS=Arabidopsis thaliana GN=At1g08160 PE=2 SV=1
MA_71739g0010	AT4G05520.1	High		X		EH domain-containing protein 1 OS=Rattus norvegicus GN=Ehd1 PE=1 SV=1
MA_72126g0010	AT4G33510.1	High	X	X	Shikimate pathway	Phospho-2-dehydro-3-deoxyheptonate aldolase 1, chloroplastic OS=Solanum tuberosum GN=SHKA PE=1 SV=2
MA_722766g0010	AT5G13450.1	Medium		X	ATP synthase	ATP synthase subunit O, mitochondrial OS=Arabidopsis thaliana GN=At5g13450 PE=1 SV=2
MA_7238328g0010	AT5G09810.1	High		X		Actin-7 OS=Arabidopsis thaliana GN=ACT7 PE=1 SV=1
MA_72395g0010	AT2G16850.1	High	X		MIP aquaporins	Probable aquaporin PIP2-8 OS=Arabidopsis thaliana GN=PIP2-8 PE=1 SV=1
MA_724304g0010	AT3G16640.1	High	X			Translationally-controlled tumor protein homolog OS=Pseudotsuga menziesii GN=TCTP PE=2 SV=1
MA_72744g0010	AT5G12250.1	High	X	X		Tubulin beta-3 chain OS=Oryza sativa subsp. japonica GN=TUBB3 PE=2 SV=2
MA_72828g0010	AT5G10360.1	High	X	X		40S ribosomal protein S6 OS=Asparagus officinalis GN=rps6 PE=2 SV=1
MA_730707g0010	AT4G11680.1	Medium	X			E3 ubiquitin-protein ligase At1g12760 OS=Arabidopsis thaliana GN=At1g12760 PE=2 SV=1
MA_7312g0010	AT3G56370.1	High	X			Probably inactive leucine-rich repeat receptor-like protein kinase At3g28040 OS=Arabidopsis thaliana GN=At3g28040 PE=2 SV=1
MA_734876g0010	AT5G61900.1	Medium	X			Protein BONZAI 1 OS=Arabidopsis thaliana GN=BON1 PE=1 SV=2
MA_74060g0010	AT5G45775.2	High	X	X		60S ribosomal protein L11-2 OS=Arabidopsis thaliana GN=RPL11B PE=2 SV=2
MA_74264g0020	AT2G32240.1	High	X	X		WPP domain-interacting tail-anchored protein 1 OS=Arabidopsis thaliana GN=WIT1 PE=1 SV=2
MA_7436374g0010	AT5G12250.1	High	X	X		Tubulin beta-6 chain OS=Zea mays GN=TUBB6 PE=2 SV=1
MA_74546g0010	AT3G56340.1	High	X	X		40S ribosomal protein S26-3 OS=Arabidopsis thaliana GN=RPS26C PE=2 SV=1
MA_74683g0010	AT5G13450.1	Medium		X	ATP synthase	ATP synthase subunit O, mitochondrial OS=Ipomoea batatas PE=1 SV=1
MA_7479276g0010	AT1G12840.1	Low	X		Proton pump	V-type proton ATPase subunit C OS=Arabidopsis thaliana GN=VHA-C PE=1 SV=1
MA_760658g0020	AT4G10840.1	Low	X			NA
MA_76209g0010	AT1G11860.1	High	X	X		Aminomethyltransferase, mitochondrial OS=Solanum tuberosum GN=GDCST PE=2 SV=1
MA_76219g0030	AT5G12470.1	Medium	X			NA
MA_76221g0010	AT1G06950.1	High	X		Protein precursor transporter	Protein TIC110, chloroplastic OS=Arabidopsis thaliana GN=TIC110 PE=1 SV=1
MA_76825g0010	AT3G27200.1	High	X	X		Blue copper protein OS=Pisum sativum PE=2 SV=1
MA_77277g0010	AT5G58940.1	High	X			Calmodulin-binding receptor-like cytoplasmic kinase 1 OS=Arabidopsis thaliana GN=CRCK1 PE=1 SV=1
MA_7739875g0010	AT2G39050.1	High	X	X		NA
MA_7742378g0010	AT1G74910.1	Medium	X	X		Mannose-1-phosphate guanyltransferase alpha-B OS=Danio rerio GN=gmppab PE=2 SV=1
MA_7821g0010	AT3G19820.1	High	X	X		Delta(24)-sterol reductase OS=Pisum sativum GN=DIM PE=1 SV=1
MA_788228g0010	AT3G56190.1	Medium	X	X		Alpha-soluble NSF attachment protein 2 OS=Arabidopsis thaliana GN=ASNAP2 PE=1 SV=1
MA_7927824g0010	AT4G31340.1	High		X		NA
MA_79708g0010	AT5G12250.1	High	X	X		Tubulin beta-1 chain (Fragment) OS=Avena sativa GN=TUBB1 PE=2 SV=1
MA_79802g0010	AT2G27810.1	Medium	X	X	Nucleobase-ascorbate transporter	Nucleobase-ascorbate transporter 12 OS=Arabidopsis thaliana GN=NAT12 PE=1 SV=3
MA_80324g0020	AT5G51350.1	Medium	X			Leucine-rich repeat receptor-like protein kinase TDR OS=Arabidopsis thaliana GN=TDR PE=1 SV=1
MA_80564g0010	AT2G28900.1	High	X	X	Channel	Outer envelope pore protein 16, chloroplastic OS=Pisum sativum GN=OEP16 PE=1 SV=1
MA_81112g0010	AT2G44160.1	High	X			Methylenetetrahydrofolate reductase 1 OS=Zea mays PE=2 SV=1
MA_81306g0020	AT5G03040.1	High	X	X		Protein IQ-DOMAIN 1 OS=Arabidopsis thaliana GN=IQD1 PE=1 SV=1
MA_817408g0010	AT5G02500.1	High	X	X		Heat shock cognate 70 kDa protein OS=Petunia hybrida GN=HSP70 PE=2 SV=1
MA_81991g0010	AT1G56340.1	Medium		X		Calreticulin OS=Oryza sativa subsp. japonica GN=Os07g0246200 PE=1 SV=2
MA_8243926g0010	AT3G08600.1	High	X			NA
MA_82655g0010	AT3G48890.1	High	X	X		Membrane steroid-binding protein 2 OS=Arabidopsis thaliana GN=MSBP2 PE=1 SV=1
MA_83018g0010	AT3G13772.1	High		X		Transmembrane 9 superfamily member 4 OS=Rattus norvegicus GN=Tm9sf4 PE=2 SV=1
MA_8326g0010	AT5G55860.1	High	X			WEB family protein At1g12150 OS=Arabidopsis thaliana GN=At1g12150 PE=2 SV=1
MA_8407941g0010	AT5G12100.1	High	X	X		NA
MA_84159g0010	AT3G16100.1	High	X			Ras-related protein Rab7 OS=Prunus armeniaca PE=2 SV=1
MA_84359g0010	AT3G07020.2	High	X		Glycosyltransferase family 1	UDP-sugar-dependent glycosyltransferase 52 OS=Dictyostelium discoideum GN=ugt52 PE=2 SV=1
MA_8436115g0010	AT2G24050.1	Medium	X	X		Eukaryotic initiation factor iso-4F subunit p82-34 OS=Triticum aestivum PE=1 SV=2
MA_8441g0010	AT1G23740.1	High	X			Quinone oxidoreductase-like protein At1g23740, chloroplastic OS=Arabidopsis thaliana GN=At1g23740 PE=1 SV=2
MA_84581g0010	AT5G23890.1	Medium		X		NA
MA_8482615g0010	AT5G09810.1	High	X			Actin (Fragment) OS=Pinus contorta PE=3 SV=1
MA_8511g0020	AT1G67570.1	Medium	X	X		NA
MA_8566391g0010	AT3G27960.1	Medium	X			NA
MA_8588927g0010	AT4G10430.1	Medium		X		NA
MA_8687g0010	AT5G17770.1	High	X	X		NADH--cytochrome b5 reductase 1 OS=Arabidopsis thaliana GN=CBR1 PE=1 SV=1
MA_8701313g0010	AT3G14750.1	High	X			40S ribosomal protein S16 OS=Gossypium hirsutum GN=RPS16 PE=2 SV=1
MA_872634g0010	AT4G36130.1	High	X			60S ribosomal protein L8 OS=Solanum lycopersicum GN=RPL8 PE=2 SV=1
MA_87491g0010	AT5G23860.1	High	X	X		Tubulin beta-2 chain OS=Eleusine indica GN=TUBB2 PE=2 SV=1
MA_875075g0010	AT5G54240.1	High	X	X		NA
MA_87523g0010	AT1G64200.1	High	X	X	Proton pump	V-type proton ATPase subunit E OS=Citrus limon GN=VATE PE=2 SV=1
MA_87590g0010	AT2G39050.1	High	X	X		NA
MA_87653g0010	AT2G14740.1	High	X	X		Vacuolar-sorting receptor 3 OS=Arabidopsis thaliana GN=VSR3 PE=2 SV=1
MA_8769g0010	AT1G12840.1	Medium	X		Proton pump	V-type proton ATPase subunit C OS=Arabidopsis thaliana GN=VHA-C PE=1 SV=1
MA_88189g0010	AT4G02280.1	High	X			Sucrose synthase 2 OS=Pisum sativum GN=SUS2 PE=2 SV=1
MA_89226g0010	AT2G24330.1	High		X		Uncharacterized protein At2g24330 OS=Arabidopsis thaliana GN=At2g24330 PE=2 SV=1
MA_89348g0010	AT5G03240.1	High		X		Polyubiquitin OS=Avena fatua PE=2 SV=2
MA_8961g0010	AT3G56110.1	Medium		X		PRA1 family protein B1 OS=Arabidopsis thaliana GN=PRA1B1 PE=1 SV=1
MA_89717g0010	AT5G14040.1	High	X	X	Phosphate transporter	Phosphate carrier protein, mitochondrial OS=Mus musculus GN=Slc25a3 PE=1 SV=1
MA_89828g0010	AT2G02010.1	High	X	X		Glutamate decarboxylase OS=Petunia hybrida GN=GAD PE=1 SV=1
MA_8987660g0010	AT2G19530.1	Medium		X		NA
MA_9015061g0010	AT3G46060.1	High	X	X		Ras-related protein RABE1c OS=Arabidopsis thaliana GN=RABE1C PE=1 SV=1
MA_901813g0010	AT4G38240.1	Medium		X		Alpha-1,3-mannosyl-glycoprotein 2-beta-N-acetylglucosaminyltransferase OS=Arabidopsis thaliana GN=GNTI PE=1 SV=1
MA_905169g0010	AT5G54100.1	Medium		X		Stomatin-like protein 2 OS=Bos taurus GN=STOML2 PE=2 SV=1
MA_9085556g0010	AT3G60190.1	Medium	X	X		Dynamin-related protein 1E OS=Arabidopsis thaliana GN=DRP1E PE=1 SV=1
MA_9104979g0010	AT4G17170.1	Medium	X			GTP-binding protein YPTC4 OS=Chlamydomonas reinhardtii GN=YPTC4 PE=3 SV=1
MA_9138363g0010	AT4G10440.1	High		X		Probable methyltransferase PMT17 OS=Arabidopsis thaliana GN=At4g10440 PE=2 SV=1
MA_91617g0010	AT5G42020.1	Medium	X	X		Luminal-binding protein OS=Solanum lycopersicum PE=2 SV=1
MA_9168g0010	AT1G16860.1	High	X	X		Uncharacterized membrane protein At1g16860 OS=Arabidopsis thaliana GN=At1g16860 PE=1 SV=1
MA_91881g0010	AT5G05710.1	High		X		Pleckstrin homology domain-containing protein 1 OS=Arabidopsis thaliana GN=PH1 PE=2 SV=2
MA_9208435g0010	AT5G16930.1	Medium		X		NA
MA_92381g0010	AT5G64140.1	High	X			40S ribosomal protein S28 OS=Zea mays GN=RPS28 PE=3 SV=1
MA_923946g0010	AT1G65010.1	High	X	X		Putative WEB family protein At1g65010, chloroplastic OS=Arabidopsis thaliana GN=At1g65010 PE=1 SV=1
MA_9244g0010	AT4G09160.1	Medium	X	X		Patellin-5 OS=Arabidopsis thaliana GN=PATL5 PE=1 SV=2
MA_9244g0020	AT1G30690.1	Medium	X	X		NA
MA_925263g0010	AT5G66680.1	High		X		Dolichyl-diphosphooligosaccharide--protein glycosyltransferase 48 kDa subunit OS=Danio rerio GN=ddost PE=2 SV=2
MA_9290429g0010	AT2G33220.1	Medium		X		NADH dehydrogenase [ubiquinone] 1 alpha subcomplex subunit 13-B OS=Arabidopsis thaliana GN=At2g33220 PE=2 SV=1
MA_93046g0010	AT4G34450.1	High	X			Coatomer subunit gamma-2 OS=Oryza sativa subsp. japonica GN=Os07g0201100 PE=2 SV=1
MA_93315g0010	AT5G59370.1	High	X			Actin-4 OS=Arabidopsis thaliana GN=ACT4 PE=1 SV=1
MA_93486g0010	AT5G19780.1	High	X	X		Tubulin alpha-5 chain OS=Arabidopsis thaliana GN=TUBA5 PE=2 SV=2
MA_934g0010	AT3G62830.1	High		X		UDP-glucuronic acid decarboxylase 1 OS=Xenopus tropicalis GN=uxs1 PE=2 SV=1
MA_934g0020	AT3G62830.1	High	X	X		UDP-glucuronic acid decarboxylase 1 OS=Homo sapiens GN=UXS1 PE=1 SV=1
MA_93674g0010	AT1G15690.1	High	X	X	Proton pump	Pyrophosphate-energized vacuolar membrane proton pump OS=Vigna radiata var. radiata PE=1 SV=3
MA_9438062g0010	AT4G28510.1	Medium	X	X		Prohibitin-2 OS=Dictyostelium discoideum GN=phbB PE=3 SV=1
MA_9448149g0010	AT3G60190.1	Low	X	X		Dynamin-related protein 1E OS=Arabidopsis thaliana GN=DRP1E PE=1 SV=1
MA_948089g0010	AT4G35020.1	High	X			Rac-like GTP-binding protein 7 OS=Oryza sativa subsp. japonica GN=RAC7 PE=2 SV=1
MA_94963g0010	AT1G04760.1	High	X	X		Vesicle-associated membrane protein 725 OS=Arabidopsis thaliana GN=VAMP725 PE=2 SV=2
MA_9512579g0010	AT5G60390.1	Medium	X	X		Elongation factor 1-alpha OS=Daucus carota PE=2 SV=1
MA_9542143g0010	AT5G15090.1	Medium		X	Channel	Mitochondrial outer membrane protein porin of 36 kDa OS=Solanum tuberosum PE=1 SV=2
MA_9578301g0010	AT5G23860.1	High	X	X		Tubulin beta-1 chain OS=Zea mays GN=TUBB1 PE=2 SV=1
MA_958153g0010	AT2G26730.1	High	X	X		Probable inactive receptor kinase At2g26730 OS=Arabidopsis thaliana GN=At2g26730 PE=1 SV=1
MA_95955g0010	AT5G08530.1	High		X		NADH dehydrogenase [ubiquinone] flavoprotein 1, mitochondrial OS=Arabidopsis thaliana GN=At5g08530 PE=2 SV=1
MA_96038g0010	AT1G21750.1	High		X	Redox	Protein disulfide-isomerase OS=Ricinus communis PE=2 SV=1
MA_9608290g0010	AT3G02090.2	Medium	X	X		Probable mitochondrial-processing peptidase subunit beta OS=Arabidopsis thaliana GN=At3g02090 PE=1 SV=2
MA_96110g0010	AT2G06530.1	High		X		Vacuolar protein sorting-associated protein 2 homolog 1 OS=Arabidopsis thaliana GN=VPS2.1 PE=1 SV=2
MA_96369g0010	AT1G55000.1	High	X	X		Autolysin OS=Enterococcus faecalis (strain ATCC 700802 / V583) GN=EF_0799 PE=3 SV=2
MA_96468g0010	AT5G47890.1	Medium		X		NADH dehydrogenase [ubiquinone] 1 alpha subcomplex subunit 2 OS=Arabidopsis thaliana GN=At5g47890 PE=2 SV=1
MA_97067g0010	AT5G42570.1	Medium		X		NA
MA_97732g0010	AT5G54110.1	High	X			Vesicle-associated protein 4-2 OS=Arabidopsis thaliana GN=PVA42 PE=1 SV=1
MA_9851g0010	AT3G15050.1	High	X	X		Protein IQ-DOMAIN 1 OS=Arabidopsis thaliana GN=IQD1 PE=1 SV=1
MA_99511g0010	AT2G39050.1	Medium	X	X		NA
MA_9991417g0010	AT3G09630.1	High	X	X		60S ribosomal protein L4 OS=Prunus armeniaca GN=RPL4 PE=2 SV=1
MA_9996g0010	AT2G39050.1	Medium	X	X		NA

## Sheet: 1B
Supplementary Table S1B. Proteins detected in SDS- and SDC-solubilized enriched plasma membrane (UP) fractions and SDC-solubilized microsomal (MF) fractions of Norway spruce developing xylem, phloem and lignin-forming tissue-cultured cells, and genes correlating to bait genes in four different datasets. Bait genes are marked in red and candidate transporters in blue.
Following datasets were used: Lignin-forming, tissue-cultured cells (Laitinen et al. 2017, Plant Physiol. 174, 1449-1475), ConGenIE data (Nystedt et al. 2013, Nature 497, 579), Norwood data (Jokipii-Luukkari et al. 2017, New Phytol. 216, 482-494), Ray-tracheid data (Blokhina et al. 2019, Plant Physiol. 181, 1552–1572).
Selected bait genes were removed from the analysis of some datasets for poor correlation with the other bait members (ConGenIE dataset: C4H, MA_118702g0010; , Ray-tracheid dataset: C4H, MA_118702g0010; PAL, MA_123220g0010; CCoAOMT, MA_362678g0010; CSE, MA_87599g0010).
			proteomics							correlation analysis
ID	Arabidopsis homolog	Confidence level	xylem UP	phloem UP	tissue-cultured cells UP	xylem MF	phloem MF	tissue-cultured cells MF	Detected in any of the proteomics samples	Tissue culture: all baits	Congenie: selected baits	Norwood: all baits	Ray-tracheid: selected baits	Correlation in any of the datasets	Gene class of selected genes	Uniprot annotation
MA_10002g0020	AT4G37880.1	High											X	X		Protein RMD5 homolog A OS=Xenopus laevis GN=rmnd5a PE=2 SV=1
MA_10007370g0010	AT4G02280.1	High		X				X	X							Sucrose synthase 5 OS=Oryza sativa subsp. japonica GN=SUS5 PE=2 SV=1
MA_100087g0010	AT5G23400.1	High									X			X		Probable LRR receptor-like serine/threonine-protein kinase At4g08850 OS=Arabidopsis thaliana GN=At4g08850 PE=1 SV=3
MA_10009970g0010	AT2G32830.1	Medium								X				X	Major facilitator superfamily	Probable inorganic phosphate transporter 1-12 OS=Oryza sativa subsp. japonica GN=PHT1-12 PE=2 SV=1
MA_10012052g0010	AT3G24500.1	Medium											X	X		Multiprotein-bridging factor 1c OS=Arabidopsis thaliana GN=MBF1C PE=1 SV=1
MA_100123g0010	AT4G33500.1	High											X	X		NA
MA_100123g0020	AT4G33500.1	Medium											X	X		Probable protein phosphatase 2C 71 OS=Oryza sativa subsp. japonica GN=Os10g0370000 PE=2 SV=1
MA_100136g0010	AT2G28410.1	High									X			X		NA
MA_10014137g0010	AT4G36250.1	Medium									X			X		Aldehyde dehydrogenase family 3 member F1 OS=Arabidopsis thaliana GN=ALDH3F1 PE=2 SV=2
MA_10014377g0010	AT4G14600.1	Medium								X				X		Bet1-like protein At4g14600 OS=Arabidopsis thaliana GN=At4g14600 PE=2 SV=1
MA_100150g0010	AT5G28150.1	High									X			X		NA
MA_10015968g0010	AT5G37300.1	Medium									X			X	Major facilitator superfamily	Uncharacterized membrane protein YBR220C OS=Saccharomyces cerevisiae (strain ATCC 204508 / S288c) GN=YBR220C PE=1 SV=1
MA_10016710g0020	AT1G75660.1	Medium								X				X		5'-3' exoribonuclease 4 OS=Arabidopsis thaliana GN=XRN4 PE=2 SV=1
MA_10017564g0010	AT4G08950.1	High								X				X		NA
MA_10017907g0010	AT5G52960.1	High											X	X		NA
MA_100179g0010	AT1G49890.1	High									X			X		NA
MA_10018048g0010	AT3G49050.1	Medium									X		X	X		Sn1-specific diacylglycerol lipase alpha OS=Homo sapiens GN=DAGLA PE=1 SV=3
MA_10018366g0010	AT5G54600.1	Medium											X	X		50S ribosomal protein L24, chloroplastic OS=Nicotiana tabacum GN=RPL24 PE=1 SV=1
MA_10018599g0010	AT2G43400.1	Medium											X	X		Electron transfer flavoprotein-ubiquinone oxidoreductase, mitochondrial OS=Dictyostelium discoideum GN=etfdh PE=3 SV=1
MA_10018650g0010	AT3G15220.1	High									X		X	X		NA
MA_10018850g0010	AT4G37910.1	Low											X	X		NA
MA_10018938g0010	AT2G33030.1	High									X			X		Serine/threonine-protein kinase BRI1-like 2 OS=Arabidopsis thaliana GN=BRL2 PE=1 SV=1
MA_100190g0010	AT4G01070.1	High									X			X	Glycosyltransferase family 1	UDP-glycosyltransferase 72B1 OS=Arabidopsis thaliana GN=UGT72B1 PE=1 SV=1
MA_10019515g0010	AT2G27830.1	High								X				X		Uncharacterized protein At4g22758 OS=Arabidopsis thaliana GN=At4g22758 PE=2 SV=1
MA_10019752g0010	AT4G38490.1	High								X				X		NA
MA_10021022g0010	AT2G45690.1	Medium								X				X		NA
MA_10021234g0010	AT4G11600.1	Medium								X		X	X	X	Redox	Probable phospholipid hydroperoxide glutathione peroxidase OS=Gossypium hirsutum PE=2 SV=1
MA_10025130g0010	AT4G10490.1	Medium								X				X		NA
MA_10025310g0010	AT1G23800.1	Medium								X				X		Aldehyde dehydrogenase family 2 member B7, mitochondrial OS=Arabidopsis thaliana GN=ALDH2B7 PE=2 SV=2
MA_10025722g0010	AT5G23960.1	High								X				X		Alpha-bisabolene synthase OS=Abies grandis GN=ag1 PE=1 SV=1
MA_10027028g0010	AT4G09000.2	Low											X	X		NA
MA_10028g0010	AT4G14130.1	Medium									X			X		Brassinosteroid-regulated protein BRU1 OS=Glycine max PE=2 SV=1
MA_100296g0010	AT5G46700.1	High	X	X		X			X							NA
MA_10030456g0010	AT5G42650.1	High								X				X		Allene oxide synthase, chloroplastic OS=Linum usitatissimum GN=CYP74A PE=1 SV=1
MA_10030878g0010	AT3G17940.1	Medium								X				X		Aldose 1-epimerase OS=Rattus norvegicus GN=Galm PE=1 SV=1
MA_10032317g0010	AT5G28840.1	Medium								X				X		GDP-mannose 3,5-epimerase 2 OS=Oryza sativa subsp. japonica GN=GME-2 PE=2 SV=2
MA_10034634g0010	AT4G08320.2	High											X	X		NA
MA_10034665g0010	AT5G57110.1	High											X	X	Ca(2+) pump	Calcium-transporting ATPase 8, plasma membrane-type OS=Arabidopsis thaliana GN=ACA8 PE=1 SV=1
MA_100349g0010	AT3G55530.1	High									X	X	X	X		E3 ubiquitin-protein ligase SDIR1 OS=Arabidopsis thaliana GN=SDIR1 PE=1 SV=1
MA_10035305g0010	AT1G79210.1	Low											X	X		Proteasome subunit alpha type-2-B OS=Arabidopsis thaliana GN=PAB2 PE=1 SV=1
MA_10036422g0010	AT2G23910.1	Medium								X				X	flavonoid biosynthesis	Anthocyanidin reductase OS=Arabidopsis thaliana GN=BAN PE=1 SV=2
MA_100379g0010	AT3G52300.1	Medium	X			X			X				X	X	ATP synthase	ATP synthase subunit d, mitochondrial OS=Arabidopsis thaliana GN=At3g52300 PE=1 SV=3
MA_10038097g0010	AT2G06850.1	Medium								X				X		NA
MA_100380g0010	AT1G24330.1	High									X			X		U-box domain-containing protein 6 OS=Arabidopsis thaliana GN=PUB6 PE=2 SV=2
MA_10038236g0010	AT1G15960.1	Medium								X				X		Metal transporter Nramp6 OS=Arabidopsis thaliana GN=NRAMP6 PE=2 SV=2
MA_10038541g0010	AT2G27820.1	Medium								X				X		Arogenate dehydratase 3, chloroplastic OS=Arabidopsis thaliana GN=ADT3 PE=1 SV=1
MA_10040248g0010	AT1G67480.1	Medium								X				X		F-box/kelch-repeat protein At1g67480 OS=Arabidopsis thaliana GN=At1g67480 PE=2 SV=1
MA_100402g0010	AT4G05320.2	High	X			X		X	X	X			X	X		Polyubiquitin 10 OS=Arabidopsis thaliana GN=UBQ10 PE=1 SV=2
MA_10042710g0010	AT3G14460.1	High									X			X		NA
MA_10042710g0020	AT5G52660.2	High									X			X		NA
MA_10042865g0010	AT1G08250.1	Medium								X				X	Shikimate pathway	Arogenate dehydratase/prephenate dehydratase 6, chloroplastic OS=Arabidopsis thaliana GN=ADT6 PE=1 SV=1
MA_10043134g0010	AT5G06140.1	High											X	X		Sorting nexin 1 OS=Arabidopsis thaliana GN=SNX1 PE=1 SV=1
MA_10043209g0010	AT5G06560.1	High									X	X	X	X		NA
MA_10043564g0010	AT1G52280.1	High	X			X			X				X	X		Ras-related protein Rab7 OS=Gossypium hirsutum GN=RAB7 PE=2 SV=1
MA_10044252g0010	AT4G29130.1	High								X				X		Hexokinase-2 OS=Oryza sativa subsp. japonica GN=HXK2 PE=2 SV=1
MA_10046850g0010	AT3G33530.3	Medium								X				X		WD repeat-containing protein 11 OS=Homo sapiens GN=WDR11 PE=1 SV=1
MA_100472g0010	AT2G01420.2	High	X						X		X			X	Auxin efflux carrier	Auxin efflux carrier component 3 OS=Arabidopsis thaliana GN=PIN3 PE=1 SV=1
MA_10047384g0010	AT1G17230.1	Medium								X				X		Leucine-rich repeat receptor-like serine/threonine-protein kinase At1g17230 OS=Arabidopsis thaliana GN=At1g17230 PE=2 SV=2
MA_10048g0010	AT1G66340.1	High								X				X		Ethylene receptor 1 OS=Cucumis sativus GN=ETR1 PE=2 SV=1
MA_10050955g0010	AT5G15870.1	Medium									X			X		Endo-1,3(4)-beta-glucanase 1 OS=Saccharomyces cerevisiae (strain ATCC 204508 / S288c) GN=DSE4 PE=1 SV=1
MA_10051517g0010	AT2G29560.1	Medium									X			X		Enolase (Fragment) OS=Chlamydomonas reinhardtii GN=ENO PE=2 SV=1
MA_10051537g0010	AT5G40760.1	Medium								X			X	X		Glucose-6-phosphate 1-dehydrogenase, cytoplasmic isoform OS=Medicago sativa PE=2 SV=1
MA_10051g0010	AT1G67480.1	High								X				X		F-box/kelch-repeat protein At1g67480 OS=Arabidopsis thaliana GN=At1g67480 PE=2 SV=1
MA_10052798g0010	AT4G27220.1	High										X	X	X		Probable disease resistance protein At4g27220 OS=Arabidopsis thaliana GN=At4g27220 PE=2 SV=1
MA_10055565g0010	AT2G41475.1	High									X			X		NA
MA_10055704g0010	AT4G21120.1	Medium								X				X		Cationic amino acid transporter 1 OS=Arabidopsis thaliana GN=CAT1 PE=1 SV=1
MA_100558g0010	AT4G24890.1	Medium									X			X		Probable inactive purple acid phosphatase 24 OS=Arabidopsis thaliana GN=PAP24 PE=2 SV=1
MA_10056152g0020		Medium											X	X		NA
MA_100568g0010	AT4G00740.1	High											X	X		Probable methyltransferase PMT13 OS=Arabidopsis thaliana GN=At4g00740 PE=1 SV=1
MA_100585g0010	AT2G40980.1	High									X			X		NA
MA_10060152g0010	AT2G17010.1	Medium											X	X		NA
MA_100608g0010	AT1G55270.1	High									X			X		F-box/kelch-repeat protein At1g55270 OS=Arabidopsis thaliana GN=At1g55270 PE=2 SV=1
MA_10061g0010	AT2G43120.1	High								X	X			X		Pirin-like protein OS=Solanum lycopersicum PE=2 SV=1
MA_1006327g0010	AT4G16260.1	High								X				X		Glucan endo-1,3-beta-glucosidase, basic isoform 1 (Fragment) OS=Solanum tuberosum GN=GLUB1 PE=2 SV=1
MA_100662g0010	AT1G72750.1	Medium											X	X		NA
MA_10066589g0010	AT1G08230.2	High								X				X		GABA transporter 1 OS=Arabidopsis thaliana GN=GAT1 PE=1 SV=1
MA_10068g0010	AT2G32210.1	High									X			X		NA
MA_10070162g0010	AT1G61860.1	Medium											X	X		Receptor-like protein kinase HERK 1 OS=Arabidopsis thaliana GN=HERK1 PE=1 SV=1
MA_10071632g0010	AT5G03240.1	High											X	X		Polyubiquitin 4 OS=Arabidopsis thaliana GN=UBQ4 PE=1 SV=1
MA_10071760g0010	AT2G28470.1	Low								X				X		Beta-galactosidase 8 OS=Arabidopsis thaliana GN=BGAL8 PE=2 SV=2
MA_10072425g0010	AT1G77770.1	Medium								X			X	X		NA
MA_100739g0010	AT1G29710.1	Medium										X	X	X		NA
MA_10074020g0010	AT5G67385.1	High								X				X		BTB/POZ domain-containing protein At5g67385 OS=Arabidopsis thaliana GN=At5g67385 PE=2 SV=2
MA_10074g0010	AT2G27830.1	High								X				X		Uncharacterized protein At4g22758 OS=Arabidopsis thaliana GN=At4g22758 PE=2 SV=1
MA_100758g0010	AT5G22780.1	Medium								X				X		AP-2 complex subunit alpha-1 OS=Arabidopsis thaliana GN=ALPHA-ADR PE=1 SV=1
MA_1007638g0010	AT5G33406.1	Medium											X	X		NA
MA_100776g0010	AT3G03960.1	High		X					X							T-complex protein 1 subunit theta OS=Dictyostelium discoideum GN=cct8 PE=3 SV=1
MA_10078741g0010	AT5G17750.1	Medium											X	X		NA
MA_10078g0010	AT3G08930.1	High									X			X		LIMR family protein At3g08930 OS=Arabidopsis thaliana GN=At3g08930 PE=2 SV=2
MA_10078g0020	AT5G01460.1	Medium	X						X							LIMR family protein At5g01460 OS=Arabidopsis thaliana GN=At5g01460 PE=2 SV=1
MA_100802g0020	AT3G20260.1	High									X			X		NA
MA_10081260g0010	AT1G50710.1	Medium									X			X		NA
MA_10083247g0010	AT1G48850.1	Medium								X			X	X	Shikimate pathway	Chorismate synthase 2, chloroplastic OS=Solanum lycopersicum GN=CS2 PE=2 SV=1
MA_10083496g0010	AT5G13870.1	High								X				X		Probable xyloglucan endotransglucosylase/hydrolase protein 5 OS=Arabidopsis thaliana GN=XTH5 PE=2 SV=1
MA_100837g0010	AT3G13530.1	High									X			X		NA
MA_100849g0010	AT4G27415.1	Low											X	X		NA
MA_10085137g0010	AT1G65520.1	High											X	X		NA
MA_10085537g0010	AT3G01420.1	Medium								X				X		Alpha-dioxygenase 1 OS=Arabidopsis thaliana GN=DOX1 PE=1 SV=1
MA_10086471g0010	AT2G24130.1	Medium								X				X		Putative leucine-rich repeat receptor-like serine/threonine-protein kinase At2g24130 OS=Arabidopsis thaliana GN=At2g24130 PE=2 SV=1
MA_10086651g0010	AT5G59250.1	High								X				X	Major facilitator superfamily	D-xylose-proton symporter-like 3, chloroplastic OS=Arabidopsis thaliana GN=At5g59250 PE=1 SV=2
MA_10086718g0010	AT3G20770.1	Medium								X				X	EIL	Protein ETHYLENE INSENSITIVE 3 OS=Arabidopsis thaliana GN=EIN3 PE=1 SV=1
MA_10087857g0010	AT2G19950.2	Medium											X	X		Golgin-84 OS=Oryza sativa subsp. japonica GN=Os01g0744400 PE=2 SV=1
MA_10090g0010	AT5G17920.1	High	X	X	X	X		X	X	X	X	X	X	X		5-methyltetrahydropteroyltriglutamate--homocysteine methyltransferase OS=Catharanthus roseus GN=METE PE=2 SV=1
MA_10092g0010	AT1G30270.1	High								X				X		CBL-interacting serine/threonine-protein kinase 9 OS=Arabidopsis thaliana GN=CIPK9 PE=1 SV=2
MA_100931g0020	AT4G14465.1	High									X			X		Putative DNA-binding protein ESCAROLA OS=Arabidopsis thaliana GN=ESC PE=2 SV=1
MA_10094161g0010	AT5G50580.2	Medium											X	X		SUMO-activating enzyme subunit 1B-2 OS=Arabidopsis thaliana GN=SAE1B-2 PE=2 SV=1
MA_10094952g0010	AT2G06850.1	High									X			X		Probable xyloglucan endotransglucosylase/hydrolase protein B OS=Phaseolus angularis GN=XTHB PE=2 SV=1
MA_10095644g0010	AT2G15230.1	Medium											X	X		NA
MA_100959g0010	AT5G25590.1	Medium									X			X		NA
MA_10096236g0010	AT3G21790.1	Medium											X	X		NA
MA_10098001g0010	AT3G28430.1	Medium									X			X		Protein CLEC16A homolog OS=Dictyostelium discoideum GN=DDB_G0289943 PE=3 SV=1
MA_10099160g0010	AT1G75440.1	Medium											X	X		Probable ubiquitin-conjugating enzyme E2 16 OS=Arabidopsis thaliana GN=UBC16 PE=2 SV=1
MA_10099693g0010	AT3G54420.1	High								X				X	Chitinase	Chitinase 5 OS=Oryza sativa subsp. japonica GN=Cht5 PE=2 SV=1
MA_100998g0010	AT1G29290.1	High								X				X		NA
MA_10101302g0010	AT1G78380.1	Medium								X				X	Redox	Glutathione S-transferase U19 OS=Arabidopsis thaliana GN=GSTU19 PE=2 SV=1
MA_10102015g0010	AT5G13630.1	Medium										X		X		NA
MA_10102246g0010	AT1G66680.1	Medium											X	X		Methyltransferase-like protein 10 OS=Mus musculus GN=Mettl10 PE=2 SV=1
MA_10103335g0010	AT4G34050.1	High				X			X		X	X	X	X		Catechol O-methyltransferase OS=Equus caballus GN=COMT PE=2 SV=1
MA_101067g0010	AT3G52930.1	High	X	X	X	X		X	X	X	X	X	X	X		Fructose-bisphosphate aldolase, cytoplasmic isozyme OS=Spinacia oleracea PE=2 SV=1
MA_10107572g0010	AT1G02800.1	High									X			X		Endoglucanase 1 OS=Persea americana GN=CEL1 PE=2 SV=1
MA_10107971g0010	AT1G60810.1	Medium									X			X		ATP-citrate synthase alpha chain protein 3 OS=Oryza sativa subsp. japonica GN=ACLA-3 PE=2 SV=1
MA_10108064g0010	AT5G13930.1	Medium								X				X	flavonoid biosynthesis	Chalcone synthase 7 OS=Picea mariana GN=CSF7 PE=2 SV=1
MA_10108167g0010	AT1G74450.1	Medium											X	X		NA
MA_10109222g0010	AT1G15880.1	Medium										X	X	X		Golgi SNAP receptor complex member 1-1 OS=Arabidopsis thaliana GN=GOS11 PE=2 SV=1
MA_10110465g0010	AT2G33435.1	Medium								X				X		Splicing factor U2AF 50 kDa subunit OS=Drosophila melanogaster GN=U2af50 PE=2 SV=1
MA_101113g0020	AT4G11820.2	High								X			X	X		Hydroxymethylglutaryl-CoA synthase OS=Arabidopsis thaliana GN=HMGS PE=1 SV=2
MA_10111432g0010	AT4G34050.1	High								X				X	Monolignol pathway	Caffeoyl-CoA O-methyltransferase OS=Pinus taeda GN=CCOAOMT PE=2 SV=1
MA_101119g0010	AT1G11910.1	High									X		X	X		Aspartic proteinase oryzasin-1 OS=Oryza sativa subsp. japonica GN=Os05g0567100 PE=2 SV=2
MA_10112138g0010	AT2G42710.1	Medium											X	X		50S ribosomal protein L1 OS=Acidobacterium capsulatum (strain ATCC 51196 / DSM 11244 / JCM 7670) GN=rplA PE=3 SV=1
MA_10112768g0010	AT1G02145.3	Medium									X			X		Dol-P-Man:Man(7)GlcNAc(2)-PP-Dol alpha-1,6-mannosyltransferase OS=Arabidopsis thaliana GN=ALG12 PE=1 SV=1
MA_10113039g0010	AT4G22550.1	High									X			X		NA
MA_101135g0010	AT2G44745.1	High									X			X	WRKY	Probable WRKY transcription factor 12 OS=Arabidopsis thaliana GN=WRKY12 PE=2 SV=1
MA_10114342g0010	AT3G49070.1	High								X				X		UPF0496 protein 3 OS=Oryza sativa subsp. indica GN=OsI_009784 PE=3 SV=2
MA_10114753g0010	AT2G42070.1	Medium											X	X		Nudix hydrolase 23, chloroplastic OS=Arabidopsis thaliana GN=NUDT23 PE=1 SV=2
MA_101156g0010	AT1G53280.1	High											X	X		Protein DJ-1 OS=Danio rerio GN=park7 PE=2 SV=1
MA_101160g0010	AT2G01320.3	Medium											X	X		NA
MA_101170g0020	AT5G16080.1	High								X				X		Probable carboxylesterase 17 OS=Arabidopsis thaliana GN=CXE17 PE=2 SV=1
MA_10118171g0010	AT5G40390.1	High											X	X		NA
MA_10118613g0010	AT1G11930.1	Medium											X	X		Proline synthase co-transcribed bacterial homolog protein OS=Homo sapiens GN=PROSC PE=1 SV=1
MA_10118789g0010	AT1G05960.2	Medium											X	X		NA
MA_10119918g0010	AT4G35920.1	Medium										X	X	X		Protein MID1-COMPLEMENTING ACTIVITY 1 OS=Arabidopsis thaliana GN=MCA1 PE=2 SV=1
MA_10120262g0010	AT2G38195.1	Medium								X	X		X	X		Apoptosis 1 inhibitor OS=Drosophila melanogaster GN=th PE=1 SV=2
MA_10120276g0010	AT4G24100.1	High											X	X		NA
MA_101231g0010	AT5G23630.1	High	X						X						Ion pump	Probable cation-transporting ATPase OS=Arabidopsis thaliana GN=At5g23630 PE=2 SV=1
MA_10126084g0010	AT2G39420.1	High								X				X		Monoglyceride lipase OS=Mus musculus GN=Mgll PE=1 SV=1
MA_101266g0010	AT5G46530.1	High								X	X			X		NA
MA_10126g0010	AT5G62170.1	High								X				X		NA
MA_101286g0010	AT1G22160.1	Medium									X			X		NA
MA_101288g0010	AT3G51000.1	High								X			X	X		NA
MA_10130047g0010	AT5G50960.1	High											X	X		Cytosolic Fe-S cluster assembly factor NUBP1 homolog OS=Dictyostelium discoideum GN=nubp1 PE=3 SV=1
MA_10131595g0010	AT2G17840.1	High				X			X							NA
MA_10135775g0010	AT5G53930.1	High											X	X		NA
MA_101364g0010	AT5G45600.1	High											X	X		Protein AF-9 homolog OS=Ashbya gossypii (strain ATCC 10895 / CBS 109.51 / FGSC 9923 / NRRL Y-1056) GN=YAF9 PE=3 SV=1
MA_10136525g0010	AT3G11670.1	Medium								X			X	X	Glycosyltransferase family 1	Digalactosyldiacylglycerol synthase 1, chloroplastic OS=Glycine max GN=DGD1 PE=2 SV=1
MA_10136758g0010	AT5G64740.1	Medium								X				X		NA
MA_101371g0010	AT5G48570.1	High									X			X		Peptidyl-prolyl cis-trans isomerase FKBP65 OS=Arabidopsis thaliana GN=FKBP65 PE=1 SV=1
MA_10137757g0010	AT5G12430.1	Medium									X			X		Tetratricopeptide repeat protein 1 OS=Bos taurus GN=TTC1 PE=2 SV=1
MA_10138732g0010	AT1G16890.3	Medium											X	X		Ubiquitin-conjugating enzyme E2 36 OS=Arabidopsis thaliana GN=UBC36 PE=1 SV=1
MA_10138783g0010	AT1G70520.1	High								X				X		NA
MA_101395g0010	AT3G62270.1	High									X			X		Probable boron transporter 2 OS=Arabidopsis thaliana GN=BOR2 PE=2 SV=1
MA_101402g0010	AT5G60640.1	High								X				X	Redox	Protein disulfide isomerase-like 1-4 OS=Oryza sativa subsp. japonica GN=PDIL1-4 PE=2 SV=1
MA_101405g0010	AT3G25700.1	High								X				X		Aspartic proteinase nepenthesin-1 OS=Nepenthes gracilis GN=nep1 PE=1 SV=1
MA_10140790g0010	AT5G01020.1	High								X				X		Serine/threonine-protein kinase At5g01020 OS=Arabidopsis thaliana GN=At5g01020 PE=1 SV=1
MA_10142525g0010	AT3G48195.1	Medium								X			X	X		NA
MA_10142568g0010	AT5G16500.1	High									X			X		NA
MA_10142854g0010	AT4G33910.1	Medium									X			X		NA
MA_10143614g0010	AT5G19160.1	High								X	X			X		NA
MA_10144220g0010	AT5G44400.1	High								X				X		Reticuline oxidase OS=Eschscholzia californica GN=BBE1 PE=1 SV=1
MA_10144516g0010	AT2G17420.1	Medium											X	X	Redox	Thioredoxin reductase 2 OS=Arabidopsis thaliana GN=NTR2 PE=2 SV=2
MA_10144809g0010	AT1G07430.1	High								X				X		NA
MA_10144850g0010	AT1G75290.1	High								X				X	flavonoid biosynthesis	Leucoanthocyanidin reductase OS=Desmodium uncinatum GN=LAR PE=1 SV=1
MA_10145179g0010	AT3G12580.1	High									X			X		Heat shock cognate 70 kDa protein OS=Petunia hybrida GN=HSP70 PE=2 SV=1
MA_10145917g0010	AT3G55040.1	Medium								X		X		X	Redox	Protein IN2-1 homolog B OS=Oryza sativa subsp. japonica GN=GSTZ5 PE=2 SV=1
MA_101460g0010	AT5G20610.1	High									X		X	X		NA
MA_10146282g0010	AT2G31690.1	Medium								X				X		NA
MA_101469g0010	AT5G01110.1	High								X				X		NA
MA_101469g0020	AT5G01110.1	High								X				X		NA
MA_10147276g0010	AT5G13200.1	High								X				X		GEM-like protein 5 OS=Arabidopsis thaliana GN=At5g13200 PE=1 SV=1
MA_101494g0010	AT1G02040.1	High									X	X		X	C2H2 zinc finger	Zinc finger protein ZAT4 OS=Arabidopsis thaliana GN=ZAT4 PE=2 SV=1
MA_10152247g0010	AT1G09700.1	High											X	X		Double-stranded RNA-binding protein 5 OS=Oryza sativa subsp. japonica GN=DRB5 PE=2 SV=1
MA_10152409g0010	AT2G14095.1	High											X	X		NA
MA_10153396g0010	AT3G60240.4	High									X			X		Eukaryotic translation initiation factor 4G OS=Arabidopsis thaliana GN=EIF4G PE=1 SV=2
MA_10155182g0010	AT2G35980.1	High		X				X	X							Uncharacterized protein At1g08160 OS=Arabidopsis thaliana GN=At1g08160 PE=2 SV=1
MA_10155777g0010	AT1G73950.1	Medium								X	X			X		NA
MA_10156645g0010	AT1G09410.1	Medium											X	X		Pentatricopeptide repeat-containing protein At1g09410 OS=Arabidopsis thaliana GN=PCMP-H18 PE=2 SV=2
MA_10156g0010	AT1G16780.1	High				X			X						proton pump	Pyrophosphate-energized membrane proton pump 3 OS=Arabidopsis thaliana GN=AVPL2 PE=2 SV=1
MA_10157g0010	AT1G68810.1	High									X			X	bHLH	Transcription factor bHLH30 OS=Arabidopsis thaliana GN=BHLH30 PE=1 SV=1
MA_10158078g0010	AT5G19380.2	Medium								X				X		NA
MA_10162289g0010		Medium								X				X		NA
MA_10162666g0010	AT5G48440.1	High								X				X		NA
MA_10163020g0010	AT3G02360.2	High			X				X	X				X		6-phosphogluconate dehydrogenase, decarboxylating OS=Synechococcus elongatus (strain PCC 7942) GN=gnd PE=1 SV=4
MA_101646g0010	AT4G37870.1	High								X				X		Phosphoenolpyruvate carboxykinase [ATP] OS=Arabidopsis thaliana GN=PCKA PE=1 SV=1
MA_101646g0020	AT3G10280.1	High								X				X		NA
MA_10165257g0010	AT1G48850.1	Medium								X				X	Shikimate pathway	Chorismate synthase, chloroplastic OS=Corydalis sempervirens PE=1 SV=1
MA_101657g0010	AT1G71697.1	High								X				X		Ethanolamine kinase 2 OS=Mus musculus GN=Etnk2 PE=1 SV=1
MA_10166253g0010	AT3G53930.2	Medium											X	X		NA
MA_10166825g0010	AT3G24200.2	High											X	X		Ubiquinone biosynthesis monooxygenase COQ6 OS=Xenopus tropicalis GN=coq6 PE=2 SV=1
MA_10167043g0010	AT4G39230.1	Medium								X				X		Isoflavone reductase homolog OS=Solanum tuberosum PE=2 SV=1
MA_10168585g0010	AT5G03340.1	High	X	X	X			X	X				X	X		Cell division cycle protein 48 homolog OS=Glycine max GN=CDC48 PE=2 SV=1
MA_10170948g0010	AT2G41680.1	Medium								X				X	Redox	Thioredoxin reductase NTRC OS=Oryza sativa subsp. japonica GN=Os07g0657900 PE=1 SV=2
MA_10171045g0010	AT1G23020.2	High								X				X		NA
MA_10171864g0010	AT4G01130.1	High									X			X		GDSL esterase/lipase At4g01130 OS=Arabidopsis thaliana GN=At4g01130 PE=2 SV=1
MA_10171901g0010	AT1G62290.1	Medium									X	X	X	X		Aspartic proteinase oryzasin-1 OS=Oryza sativa subsp. japonica GN=Os05g0567100 PE=2 SV=2
MA_10171923g0010	AT3G21570.1	High								X				X		NA
MA_10172334g0010	AT4G24220.1	High								X				X		3-oxo-Delta(4,5)-steroid 5-beta-reductase OS=Arabidopsis thaliana GN=VEP1 PE=1 SV=1
MA_10172523g0010	AT1G22360.1	Medium								X				X	Glycosyltransferase family 1	UDP-glycosyltransferase 85A2 OS=Arabidopsis thaliana GN=UGT85A2 PE=2 SV=1
MA_10174106g0010	AT5G05310.3	Medium											X	X		NA
MA_10175371g0010	AT3G21060.1	Medium		X					X							Retinoblastoma-binding protein 5 OS=Homo sapiens GN=RBBP5 PE=1 SV=2
MA_10175544g0010	AT1G71695.1	Medium								X	X			X	Peroxidase	Peroxidase 12 OS=Arabidopsis thaliana GN=PER12 PE=1 SV=1
MA_10176172g0010	AT3G60820.1	High											X	X		Proteasome subunit beta type-1 OS=Oryza sativa subsp. japonica GN=PBF1 PE=2 SV=1
MA_10176437g0010	AT1G80920.1	Medium								X			X	X		Chaperone protein dnaJ 8, chloroplastic OS=Arabidopsis thaliana GN=ATJ8 PE=2 SV=1
MA_101764g0010	AT1G48100.1	High								X	X			X		Polygalacturonase At1g48100 OS=Arabidopsis thaliana GN=At1g48100 PE=2 SV=1
MA_101766g0010	AT3G46560.1	Medium											X	X		Mitochondrial import inner membrane translocase subunit Tim9 OS=Oryza sativa subsp. japonica GN=TIM9 PE=3 SV=2
MA_10176945g0010	AT2G32150.1	High								X				X		Uncharacterized protein C24B11.05 OS=Schizosaccharomyces pombe (strain 972 / ATCC 24843) GN=SPAC24B11.05 PE=2 SV=1
MA_10177437g0010	AT2G16850.1	High											X	X	MIP aquaporins	Probable aquaporin PIP2-8 OS=Arabidopsis thaliana GN=PIP2-8 PE=1 SV=1
MA_101776g0010	AT2G25630.1	High									X	X		X		Beta-glucosidase 14 OS=Arabidopsis thaliana GN=BGLU14 PE=2 SV=2
MA_10177719g0010	AT4G01026.1	High								X				X		Abscisic acid receptor PYL7 OS=Arabidopsis thaliana GN=PYL7 PE=1 SV=1
MA_10177821g0020	AT3G58800.1	High											X	X		NA
MA_10178675g0010	AT5G43150.1	Medium									X			X		NA
MA_10178729g0010	AT4G16130.1	Low								X				X		L-arabinokinase OS=Arabidopsis thaliana GN=ARA1 PE=1 SV=1
MA_101793g0010	AT5G47810.1	High									X			X		6-phosphofructokinase 2 OS=Arabidopsis thaliana GN=PFK2 PE=1 SV=1
MA_10179668g0010	AT3G45770.1	Medium											X	X		NA
MA_10179878g0010	AT4G18335.1	High								X				X		NA
MA_10180837g0010	AT2G03200.1	High											X	X		Aspartic proteinase nepenthesin-2 OS=Nepenthes gracilis GN=nep2 PE=1 SV=1
MA_10180966g0010	AT3G13445.1	High									X			X		TATA-box-binding protein 1 OS=Triticum aestivum GN=TBP1 PE=2 SV=1
MA_10181288g0010	AT1G75290.1	High								X				X	flavonoid biosynthesis	Leucoanthocyanidin reductase OS=Desmodium uncinatum GN=LAR PE=1 SV=1
MA_101812g0010	AT2G24520.1	High	X			X			X						Proton pump	Plasma membrane ATPase OS=Oryza sativa subsp. japonica GN=Os04g0656100 PE=2 SV=1
MA_10182116g0010	AT4G01070.1	High								X				X	Glycosyltransferase family 1	UDP-glycosyltransferase 72B1 OS=Arabidopsis thaliana GN=UGT72B1 PE=1 SV=1
MA_10182290g0010	AT5G25610.1	High								X				X		BURP domain-containing protein 16 OS=Oryza sativa subsp. japonica GN=BURP16 PE=2 SV=1
MA_10182631g0010	AT1G78780.2	High								X				X		Pathogen-related protein OS=Hordeum vulgare PE=2 SV=2
MA_10182847g0010	AT2G02370.1	Medium											X	X		TVP38/TMEM64 family membrane protein slr0305 OS=Synechocystis sp. (strain PCC 6803 / Kazusa) GN=slr0305 PE=3 SV=1
MA_10182874g0010	AT2G43240.1	Medium									X			X		CMP-sialic acid transporter 2 OS=Arabidopsis thaliana GN=At2g43240 PE=2 SV=1
MA_101842g0010	AT5G53390.1	High											X	X		O-acyltransferase WSD1 OS=Arabidopsis thaliana GN=WSD1 PE=2 SV=1
MA_10184926g0010	AT2G36380.1	High	X						X						ABC transporter	ABC transporter G family member 34 OS=Arabidopsis thaliana GN=ABCG34 PE=2 SV=1
MA_10185064g0010	AT3G10370.1	High									X			X		NA
MA_10185385g0010	AT5G64410.1	High								X		X		X		Oligopeptide transporter 4 OS=Arabidopsis thaliana GN=OPT4 PE=2 SV=1
MA_101861g0010	AT4G14830.1	High									X			X		NA
MA_10186297g0010	AT5G02360.1	Medium											X	X	Major facilitator superfamily	NA
MA_10186842g0010	AT5G53170.1	Medium											X	X		ATP-dependent zinc metalloprotease FTSH 11, chloroplastic/mitochondrial OS=Arabidopsis thaliana GN=FTSH11 PE=1 SV=1
MA_10187060g0010	AT1G59670.1	High											X	X	Redox	Glutathione S-transferase U15 OS=Arabidopsis thaliana GN=GSTU15 PE=2 SV=1
MA_10187700g0010	AT5G45720.1	Medium									X			X		DNA polymerase III subunit tau OS=Salmonella typhimurium (strain LT2 / SGSC1412 / ATCC 700720) GN=dnaX PE=3 SV=2
MA_10189121g0010	AT2G28780.1	Medium											X	X		NA
MA_10191230g0010	AT5G05390.1	High									X			X	Laccase	Laccase-12 OS=Arabidopsis thaliana GN=LAC12 PE=2 SV=1
MA_10191444g0010	AT3G52970.2	Medium								X				X		(S)-N-methylcoclaurine 3'-hydroxylase isozyme 2 OS=Eschscholzia californica GN=CYP80B2 PE=2 SV=1
MA_10191584g0010	AT4G14940.1	Medium									X			X		NA
MA_10191900g0010	AT2G42710.1	Medium											X	X		50S ribosomal protein L1 OS=Rhodospirillum rubrum (strain ATCC 11170 / NCIB 8255) GN=rplA PE=3 SV=1
MA_101924g0020	AT1G02130.1	High	X			X			X				X	X		Ras-related protein RIC1 OS=Oryza sativa subsp. japonica GN=RIC1 PE=2 SV=2
MA_101927g0010	AT1G65720.1	High											X	X		NA
MA_101944g0010	AT4G20850.1	High											X	X		Tripeptidyl-peptidase 2 OS=Bos taurus GN=TPP2 PE=2 SV=1
MA_10194606g0010	AT4G33970.1	Medium								X				X		NA
MA_10194688g0010	AT1G44770.1	High										X	X	X		NA
MA_10194g0010	AT5G23160.1	High								X				X		NA
MA_10194g0020	AT1G73500.1	High								X				X		Mitogen-activated protein kinase kinase 5 OS=Arabidopsis thaliana GN=MKK5 PE=1 SV=2
MA_10195410g0010	AT1G71860.1	Medium									X			X		Protein-tyrosine-phosphatase PTP1 OS=Arabidopsis thaliana GN=PTP1 PE=1 SV=1
MA_10195484g0010	AT5G65010.2	Medium								X				X		Asparagine synthetase [glutamine-hydrolyzing] OS=Triphysaria versicolor GN=AS PE=2 SV=3
MA_101964g0010	AT5G09590.1	High			X				X							Heat shock 70 kDa protein, mitochondrial OS=Phaseolus vulgaris PE=2 SV=1
MA_101972g0010	AT4G24660.1	High								X				X	ZF-HD	ZF-HD homeobox protein At4g24660 OS=Arabidopsis thaliana GN=At4g24660 PE=1 SV=1
MA_10198293g0020	AT1G80360.1	Medium											X	X		NA
MA_101987g0010	AT2G37630.1	High								X				X	MYB	Transcription factor AS1 OS=Arabidopsis thaliana GN=AS1 PE=1 SV=1
MA_10199026g0010	AT5G23550.1	Medium											X	X		Vesicle transport protein SFT2B OS=Homo sapiens GN=SFT2D2 PE=1 SV=1
MA_10199979g0010	AT1G62500.1	High								X				X		36.4 kDa proline-rich protein OS=Solanum lycopersicum GN=TPRP-F1 PE=2 SV=1
MA_10200277g0020	AT3G17450.1	High											X	X		NA
MA_10200708g0010	AT2G23910.1	Medium								X		X	X	X		NA
MA_10200977g0010	AT5G55400.1	Medium									X			X		NA
MA_10201791g0010	AT3G55020.1	High									X			X		NA
MA_10202872g0010	AT1G70740.1	High									X		X	X		Cysteine-rich receptor-like protein kinase 10 OS=Arabidopsis thaliana GN=CRK10 PE=1 SV=3
MA_102045g0010	AT5G06700.1	High									X			X		NA
MA_102049g0010	AT3G08710.1	Medium									X			X	Redox	Thioredoxin H4-2 OS=Oryza sativa subsp. japonica GN=Os05g0169000 PE=2 SV=1
MA_10205012g0010	AT3G08510.1	High								X		X	X	X		Phosphoinositide phospholipase C 2 OS=Arabidopsis thaliana GN=PLC2 PE=1 SV=1
MA_102054g0010	AT1G03080.1	High											X	X		NA
MA_10205704g0010	AT2G24765.1	Medium											X	X		ADP-ribosylation factor 1 OS=Brassica rapa subsp. pekinensis GN=ARF1 PE=2 SV=3
MA_102057g0010	AT5G53970.1	High								X				X		Probable aminotransferase TAT2 OS=Arabidopsis thaliana GN=At5g53970 PE=2 SV=1
MA_102060g0010	AT2G25540.1	High	X						X		X			X		Probable cellulose synthase A catalytic subunit 1 [UDP-forming] OS=Oryza sativa subsp. japonica GN=CESA1 PE=2 SV=1
MA_10206328g0010	AT5G64140.1	High	X	X		X			X							40S ribosomal protein S28 OS=Zea mays GN=RPS28 PE=3 SV=1
MA_10206478g0010	AT1G18390.2	High								X				X		Probable serine/threonine-protein kinase At1g18390 OS=Arabidopsis thaliana GN=At1g18390 PE=1 SV=2
MA_10206860g0010	AT5G11600.1	Medium											X	X		NA
MA_10207543g0010	AT5G06570.1	High								X				X		Probable carboxylesterase 15 OS=Arabidopsis thaliana GN=CXE15 PE=2 SV=1
MA_10208000g0010	AT5G06100.2	High										X	X	X	MYB	Transcription factor GAMYB OS=Oryza sativa subsp. japonica GN=GAM1 PE=2 SV=1
MA_10208189g0010	AT5G65780.2	Medium									X			X		NA
MA_10208460g0010	AT3G18090.1	Medium									X			X		DNA-directed RNA polymerase D subunit 2b OS=Arabidopsis thaliana GN=NRPD2b PE=2 SV=1
MA_10208536g0010	AT3G46440.1	Medium									X	X		X		UDP-glucuronic acid decarboxylase 1 OS=Xenopus tropicalis GN=uxs1 PE=2 SV=1
MA_10208914g0010	AT4G17170.1	Medium	X			X			X							Ras-related protein RABB1c OS=Arabidopsis thaliana GN=RABB1C PE=2 SV=1
MA_10209713g0010	AT1G76550.1	Medium											X	X		Pyrophosphate--fructose 6-phosphate 1-phosphotransferase subunit alpha OS=Ricinus communis GN=PFP-ALPHA PE=3 SV=1
MA_10209746g0010	AT3G16910.1	Medium								X				X		Acetate/butyrate--CoA ligase AAE7, peroxisomal OS=Arabidopsis thaliana GN=AAE7 PE=1 SV=1
MA_10210353g0010		Medium									X			X		NA
MA_10210517g0010	AT5G04080.1	High								X				X		NA
MA_102106g0010	AT1G01540.2	Medium	X						X							Probable serine/threonine-protein kinase At1g01540 OS=Arabidopsis thaliana GN=At1g01540 PE=1 SV=2
MA_10211138g0010	AT2G38020.1	Medium											X	X		Vacuolar protein sorting-associated protein 16 homolog OS=Dictyostelium discoideum GN=vps16 PE=3 SV=2
MA_1021120g0010	AT4G39230.1	High									X			X		Isoflavone reductase homolog A622 OS=Nicotiana tabacum PE=2 SV=1
MA_10211525g0010	AT1G05410.1	Medium											X	X		NA
MA_10211598g0010	AT5G36700.1	Medium											X	X		Phosphoglycolate phosphatase OS=Homo sapiens GN=PGP PE=1 SV=1
MA_10211971g0010	AT1G19320.1	Medium								X				X		Pathogenesis-related protein OS=Juniperus ashei PE=1 SV=1
MA_10212841g0010	AT3G15380.1	Low									X			X		NA
MA_102132g0010	AT5G43150.1	High									X	X	X	X		NA
MA_10213388g0010	AT2G37710.1	High								X			X	X		L-type lectin-domain containing receptor kinase IV.4 OS=Arabidopsis thaliana GN=LECRK44 PE=2 SV=1
MA_10213410g0010	AT1G30720.1	Medium											X	X		NA
MA_10214089g0010	AT1G19340.1	High											X	X		Methyltransferase-like protein 2 OS=Arabidopsis thaliana GN=At1g19340 PE=2 SV=2
MA_102140g0020	AT1G70600.1	High	X						X							60S ribosomal protein L27a-3 OS=Arabidopsis thaliana GN=RPL27AC PE=2 SV=2
MA_10214757g0010	AT2G13680.1	High		X					X		X			X		Callose synthase 5 OS=Arabidopsis thaliana GN=CALS5 PE=1 SV=1
MA_102149g0010	AT3G60750.1	High	X	X	X				X	X				X		Transketolase, chloroplastic OS=Solanum tuberosum PE=2 SV=1
MA_10215210g0010	AT5G67520.1	High											X	X		NA
MA_10215954g0010	AT3G56500.1	High								X				X		NA
MA_102159g0010	AT1G18490.1	Medium								X				X		NA
MA_10216549g0010	AT4G36000.1	Medium								X				X		Thaumatin-like protein OS=Arabidopsis thaliana GN=At1g18250 PE=2 SV=2
MA_102181g0010	AT4G02750.1	High											X	X		Pentatricopeptide repeat-containing protein At4g02750 OS=Arabidopsis thaliana GN=PCMP-H24 PE=2 SV=1
MA_10218559g0010	AT5G65960.1	Medium											X	X		NA
MA_102199g0010	AT5G37260.1	High								X				X	MYB	Protein LHY OS=Arabidopsis thaliana GN=LHY PE=1 SV=2
MA_10222569g0010	AT4G39090.1	Medium											X	X		Cysteine proteinase RD19a OS=Arabidopsis thaliana GN=RD19A PE=2 SV=1
MA_10222942g0010	AT2G06925.1	High									X		X	X		Probable phospholipase A2 homolog 2 OS=Oryza sativa subsp. japonica GN=PLA2-II PE=1 SV=1
MA_10225438g0010	AT1G26750.1	Medium								X				X		NA
MA_10226013g0010	AT4G37680.1	Medium									X			X		Adiponectin receptor protein 2 OS=Mus musculus GN=Adipor2 PE=2 SV=2
MA_10226858g0010	AT3G14920.1	High									X	X	X	X		Peptide-N4-(N-acetyl-beta-glucosaminyl)asparagine amidase A OS=Prunus dulcis PE=1 SV=2
MA_102288g0010	AT2G34250.1	High								X				X		Protein transport protein Sec61 subunit alpha OS=Dictyostelium discoideum GN=sec61a PE=3 SV=1
MA_10231220g0010	AT4G14540.1	Medium											X	X	NF-Y	Nuclear transcription factor Y subunit B OS=Zea mays GN=NFY2 PE=2 SV=1
MA_102312g0010	AT5G49720.1	High	X			X			X		X	X	X	X		Endoglucanase 25 OS=Arabidopsis thaliana GN=KOR PE=1 SV=1
MA_10231744g0010	AT4G00560.4	High											X	X		NA
MA_10234841g0010	AT5G47870.1	Medium								X				X		NA
MA_10235009g0010	AT1G69550.1	Medium									X			X		Protein PopC OS=Ralstonia solanacearum (strain GMI1000) GN=popC PE=4 SV=2
MA_10235604g0010	AT2G30110.1	Medium									X			X		Ubiquitin-activating enzyme E1 3 OS=Triticum aestivum GN=UBA3 PE=2 SV=1
MA_10235873g0010	AT5G63970.1	Medium								X				X		E3 ubiquitin-protein ligase RGLG1 OS=Arabidopsis thaliana GN=RGLG1 PE=1 SV=1
MA_10236907g0010	AT1G27170.1	Medium								X				X		TMV resistance protein N OS=Nicotiana glutinosa GN=N PE=1 SV=1
MA_10237293g0010	AT3G10210.1	Medium											X	X		NA
MA_10238024g0010	AT5G66580.1	High									X			X		NA
MA_10239006g0010	AT5G59310.1	High									X			X		Non-specific lipid-transfer protein 3 OS=Hordeum vulgare GN=LTP3 PE=3 SV=1
MA_10239556g0010	AT2G25610.1	Medium											X	X	Proton pump	Probable V-type proton ATPase 20 kDa proteolipid subunit OS=Schizosaccharomyces pombe (strain 972 / ATCC 24843) GN=vma16 PE=2 SV=1
MA_10240847g0010	AT5G47690.3	Medium											X	X		Sister chromatid cohesion protein PDS5 homolog B-B OS=Xenopus laevis GN=pds5b-b PE=2 SV=2
MA_10241557g0010	AT4G15610.1	High									X			X		NA
MA_10241825g0010	AT3G12260.1	Medium				X			X							NADH dehydrogenase [ubiquinone] 1 alpha subcomplex subunit 6 OS=Arabidopsis thaliana GN=At3g12260 PE=2 SV=1
MA_10243652g0010	AT3G59380.1	Medium											X	X		Protein farnesyltransferase/geranylgeranyltransferase type-1 subunit alpha OS=Arabidopsis thaliana GN=FTA PE=1 SV=2
MA_102436g0010	AT1G48240.1	High	X						X		X		X	X		Novel plant SNARE 12 OS=Arabidopsis thaliana GN=NPSN12 PE=2 SV=1
MA_10245227g0010	AT3G51895.1	High									X	X	X	X		Sulfate transporter 3.1 OS=Arabidopsis thaliana GN=SULTR3;1 PE=2 SV=1
MA_10245228g0010	AT3G51895.1	High									X		X	X		Sulfate transporter 3.1 OS=Arabidopsis thaliana GN=SULTR3;1 PE=2 SV=1
MA_10245708g0010	AT1G72180.1	High											X	X		NA
MA_10247134g0010	AT3G55270.1	High											X	X		Protein-tyrosine-phosphatase MKP1 OS=Arabidopsis thaliana GN=MKP1 PE=1 SV=1
MA_10247978g0010	AT5G20950.1	High											X	X		Periplasmic beta-glucosidase OS=Salmonella typhimurium (strain LT2 / SGSC1412 / ATCC 700720) GN=bglX PE=3 SV=2
MA_10248111g0010	AT2G45900.1	High								X				X		NA
MA_10250077g0010	AT1G51550.1	High											X	X		F-box/kelch-repeat protein At1g51550 OS=Arabidopsis thaliana GN=At1g51550 PE=2 SV=1
MA_10250723g0010	AT1G78370.1	High								X				X	Redox	Glutathione S-transferase U20 OS=Arabidopsis thaliana GN=GSTU20 PE=1 SV=1
MA_10251095g0010	AT1G30270.1	High									X			X		CBL-interacting protein kinase 23 OS=Oryza sativa subsp. japonica GN=CIPK23 PE=2 SV=1
MA_102512g0010	AT3G13040.1	High											X	X	MYB	NA
MA_10251997g0010	AT5G16560.1	High								X				X	MYB	Probable transcription factor RL9 OS=Oryza sativa subsp. japonica GN=RL9 PE=2 SV=2
MA_102538g0010	AT3G54420.1	High								X				X	Chitinase	Endochitinase A OS=Zea mays PE=1 SV=1
MA_10254376g0010	AT5G11680.1	High										X	X	X		NA
MA_10254g0020	AT4G22010.1	High									X			X		L-ascorbate oxidase homolog OS=Brassica napus GN=Bp10 PE=2 SV=1
MA_10255g0010	AT1G55580.1	High									X			X	GRAS	Scarecrow-like protein 18 OS=Arabidopsis thaliana GN=SCL18 PE=2 SV=1
MA_102570g0010	AT1G75560.1	High	X						X							DNA-binding protein HEXBP OS=Leishmania major GN=HEXBP PE=4 SV=1
MA_10258267g0010	AT3G17611.1	High									X			X		Uncharacterized protein At3g17611 OS=Arabidopsis thaliana GN=At3g17611 PE=2 SV=1
MA_102591g0010	AT3G06040.1	High									X			X		50S ribosomal protein L7/L12 OS=Prochlorococcus marinus (strain MIT 9211) GN=rplL PE=3 SV=1
MA_10259610g0010	AT4G35780.1	Medium											X	X		NA
MA_10259649g0010	AT2G26260.1	Medium									X			X		3beta-hydroxysteroid-dehydrogenase/decarboxylase isoform 2 OS=Arabidopsis thaliana GN=3BETAHSD/D2 PE=2 SV=2
MA_10259759g0010	AT1G05675.1	High								X				X	Glycosyltransferase family 1	UDP-glycosyltransferase 74E1 OS=Arabidopsis thaliana GN=UGT74E1 PE=3 SV=1
MA_10259819g0010	AT5G56300.1	High									X			X		Indole-3-acetate O-methyltransferase 1 OS=Oryza sativa subsp. japonica GN=IAMT1 PE=1 SV=1
MA_10260477g0010	AT3G16340.1	High	X	X					X						ABC transporter	Pleiotropic drug resistance protein 3 OS=Oryza sativa subsp. indica GN=PDR3 PE=2 SV=1
MA_10260687g0010	AT1G26600.1	High										X	X	X		NA
MA_10262473g0010	AT3G54420.1	High								X				X	Chitinase	Chitinase 4 OS=Oryza sativa subsp. japonica GN=Cht4 PE=2 SV=2
MA_10262551g0010	AT4G00330.1	Medium	X						X		X			X		Calmodulin-binding receptor-like cytoplasmic kinase 2 OS=Arabidopsis thaliana GN=CRCK2 PE=2 SV=1
MA_102643g0010	AT5G07470.1	High								X				X		Peptide methionine sulfoxide reductase A3 OS=Arabidopsis thaliana GN=MSRA3 PE=1 SV=1
MA_10265000g0010	AT1G24020.1	High								X				X		Pathogenesis-related protein 1 OS=Asparagus officinalis GN=PR1 PE=2 SV=1
MA_102653g0020	AT4G24220.1	High								X				X		3-oxo-Delta(4,5)-steroid 5-beta-reductase OS=Arabidopsis thaliana GN=VEP1 PE=1 SV=1
MA_10265423g0010	AT3G23780.1	Medium									X			X		DNA-directed RNA polymerase D subunit 2a OS=Arabidopsis thaliana GN=NRPD2a PE=1 SV=1
MA_10265535g0010	AT1G29820.1	Medium									X			X		NA
MA_102655g0010	AT5G56600.1	High	X						X		X			X		Profilin-1 OS=Ricinus communis GN=PRO1 PE=2 SV=1
MA_10265740g0010	AT1G34300.1	High								X				X		Putative receptor protein kinase ZmPK1 OS=Zea mays GN=PK1 PE=2 SV=2
MA_102658g0010	AT3G12170.1	High											X	X		NA
MA_10266265g0010	AT1G54570.1	High									X			X		Acyltransferase-like protein At1g54570, chloroplastic OS=Arabidopsis thaliana GN=At1g54570 PE=1 SV=1
MA_10266494g0010	AT2G27402.1	Medium											X	X		NA
MA_10266583g0010	AT4G34215.1	High											X	X		Probable carbohydrate esterase At4g34215 OS=Arabidopsis thaliana GN=At4g34215 PE=1 SV=2
MA_10267817g0010	AT4G10770.1	High											X	X		Oligopeptide transporter 7 OS=Arabidopsis thaliana GN=OPT7 PE=2 SV=1
MA_10268104g0010	AT5G17550.1	High											X	X		Peroxisome biogenesis protein 19-2 OS=Arabidopsis thaliana GN=PEX19-2 PE=1 SV=1
MA_10268127g0010	AT4G32470.1	Medium				X			X				X	X		Cytochrome b-c1 complex subunit 7-1 OS=Arabidopsis thaliana GN=QCR7-1 PE=1 SV=1
MA_102682g0010	AT1G18390.2	High								X				X		Probable serine/threonine-protein kinase At1g18390 OS=Arabidopsis thaliana GN=At1g18390 PE=1 SV=2
MA_10270868g0010	AT1G20570.1	Medium								X				X		NA
MA_10271377g0010	AT3G15020.1	Medium								X				X		Malate dehydrogenase, mitochondrial OS=Fragaria ananassa GN=MMDHI PE=1 SV=1
MA_102713g0020	AT2G18110.1	High	X	X	X				X							Elongation factor 1-delta OS=Pimpinella brachycarpa PE=2 SV=3
MA_10272391g0010	AT4G26100.1	Medium								X				X		Casein kinase I isoform delta-like OS=Arabidopsis thaliana GN=At4g26100 PE=2 SV=2
MA_10272508g0010	AT5G23940.1	High								X				X		BAHD acyltransferase DCR OS=Arabidopsis thaliana GN=DCR PE=2 SV=1
MA_102764g0010	AT5G62500.1	Medium											X	X		Microtubule-associated protein RP/EB family member 1B OS=Arabidopsis thaliana GN=EB1B PE=1 SV=1
MA_102771g0010	AT5G59350.1	High											X	X		NA
MA_10277987g0010	AT3G52990.1	Medium								X				X		Pyruvate kinase, cytosolic isozyme OS=Glycine max PE=2 SV=1
MA_10278721g0010	AT1G34220.1	High											X	X		IST1-like protein OS=Dictyostelium discoideum GN=DDB_G0289029 PE=3 SV=1
MA_102793g0010	AT1G67280.1	High											X	X		Probable lactoylglutathione lyase, chloroplast OS=Arabidopsis thaliana GN=At1g67280 PE=2 SV=1
MA_102795g0010	AT4G25780.1	High								X				X		Pathogenesis-related protein PR-1 OS=Medicago truncatula GN=PR-1 PE=2 SV=1
MA_10279792g0010	AT1G09870.1	Medium									X			X		NA
MA_10279796g0010	AT1G67480.1	High								X				X		F-box/kelch-repeat protein At1g67480 OS=Arabidopsis thaliana GN=At1g67480 PE=2 SV=1
MA_10279989g0010	AT2G41740.1	High									X			X		Villin-2 OS=Arabidopsis thaliana GN=VLN2 PE=1 SV=2
MA_102800g0010	AT1G68560.1	High											X	X		Alpha-xylosidase 1 OS=Arabidopsis thaliana GN=XYL1 PE=1 SV=1
MA_10280179g0010	AT1G20080.1	High								X				X		Synaptotagmin-2 OS=Arabidopsis thaliana GN=SYT2 PE=2 SV=1
MA_10280261g0010	AT5G61690.1	Medium											X	X		NA
MA_10280474g0010	AT5G66150.1	Medium								X				X		Lysosomal alpha-mannosidase OS=Mus musculus GN=Man2b1 PE=2 SV=4
MA_10280796g0010	AT3G19930.1	Medium								X				X	Major facilitator superfamily	Hexose carrier protein HEX6 OS=Ricinus communis GN=HEX6 PE=2 SV=1
MA_10280896g0010	AT2G30970.1	Medium								X				X	Shikimate pathway	Aspartate aminotransferase, mitochondrial OS=Arabidopsis thaliana GN=ASP1 PE=1 SV=1
MA_10281032g0010	AT2G36970.1	High								X				X	Glycosyltransferase family 1	UDP-glycosyltransferase 86A1 OS=Arabidopsis thaliana GN=UGT86A1 PE=2 SV=1
MA_10281738g0010	AT2G22250.2	Medium								X		X	X	X	Shikimate pathway	Aspartate aminotransferase OS=Pinus pinaster GN=AAT PE=1 SV=1
MA_10282935g0010	AT1G60420.1	Medium											X	X	Redox	Probable nucleoredoxin 1 OS=Arabidopsis thaliana GN=At1g60420 PE=1 SV=1
MA_10283852g0010	AT3G51620.2	Medium									X			X		NA
MA_10283g0010	AT5G11090.1	High								X				X		NA
MA_102840g0010	AT3G57540.1	High									X			X		NA
MA_10284254g0010	AT2G02990.1	Medium											X	X		Ribonuclease 1 OS=Arabidopsis thaliana GN=RNS1 PE=1 SV=1
MA_10285148g0010	AT5G38900.1	Medium								X		X	X	X		NA
MA_10285269g0010	AT2G22125.1	Medium									X			X		UBX domain-containing protein 7 OS=Pongo abelii GN=UBXN7 PE=2 SV=2
MA_10285746g0010	AT5G01150.1	High									X			X		NA
MA_10287598g0010	AT1G56440.2	Medium											X	X		RNA polymerase II-associated protein 3 OS=Homo sapiens GN=RPAP3 PE=1 SV=2
MA_10288271g0010	AT5G47720.2	Medium								X				X		Probable acetyl-CoA acetyltransferase, cytosolic 2 OS=Arabidopsis thaliana GN=At5g47720 PE=2 SV=1
MA_10289567g0010	AT5G49900.1	Low											X	X		NA
MA_10290470g0010	AT1G73090.2	Medium									X			X		NA
MA_10291419g0010	AT1G22882.1	Medium											X	X		NA
MA_102917g0010	AT1G33980.2	High								X				X		Regulator of nonsense transcripts 3B OS=Homo sapiens GN=UPF3B PE=1 SV=1
MA_10291874g0010	AT5G17400.1	Medium											X	X	ADP/ATP carrier	ADP,ATP carrier protein ER-ANT1 OS=Arabidopsis thaliana GN=ER-ANT1 PE=2 SV=2
MA_10293392g0010	AT4G34190.1	Medium											X	X		NA
MA_10293408g0010	AT5G16820.1	High											X	X	HSF	Heat stress transcription factor A-1 OS=Oryza sativa subsp. japonica GN=HSFA1 PE=2 SV=1
MA_10294074g0010	AT3G63500.2	Medium											X	X		Protein OBERON 4 OS=Arabidopsis thaliana GN=OBE4 PE=1 SV=2
MA_10294386g0010	AT4G12710.1	High								X		X	X	X		U-box domain-containing protein 3 OS=Arabidopsis thaliana GN=PUB3 PE=2 SV=2
MA_10294851g0010	AT2G43590.1	High								X				X	Chitinase	Endochitinase A OS=Zea mays PE=1 SV=1
MA_10294952g0020	AT4G40030.2	Medium									X			X		Histone H3.3 OS=Vitis vinifera PE=2 SV=3
MA_10295379g0010	AT2G48010.1	Medium									X			X		NA
MA_10296009g0010	AT5G04610.1	High										X	X	X		NA
MA_102960g0010	AT3G07270.1	High								X				X		GTP cyclohydrolase 1 OS=Synechococcus sp. (strain JA-2-3B'a(2-13)) GN=folE PE=3 SV=1
MA_10296151g0010	AT5G06570.1	High								X		X	X	X		Probable carboxylesterase 17 OS=Arabidopsis thaliana GN=CXE17 PE=2 SV=1
MA_10296295g0010	AT3G55140.1	Medium									X			X		NA
MA_10296583g0010	AT5G51180.1	High											X	X		Putative lipase YOR059C OS=Saccharomyces cerevisiae (strain ATCC 204508 / S288c) GN=YOR059C PE=1 SV=1
MA_103007g0010	AT4G28560.1	Medium									X			X		Protein TOO MANY MOUTHS OS=Arabidopsis thaliana GN=TMM PE=2 SV=1
MA_10301268g0020		High											X	X		#N/A
MA_10301373g0010		Medium								X			X	X		#N/A
MA_103018g0010	AT2G17705.1	High								X			X	X		Uncharacterized protein At4g08330, chloroplastic OS=Arabidopsis thaliana GN=At4g08330 PE=1 SV=1
MA_10301966g0020	AT3G18440.1	Medium								X				X		Aluminum-activated malate transporter 9 OS=Arabidopsis thaliana GN=ALMT9 PE=2 SV=1
MA_103022g0010	AT2G01970.1	High				X			X							Putative phagocytic receptor 1b OS=Dictyostelium discoideum GN=phg1b PE=2 SV=1
MA_10302741g0010	AT1G33960.1	Low											X	X		NA
MA_103031g0010	AT3G49010.1	High	X						X							60S ribosomal protein L13-1 OS=Arabidopsis thaliana GN=RPL13B PE=1 SV=1
MA_10303844g0010	AT3G53990.1	Medium								X				X		Universal stress protein A-like protein OS=Arabidopsis thaliana GN=At3g01520 PE=1 SV=2
MA_10305130g0020	AT1G80440.1	Medium											X	X		NA
MA_10305266g0010	AT5G02010.1	High									X	X	X	X		Rop guanine nucleotide exchange factor 1 OS=Arabidopsis thaliana GN=ROPGEF1 PE=1 SV=2
MA_10305380g0010	AT4G11600.1	Medium								X				X	Redox	Probable phospholipid hydroperoxide glutathione peroxidase OS=Nicotiana sylvestris PE=2 SV=1
MA_10305985g0010		Low											X	X		#N/A
MA_10306125g0010		High									X			X		NA
MA_10306163g0010	AT1G30610.1	Medium								X				X		NA
MA_10306247g0010		High											X	X		NA
MA_10307382g0040		Low											X	X		#N/A
MA_10307468g0010	AT1G14190.1	High								X				X		(R)-mandelonitrile lyase-like OS=Arabidopsis thaliana GN=At1g73050 PE=2 SV=1
MA_10307725g0010	AT5G26960.1	High									X			X		F-box/kelch-repeat protein At5g26960 OS=Arabidopsis thaliana GN=At5g26960 PE=2 SV=1
MA_10308338g0020	AT5G62500.1	Medium											X	X		NA
MA_10309424g0010	AT1G56720.1	High										X	X	X		Probable receptor-like protein kinase At2g42960 OS=Arabidopsis thaliana GN=At2g42960 PE=2 SV=1
MA_10310126g0010	ATMG01080.1	High								X				X	ATP synthase	ATP synthase subunit 9, mitochondrial OS=Nicotiana tabacum GN=ATP9 PE=2 SV=1
MA_10310304g0010	AT3G48000.1	Medium								X				X		Aldehyde dehydrogenase family 2 member B4, mitochondrial OS=Arabidopsis thaliana GN=ALDH2B4 PE=1 SV=1
MA_103104g0010	AT5G12020.1	High									X			X		17.3 kDa class II heat shock protein OS=Solanum peruvianum PE=2 SV=1
MA_103104g0020	AT4G23330.1	Low									X			X		NA
MA_10310758g0010	AT2G17430.1	Medium											X	X		MLO-like protein (Fragment) OS=Linum usitatissimum PE=2 SV=1
MA_10311111g0010	AT4G00460.2	Low									X		X	X		Rop guanine nucleotide exchange factor 2 OS=Arabidopsis thaliana GN=ROPGEF2 PE=1 SV=2
MA_10311271g0010	AT4G18670.1	Low									X			X		NA
MA_10311455g0020	AT1G75500.1	High									X			X		Auxin-induced protein 5NG4 OS=Pinus taeda PE=2 SV=1
MA_10311617g0010	AT5G63930.1	Medium											X	X		NA
MA_103132g0010	AT2G37750.1	High								X			X	X		NA
MA_10314806g0010	AT5G33406.1	Medium									X			X		NA
MA_103178g0010	AT5G04290.1	High								X				X		NA
MA_103178g0020	AT5G04290.1	Medium								X				X		NA
MA_10318026g0010		High								X				X		NA
MA_10318227g0010	AT4G32750.1	Medium									X			X		NA
MA_10318979g0010	AT5G56930.1	Medium									X			X		NA
MA_10320543g0010	AT1G31640.1	High									X			X		NA
MA_10321604g0010	AT5G16300.1	High									X			X		NA
MA_10322413g0010	AT3G11240.1	Medium								X	X			X		Arginyl-tRNA--protein transferase 1 OS=Arabidopsis thaliana GN=ATE1 PE=2 SV=2
MA_10323193g0010	AT1G75280.1	Medium								X				X		Isoflavone reductase homolog P3 OS=Arabidopsis thaliana GN=At1g75280 PE=1 SV=1
MA_10325684g0010	AT4G39080.1	Medium	X						X	X				X	Proton pump	Vacuolar proton ATPase a3 OS=Arabidopsis thaliana GN=VHA-a3 PE=1 SV=1
MA_103261g0010	AT1G15710.1	High								X				X	Shikimate pathway	Arogenate dehydrogenase 2, chloroplastic OS=Arabidopsis thaliana GN=TYRAAT2 PE=1 SV=1
MA_10326890g0020	AT5G43940.2	Medium								X				X		Alcohol dehydrogenase class-3 OS=Oryza sativa subsp. indica GN=ADHIII PE=3 SV=1
MA_10328256g0010	AT1G56140.1	Medium								X				X		Probable LRR receptor-like serine/threonine-protein kinase At1g56140 OS=Arabidopsis thaliana GN=At1g56140 PE=1 SV=2
MA_103285g0010	AT1G34750.1	High								X			X	X		Probable protein phosphatase 2C 10 OS=Arabidopsis thaliana GN=At1g34750 PE=1 SV=1
MA_10328961g0010		Medium								X				X		#N/A
MA_10329547g0010	AT1G52540.1	High									X			X		PTI1-like tyrosine-protein kinase At3g15890 OS=Arabidopsis thaliana GN=At3g15890 PE=1 SV=1
MA_10329763g0010	AT1G11545.1	Medium									X			X		Probable xyloglucan endotransglucosylase/hydrolase protein 8 OS=Arabidopsis thaliana GN=XTH8 PE=2 SV=2
MA_10330942g0010	AT1G03860.1	High			X	X			X							Prohibitin-2 OS=Dictyostelium discoideum GN=phbB PE=3 SV=1
MA_10331224g0010	AT1G48850.1	Medium								X			X	X	Shikimate pathway	Chorismate synthase 1, chloroplastic OS=Solanum lycopersicum GN=CS1 PE=2 SV=1
MA_10331590g0010		Low											X	X		#N/A
MA_10331728g0010	AT5G57110.1	Medium											X	X	Ca(2+) pump	Calcium-transporting ATPase 8, plasma membrane-type OS=Arabidopsis thaliana GN=ACA8 PE=1 SV=1
MA_103319g0010	AT5G64910.1	Low											X	X		NA
MA_10332403g0010	AT5G09810.1	High	X	X		X		X	X							Actin-7 OS=Arabidopsis thaliana GN=ACT7 PE=1 SV=1
MA_10332648g0020	AT5G44790.1	Medium								X				X		Copper-transporting ATPase RAN1 OS=Arabidopsis thaliana GN=RAN1 PE=1 SV=1
MA_10332659g0010		Medium									X			X		NA
MA_10333127g0010	AT2G30870.1	High								X				X	Redox	Glutathione S-transferase F10 OS=Arabidopsis thaliana GN=GSTF10 PE=1 SV=3
MA_10333321g0010	AT5G45280.2	Medium									X			X		Protein notum homolog OS=Mus musculus GN=Notum PE=2 SV=2
MA_103336g0010	AT5G49890.1	High										X		X	Channel	Chloride channel protein CLC-c OS=Arabidopsis thaliana GN=CLC-C PE=1 SV=1
MA_10334174g0010		Medium								X				X		#N/A
MA_10334422g0010	AT3G19970.1	Medium											X	X		NA
MA_10334900g0010	AT5G02270.2	Medium								X				X	ABC transporter	ABC transporter I family member 20 OS=Arabidopsis thaliana GN=ABCI20 PE=2 SV=1
MA_103364g0010	AT1G55350.5	High								X			X	X		NA
MA_10336859g0010	AT1G48850.1	Medium								X	X			X	Shikimate pathway	Chorismate synthase, chloroplastic OS=Corydalis sempervirens PE=1 SV=1
MA_10337257g0010	AT4G16260.1	High								X				X		Glucan endo-1,3-beta-glucosidase, acidic isoform OS=Zea mays PE=2 SV=1
MA_10337928g0010	AT3G14690.1	Medium										X		X		Cytochrome P450 734A1 OS=Arabidopsis thaliana GN=CYP734A1 PE=2 SV=1
MA_10338686g0010	AT5G54160.1	High								X				X	Monolignol pathway	Caffeic acid 3-O-methyltransferase OS=Ammi majus GN=COMT PE=1 SV=1
MA_10339370g0010	AT1G77330.1	Medium								X				X		1-aminocyclopropane-1-carboxylate oxidase OS=Musa acuminata GN=MAO1B PE=3 SV=1
MA_10339776g0010	AT1G09560.1	High								X				X	Germin	Germin-like protein subfamily 2 member 1 OS=Arabidopsis thaliana GN=GLP4 PE=2 SV=2
MA_10341095g0020	AT5G28540.1	Medium				X			X	X				X		Luminal-binding protein 4 OS=Nicotiana tabacum GN=BIP4 PE=2 SV=1
MA_10341242g0010	AT1G10760.1	High								X				X		Alpha-glucan water dikinase, chloroplastic OS=Solanum tuberosum GN=R1 PE=1 SV=2
MA_10341965g0020	AT5G04920.1	Medium											X	X		Vacuolar protein sorting-associated protein 36 OS=Arabidopsis thaliana GN=VPS36 PE=1 SV=1
MA_10343088g0010	AT3G51530.1	Medium									X			X		NA
MA_10343631g0010		High											X	X		#N/A
MA_10343755g0010	AT1G02810.1	High								X				X		Pectinesterase OS=Actinidia deliciosa PE=1 SV=1
MA_10344016g0010	AT4G19180.1	Low									X			X		Probable apyrase 7 OS=Arabidopsis thaliana GN=APY7 PE=2 SV=1
MA_10344444g0010	AT3G05890.1	High										X		X		Hydrophobic protein LTI6B OS=Oryza sativa subsp. japonica GN=LTI6B PE=2 SV=1
MA_10345692g0010	AT1G09560.1	High								X				X	Germin	Germin-like protein 1-3 OS=Oryza sativa subsp. japonica GN=GER8 PE=2 SV=1
MA_10346664g0020	AT1G05080.1	Medium									X	X		X		NA
MA_103473g0010	AT3G58680.1	High								X			X	X		Multiprotein-bridging factor 1b OS=Arabidopsis thaliana GN=MBF1B PE=2 SV=1
MA_10347733g0010	AT2G39050.1	Medium	X			X		X	X		X			X		NA
MA_10348377g0010	AT3G18410.1	High											X	X		NADH dehydrogenase [ubiquinone] 1 beta subcomplex subunit 10-B OS=Arabidopsis thaliana GN=At3g18410 PE=2 SV=1
MA_103500g0020	AT5G01710.1	High				X			X			X		X		NA
MA_10350408g0010	AT5G02010.1	Medium									X	X	X	X		Rho guanine nucleotide exchange factor 8 OS=Arabidopsis thaliana GN=ROPGEF8 PE=1 SV=1
MA_10350955g0010	AT3G21160.1	Medium											X	X		NA
MA_10351g0010	AT1G47420.1	Medium				X			X		X		X	X		Uncharacterized protein At1g47420, mitochondrial OS=Arabidopsis thaliana GN=At1g47420 PE=1 SV=1
MA_103523g0020	AT1G03080.1	High								X				X		NA
MA_103525g0010	AT5G16560.1	High								X				X		NA
MA_10352794g0010	AT5G05700.1	Medium								X	X			X		Arginyl-tRNA--protein transferase 1 OS=Arabidopsis thaliana GN=ATE1 PE=2 SV=2
MA_10352g0010	AT4G24220.1	Medium								X				X		3-oxo-Delta(4,5)-steroid 5-beta-reductase OS=Arabidopsis thaliana GN=VEP1 PE=1 SV=1
MA_10353203g0010	AT5G36200.1	High										X	X	X		NA
MA_10354854g0010	AT1G07520.1	Medium											X	X		NA
MA_10355915g0010		High											X	X		#N/A
MA_10355915g0020		Medium								X				X		#N/A
MA_10356671g0020	AT2G32810.1	Medium											X	X		NA
MA_10357831g0010		High											X	X		#N/A
MA_10358593g0010	AT2G20680.1	High								X	X			X		Mannan endo-1,4-beta-mannosidase 2 OS=Arabidopsis thaliana GN=MAN2 PE=2 SV=1
MA_10358g0010	AT2G44140.1	High									X			X		Cysteine protease ATG4B OS=Oryza sativa subsp. japonica GN=ATG4B PE=2 SV=1
MA_10360526g0010	AT3G10050.1	Medium								X				X		Threonine dehydratase biosynthetic, chloroplastic OS=Arabidopsis thaliana GN=OMR1 PE=1 SV=1
MA_10360661g0010	AT4G16660.1	Medium								X				X		Heat shock 70 kDa protein 17 OS=Arabidopsis thaliana GN=HSP70-17 PE=2 SV=1
MA_10360933g0010	AT2G05840.1	Medium											X	X		Proteasome subunit alpha type-6 OS=Nicotiana tabacum GN=PAA1 PE=2 SV=1
MA_10361569g0020	AT3G18440.1	Low											X	X		Putative aluminum-activated malate transporter 3 OS=Arabidopsis thaliana GN=ALMT3 PE=3 SV=1
MA_103616g0010	AT4G04450.1	High								X				X	WRKY	WRKY transcription factor 6 OS=Arabidopsis thaliana GN=WRKY6 PE=1 SV=1
MA_10363408g0010	AT2G36310.1	Medium								X				X		Probable uridine nucleosidase 2 OS=Oryza sativa subsp. japonica GN=URH2 PE=2 SV=1
MA_10363858g0010	AT1G80660.1	High	X		X	X	X		X	X				X	Proton pump	Plasma membrane ATPase OS=Oryza sativa subsp. japonica GN=Os04g0656100 PE=2 SV=1
MA_10364181g0050	AT1G60560.1	Medium											X	X		NA
MA_10364181g0060	AT3G06650.1	High								X				X		ATP-citrate synthase beta chain protein 1 OS=Oryza sativa subsp. japonica GN=ACLB-1 PE=2 SV=1
MA_10365093g0010	AT3G51770.2	Medium									X			X		NA
MA_10367294g0010	AT5G57350.1	Medium								X				X		Plasma membrane ATPase OS=Oryza sativa subsp. japonica GN=Os04g0656100 PE=2 SV=1
MA_10367450g0010	AT1G75330.1	Medium								X				X		Ornithine carbamoyltransferase, chloroplastic OS=Pisum sativum GN=ARGF PE=2 SV=1
MA_10367487g0010	AT1G14020.1	Medium									X			X		DUF246 domain-containing protein At1g04910 OS=Arabidopsis thaliana GN=At1g04910 PE=1 SV=1
MA_10368060g0010	AT5G41970.1	Medium											X	X		UPF0160 protein C27H6.8 OS=Caenorhabditis elegans GN=C27H6.8 PE=2 SV=2
MA_10368092g0010	AT4G37770.1	Medium								X				X		1-aminocyclopropane-1-carboxylate synthase 3 OS=Solanum lycopersicum GN=ACS3 PE=1 SV=1
MA_10368242g0010	AT5G61190.1	Low											X	X		NA
MA_10368404g0010	AT3G17940.1	Medium								X				X		Aldose 1-epimerase OS=Rattus norvegicus GN=Galm PE=1 SV=1
MA_10368868g0010	AT4G30440.1	Medium				X			X							Vacuolar-sorting receptor 3 OS=Arabidopsis thaliana GN=VSR3 PE=2 SV=1
MA_10369466g0010	AT1G18610.1	Low											X	X		Host cell factor 2 OS=Rattus norvegicus GN=Hcfc2 PE=2 SV=1
MA_10370321g0010	AT2G43330.1	Medium								X				X	Major facilitator superfamily	Inositol transporter 1 OS=Arabidopsis thaliana GN=INT1 PE=1 SV=1
MA_103711g0020	AT4G00340.1	High									X			X		G-type lectin S-receptor-like serine/threonine-protein kinase SD2-2 OS=Arabidopsis thaliana GN=SD22 PE=1 SV=1
MA_103716g0010	AT1G67750.1	High									X			X		Probable pectate lyase 5 OS=Arabidopsis thaliana GN=At1g67750 PE=2 SV=2
MA_10372207g0010	AT2G45220.1	High								X				X		Pectinesterase 2 OS=Citrus sinensis GN=PECS-2.1 PE=2 SV=1
MA_103726g0010	AT1G52000.1	Medium								X				X		NA
MA_10372734g0010	AT2G35460.1	Medium											X	X		NA
MA_10372964g0010	AT3G48000.1	Medium								X				X		Aldehyde dehydrogenase family 2 member B4, mitochondrial OS=Arabidopsis thaliana GN=ALDH2B4 PE=1 SV=1
MA_10373780g0010	AT2G45040.1	Medium											X	X		NA
MA_10373780g0020	AT5G42080.1	Medium	X			X			X		X	X	X	X		Dynamin-related protein 5A OS=Glycine max PE=2 SV=1
MA_10374550g0010		Low											X	X		#N/A
MA_10375125g0010	AT4G26790.1	Medium								X				X		GDSL esterase/lipase At4g26790 OS=Arabidopsis thaliana GN=At4g26790 PE=2 SV=1
MA_10375359g0010	AT3G61510.1	High								X				X		1-aminocyclopropane-1-carboxylate synthase OS=Malus domestica GN=ACS-1 PE=1 SV=2
MA_10375504g0010	AT5G54160.1	High								X				X	Monolignol pathway	Caffeic acid 3-O-methyltransferase 3 OS=Populus kitakamiensis GN=HOMT3 PE=3 SV=1
MA_10375590g0010	AT1G74790.1	High								X				X		HIPL1 protein OS=Arabidopsis thaliana GN=HIPL1 PE=1 SV=2
MA_10375718g0010		Medium											X	X		NA
MA_10376141g0030	AT4G16660.1	Medium								X				X		Heat shock 70 kDa protein 17 OS=Arabidopsis thaliana GN=HSP70-17 PE=2 SV=1
MA_103776g0010	AT3G62270.1	High									X			X		Boron transporter 1 OS=Arabidopsis thaliana GN=BOR1 PE=1 SV=1
MA_10378718g0010	AT2G43330.1	High								X				X	Major facilitator superfamily	Inositol transporter 1 OS=Arabidopsis thaliana GN=INT1 PE=1 SV=1
MA_10378945g0010	AT4G02780.1	Medium								X				X		Alpha-bisabolene synthase OS=Abies grandis GN=ag1 PE=1 SV=1
MA_10378960g0010	AT4G27440.1	Medium									X			X		NA
MA_10379315g0010	AT5G61000.1	Medium											X	X		NA
MA_10379445g0010	AT3G14920.1	High								X				X		Peptide-N4-(N-acetyl-beta-glucosaminyl)asparagine amidase A OS=Prunus dulcis PE=1 SV=2
MA_103794g0010	AT2G33150.1	High								X			X	X		3-ketoacyl-CoA thiolase 2, peroxisomal OS=Arabidopsis thaliana GN=PED1 PE=1 SV=2
MA_10381604g0010	AT1G55170.1	Medium	X						X							NA
MA_10382255g0010	AT3G46520.1	Medium				X			X							Actin-93 (Fragment) OS=Nicotiana tabacum PE=3 SV=1
MA_10382642g0010	AT1G02335.1	Medium								X				X	Germin	Germin-like protein 1-1 OS=Oryza sativa subsp. japonica GN=GER4 PE=2 SV=1
MA_10382657g0010	AT2G27120.1	Medium									X			X		DNA polymerase epsilon catalytic subunit B OS=Arabidopsis thaliana GN=POL2B PE=2 SV=1
MA_10382779g0010	AT1G73570.1	Medium											X	X		NA
MA_10383054g0010	AT5G15810.1	Medium										X		X		NA
MA_10383277g0020	AT5G03490.1	Medium											X	X		NA
MA_10383287g0010		High								X				X		#N/A
MA_10383303g0010	AT4G16260.1	High								X				X		Glucan endo-1,3-beta-glucosidase OS=Pisum sativum PE=2 SV=1
MA_103867g0010	AT5G42570.1	High	X			X			X						Homeobox	NA
MA_10388205g0010	AT1G32230.1	High								X				X		NA
MA_10389075g0010	AT4G10840.1	Medium									X			X		Kinesin light chain 4 OS=Mus musculus GN=Klc4 PE=1 SV=1
MA_103890g0010	AT1G69550.1	Low											X	X		Putative adenylate cyclase regulatory protein OS=Trypanosoma brucei brucei GN=ESAG8 PE=2 SV=1
MA_103906g0010	AT5G55950.1	High									X			X		Uncharacterized membrane protein At1g06890 OS=Arabidopsis thaliana GN=At1g06890 PE=1 SV=1
MA_10391344g0010	AT1G31480.1	Medium								X				X		Pyruvate kinase, cytosolic isozyme OS=Glycine max PE=2 SV=1
MA_1039214g0010	AT1G63430.2	High									X			X		Probable LRR receptor-like serine/threonine-protein kinase At1g63430 OS=Arabidopsis thaliana GN=At1g63430 PE=1 SV=1
MA_10392966g0010	AT1G73570.1	High											X	X		NA
MA_10393419g0010	AT1G18460.1	High											X	X		NA
MA_10393847g0010	AT5G02500.1	Medium	X			X			X							Heat shock 70 kDa protein OS=Glycine max GN=HSP70 PE=3 SV=1
MA_10394417g0010	AT3G53990.1	High				X			X	X				X		Universal stress protein A-like protein OS=Arabidopsis thaliana GN=At3g01520 PE=1 SV=2
MA_10394755g0010	AT1G25350.2	Low								X				X		NA
MA_10395034g0010	AT2G45220.1	High								X				X		Probable pectinesterase/pectinesterase inhibitor 17 OS=Arabidopsis thaliana GN=PME17 PE=2 SV=2
MA_10396026g0010	AT5G33406.1	Medium											X	X		NA
MA_10396917g0010	AT4G00370.1	Low											X	X	Major facilitator superfamily	Probable anion transporter 2, chloroplastic OS=Arabidopsis thaliana GN=ANTR2 PE=2 SV=1
MA_10397430g0010	AT1G28520.1	Medium											X	X	VOZ	Transcription factor VOZ1 OS=Arabidopsis thaliana GN=VOZ1 PE=1 SV=1
MA_103975g0010	AT4G35000.1	Medium											X	X	Redox	Probable L-ascorbate peroxidase 4 OS=Oryza sativa subsp. japonica GN=APX4 PE=2 SV=1
MA_10397672g0020	AT3G61600.1	Medium									X			X		Pentatricopeptide repeat-containing protein At4g02750 OS=Arabidopsis thaliana GN=PCMP-H24 PE=2 SV=1
MA_103976g0010	AT1G29340.1	High								X				X		U-box domain-containing protein 17 OS=Arabidopsis thaliana GN=PUB17 PE=2 SV=1
MA_10398182g0010	AT1G06800.1	High								X				X		Phospholipase A1-Igamma1, chloroplastic OS=Arabidopsis thaliana GN=At1g06800 PE=1 SV=2
MA_10399g0020	AT5G15470.1	High									X			X		Probable galacturonosyltransferase 14 OS=Arabidopsis thaliana GN=GAUT14 PE=2 SV=1
MA_104039g0010	AT3G14980.1	Medium								X				X		NA
MA_104045g0010	AT1G22690.1	High											X	X		Snakin-2 OS=Solanum tuberosum GN=SN2 PE=1 SV=1
MA_10404663g0010	AT3G14330.1	High									X			X		NA
MA_104060g0010	AT2G43950.1	High									X			X		Outer envelope pore protein 37, chloroplastic OS=Pisum sativum GN=OEP37 PE=1 SV=1
MA_104063g0010	AT5G45290.2	High											X	X		RING finger protein 165 OS=Homo sapiens GN=RNF165 PE=1 SV=1
MA_10407g0010	AT1G67480.1	High								X				X		F-box/kelch-repeat protein At1g67480 OS=Arabidopsis thaliana GN=At1g67480 PE=2 SV=1
MA_10410805g0010	AT1G48800.1	Medium								X				X		(+)-sabinene synthase, chloroplastic OS=Picea sitchensis GN=TPS-sab PE=1 SV=1
MA_104110g0010	AT1G28070.1	High								X				X		NA
MA_10412052g0010	AT1G12680.1	Low									X			X		Serine/threonine-protein kinase PEPKR2 OS=Arabidopsis thaliana GN=PEPKR2 PE=2 SV=1
MA_10412431g0010	AT1G28380.1	Medium											X	X		NA
MA_104140g0010	AT1G53210.1	High									X	X		X		NA
MA_104140g0030	AT1G53210.1	Medium	X						X	X				X	Na+/Ca(2+) exchanger	NA
MA_10417138g0010		Medium								X				X		NA
MA_104172g0010	AT1G11910.1	High		X	X				X							Aspartic proteinase oryzasin-1 OS=Oryza sativa subsp. japonica GN=Os05g0567100 PE=2 SV=2
MA_104179g0010	AT4G03620.1	High									X			X		NA
MA_104187g0010	AT1G68020.2	High								X				X		Alpha,alpha-trehalose-phosphate synthase [UDP-forming] 6 OS=Arabidopsis thaliana GN=TPS6 PE=1 SV=2
MA_104187g0020	AT4G17770.1	High								X				X		Alpha,alpha-trehalose-phosphate synthase [UDP-forming] 5 OS=Arabidopsis thaliana GN=TPS5 PE=1 SV=2
MA_104203g0010	AT1G71830.1	High	X						X							Somatic embryogenesis receptor kinase 1 OS=Arabidopsis thaliana GN=SERK1 PE=1 SV=2
MA_10422g0030	AT5G09620.1	High								X				X		NA
MA_10424g0010	AT4G39230.1	High								X				X		Isoflavone reductase homolog A622 OS=Nicotiana tabacum PE=2 SV=1
MA_10425757g0010	AT1G15780.1	High								X				X		Mediator of RNA polymerase II transcription subunit 15a OS=Arabidopsis thaliana GN=MED15A PE=1 SV=1
MA_10425771g0010	AT2G21520.2	Medium								X				X		SEC14 cytosolic factor OS=Saccharomyces cerevisiae (strain ATCC 204508 / S288c) GN=SEC14 PE=1 SV=3
MA_10425774g0020	AT2G43370.1	High											X	X		U11/U12 small nuclear ribonucleoprotein 35 kDa protein OS=Homo sapiens GN=SNRNP35 PE=1 SV=1
MA_10425788g0010	AT2G20320.1	Medium								X				X		DENN domain-containing protein 5B OS=Danio rerio GN=dennd5b PE=2 SV=2
MA_10425791g0010	AT3G03380.1	Medium								X				X		Protease Do-like 7 OS=Arabidopsis thaliana GN=DEGP7 PE=2 SV=1
MA_10425793g0010	AT1G29195.1	High										X		X		NA
MA_10425806g0010	AT5G50850.1	Medium								X				X		Pyruvate dehydrogenase E1 component subunit beta, mitochondrial OS=Pisum sativum PE=2 SV=1
MA_10425819g0010	AT5G36890.1	Medium								X	X	X	X	X		Beta-glucosidase 42 OS=Arabidopsis thaliana GN=BGLU42 PE=2 SV=1
MA_10425823g0010	AT2G39700.1	High									X			X		Expansin-A7 OS=Oryza sativa subsp. japonica GN=EXPA7 PE=2 SV=1
MA_10425826g0010	AT4G32880.1	Medium									X			X	Homeobox	Homeobox-leucine zipper protein HOX32 OS=Oryza sativa subsp. indica GN=HOX32 PE=2 SV=1
MA_10425830g0010	AT1G26640.1	High									X			X		NA
MA_10425833g0010	AT5G52060.1	High								X		X	X	X		BAG family molecular chaperone regulator 1 OS=Arabidopsis thaliana GN=BAG1 PE=1 SV=1
MA_10425838g0010	AT1G19240.1	Low											X	X		NA
MA_10425859g0010	AT3G61660.1	Medium											X	X		NA
MA_10425859g0020	AT3G61660.1	High											X	X		NA
MA_10425867g0020	AT1G17950.1	High										X		X	MYB	Transcription factor MYB44 OS=Arabidopsis thaliana GN=MYB44 PE=2 SV=1
MA_10425870g0010	AT3G25950.1	High											X	X		NA
MA_10425872g0010	AT1G22790.1	High								X				X		NA
MA_10425875g0010	AT2G45300.1	High								X	X			X	Shikimate pathway	3-phosphoshikimate 1-carboxyvinyltransferase, chloroplastic OS=Petunia hybrida PE=1 SV=1
MA_10425890g0010	AT4G04980.1	High								X		X		X		Uncharacterized protein At4g04980 OS=Arabidopsis thaliana GN=At4g04980 PE=2 SV=1
MA_10425897g0010	AT1G53540.1	High											X	X		17.5 kDa class I heat shock protein OS=Glycine max GN=HSP17.5-E PE=3 SV=1
MA_10425903g0010	AT1G56560.1	High								X				X		NA
MA_10425904g0010	AT1G06410.1	Medium											X	X		NA
MA_10425909g0010	AT1G59710.1	High											X	X		NA
MA_10425916g0010	AT2G12400.1	Medium	X			X			X							NA
MA_10425927g0020	AT1G78010.1	High									X			X		NA
MA_10425927g0030	AT4G02080.1	Medium									X			X		NA
MA_10425932g0020	AT5G13080.1	High								X				X	WRKY	Probable WRKY transcription factor 75 OS=Arabidopsis thaliana GN=WRKY75 PE=2 SV=1
MA_10425935g0010	AT5G34850.1	Medium										X	X	X		Bifunctional purple acid phosphatase 26 OS=Arabidopsis thaliana GN=PAP26 PE=1 SV=1
MA_10425937g0020	AT5G11740.1	Medium											X	X		NA
MA_10425953g0010	AT4G33540.1	Medium								X				X		NA
MA_10425960g0010	AT3G62920.1	High											X	X		NA
MA_10425962g0020	AT3G21360.1	High											X	X		Clavaminate synthase-like protein At3g21360 OS=Arabidopsis thaliana GN=At3g21360 PE=1 SV=1
MA_10425964g0010	AT1G04690.1	High								X			X	X	Channel	Probable voltage-gated potassium channel subunit beta OS=Arabidopsis thaliana GN=KAB1 PE=1 SV=1
MA_10425967g0010	AT3G12500.1	Medium						X	X	X				X	Chitinase	Endochitinase A2 OS=Pisum sativum GN=CHI2 PE=1 SV=2
MA_10425971g0010	AT3G05500.1	High		X					X							Stress-related protein OS=Vitis riparia GN=SRP PE=2 SV=1
MA_10425978g0010	AT2G45540.2	Medium											X	X		BEACH domain-containing protein lvsF OS=Dictyostelium discoideum GN=lvsF PE=4 SV=1
MA_10425981g0010	AT3G22060.1	High								X				X		Cysteine-rich repeat secretory protein 38 OS=Arabidopsis thaliana GN=CRRSP38 PE=2 SV=1
MA_10425982g0010	AT4G35350.1	Medium											X	X		Xylem cysteine proteinase 1 OS=Arabidopsis thaliana GN=XCP1 PE=1 SV=1
MA_10425992g0030	AT1G29240.1	Medium									X			X		NA
MA_10425998g0010	AT1G15780.1	Medium								X				X		Mediator of RNA polymerase II transcription subunit 15a OS=Arabidopsis thaliana GN=MED15A PE=1 SV=1
MA_10426002g0010	AT5G10260.1	High									X	X		X		Ras-related protein RABH1e OS=Arabidopsis thaliana GN=RABH1E PE=2 SV=1
MA_10426002g0020	AT5G10260.1	Medium									X	X		X		Ras-related protein RABH1e OS=Arabidopsis thaliana GN=RABH1E PE=2 SV=1
MA_10426003g0020	AT5G49900.1	Medium								X			X	X		Non-lysosomal glucosylceramidase OS=Mus musculus GN=Gba2 PE=2 SV=2
MA_10426014g0010	AT1G69450.1	Medium									X			X		NA
MA_10426022g0010	AT5G40380.1	High											X	X		Cysteine-rich receptor-like protein kinase 42 OS=Arabidopsis thaliana GN=CRK42 PE=2 SV=1
MA_10426027g0020	AT1G61040.1	High								X				X		NA
MA_10426029g0020	AT3G55410.1	Medium									X			X		2-oxoglutarate dehydrogenase, mitochondrial OS=Schizosaccharomyces pombe (strain 972 / ATCC 24843) GN=kgd1 PE=2 SV=1
MA_10426049g0010	AT1G79750.1	High								X				X		NADP-dependent malic enzyme OS=Vitis vinifera PE=2 SV=1
MA_10426056g0010	AT4G08900.1	Medium								X				X		Arginase OS=Arabidopsis thaliana GN=At4g08900 PE=2 SV=1
MA_10426063g0010	AT2G21100.1	High											X	X	Dirigent	Disease resistance response protein 206 OS=Pisum sativum GN=PI206 PE=2 SV=2
MA_10426067g0010	AT1G61250.1	Medium									X			X		Secretory carrier-associated membrane protein 3 OS=Arabidopsis thaliana GN=SCAMP3 PE=1 SV=1
MA_10426081g0020	AT5G08570.1	Medium								X				X		Pyruvate kinase, cytosolic isozyme OS=Solanum tuberosum PE=2 SV=1
MA_10426083g0010	AT5G23540.1	High											X	X		26S proteasome non-ATPase regulatory subunit 14 OS=Arabidopsis thaliana GN=RPN11 PE=2 SV=1
MA_10426088g0010	AT1G27600.1	High									X			X		Probable beta-1,4-xylosyltransferase IRX9H OS=Arabidopsis thaliana GN=IRX9H PE=1 SV=2
MA_10426096g0010	AT1G01090.1	High								X				X		Pyruvate dehydrogenase E1 component subunit alpha OS=Porphyra yezoensis GN=pdhA PE=3 SV=1
MA_10426098g0020	AT3G50910.1	High								X				X		NA
MA_10426101g0010	AT5G42920.2	High								X				X		THO complex subunit 5 homolog OS=Homo sapiens GN=THOC5 PE=1 SV=2
MA_10426106g0010	AT2G16280.1	High											X	X		3-ketoacyl-CoA synthase 9 OS=Arabidopsis thaliana GN=KCS9 PE=2 SV=1
MA_10426107g0010	AT3G04200.1	Medium											X	X		Putative germin-like protein 2-1 OS=Oryza sativa subsp. japonica GN=Os02g0491600 PE=3 SV=1
MA_10426108g0020	AT1G09570.1	Medium											X	X		Phytochrome OS=Picea abies PE=2 SV=1
MA_10426110g0020	AT5G66120.2	High								X				X	Shikimate pathway	3-dehydroquinate synthase OS=Thiobacillus denitrificans (strain ATCC 25259) GN=aroB PE=3 SV=1
MA_10426113g0010	AT3G28715.1	High	X						X				X	X	Proton pump	V-type proton ATPase subunit d2 OS=Arabidopsis thaliana GN=VHA-D2 PE=2 SV=1
MA_10426143g0010	AT2G01600.1	High	X			X			X		X			X		Putative clathrin assembly protein At2g01600 OS=Arabidopsis thaliana GN=At2g01600 PE=2 SV=2
MA_10426144g0020	AT2G46080.1	High											X	X		Protein BPS1, chloroplastic OS=Arabidopsis thaliana GN=BPS1 PE=2 SV=1
MA_10426147g0010	AT3G13790.1	High								X				X		Beta-fructofuranosidase, insoluble isoenzyme CWINV1 OS=Arabidopsis thaliana GN=CWINV1 PE=1 SV=1
MA_10426148g0010	AT3G51100.1	Medium											X	X		NA
MA_10426155g0010	AT1G08720.1	High									X			X		NA
MA_10426162g0020	AT3G56500.1	High									X		X	X		NA
MA_10426167g0010	AT3G10540.1	High									X		X	X		3-phosphoinositide-dependent protein kinase 2 OS=Arabidopsis thaliana GN=PDPK2 PE=1 SV=1
MA_10426171g0030	AT4G30900.1	Medium										X		X		NA
MA_10426175g0010		Medium									X			X		NA
MA_10426178g0010	AT5G54590.2	Medium									X			X		Probable leucine-rich repeat receptor-like serine/threonine-protein kinase At5g15730 OS=Arabidopsis thaliana GN=At5g15730 PE=2 SV=1
MA_10426188g0020	AT5G20480.1	Medium								X				X		LRR receptor-like serine/threonine-protein kinase EFR OS=Arabidopsis thaliana GN=EFR PE=1 SV=1
MA_10426189g0010	AT3G24460.1	Medium									X			X		NA
MA_10426189g0020	AT4G13345.1	Medium									X			X		Probable serine incorporator OS=Nematostella vectensis GN=serinc PE=3 SV=1
MA_10426192g0010	AT2G31960.1	High	X						X							Callose synthase 2 OS=Arabidopsis thaliana GN=CALS2 PE=2 SV=3
MA_10426202g0010	AT1G64060.1	Medium									X			X	Respiratory burst oxidase	Respiratory burst oxidase homolog protein F OS=Arabidopsis thaliana GN=RBOHF PE=1 SV=1
MA_10426205g0010	AT2G44480.1	High								X				X		Beta-glucosidase 12 OS=Oryza sativa subsp. japonica GN=BGLU12 PE=2 SV=2
MA_10426207g0010	AT1G70520.1	High								X				X		Cysteine-rich receptor-like protein kinase 2 OS=Arabidopsis thaliana GN=CRK2 PE=2 SV=1
MA_10426211g0020	AT5G01750.2	High											X	X		Protein LURP-one-related 15 OS=Arabidopsis thaliana GN=At5g01750 PE=1 SV=1
MA_10426212g0010	AT4G05220.1	High											X	X		NA
MA_10426216g0010	AT5G51190.1	Medium											X	X		NA
MA_10426218g0010	AT3G02040.1	High											X	X		Glycerophosphodiester phosphodiesterase gde1 OS=Schizosaccharomyces pombe (strain 972 / ATCC 24843) GN=gde1 PE=1 SV=1
MA_10426236g0010	AT5G49940.1	High											X	X		NifU-like protein 2, chloroplastic OS=Arabidopsis thaliana GN=NIFU2 PE=1 SV=1
MA_10426249g0010	AT2G30860.1	Medium								X				X	Redox	Glutathione S-transferase F9 OS=Arabidopsis thaliana GN=GSTF9 PE=1 SV=1
MA_10426252g0010	AT5G60590.2	High											X	X		YrdC domain-containing protein, mitochondrial OS=Mus musculus GN=Yrdc PE=1 SV=1
MA_10426257g0010	AT5G22020.1	Medium								X				X		Adipocyte plasma membrane-associated protein OS=Mus musculus GN=Apmap PE=1 SV=1
MA_10426259g0010	AT5G05200.1	Medium											X	X		Uncharacterized aarF domain-containing protein kinase At5g05200, chloroplastic OS=Arabidopsis thaliana GN=At5g05200 PE=1 SV=1
MA_10426260g0010	AT1G73430.1	Medium									X			X		Conserved oligomeric Golgi complex subunit 3 OS=Homo sapiens GN=COG3 PE=1 SV=3
MA_10426261g0030	AT3G05030.1	High								X				X		Sodium/hydrogen exchanger 2 OS=Arabidopsis thaliana GN=NHX2 PE=1 SV=2
MA_10426264g0010	AT5G13930.1	Medium								X				X	flavonoid biosynthesis	Chalcone synthase OS=Pinus sylvestris GN=CHS PE=3 SV=1
MA_10426264g0020	AT5G13930.1	High			X				X	X				X	flavonoid biosynthesis	Chalcone synthase 7 OS=Picea mariana GN=CSF7 PE=2 SV=1
MA_10426273g0010	AT1G03900.1	High									X	X		X		Uncharacterized protein At1g03900 OS=Arabidopsis thaliana GN=At1g03900 PE=2 SV=1
MA_10426276g0010	AT3G22400.1	High								X				X		Linoleate 9S-lipoxygenase 6 (Fragment) OS=Solanum tuberosum GN=LOX1.6 PE=1 SV=1
MA_10426284g0010	AT4G31750.1	High								X				X		Probable protein phosphatase 2C 59 OS=Arabidopsis thaliana GN=WIN2 PE=1 SV=1
MA_10426291g0030	AT1G51140.1	High											X	X		NA
MA_10426292g0030	AT4G16520.1	High											X	X		Autophagy-related protein 8f OS=Arabidopsis thaliana GN=ATG8F PE=2 SV=1
MA_10426293g0010	AT5G66810.1	Medium											X	X		NA
MA_10426303g0010	AT3G10640.1	High								X			X	X		Charged multivesicular body protein 5 OS=Dictyostelium discoideum GN=chmp5 PE=3 SV=1
MA_10426312g0010	AT3G02645.1	Medium									X			X		Putative UPF0481 protein At3g02645 OS=Arabidopsis thaliana GN=At3g02645 PE=3 SV=1
MA_10426317g0010	AT4G39470.1	High								X				X		NA
MA_10426319g0010	AT5G39890.1	High								X				X		Probable 2-aminoethanethiol dioxygenase OS=Dictyostelium discoideum GN=ado-1 PE=3 SV=2
MA_10426333g0010	AT4G23900.1	Medium								X				X		Nucleoside diphosphate kinase 4, chloroplastic OS=Spinacia oleracea GN=NDK4 PE=1 SV=1
MA_10426337g0010	AT1G05200.1	High								X				X		Glutamate receptor 3.1 OS=Oryza sativa subsp. japonica GN=GLR3.1 PE=1 SV=1
MA_10426343g0030	AT1G76130.1	High											X	X		NA
MA_10426356g0010	AT2G37050.3	Medium								X				X		Probable LRR receptor-like serine/threonine-protein kinase At1g67720 OS=Arabidopsis thaliana GN=At1g67720 PE=2 SV=1
MA_10426381g0010	AT3G20230.1	High								X				X		50S ribosomal protein L18 OS=Aromatoleum aromaticum (strain EbN1) GN=rplR PE=3 SV=1
MA_10426389g0010	AT1G32230.1	Medium								X				X		Inactive poly [ADP-ribose] polymerase RCD1 OS=Arabidopsis thaliana GN=RCD1 PE=1 SV=1
MA_10426389g0020	AT1G32230.1	High								X				X		Inactive poly [ADP-ribose] polymerase RCD1 OS=Arabidopsis thaliana GN=RCD1 PE=1 SV=1
MA_10426403g0010	AT3G62270.1	Medium										X		X		Probable boron transporter 2 OS=Arabidopsis thaliana GN=BOR2 PE=2 SV=1
MA_10426405g0010	AT2G17180.1	High									X	X		X	C2H2 zinc finger	Zinc finger protein ZAT2 OS=Arabidopsis thaliana GN=ZAT2 PE=2 SV=1
MA_10426407g0030	AT4G05150.1	High											X	X		NA
MA_10426410g0010	AT2G02040.1	Medium								X				X		Peptide transporter PTR2 OS=Arabidopsis thaliana GN=PTR2 PE=1 SV=1
MA_10426420g0010	AT3G43590.1	High									X			X		NA
MA_10426425g0010	AT2G45120.1	High									X	X	X	X	C2H2 zinc finger	Zinc finger protein ZAT4 OS=Arabidopsis thaliana GN=ZAT4 PE=2 SV=1
MA_10426430g0010	AT4G31790.1	High								X				X		Probable diphthine synthase OS=Arabidopsis thaliana GN=At4g31790 PE=2 SV=1
MA_10426440g0010	AT5G47140.1	Low								X				X	C2C2-GATA	GATA transcription factor 26 OS=Arabidopsis thaliana GN=GATA26 PE=2 SV=1
MA_10426447g0010	AT1G20090.1	High									X		X	X		Rac-like GTP-binding protein ARAC4 OS=Arabidopsis thaliana GN=ARAC4 PE=1 SV=1
MA_10426449g0010	AT1G11890.1	High	X			X			X							25.3 kDa vesicle transport protein OS=Arabidopsis thaliana GN=SEC22 PE=2 SV=1
MA_10426455g0010	AT4G25770.1	Medium											X	X		NA
MA_10426465g0010	AT5G40710.1	Medium											X	X	C2H2 zinc finger	NA
MA_10426467g0010	AT5G03760.1	High									X	X		X		Glucomannan 4-beta-mannosyltransferase 9 OS=Arabidopsis thaliana GN=CSLA9 PE=2 SV=1
MA_10426467g0020	AT5G03760.1	High									X	X		X		Glucomannan 4-beta-mannosyltransferase 9 OS=Arabidopsis thaliana GN=CSLA9 PE=2 SV=1
MA_10426470g0010	AT3G53140.1	High								X				X		NA
MA_10426473g0010	AT2G26100.1	Medium									X	X	X	X		Probable beta-1,3-galactosyltransferase 12 OS=Arabidopsis thaliana GN=B3GALT12 PE=2 SV=1
MA_10426491g0010	AT2G36970.1	High								X				X	Glycosyltransferase family 1	UDP-glycosyltransferase 86A1 OS=Arabidopsis thaliana GN=UGT86A1 PE=2 SV=1
MA_10426497g0010	AT5G49930.1	Medium								X				X		NA
MA_10426514g0020	AT1G21700.1	High											X	X	MYB	SWI/SNF complex subunit SWI3C OS=Arabidopsis thaliana GN=SWI3C PE=1 SV=1
MA_10426530g0010	AT3G12300.1	High								X			X	X		UPF0468 protein CG5343 OS=Drosophila melanogaster GN=CG5343 PE=1 SV=1
MA_10426532g0010	AT1G63900.2	Medium											X	X		Rho guanine nucleotide exchange factor 8 OS=Arabidopsis thaliana GN=ROPGEF8 PE=1 SV=1
MA_10426536g0010	AT2G25630.1	High											X	X		Beta-glucosidase 34 OS=Oryza sativa subsp. japonica GN=BGLU34 PE=2 SV=1
MA_10426539g0010	AT5G54260.1	High											X	X		Double-strand break repair protein MRE11 OS=Arabidopsis thaliana GN=MRE11 PE=2 SV=1
MA_10426544g0010	AT3G04120.1	High								X				X		Glyceraldehyde-3-phosphate dehydrogenase, cytosolic OS=Pinus sylvestris GN=GAPC PE=2 SV=1
MA_10426544g0020	AT3G04120.1	High	X	X	X			X	X	X				X		Glyceraldehyde-3-phosphate dehydrogenase, cytosolic OS=Pinus sylvestris GN=GAPC PE=2 SV=1
MA_10426545g0010	AT3G43440.1	High								X				X		NA
MA_10426545g0020	AT1G74950.1	High								X				X		Protein TIFY 10B OS=Arabidopsis thaliana GN=TIFY10B PE=1 SV=1
MA_10426551g0010	AT4G16730.1	High								X				X		Gamma-humulene synthase OS=Abies grandis GN=ag5 PE=1 SV=1
MA_10426556g0010	AT5G37670.1	High									X			X		15.7 kDa heat shock protein, peroxisomal OS=Arabidopsis thaliana GN=HSP15.7 PE=2 SV=1
MA_10426563g0010	AT1G14160.1	High									X		X	X	CASP	CASP-like protein 1 OS=Picea sitchensis PE=2 SV=1
MA_10426564g0010	AT5G01410.1	Medium								X			X	X		Probable pyridoxal biosynthesis protein PDX1 OS=Ginkgo biloba GN=PDX1 PE=2 SV=1
MA_10426564g0020	AT5G01410.1	High								X			X	X		Probable pyridoxal biosynthesis protein PDX1 OS=Ginkgo biloba GN=PDX1 PE=2 SV=1
MA_10426564g0030	AT5G01410.1	High								X				X		Probable pyridoxal biosynthesis protein PDX1 OS=Ginkgo biloba GN=PDX1 PE=2 SV=1
MA_10426578g0010	AT2G45980.1	High											X	X		NA
MA_10426580g0010	AT1G77520.1	High								X				X	Monolignol pathway	Caffeic acid 3-O-methyltransferase OS=Coffea canephora PE=2 SV=1
MA_10426585g0010	AT1G65520.1	Medium											X	X		NA
MA_10426598g0020	AT2G19130.1	High								X				X		G-type lectin S-receptor-like serine/threonine-protein kinase At2g19130 OS=Arabidopsis thaliana GN=At2g19130 PE=2 SV=1
MA_10426614g0010	AT1G53540.1	High									X			X		18.2 kDa class I heat shock protein OS=Medicago sativa GN=HSP18.2 PE=2 SV=1
MA_10426614g0020	AT1G53540.1	High									X			X		18.2 kDa class I heat shock protein OS=Medicago sativa GN=HSP18.2 PE=2 SV=1
MA_10426618g0010	AT1G47530.1	High								X				X	MATE transporter	Protein TRANSPARENT TESTA 12 OS=Arabidopsis thaliana GN=TT12 PE=2 SV=1
MA_10426620g0010	AT3G52970.2	Medium								X				X		Flavonoid 3'-monooxygenase OS=Arabidopsis thaliana GN=CYP75B1 PE=1 SV=1
MA_10426620g0020	AT2G45560.1	High								X				X		Geraniol 8-hydroxylase OS=Swertia mussotii GN=CYP76B10 PE=1 SV=1
MA_10426629g0010	AT1G60730.3	Medium								X				X		Probable aldo-keto reductase 2 OS=Oryza sativa subsp. japonica GN=Os04g0338000 PE=2 SV=2
MA_10426651g0010	AT4G31130.1	Medium											X	X		NA
MA_10426655g0010	AT2G17520.1	Medium								X				X		NA
MA_10426662g0010	AT3G19960.2	High											X	X		Unconventional myosin-Va OS=Gallus gallus GN=MYO5A PE=1 SV=1
MA_10426663g0010	AT1G01120.1	Medium											X	X		3-ketoacyl-CoA synthase 1 OS=Arabidopsis thaliana GN=KCS1 PE=2 SV=1
MA_10426680g0010	AT1G28440.1	High	X						X							Receptor-like protein kinase HSL1 OS=Arabidopsis thaliana GN=HSL1 PE=2 SV=1
MA_10426681g0010	AT2G16850.1	High	X	X		X			X						MIP aquaporins	Probable aquaporin PIP2-8 OS=Arabidopsis thaliana GN=PIP2-8 PE=1 SV=1
MA_10426691g0010	AT5G08310.1	High								X				X		Putative pentatricopeptide repeat-containing protein At5g08310, mitochondrial OS=Arabidopsis thaliana GN=At5g08310 PE=3 SV=1
MA_10426703g0020	AT3G62550.1	High									X			X		Universal stress protein A-like protein OS=Arabidopsis thaliana GN=At3g01520 PE=1 SV=2
MA_10426708g0010	AT1G80160.1	High									X			X		NA
MA_10426719g0010	AT4G16730.1	Medium								X				X		Alpha-farnesene synthase OS=Pinus taeda GN=PT5 PE=1 SV=1
MA_10426719g0020	AT4G16730.1	Medium								X				X		Alpha-farnesene synthase OS=Pinus taeda GN=PT5 PE=1 SV=1
MA_10426734g0010	AT4G29360.1	High									X			X		Glucan endo-1,3-beta-glucosidase 12 OS=Arabidopsis thaliana GN=At4g29360 PE=1 SV=1
MA_10426739g0010	AT1G73450.1	High								X				X		Probable serine/threonine-protein kinase dyrk2 OS=Dictyostelium discoideum GN=dyrk2 PE=3 SV=1
MA_10426746g0010	AT1G52630.1	High											X	X		DUF246 domain-containing protein At1g04910 OS=Arabidopsis thaliana GN=At1g04910 PE=1 SV=1
MA_10426748g0010	AT5G61580.1	High								X				X		6-phosphofructokinase 4, chloroplastic OS=Arabidopsis thaliana GN=PFK4 PE=1 SV=1
MA_10426753g0010	AT3G17940.1	Medium								X				X		Aldose 1-epimerase OS=Bos taurus GN=GALM PE=2 SV=1
MA_10426753g0020	AT3G17940.1	Medium								X				X		Aldose 1-epimerase OS=Mus musculus GN=Galm PE=2 SV=1
MA_10426754g0010	AT2G47060.4	High	X						X							Pto-interacting protein 1 OS=Solanum lycopersicum GN=PTI1 PE=1 SV=2
MA_10426755g0010	AT4G12230.1	Medium											X	X		Maspardin OS=Danio rerio GN=spg21 PE=2 SV=1
MA_10426758g0020	AT1G56070.1	High	X	X	X	X		X	X							Elongation factor 2 OS=Beta vulgaris PE=2 SV=1
MA_10426759g0010	AT1G73740.1	Medium								X				X		UDP-N-acetylglucosamine--N-acetylmuramyl-(pentapeptide) pyrophosphoryl-undecaprenol N-acetylglucosamine transferase OS=Salinibacter ruber (strain DSM 13855 / M31) GN=murG PE=3 SV=1
MA_10426762g0010	AT1G63000.1	Medium									X			X		Probable rhamnose biosynthetic enzyme 1 OS=Arabidopsis thaliana GN=RHM1 PE=1 SV=1
MA_10426770g0010	AT1G72710.1	Medium								X				X		Casein kinase I isoform delta-like OS=Arabidopsis thaliana GN=At4g26100 PE=2 SV=2
MA_10426772g0010	AT5G20480.1	Medium								X				X		Probable LRR receptor-like serine/threonine-protein kinase At3g47570 OS=Arabidopsis thaliana GN=At3g47570 PE=1 SV=1
MA_10426778g0020	AT2G20560.1	High									X			X		DnaJ homolog subfamily B member 1 OS=Homo sapiens GN=DNAJB1 PE=1 SV=4
MA_10426786g0010	AT4G27270.1	High	X		X	X			X	X				X		Flavoprotein WrbA OS=Serratia proteamaculans (strain 568) GN=wrbA PE=3 SV=1
MA_10426786g0020	AT4G27270.1	Medium										X	X	X		Flavoprotein WrbA OS=Methylobacterium populi (strain ATCC BAA-705 / NCIMB 13946 / BJ001) GN=wrbA PE=3 SV=1
MA_10426793g0010	AT1G52870.2	High								X				X		Protein SYM1 OS=Yarrowia lipolytica (strain CLIB 122 / E 150) GN=SYM1 PE=3 SV=1
MA_10426800g0010		Medium								X				X		NA
MA_10426804g0010	AT5G10360.1	High	X	X	X	X			X							40S ribosomal protein S6 OS=Asparagus officinalis GN=rps6 PE=2 SV=1
MA_10426818g0010	AT5G01710.1	High											X	X		NA
MA_10426825g0010	AT5G53000.1	Medium									X		X	X		PP2A regulatory subunit TAP46 OS=Arabidopsis thaliana GN=TAP46 PE=1 SV=2
MA_10426833g0010	AT1G03220.1	High								X				X		Basic 7S globulin 2 OS=Glycine max PE=1 SV=1
MA_10426835g0010	AT1G53990.1	Medium											X	X		GDSL esterase/lipase 3 OS=Arabidopsis thaliana GN=GLIP3 PE=2 SV=2
MA_10426842g0010	AT5G19620.1	Low											X	X		Outer envelope protein 80, chloroplastic OS=Arabidopsis thaliana GN=OEP80 PE=1 SV=1
MA_10426845g0010	AT4G35530.1	Medium											X	X		NA
MA_10426866g0010	AT5G08415.1	Medium											X	X		Lipoyl synthase 1, chloroplastic OS=Zea mays GN=LIP1P-1 PE=2 SV=1
MA_10426874g0010	AT5G49810.1	Low								X				X		Methionine S-methyltransferase OS=Arabidopsis thaliana GN=MMT1 PE=2 SV=1
MA_10426877g0010	AT5G41470.1	High									X			X		NA
MA_10426879g0010	AT1G73370.1	High		X					X							Sucrose synthase 5 OS=Oryza sativa subsp. japonica GN=SUS5 PE=2 SV=1
MA_10426894g0010	AT1G75540.1	Medium								X	X			X	DBB	Probable salt tolerance-like protein At1g78600 OS=Arabidopsis thaliana GN=At1g78600 PE=1 SV=2
MA_10426894g0020	AT5G28442.1	High								X				X		NA
MA_10426903g0020	AT2G29990.1	Medium										X		X		NA
MA_10426905g0010	AT2G32300.1	High								X				X		Blue copper protein OS=Pisum sativum PE=2 SV=1
MA_10426906g0010	AT1G20575.1	High								X	X			X		Dolichol-phosphate mannosyltransferase OS=Mus musculus GN=Dpm1 PE=2 SV=1
MA_10426909g0020	AT2G16850.1	High		X					X						MIP aquaporins	Probable aquaporin PIP2-8 OS=Arabidopsis thaliana GN=PIP2-8 PE=1 SV=1
MA_10426913g0010	AT3G21580.1	High								X				X		Protein ABCI12, chloroplastic OS=Arabidopsis thaliana GN=ABCI12 PE=1 SV=1
MA_10426919g0010	AT4G00450.1	High											X	X		NA
MA_10426928g0010	AT5G12020.1	High									X			X		18.8 kDa class II heat shock protein OS=Ipomoea nil GN=SHSP-2 PE=2 SV=1
MA_10426936g0010		Medium								X				X		#N/A
MA_10426945g0010	AT4G14465.1	High									X			X		Putative DNA-binding protein ESCAROLA OS=Arabidopsis thaliana GN=ESC PE=2 SV=1
MA_10426946g0010	AT3G16860.1	Medium											X	X		COBRA-like protein 8 OS=Arabidopsis thaliana GN=COBL8 PE=2 SV=1
MA_10426949g0010	AT4G22130.1	High									X			X		Protein STRUBBELIG-RECEPTOR FAMILY 8 OS=Arabidopsis thaliana GN=SRF8 PE=2 SV=1
MA_10426952g0010	AT3G09770.1	High								X				X		Probable E3 ubiquitin-protein ligase LOG2 OS=Arabidopsis thaliana GN=LOG2 PE=1 SV=1
MA_10426953g0010	AT1G64660.1	High								X				X		Methionine gamma-lyase OS=Arabidopsis thaliana GN=MGL PE=1 SV=1
MA_10426954g0010	AT1G50710.1	High									X		X	X		NA
MA_10426963g0010	AT1G48210.1	Medium								X				X		Pto-interacting protein 1 OS=Solanum lycopersicum GN=PTI1 PE=1 SV=2
MA_10426985g0010	AT5G38240.1	High										X		X		Probable receptor-like protein kinase At1g67000 OS=Arabidopsis thaliana GN=At1g67000 PE=2 SV=2
MA_10426986g0010	AT3G61050.1	High								X			X	X		Synaptotagmin-4 OS=Arabidopsis thaliana GN=SYT4 PE=2 SV=1
MA_10426995g0010	AT3G43550.1	Medium								X				X		GDSL esterase/lipase At3g43550 OS=Arabidopsis thaliana GN=At3g43550 PE=2 SV=2
MA_10427000g0010	AT4G14160.1	High								X				X		Protein transport protein SEC23 OS=Cryptococcus neoformans var. neoformans serotype D (strain JEC21 / ATCC MYA-565) GN=SEC23 PE=3 SV=1
MA_10427010g0010	AT1G15060.1	High								X				X		NA
MA_10427013g0010	AT5G19990.1	High	X			X			X							26S protease regulatory subunit 8 homolog A OS=Arabidopsis thaliana GN=RPT6A PE=2 SV=1
MA_10427016g0010	AT4G33090.1	Medium						X	X							Puromycin-sensitive aminopeptidase OS=Mus musculus GN=Npepps PE=1 SV=2
MA_10427017g0010	AT5G43310.1	High									X			X		NA
MA_10427033g0010	AT5G05390.1	High								X				X	Laccase	Laccase-12 OS=Arabidopsis thaliana GN=LAC12 PE=2 SV=1
MA_10427036g0020	AT2G31670.1	High										X	X	X		NA
MA_10427039g0010	AT5G50920.1	High								X				X		Chaperone protein ClpC1, chloroplastic OS=Arabidopsis thaliana GN=CLPC1 PE=1 SV=1
MA_10427042g0010	AT5G05830.1	High									X			X		NA
MA_10427055g0010	AT5G06370.1	High											X	X		NA
MA_10427062g0010	AT2G22590.1	High								X				X	flavonoid biosynthesis	Anthocyanidin 3-O-glucosyltransferase OS=Petunia hybrida GN=RT PE=2 SV=1
MA_10427064g0010	AT5G40740.1	High									X			X		NA
MA_10427069g0010	AT5G66760.1	Medium				X			X	X				X		Succinate dehydrogenase [ubiquinone] flavoprotein subunit, mitochondrial OS=Oryza sativa subsp. japonica GN=SDH1 PE=2 SV=1
MA_10427071g0010	AT1G07570.3	Medium								X				X		Protein kinase APK1A, chloroplastic OS=Arabidopsis thaliana GN=APK1A PE=2 SV=1
MA_10427076g0020	AT5G05970.2	Medium									X			X		NA
MA_10427079g0030	AT2G02040.1	High								X				X	Major facilitator superfamily	Peptide transporter PTR2 OS=Arabidopsis thaliana GN=PTR2 PE=1 SV=1
MA_10427081g0010	AT2G48060.1	High											X	X	Channel	Piezo-type mechanosensitive ion channel component 1 OS=Homo sapiens GN=PIEZO1 PE=1 SV=4
MA_10427091g0010	AT1G19910.1	High											X	X	Proton pump	V-type proton ATPase 16 kDa proteolipid subunit OS=Kalanchoe daigremontiana PE=2 SV=1
MA_10427091g0020	AT1G19910.1	Medium											X	X	Proton pump	V-type proton ATPase 16 kDa proteolipid subunit c2 OS=Arabidopsis thaliana GN=VHA-C2 PE=2 SV=1
MA_10427095g0010	AT2G32040.1	High								X			X	X	Major facilitator superfamily	Folate-biopterin transporter 1, chloroplastic OS=Arabidopsis thaliana GN=At2g32040 PE=2 SV=2
MA_10427096g0010	AT1G22360.1	Medium								X				X	Glycosyltransferase family 1	UDP-glycosyltransferase 85A2 OS=Arabidopsis thaliana GN=UGT85A2 PE=2 SV=1
MA_10427117g0010	AT1G56310.1	Medium											X	X		Probable exonuclease mut-7 homolog OS=Aedes aegypti GN=AAEL005527 PE=3 SV=1
MA_10427126g0010	AT1G12500.1	High									X		X	X	sugar phosphate/phosphate translocator	Probable sugar phosphate/phosphate translocator At1g12500 OS=Arabidopsis thaliana GN=At1g12500 PE=2 SV=1
MA_10427128g0010	AT1G27980.1	Medium											X	X		Sphingosine-1-phosphate lyase OS=Oryza sativa subsp. japonica GN=SPL PE=2 SV=2
MA_10427142g0010	AT5G58870.1	Medium								X				X		ATP-dependent zinc metalloprotease FTSH 9, chloroplastic OS=Arabidopsis thaliana GN=FTSH9 PE=2 SV=1
MA_10427147g0010	AT3G53430.1	High	X	X	X	X	X		X							60S ribosomal protein L12-3 OS=Arabidopsis thaliana GN=RPL12C PE=2 SV=1
MA_10427153g0010	AT3G09770.1	High									X		X	X		Probable E3 ubiquitin-protein ligase LOG2 OS=Arabidopsis thaliana GN=LOG2 PE=1 SV=1
MA_10427154g0010	AT4G27120.1	Low											X	X		NA
MA_10427158g0010	AT5G55190.1	High	X	X					X							GTP-binding nuclear protein Ran-A1 OS=Nicotiana tabacum GN=RAN-A1 PE=2 SV=1
MA_10427170g0010	AT4G02280.1	High	X	X	X	X			X	X		X		X		Sucrose synthase 4 OS=Oryza sativa subsp. japonica GN=SUS4 PE=2 SV=1
MA_10427170g0020	AT4G02280.1	Medium	X			X			X	X	X	X	X	X		Sucrose synthase 4 OS=Oryza sativa subsp. japonica GN=SUS4 PE=2 SV=1
MA_10427177g0010	AT5G43940.2	High								X				X		Alcohol dehydrogenase class-3 OS=Oryza sativa subsp. indica GN=ADHIII PE=3 SV=1
MA_10427190g0010	AT3G03800.1	High	X						X							Putative syntaxin-131 OS=Arabidopsis thaliana GN=SYP131 PE=2 SV=1
MA_10427195g0010	AT1G35620.1	High											X	X	Redox	Protein disulfide-isomerase 5-2 OS=Arabidopsis thaliana GN=PDIL5-2 PE=2 SV=1
MA_10427197g0010	AT5G32440.3	Medium											X	X		NA
MA_10427207g0010	AT1G56170.1	High								X				X	NF-Y	Nuclear transcription factor Y subunit C-2 OS=Arabidopsis thaliana GN=NFYC2 PE=2 SV=2
MA_10427210g0030	AT5G20970.1	High									X			X		NA
MA_10427223g0010	AT1G22770.1	High											X	X		Protein GIGANTEA OS=Oryza sativa subsp. japonica GN=GI PE=2 SV=2
MA_10427235g0010	AT5G34850.1	Medium									X	X	X	X		Bifunctional purple acid phosphatase 26 OS=Arabidopsis thaliana GN=PAP26 PE=1 SV=1
MA_10427243g0010	AT1G21660.1	High									X			X		NA
MA_10427244g0010	AT3G12380.2	High											X	X		Actin-related protein 5 OS=Arabidopsis thaliana GN=ARP5 PE=1 SV=2
MA_10427246g0010	AT3G14820.1	Medium								X				X		GDSL esterase/lipase At3g14820 OS=Arabidopsis thaliana GN=At3g14820 PE=3 SV=2
MA_10427249g0020	AT1G71950.1	Medium										X	X	X		NA
MA_10427251g0010	AT3G23600.1	High									X			X		Endo-1,3;1,4-beta-D-glucanase OS=Zea mays PE=1 SV=1
MA_10427252g0010	AT1G50300.1	High		X					X							Zinc finger Ran-binding domain-containing protein 2 OS=Homo sapiens GN=ZRANB2 PE=1 SV=2
MA_10427258g0010	AT5G14580.1	Medium											X	X		Polyribonucleotide nucleotidyltransferase 2, mitochondrial OS=Arabidopsis thaliana GN=PNP2 PE=2 SV=1
MA_10427259g0010	AT5G20910.1	Medium											X	X		E3 ubiquitin-protein ligase AIP2 OS=Arabidopsis thaliana GN=AIP2 PE=1 SV=1
MA_10427262g0010	AT2G34690.1	High								X				X		NA
MA_10427280g0030	AT2G43020.1	High								X				X	Amine oxidase	Probable polyamine oxidase 2 OS=Arabidopsis thaliana GN=PAO2 PE=2 SV=1
MA_10427283g0030	AT1G74950.1	High								X				X	Tify	Protein TIFY 10B OS=Arabidopsis thaliana GN=TIFY10B PE=1 SV=1
MA_10427285g0010	AT2G46740.1	High									X			X		L-gulono-1,4-lactone dehydrogenase OS=Mycobacterium tuberculosis GN=Rv1771 PE=1 SV=2
MA_10427294g0010	AT5G54300.1	High								X			X	X		NA
MA_10427302g0010	AT4G16265.1	High											X	X		DNA-directed RNA polymerase II subunit RPB9 OS=Bos taurus GN=POLR2I PE=2 SV=1
MA_10427308g0010	AT3G04450.1	High											X	X	MYB	Protein PHR1-LIKE 1 OS=Arabidopsis thaliana GN=PHL1 PE=1 SV=1
MA_10427310g0010	AT1G06840.1	High								X				X		Probable LRR receptor-like serine/threonine-protein kinase At1g06840 OS=Arabidopsis thaliana GN=At1g06840 PE=1 SV=2
MA_10427324g0010	AT4G08790.1	Medium											X	X		Nitrilase homolog 1 OS=Dictyostelium discoideum GN=nit1-1 PE=3 SV=1
MA_10427326g0010	AT4G17170.1	High	X						X				X	X		Ras-related protein RABB1c OS=Arabidopsis thaliana GN=RABB1C PE=2 SV=1
MA_10427332g0010	AT1G71695.1	High									X			X	Peroxidase	Peroxidase 12 OS=Arabidopsis thaliana GN=PER12 PE=1 SV=1
MA_10427334g0010	AT5G50900.1	High										X	X	X		Vacuolar protein 8 OS=Saccharomyces cerevisiae (strain ATCC 204508 / S288c) GN=VAC8 PE=1 SV=3
MA_10427340g0010	AT3G46550.1	Low								X				X		NA
MA_10427345g0010		High								X	X			X		NA
MA_10427349g0010	AT5G36160.1	Medium											X	X	Shikimate pathway	Tyrosine aminotransferase OS=Arabidopsis thaliana GN=TAT PE=2 SV=1
MA_10427353g0010	AT4G29490.1	Low											X	X		Xaa-Pro dipeptidase OS=Mus musculus GN=Pepd PE=2 SV=3
MA_10427362g0010	AT2G21940.4	High								X		X	X	X	Shikimate pathway	Shikimate kinase, chloroplastic OS=Arabidopsis thaliana GN=At2g21940 PE=2 SV=2
MA_10427364g0010	AT2G32730.1	High	X	X					X							26S proteasome non-ATPase regulatory subunit 1 OS=Mus musculus GN=Psmd1 PE=1 SV=1
MA_10427375g0010	AT5G47900.1	Medium											X	X		NA
MA_10427381g0010	AT3G23560.1	High								X				X		NA
MA_10427382g0010	AT4G21580.1	Medium								X				X		Quinone oxidoreductase PIG3 OS=Homo sapiens GN=TP53I3 PE=1 SV=2
MA_10427385g0010	AT4G10620.1	Low											X	X		NA
MA_10427385g0020	AT3G57180.1	High											X	X		Uncharacterized protein YqeH OS=Bacillus subtilis (strain 168) GN=yqeH PE=1 SV=1
MA_10427386g0010	AT1G01360.1	High								X				X		Abscisic acid receptor PYL9 OS=Arabidopsis thaliana GN=PYL9 PE=1 SV=1
MA_10427388g0010	AT1G35220.1	Low								X				X		Protein FAM91A1 OS=Mus musculus GN=Fam91a1 PE=1 SV=1
MA_10427389g0010	AT2G32980.1	Medium											X	X		NA
MA_10427390g0010	AT2G39050.1	Medium									X			X		Stachyose synthase OS=Pisum sativum GN=STS1 PE=1 SV=1
MA_10427390g0020	AT3G53990.1	Medium								X			X	X		Universal stress protein A-like protein OS=Arabidopsis thaliana GN=At3g01520 PE=1 SV=2
MA_10427398g0010	AT4G19380.1	High								X				X		Long-chain-alcohol oxidase FAO2 OS=Lotus japonicus GN=FAO2 PE=2 SV=1
MA_10427399g0010	AT5G22060.1	High	X						X							DnaJ protein homolog OS=Cucumis sativus GN=DNAJ1 PE=2 SV=1
MA_10427412g0010	AT2G34810.1	Medium								X				X		Reticuline oxidase OS=Papaver somniferum GN=BBE1 PE=3 SV=1
MA_10427435g0010		Medium									X			X		NA
MA_10427459g0010	AT3G26100.2	High											X	X		Probable E3 ubiquitin-protein ligase HERC4 OS=Homo sapiens GN=HERC4 PE=1 SV=1
MA_10427465g0010	AT1G70480.2	High								X			X	X		NA
MA_10427473g0010	AT5G10810.1	High											X	X		Enhancer of rudimentary homolog OS=Arabidopsis thaliana GN=At5g10810 PE=2 SV=1
MA_10427476g0010	AT1G56460.2	High											X	X		NA
MA_10427481g0010	AT1G56450.1	High											X	X		Proteasome subunit beta type-4 OS=Arabidopsis thaliana GN=PBG1 PE=1 SV=2
MA_10427497g0010	AT2G04390.1	Medium											X	X		40S ribosomal protein S17 OS=Solanum lycopersicum GN=RPS17 PE=2 SV=3
MA_10427501g0010	AT3G62790.1	High				X			X				X	X		NADH dehydrogenase [ubiquinone] iron-sulfur protein 5-B OS=Arabidopsis thaliana GN=At3g62790 PE=2 SV=1
MA_10427513g0010	AT5G66050.1	Medium									X			X		Bifunctional nuclease 1 OS=Oryza sativa subsp. japonica GN=BBD1 PE=2 SV=1
MA_10427514g0010	AT3G54420.1	High								X				X	Chitinase	Chitinase 4 OS=Oryza sativa subsp. japonica GN=Cht4 PE=2 SV=2
MA_10427517g0010	AT4G39230.1	High				X			X	X				X		Isoflavone reductase homolog A622 OS=Nicotiana tabacum PE=2 SV=1
MA_10427534g0010	AT5G06990.1	High									X			X		NA
MA_10427540g0010	AT4G04770.1	Medium								X				X		NA
MA_10427546g0010	AT3G03710.1	Low											X	X		Probable polyribonucleotide nucleotidyltransferase 1, chloroplastic OS=Oryza sativa subsp. japonica GN=PNP1 PE=2 SV=1
MA_10427553g0010	AT1G75290.1	High								X				X		Isoflavone reductase homolog P3 OS=Arabidopsis thaliana GN=At1g75280 PE=1 SV=1
MA_10427558g0010	AT5G42870.1	High								X				X		Phosphatidate phosphatase LPIN1 OS=Homo sapiens GN=LPIN1 PE=2 SV=2
MA_10427561g0010	AT1G15520.1	High								X				X	ABC transporter	Putative pleiotropic drug resistance protein 7 OS=Oryza sativa subsp. japonica GN=PDR7 PE=3 SV=1
MA_10427561g0020	AT1G15520.1	High								X				X	ABC transporter	Pleiotropic drug resistance protein 6 OS=Oryza sativa subsp. japonica GN=PDR6 PE=2 SV=3
MA_10427590g0020	AT1G17160.1	High									X			X		Ribokinase OS=Haemophilus influenzae (strain ATCC 51907 / DSM 11121 / KW20 / Rd) GN=rbsK PE=3 SV=1
MA_10427599g0010	AT4G19530.1	High									X			X		NA
MA_10427602g0010	AT1G77210.1	High								X				X	Major facilitator superfamily	Sugar transport protein 14 OS=Arabidopsis thaliana GN=STP14 PE=2 SV=2
MA_10427606g0010	AT5G17920.1	High	X			X			X	X	X	X	X	X		5-methyltetrahydropteroyltriglutamate--homocysteine methyltransferase OS=Mesembryanthemum crystallinum GN=METE PE=2 SV=1
MA_10427613g0010	AT5G38260.1	Medium								X				X		Probable receptor-like protein kinase At1g67000 OS=Arabidopsis thaliana GN=At1g67000 PE=2 SV=2
MA_10427613g0020	AT5G38260.1	High								X				X		Probable receptor-like protein kinase At1g67000 OS=Arabidopsis thaliana GN=At1g67000 PE=2 SV=2
MA_10427614g0010	AT5G08540.1	Medium								X				X		NA
MA_10427615g0010	AT1G74790.1	High								X				X		HIPL1 protein OS=Arabidopsis thaliana GN=HIPL1 PE=1 SV=2
MA_10427627g0010	AT3G03330.1	Medium								X				X		Dehydrogenase/reductase SDR family protein 7-like OS=Drosophila melanogaster GN=CG7601 PE=2 SV=1
MA_10427640g0010	AT1G68660.1	High											X	X		ATP-dependent Clp protease adapter protein ClpS OS=Synechococcus elongatus (strain PCC 7942) GN=clpS PE=3 SV=1
MA_10427652g0010	AT4G26890.1	Medium								X				X		Mitogen-activated protein kinase kinase kinase A OS=Dictyostelium discoideum GN=mkkA PE=1 SV=2
MA_10427660g0010	AT2G03530.1	Low								X				X		Ureide permease 2 OS=Arabidopsis thaliana GN=UPS2 PE=2 SV=2
MA_10427661g0030	AT5G09810.1	High	X	X	X	X		X	X		X			X		Actin OS=Gossypium hirsutum PE=3 SV=1
MA_10427665g0010	AT1G48910.1	Medium								X				X		NA
MA_10427665g0020	AT5G38830.1	Medium								X				X		NA
MA_10427670g0010	AT5G25080.1	Medium											X	X		NA
MA_10427683g0010	AT1G59870.1	High								X				X	ABC transporter	ABC transporter G family member 36 OS=Arabidopsis thaliana GN=ABCG36 PE=1 SV=1
MA_10427705g0030	AT2G05840.1	Medium											X	X		Proteasome subunit alpha type-6 OS=Nicotiana tabacum GN=PAA1 PE=2 SV=1
MA_10427715g0010	AT1G26940.1	Medium									X			X		Probable peptidyl-prolyl cis-trans isomerase OS=Brucella suis biovar 1 (strain 1330) GN=ppi PE=3 SV=1
MA_10427724g0020		High								X				X		NA
MA_10427724g0030		High								X				X		NA
MA_10427724g0040		High								X				X		NA
MA_10427724g0050	AT2G27120.1	Medium								X				X		NA
MA_10427740g0010	AT3G51590.1	High										X	X	X		NA
MA_10427744g0010	AT3G23590.1	High									X			X		Mediator of RNA polymerase II transcription subunit 33A OS=Arabidopsis thaliana GN=MED33A PE=1 SV=1
MA_10427746g0010	AT5G66330.1	High									X			X		Leucine-rich repeat receptor-like serine/threonine-protein kinase BAM1 OS=Arabidopsis thaliana GN=BAM1 PE=1 SV=1
MA_10427748g0010	AT3G16720.1	Medium								X				X		NA
MA_10427752g0010	AT3G17210.1	High									X	X	X	X		Probable protein Pop3 OS=Arabidopsis thaliana GN=At3g17210 PE=1 SV=1
MA_10427758g0010	AT4G26890.1	High								X				X		Mitogen-activated protein kinase kinase kinase ANP1 OS=Arabidopsis thaliana GN=ANP1 PE=1 SV=2
MA_10427759g0010	AT1G01430.1	High									X	X		X		NA
MA_10427769g0010	AT1G10410.1	Medium									X			X		NA
MA_10427773g0010	AT2G33150.1	High										X	X	X		3-ketoacyl-CoA thiolase 2, peroxisomal OS=Arabidopsis thaliana GN=PED1 PE=1 SV=2
MA_10427796g0010	AT5G61190.1	High									X			X		NA
MA_10427796g0020	AT5G61190.1	High									X			X		NA
MA_10427797g0020	AT3G47580.1	High								X				X		Brassinosteroid LRR receptor kinase OS=Solanum lycopersicum GN=CURL3 PE=1 SV=1
MA_10427800g0010	AT3G12290.1	High										X	X	X		NA
MA_10427811g0010	AT3G21420.1	High									X			X		Protein SRG1 OS=Arabidopsis thaliana GN=SRG1 PE=2 SV=1
MA_10427816g0010	AT4G37760.1	High									X			X		Squalene monooxygenase OS=Panax ginseng PE=2 SV=1
MA_10427817g0010	AT5G52560.1	Medium									X		X	X		UDP-sugar pyrophosphorylase OS=Arabidopsis thaliana GN=USP PE=1 SV=1
MA_10427823g0010	AT4G27810.1	High								X				X		NA
MA_10427826g0010	AT4G25050.2	Medium											X	X		Acyl carrier protein 2, chloroplastic OS=Cuphea lanceolata GN=ACL1.2 PE=2 SV=1
MA_10427844g0020	AT5G02190.1	Medium									X			X		NA
MA_10427851g0010	AT4G35790.1	Medium	X			X			X							Phospholipase D delta OS=Arabidopsis thaliana GN=PLDDELTA PE=1 SV=2
MA_10427853g0010	AT1G71990.1	High									X			X		Alpha-(1,4)-fucosyltransferase OS=Arabidopsis thaliana GN=FUT13 PE=2 SV=2
MA_10427855g0010	AT1G13180.1	Medium											X	X		Actin-related protein 3 OS=Arabidopsis thaliana GN=ARP3 PE=1 SV=1
MA_10427880g0010	AT1G29120.5	Medium								X			X	X		Putative lipase YDL109C OS=Saccharomyces cerevisiae (strain ATCC 204508 / S288c) GN=YDL109C PE=1 SV=1
MA_10427887g0010	AT5G57060.1	Medium										X	X	X		NA
MA_10427891g0010	AT1G20620.1	High		X	X			X	X	X				X	Redox	Catalase isozyme 1 (Fragment) OS=Nicotiana plumbaginifolia GN=CAT1 PE=2 SV=1
MA_10427895g0010	AT1G64840.1	High									X			X		NA
MA_10427904g0020	AT1G12360.1	Medium									X			X		SNARE-interacting protein KEULE OS=Arabidopsis thaliana GN=KEU PE=1 SV=2
MA_10427908g0010	AT5G65550.1	High								X	X			X	flavonoid biosynthesis	Anthocyanidin 3-O-glucosyltransferase OS=Petunia hybrida GN=RT PE=2 SV=1
MA_10427911g0010	AT2G31130.1	High								X			X	X		NA
MA_10427915g0010	AT1G70330.1	High											X	X	Major facilitator superfamily	Equilibrative nucleotide transporter 1 OS=Arabidopsis thaliana GN=ENT1 PE=1 SV=1
MA_10427916g0010	AT5G51150.1	Medium											X	X		Transmembrane protein 135 OS=Xenopus laevis GN=tmem135 PE=2 SV=1
MA_10427917g0010	AT3G02080.1	High	X	X					X							40S ribosomal protein S19-1 OS=Arabidopsis thaliana GN=RPS19A PE=2 SV=1
MA_10427919g0010	AT5G57490.1	High			X	X	X	X	X						Channel	Mitochondrial outer membrane protein porin of 36 kDa OS=Solanum tuberosum PE=1 SV=2
MA_10427926g0010	AT5G20480.1	High								X				X		LRR receptor-like serine/threonine-protein kinase EFR OS=Arabidopsis thaliana GN=EFR PE=1 SV=1
MA_10427927g0010	AT3G22490.1	Medium								X				X		Late embryogenesis abundant protein D-34 OS=Gossypium hirsutum PE=4 SV=1
MA_10427931g0010	AT1G09970.2	Medium								X				X		LRR receptor-like serine/threonine-protein kinase HSL2 OS=Arabidopsis thaliana GN=HSL2 PE=2 SV=1
MA_10427943g0010	AT3G13772.1	High	X			X			X		X			X		Transmembrane 9 superfamily member 4 OS=Mus musculus GN=Tm9sf4 PE=2 SV=1
MA_10427946g0010	AT5G61310.1	High				X			X							Cytochrome c oxidase subunit 5C OS=Oryza sativa subsp. japonica GN=COX5C PE=3 SV=3
MA_10427947g0020	AT4G28390.1	High	X	X	X	X	X	X	X						ADP/ATP carrier	ADP,ATP carrier protein 3, mitochondrial OS=Arabidopsis thaliana GN=AAC3 PE=1 SV=1
MA_10427956g0010	AT2G34630.2	Medium											X	X		Solanesyl diphosphate synthase 3, chloroplastic/mitochondrial OS=Arabidopsis thaliana GN=SPS3 PE=1 SV=1
MA_10427963g0010	AT2G33040.1	High				X			X	X			X	X	ATP synthase	ATP synthase subunit gamma, mitochondrial OS=Ipomoea batatas GN=ATPC PE=1 SV=2
MA_10427965g0010	AT4G18260.1	High											X	X		NA
MA_10427968g0010	AT5G61790.1	High	X	X	X	X	X	X	X	X				X		Calnexin homolog OS=Glycine max PE=2 SV=1
MA_10427970g0010	AT5G18980.1	Medium											X	X		NA
MA_10427974g0010	AT5G62000.1	Medium											X	X		NA
MA_10427988g0010	AT4G08810.1	High	X						X		X	X		X		NA
MA_10427997g0010	AT4G21310.1	High									X			X		NA
MA_10427998g0010	AT2G33230.1	Medium								X				X		Putative flavin-containing monooxygenase YUCCA7 OS=Arabidopsis thaliana GN=YUC7 PE=2 SV=1
MA_10427998g0020	AT4G28720.1	Medium								X				X		Flavin-containing monooxygenase YUCCA8 OS=Arabidopsis thaliana GN=YUC8 PE=2 SV=1
MA_10428000g0010	AT2G31400.1	Medium											X	X		Pentatricopeptide repeat-containing protein At2g31400, chloroplastic OS=Arabidopsis thaliana GN=At2g31400 PE=2 SV=1
MA_10428004g0010	AT1G60710.1	High								X				X		Probable aldo-keto reductase 2 OS=Oryza sativa subsp. japonica GN=Os04g0338000 PE=2 SV=2
MA_10428011g0010	AT1G70740.1	High								X				X		Putative receptor-like protein kinase At4g00960 OS=Arabidopsis thaliana GN=At4g00960 PE=2 SV=2
MA_10428014g0010	AT5G46530.1	Medium									X			X		NA
MA_10428021g0010	AT5G12860.1	High								X				X		Dicarboxylate transporter 1, chloroplastic OS=Spinacia oleracea GN=DIT1 PE=1 SV=1
MA_10428025g0010	AT4G20880.1	High								X				X		NA
MA_10428038g0010	AT5G53200.1	High									X			X	MYB	Transcription factor TRY OS=Arabidopsis thaliana GN=TRY PE=1 SV=1
MA_10428045g0010	AT1G04140.2	High								X				X		Activating molecule in BECN1-regulated autophagy protein 1 OS=Mus musculus GN=Ambra1 PE=1 SV=1
MA_10428069g0020	AT5G65760.1	High									X			X		Lysosomal Pro-X carboxypeptidase OS=Mus musculus GN=Prcp PE=2 SV=2
MA_10428070g0010	AT1G31120.1	High								X				X		Probable potassium transporter 11 OS=Oryza sativa subsp. japonica GN=HAK11 PE=2 SV=3
MA_10428082g0010	AT3G43220.1	Medium								X				X		NA
MA_10428085g0020	AT5G35570.1	High									X		X	X		DUF246 domain-containing protein At1g04910 OS=Arabidopsis thaliana GN=At1g04910 PE=1 SV=1
MA_10428085g0030	AT1G31810.1	Medium											X	X		Formin-like protein 7 OS=Oryza sativa subsp. japonica GN=FH7 PE=2 SV=2
MA_10428087g0010	AT4G00755.1	Medium									X			X		F-box protein At4g00755 OS=Arabidopsis thaliana GN=At4g00755 PE=2 SV=1
MA_10428092g0010	AT5G19160.1	Medium									X			X		NA
MA_10428102g0010	AT1G50920.1	High									X			X		NA
MA_10428129g0010	AT1G73320.1	High									X		X	X		Methyltransferase-like protein 21A OS=Homo sapiens GN=METTL21A PE=2 SV=2
MA_10428130g0010	AT5G25070.1	Medium									X			X		NA
MA_10428133g0010	AT1G60500.1	High		X					X		X			X		Dynamin-related protein 4C OS=Arabidopsis thaliana GN=DRP4C PE=2 SV=1
MA_10428137g0010	AT5G65270.1	High	X			X			X							Ras-related protein Rab11A OS=Lotus japonicus GN=RAB11A PE=2 SV=1
MA_10428138g0010	AT4G39050.1	High	X						X		X			X		Kinesin-related protein 11 OS=Dictyostelium discoideum GN=kif11 PE=3 SV=1
MA_10428140g0010	AT4G38630.1	Medium											X	X		26S proteasome non-ATPase regulatory subunit 4 OS=Arabidopsis thaliana GN=MBP1 PE=1 SV=1
MA_10428143g0010	AT1G65870.1	High								X				X	Dirigent	Disease resistance response protein 206 OS=Pisum sativum GN=PI206 PE=2 SV=2
MA_10428143g0020	AT2G21100.1	High								X				X	Dirigent	Disease resistance response protein 206 OS=Pisum sativum GN=PI206 PE=2 SV=2
MA_10428150g0010	AT1G50660.1	High									X		X	X		Uncharacterized protein At5g41620 OS=Arabidopsis thaliana GN=At5g41620 PE=1 SV=2
MA_10428160g0010	AT1G35710.1	High											X	X		NA
MA_10428168g0010	AT5G44660.1	High								X				X		NA
MA_10428170g0010	AT3G04670.1	High								X				X	WRKY	Probable WRKY transcription factor 21 OS=Arabidopsis thaliana GN=WRKY21 PE=2 SV=1
MA_10428182g0010	AT5G16150.1	Medium								X	X			X	Major facilitator superfamily	Plastidic glucose transporter 4 OS=Arabidopsis thaliana GN=At5g16150 PE=1 SV=2
MA_10428187g0010		Medium											X	X		#N/A
MA_10428196g0010	AT1G26580.1	High									X			X		NA
MA_10428203g0010	AT2G01250.1	High	X						X							60S ribosomal protein L7-2 OS=Arabidopsis thaliana GN=RPL7B PE=1 SV=1
MA_10428204g0010	AT5G63020.1	Medium											X	X		Probable disease resistance protein At5g63020 OS=Arabidopsis thaliana GN=At5g63020 PE=2 SV=2
MA_10428221g0010	AT4G27220.1	High											X	X		Probable disease resistance protein At4g27220 OS=Arabidopsis thaliana GN=At4g27220 PE=2 SV=1
MA_10428222g0010	AT2G01950.1	High									X			X		Serine/threonine-protein kinase BRI1-like 2 OS=Arabidopsis thaliana GN=BRL2 PE=1 SV=1
MA_10428225g0010	AT5G13930.1	High								X				X	flavonoid biosynthesis	Chalcone synthase OS=Pinus sylvestris GN=CHS PE=3 SV=1
MA_10428246g0010	AT2G28250.1	High									X			X		Receptor-like serine/threonine-protein kinase NCRK OS=Arabidopsis thaliana GN=NCRK PE=1 SV=1
MA_10428252g0010	AT2G47070.1	Medium									X			X	SBP	Squamosa promoter-binding-like protein 15 OS=Oryza sativa subsp. japonica GN=SPL15 PE=2 SV=1
MA_10428274g0010	AT5G50930.1	Medium											X	X		NA
MA_10428281g0010	AT2G03510.1	High				X			X							Erlin-2 OS=Rattus norvegicus GN=Erlin2 PE=1 SV=1
MA_10428282g0010	AT3G50170.1	High									X			X		Putative UPF0481 protein At3g02645 OS=Arabidopsis thaliana GN=At3g02645 PE=3 SV=1
MA_10428283g0010	AT1G27840.3	Medium								X				X		DNA excision repair protein ERCC-8 OS=Bos taurus GN=ERCC8 PE=2 SV=1
MA_10428294g0010	AT3G53810.1	High								X				X		L-type lectin-domain containing receptor kinase IV.2 OS=Arabidopsis thaliana GN=LECRK42 PE=2 SV=1
MA_10428311g0010	AT5G67590.1	High											X	X		NADH dehydrogenase [ubiquinone] iron-sulfur protein 4, mitochondrial OS=Arabidopsis thaliana GN=FRO1 PE=2 SV=1
MA_10428312g0010	AT3G23300.1	High									X			X		Probable methyltransferase PMT1 OS=Arabidopsis thaliana GN=At3g23300 PE=1 SV=2
MA_10428314g0010	AT3G09020.1	High								X				X		Uncharacterized protein At4g19900 OS=Arabidopsis thaliana GN=At4g19900 PE=2 SV=1
MA_10428323g0010	AT3G55020.1	Medium								X	X			X		TBC1 domain family member 8B OS=Mus musculus GN=Tbc1d8b PE=2 SV=1
MA_10428332g0010		Medium										X		X		NA
MA_10428335g0020	AT3G19950.1	High										X		X		E3 ubiquitin-protein ligase RING1 OS=Gossypium hirsutum GN=RING1 PE=2 SV=1
MA_10428341g0010	AT1G18010.1	High								X				X	Major facilitator superfamily	UNC93-like protein 2 OS=Arabidopsis thaliana GN=At1g18010 PE=2 SV=2
MA_10428347g0010	AT5G18410.1	Medium									X			X		Protein PIR OS=Arabidopsis thaliana GN=PIR PE=1 SV=2
MA_10428360g0010	AT2G38800.1	High								X				X		NA
MA_10428362g0010	AT1G10350.1	High									X			X		DnaJ homolog subfamily B member 12 OS=Homo sapiens GN=DNAJB12 PE=1 SV=4
MA_10428375g0010	AT4G25050.2	Medium									X			X		Acyl carrier protein 1, chloroplastic OS=Cuphea lanceolata GN=ACL1.1 PE=2 SV=1
MA_10428380g0010	AT3G10370.1	High								X				X		Glycerol-3-phosphate dehydrogenase SDP6, mitochondrial OS=Arabidopsis thaliana GN=SDP6 PE=1 SV=1
MA_10428385g0010	AT1G48320.1	High								X				X		Putative esterase HI_1161 OS=Haemophilus influenzae (strain ATCC 51907 / DSM 11121 / KW20 / Rd) GN=HI_1161 PE=1 SV=1
MA_10428389g0010	AT5G01920.1	High								X				X		Serine/threonine-protein kinase STN8, chloroplastic OS=Arabidopsis thaliana GN=STN8 PE=2 SV=1
MA_10428390g0010	AT1G62870.1	High									X			X		NA
MA_10428394g0010	AT1G29520.1	High	X						X		X			X		NA
MA_10428395g0010	AT4G24340.1	High								X	X			X		Bark storage protein A OS=Populus deltoides GN=BSPA PE=2 SV=1
MA_10428400g0010	AT2G28470.1	High								X				X		Beta-galactosidase 8 OS=Arabidopsis thaliana GN=BGAL8 PE=2 SV=2
MA_10428402g0010	AT2G42180.1	High								X				X		NA
MA_10428405g0010	AT1G62020.1	High	X						X		X			X		Coatomer subunit alpha-1 OS=Arabidopsis thaliana GN=At1g62020 PE=1 SV=2
MA_10428406g0010	AT3G09350.1	High											X	X		Hsp70 nucleotide exchange factor FES1 OS=Ustilago maydis (strain 521 / FGSC 9021) GN=FES1 PE=3 SV=1
MA_10428408g0010	AT2G42000.2	High								X				X		NA
MA_10428413g0040	AT2G13680.1	Medium											X	X		Callose synthase 5 OS=Arabidopsis thaliana GN=CALS5 PE=1 SV=1
MA_10428416g0010	AT1G53210.1	High	X	X	X	X			X						Na+/Ca(2+) exchanger	NA
MA_10428423g0010	AT5G45160.1	Medium									X			X		NA
MA_10428425g0010	AT4G34660.1	Medium	X			X			X							NA
MA_10428426g0010	AT1G20450.1	High											X	X		NA
MA_10428427g0010	AT1G19835.1	High	X						X		X	X		X		Filament-like plant protein 4 OS=Arabidopsis thaliana GN=FPP4 PE=2 SV=1
MA_10428438g0010	AT1G27850.1	Medium								X				X		NA
MA_10428441g0010	AT3G22430.1	Medium											X	X		NA
MA_10428445g0010	AT1G09830.1	Medium									X			X		NA
MA_10428452g0010	AT5G54780.1	Medium				X			X		X			X		NA
MA_10428453g0010	AT5G46180.1	Medium								X				X		Ornithine aminotransferase OS=Emericella nidulans (strain FGSC A4 / ATCC 38163 / CBS 112.46 / NRRL 194 / M139) GN=otaA PE=3 SV=2
MA_10428461g0010	AT4G14940.1	High								X				X	Amine oxidase	Primary amine oxidase (Fragment) OS=Lens culinaris PE=1 SV=3
MA_10428464g0010	AT3G07990.1	High								X				X		Serine carboxypeptidase-like 27 OS=Arabidopsis thaliana GN=SCPL27 PE=2 SV=1
MA_10428475g0010	AT2G16920.1	High									X	X	X	X		Probable ubiquitin-conjugating enzyme E2 23 OS=Arabidopsis thaliana GN=UBC23 PE=2 SV=1
MA_10428479g0010	AT3G27960.1	High									X	X		X		Nephrocystin-3 OS=Homo sapiens GN=NPHP3 PE=1 SV=1
MA_10428487g0010	AT2G37270.1	High	X	X	X	X			X							40S ribosomal protein S5-1 OS=Arabidopsis thaliana GN=RPS5A PE=1 SV=1
MA_10428490g0010	AT2G19730.1	High	X	X		X			X							60S ribosomal protein L28-2 OS=Arabidopsis thaliana GN=RPL28C PE=2 SV=1
MA_10428495g0020	AT4G08180.1	High									X			X		Oxysterol-binding protein-related protein 1A OS=Arabidopsis thaliana GN=ORP1A PE=2 SV=1
MA_10428500g0010	AT5G25220.1	High								X				X	Homeobox	Homeobox protein knotted-1-like 3 OS=Malus domestica PE=2 SV=1
MA_10428528g0010	AT3G04720.1	High								X				X		Hevein-like protein OS=Arabidopsis thaliana GN=HEL PE=1 SV=1
MA_10428529g0010	AT1G21680.1	Medium											X	X		Protein TolB OS=Geobacter metallireducens (strain GS-15 / ATCC 53774 / DSM 7210) GN=tolB PE=3 SV=1
MA_10428537g0030	AT2G32850.2	High									X			X		NA
MA_10428541g0010		High								X				X		NA
MA_10428545g0010	AT5G44510.1	High								X				X		Protein SUPPRESSOR OF npr1-1, CONSTITUTIVE 1 OS=Arabidopsis thaliana GN=SNC1 PE=1 SV=3
MA_10428549g0010		High								X				X		#N/A
MA_10428552g0010	AT3G49800.1	High											X	X	BSD	NA
MA_10428554g0010	AT4G17170.1	Medium	X			X			X				X	X		Ras-related protein RABB1c OS=Arabidopsis thaliana GN=RABB1C PE=2 SV=1
MA_10428555g0010	AT5G59970.1	High											X	X		Histone H4 OS=Glycine max PE=3 SV=1
MA_10428559g0010	AT5G40380.1	Medium								X				X		Cysteine-rich receptor-like protein kinase 42 OS=Arabidopsis thaliana GN=CRK42 PE=2 SV=1
MA_10428560g0010	AT2G26100.1	High									X			X		Probable beta-1,3-galactosyltransferase 12 OS=Arabidopsis thaliana GN=B3GALT12 PE=2 SV=1
MA_10428562g0010	AT4G39900.1	High								X				X		NA
MA_10428564g0010		High									X			X		NA
MA_10428565g0010	AT5G65010.2	Medium								X				X		Asparagine synthetase [glutamine-hydrolyzing] OS=Oryza sativa subsp. japonica GN=Os06g0265000 PE=2 SV=3
MA_10428567g0010	AT4G18425.1	High								X				X		NA
MA_10428568g0010	AT2G36530.1	High		X	X			X	X	X				X		Enolase 1 OS=Hevea brasiliensis GN=ENO1 PE=1 SV=1
MA_10428569g0010	AT1G27170.1	High								X				X		TMV resistance protein N OS=Nicotiana glutinosa GN=N PE=1 SV=1
MA_10428572g0010	AT1G73320.1	Medium									X			X		NA
MA_10428573g0010	AT3G54780.1	Medium									X			X		NA
MA_10428574g0010	AT1G66430.1	High								X	X			X		NA
MA_10428574g0020	AT1G66430.1	Medium								X	X			X		Fructokinase-1 OS=Zea mays GN=FRK1 PE=1 SV=1
MA_10428577g0010	AT1G21740.1	High								X				X		NA
MA_10428582g0010	AT2G45980.1	High								X				X		NA
MA_10428593g0010	AT2G31490.1	High											X	X		NA
MA_10428594g0010	AT4G11600.1	High											X	X	Redox	Probable phospholipid hydroperoxide glutathione peroxidase OS=Citrus sinensis GN=CSA PE=1 SV=1
MA_10428611g0010	AT1G12780.1	High								X	X			X		UDP-glucose 4-epimerase OS=Pisum sativum GN=GALE PE=2 SV=1
MA_10428612g0010	AT4G16660.1	Medium								X				X		Heat shock 70 kDa protein 17 OS=Arabidopsis thaliana GN=HSP70-17 PE=2 SV=1
MA_10428615g0010	AT5G62740.1	High	X			X			X	X			X	X		Hypersensitive-induced response protein 1 OS=Arabidopsis thaliana GN=HIR1 PE=1 SV=1
MA_10428618g0010	AT5G19630.1	Medium											X	X		NA
MA_10428652g0010	AT4G01900.1	High											X	X		Nitrogen regulatory protein P-II homolog OS=Oryza sativa subsp. japonica GN=GLB PE=2 SV=1
MA_10428664g0020	AT3G55610.1	Medium								X				X		Delta-1-pyrroline-5-carboxylate synthase B OS=Arabidopsis thaliana GN=P5CSB PE=2 SV=1
MA_10428672g0010	AT3G51640.1	High											X	X		NA
MA_10428684g0020	AT4G23900.1	Medium								X				X		Nucleoside diphosphate kinase 4, chloroplastic OS=Spinacia oleracea GN=NDK4 PE=1 SV=1
MA_10428696g0010	AT1G30240.2	Low									X			X		NA
MA_10428704g0010	AT5G14540.1	High								X				X		NA
MA_10428708g0020	AT1G52730.2	High									X		X	X		Serine-threonine kinase receptor-associated protein OS=Gallus gallus GN=STRAP PE=2 SV=2
MA_10428710g0010	AT3G61710.1	Medium											X	X		Beclin-1-like protein OS=Arabidopsis thaliana GN=At3g61710 PE=2 SV=2
MA_10428719g0010	AT1G50480.1	High											X	X		Formate--tetrahydrofolate ligase OS=Spinacia oleracea PE=1 SV=3
MA_10428719g0020	AT1G50480.1	High											X	X		Formate--tetrahydrofolate ligase OS=Spinacia oleracea PE=1 SV=3
MA_10428721g0020	AT4G27430.1	Medium									X	X		X		NA
MA_10428724g0010	AT2G25340.1	Medium	X						X		X			X		Vesicle-associated membrane protein 712 OS=Arabidopsis thaliana GN=VAMP712 PE=2 SV=1
MA_10428730g0010	AT3G01540.2	Medium											X	X		DEAD-box ATP-dependent RNA helicase 14 OS=Arabidopsis thaliana GN=RH14 PE=1 SV=2
MA_10428754g0010	AT5G07630.1	High											X	X		Protein RFT1 homolog OS=Xenopus tropicalis GN=rft1 PE=2 SV=1
MA_10428757g0010	AT2G36810.1	High								X				X		HEAT repeat-containing protein 7A homolog OS=Dictyostelium discoideum GN=heatr7a PE=4 SV=1
MA_10428758g0010	AT1G17820.1	Medium								X				X		NA
MA_10428764g0010	AT2G40290.1	High											X	X		Eukaryotic translation initiation factor 2 subunit alpha OS=Schizosaccharomyces pombe (strain 972 / ATCC 24843) GN=tif211 PE=1 SV=1
MA_10428769g0010	AT5G06600.1	High								X				X		Ubiquitin carboxyl-terminal hydrolase 12 OS=Arabidopsis thaliana GN=UBP12 PE=1 SV=2
MA_10428776g0010	AT2G02860.1	Medium									X			X		Sucrose transport protein SUC3 OS=Arabidopsis thaliana GN=SUC3 PE=1 SV=1
MA_10428777g0010	AT2G21660.1	High						X	X							Glycine-rich RNA-binding protein GRP1A OS=Sinapis alba PE=2 SV=1
MA_10428790g0010	AT4G23160.1	Medium								X				X		NA
MA_10428792g0010	AT5G06570.1	Medium								X		X	X	X		Probable carboxylesterase 15 OS=Arabidopsis thaliana GN=CXE15 PE=2 SV=1
MA_10428797g0010	AT5G04630.1	High								X				X		Cytochrome P450 77A1 (Fragment) OS=Solanum melongena GN=CYP77A1 PE=2 SV=1
MA_10428802g0010	AT4G27220.1	Medium								X				X		Probable disease resistance protein At4g27220 OS=Arabidopsis thaliana GN=At4g27220 PE=2 SV=1
MA_10428807g0010	AT5G12430.1	Medium									X		X	X		Chaperone protein DnaJ OS=Clostridium tetani (strain Massachusetts / E88) GN=dnaJ PE=3 SV=1
MA_10428814g0010	AT3G10850.1	Medium											X	X		Hydroxyacylglutathione hydrolase cytoplasmic OS=Arabidopsis thaliana GN=GLX2-2 PE=1 SV=2
MA_10428815g0010	AT5G46330.1	Medium								X				X		LRR receptor-like serine/threonine-protein kinase FLS2 OS=Arabidopsis thaliana GN=FLS2 PE=1 SV=1
MA_10428829g0010	AT2G33150.1	High								X				X		3-ketoacyl-CoA thiolase 2, peroxisomal OS=Arabidopsis thaliana GN=PED1 PE=1 SV=2
MA_10428833g0010	AT2G38920.1	Medium									X			X		NA
MA_10428833g0020	AT1G02860.1	High									X			X		E3 ubiquitin-protein ligase BAH1 OS=Arabidopsis thaliana GN=BAH1 PE=1 SV=1
MA_10428852g0010	AT1G11050.1	High								X				X		Probable receptor-like protein kinase At1g11050 OS=Arabidopsis thaliana GN=At1g11050 PE=2 SV=1
MA_10428855g0010	AT2G39650.1	High								X				X		NA
MA_10428869g0010	AT5G23540.1	Medium											X	X		26S proteasome non-ATPase regulatory subunit 14 OS=Arabidopsis thaliana GN=RPN11 PE=2 SV=1
MA_10428871g0010	AT4G35300.1	High	X						X	X				X	Major facilitator superfamily	Monosaccharide-sensing protein 2 OS=Arabidopsis thaliana GN=MSSP2 PE=2 SV=2
MA_10428877g0010		Medium								X			X	X		#N/A
MA_10428887g0010	AT2G39900.1	High	X			X			X						LIM	Pollen-specific protein SF3 OS=Helianthus annuus GN=SF3 PE=2 SV=1
MA_10428936g0010	AT3G62580.1	High								X			X	X		Transmembrane protein 205 OS=Xenopus laevis GN=tmem205 PE=2 SV=1
MA_10428941g0010	AT1G54990.1	High				X			X							Protein AUXIN RESPONSE 4 OS=Arabidopsis thaliana GN=AXR4 PE=1 SV=1
MA_10428945g0010	AT1G77090.1	High											X	X		PsbP domain-containing protein 4, chloroplastic OS=Arabidopsis thaliana GN=PPD4 PE=1 SV=2
MA_10428948g0010	AT1G59610.1	High	X			X			X				X	X		Dynamin-2A OS=Arabidopsis thaliana GN=DRP2A PE=1 SV=2
MA_10428952g0020	AT1G14360.1	Medium								X				X		UDP-galactose/UDP-glucose transporter 3 OS=Arabidopsis thaliana GN=UTR3 PE=1 SV=1
MA_10428955g0010	AT1G48850.1	Medium											X	X	Shikimate pathway	Chorismate synthase, chloroplastic OS=Arabidopsis thaliana GN=EMB1144 PE=2 SV=2
MA_10428955g0020	AT1G48850.1	Medium								X	X	X	X	X	Shikimate pathway	Chorismate synthase 2, chloroplastic OS=Solanum lycopersicum GN=CS2 PE=2 SV=1
MA_10428962g0010	AT1G71830.1	High								X				X		Somatic embryogenesis receptor kinase 1 OS=Arabidopsis thaliana GN=SERK1 PE=1 SV=2
MA_10428968g0010	AT5G33320.1	Medium								X				X	sugar phosphate/phosphate translocator	Phosphoenolpyruvate/phosphate translocator 1, chloroplastic OS=Oryza sativa subsp. japonica GN=PPT1 PE=2 SV=1
MA_10428972g0010	AT4G33200.1	Medium								X				X		NA
MA_10428979g0010	AT5G38360.1	High								X				X		NA
MA_10428984g0010	AT5G45160.1	Medium	X			X	X		X		X			X		Protein ROOT HAIR DEFECTIVE 3 homolog 2 OS=Arabidopsis thaliana GN=At5g45160 PE=2 SV=1
MA_10428984g0020	AT3G13870.1	Low				X			X		X			X		Protein ROOT HAIR DEFECTIVE 3 homolog 1 OS=Oryza sativa subsp. japonica GN=Os12g0604600 PE=2 SV=1
MA_10428993g0010	AT5G08060.1	High				X			X							NA
MA_10429000g0010	AT3G01780.1	High									X			X		Protein TPLATE OS=Arabidopsis thaliana GN=TPLATE PE=1 SV=1
MA_10429017g0010	AT5G09830.1	High											X	X		Uncharacterized bolA-like protein C8C9.11 OS=Schizosaccharomyces pombe (strain 972 / ATCC 24843) GN=SPAC8C9.11 PE=2 SV=2
MA_10429019g0010	AT5G11510.1	High											X	X		NA
MA_10429037g0020	AT1G75290.1	High											X	X		Isoeugenol synthase 1 OS=Petunia hybrida GN=IGS1 PE=1 SV=1
MA_10429044g0010	AT5G02790.1	Medium								X		X		X	Redox	Glutathione S-transferase L3 OS=Arabidopsis thaliana GN=GSTL3 PE=2 SV=1
MA_10429044g0020	AT5G02790.1	High										X	X	X	Redox	Glutathione S-transferase L3 OS=Arabidopsis thaliana GN=GSTL3 PE=2 SV=1
MA_10429049g0010	AT2G38110.1	High								X				X		Glycerol-3-phosphate 2-O-acyltransferase 6 OS=Arabidopsis thaliana GN=GPAT6 PE=1 SV=1
MA_10429050g0010	AT1G04770.1	High									X			X		NA
MA_10429054g0030	AT1G62020.1	High	X						X							Coatomer subunit alpha-1 OS=Arabidopsis thaliana GN=At1g62020 PE=1 SV=2
MA_10429066g0010	AT1G16290.1	Medium									X	X	X	X		NA
MA_10429067g0010	AT5G24165.1	Medium								X			X	X		NA
MA_10429072g0010	AT3G62690.1	High											X	X		NA
MA_10429075g0010	AT1G55230.1	Medium								X				X		NA
MA_10429075g0020	AT1G55230.1	High								X				X		Transmembrane protein 45B OS=Homo sapiens GN=TMEM45B PE=1 SV=1
MA_10429091g0010	AT2G17450.1	High									X			X		RING-H2 finger protein ATL44 OS=Arabidopsis thaliana GN=ATL44 PE=2 SV=1
MA_10429093g0010	AT1G28540.1	High											X	X		NA
MA_10429103g0010	AT2G18950.1	Medium									X			X		Probable homogentisate phytyltransferase 1, chloroplastic OS=Oryza sativa subsp. japonica GN=HPT1 PE=2 SV=1
MA_10429106g0010	AT3G54700.1	Medium								X				X	Major facilitator superfamily	Probable inorganic phosphate transporter 1-7 OS=Arabidopsis thaliana GN=PHT1-7 PE=2 SV=2
MA_10429116g0010	AT4G17070.1	Medium											X	X		NA
MA_10429119g0010	AT1G80400.1	Medium								X				X		NA
MA_10429123g0020	AT3G60600.1	High				X			X							Vesicle-associated protein 1-1 OS=Arabidopsis thaliana GN=PVA11 PE=1 SV=1
MA_10429136g0010	AT5G51380.1	High											X	X		F-box protein At5g51380 OS=Arabidopsis thaliana GN=At5g51380 PE=2 SV=1
MA_10429137g0010	AT3G14750.1	High	X	X	X	X			X							NA
MA_10429137g0020	AT5G24540.1	Medium								X				X		Beta-glucosidase 12 OS=Oryza sativa subsp. japonica GN=BGLU12 PE=2 SV=2
MA_10429137g0030	AT2G25630.1	Medium									X			X		Furcatin hydrolase OS=Viburnum furcatum PE=1 SV=1
MA_10429143g0010	AT3G60720.1	High								X				X		Antifungal protein ginkbilobin-2 OS=Ginkgo biloba GN=GNK2 PE=1 SV=1
MA_10429150g0010	AT5G13640.1	Medium									X			X		Phospholipid:diacylglycerol acyltransferase 1 OS=Arabidopsis thaliana GN=PDAT1 PE=2 SV=1
MA_10429152g0010	AT5G57580.1	Medium									X			X		NA
MA_10429171g0010	AT5G36210.1	Medium											X	X		Dipeptidyl peptidase family member 6 OS=Caenorhabditis elegans GN=dpf-6 PE=2 SV=2
MA_10429172g0010	AT1G12470.1	High	X						X							Vacuolar protein sorting-associated protein 18 homolog OS=Danio rerio GN=vps18 PE=2 SV=2
MA_10429175g0020	AT4G39230.1	High											X	X		Isoflavone reductase homolog OS=Solanum tuberosum PE=2 SV=1
MA_10429177g0010	AT4G18780.1	High	X			X			X		X	X	X	X		Cellulose synthase A catalytic subunit 4 [UDP-forming] OS=Oryza sativa subsp. japonica GN=CESA4 PE=2 SV=1
MA_10429177g0020	AT4G32410.1	Medium									X	X		X		Probable cellulose synthase A catalytic subunit 3 [UDP-forming] OS=Oryza sativa subsp. japonica GN=CESA3 PE=2 SV=1
MA_10429177g0030	AT4G08455.1	High									X	X		X		BTB/POZ domain-containing protein At4g08455 OS=Arabidopsis thaliana GN=At4g08455 PE=1 SV=1
MA_10429185g0010	AT4G27670.1	High		X				X	X		X			X		25.3 kDa heat shock protein, chloroplastic OS=Arabidopsis thaliana GN=HSP25.3 PE=2 SV=1
MA_10429186g0010	AT2G22010.2	Low								X				X		E3 ubiquitin-protein ligase RKP OS=Arabidopsis thaliana GN=RKP PE=2 SV=2
MA_10429187g0010	AT3G60450.1	Medium								X				X		NA
MA_10429195g0010	AT2G38120.1	High									X			X		Auxin transporter-like protein 4 OS=Medicago truncatula GN=LAX4 PE=2 SV=1
MA_10429199g0010	AT5G01150.1	High									X			X		NA
MA_10429199g0020	AT5G01150.1	High									X			X		NA
MA_10429212g0010	AT3G55960.1	Medium											X	X		CTD small phosphatase-like protein 2-A OS=Danio rerio GN=ctdspl2a PE=2 SV=1
MA_10429221g0010	AT4G15840.1	Medium									X		X	X		NA
MA_10429228g0010	AT4G19040.2	High											X	X		NA
MA_10429262g0010	AT3G27650.1	High									X			X	LBD	LOB domain-containing protein 25 OS=Arabidopsis thaliana GN=LBD25 PE=2 SV=3
MA_10429265g0010	AT4G09800.1	High	X	X	X				X							40S ribosomal protein S18 OS=Arabidopsis thaliana GN=RPS18A PE=1 SV=1
MA_10429268g0010	AT1G63020.1	Medium									X			X		DNA-directed RNA polymerase D subunit 1 OS=Arabidopsis thaliana GN=NRPD1 PE=1 SV=1
MA_10429270g0010	AT3G44620.2	High								X				X		Low molecular weight phosphotyrosine protein phosphatase OS=Schizosaccharomyces pombe (strain 972 / ATCC 24843) GN=stp1 PE=2 SV=1
MA_10429279g0010	AT3G10340.1	High								X	X			X	Monolignol pathway	Phenylalanine ammonia-lyase OS=Citrus limon GN=PAL6 PE=2 SV=1
MA_10429281g0010	AT1G61150.1	High											X	X		Glucose-induced degradation protein 8 homolog OS=Dictyostelium discoideum GN=DDB_G0279265 PE=3 SV=2
MA_10429284g0010	AT1G11860.1	Medium	X			X			X	X		X	X	X		Aminomethyltransferase, mitochondrial OS=Mesembryanthemum crystallinum GN=GDCST PE=2 SV=1
MA_10429288g0020	AT5G05290.1	High									X			X		Expansin-A2 OS=Arabidopsis thaliana GN=EXPA2 PE=2 SV=2
MA_10429293g0010	AT1G59870.1	Medium	X			X			X						ABC transporter	ABC transporter G family member 36 OS=Arabidopsis thaliana GN=ABCG36 PE=1 SV=1
MA_10429308g0010	AT5G64930.1	High									X		X	X		Protein CPR-5 OS=Arabidopsis thaliana GN=CPR5 PE=1 SV=1
MA_10429309g0010	AT1G68060.1	High										X	X	X		Microtubule-associated protein 70-1 OS=Arabidopsis thaliana GN=MAP70.1 PE=1 SV=1
MA_10429309g0020	AT1G24764.1	Medium											X	X		Microtubule-associated protein 70-2 OS=Arabidopsis thaliana GN=MAP70.2 PE=1 SV=1
MA_10429332g0010	AT1G19835.1	High										X		X		Filament-like plant protein 4 OS=Arabidopsis thaliana GN=FPP4 PE=2 SV=1
MA_10429332g0020	AT3G05270.1	High											X	X		Filament-like plant protein (Fragment) OS=Solanum lycopersicum GN=FPP PE=1 SV=1
MA_10429336g0010	AT3G43810.1	High									X			X		Calmodulin OS=Medicago sativa GN=CAL1 PE=2 SV=2
MA_10429339g0010	AT5G05170.1	Medium								X				X		Cellulose synthase A catalytic subunit 3 [UDP-forming] OS=Arabidopsis thaliana GN=CESA3 PE=1 SV=2
MA_10429339g0020	AT5G05170.1	High								X		X	X	X		Probable cellulose synthase A catalytic subunit 2 [UDP-forming] OS=Oryza sativa subsp. japonica GN=CESA2 PE=2 SV=1
MA_10429345g0010	AT3G52240.1	High								X				X		NA
MA_10429354g0010	AT1G79550.1	High		X					X							Phosphoglycerate kinase OS=Roseiflexus sp. (strain RS-1) GN=pgk PE=3 SV=1
MA_10429360g0030	ATMG00730.1	High								X				X		Cytochrome c oxidase subunit 3 OS=Helianthus annuus GN=COX3 PE=3 SV=1
MA_10429369g0010	AT3G07130.1	High									X	X	X	X		Purple acid phosphatase 15 OS=Arabidopsis thaliana GN=PAP15 PE=1 SV=1
MA_10429373g0010	AT2G35020.1	Medium								X				X		Probable UDP-N-acetylglucosamine pyrophosphorylase OS=Arabidopsis thaliana GN=At2g35020 PE=2 SV=1
MA_10429385g0010	AT1G27850.1	High										X	X	X		NA
MA_10429397g0010	AT1G26850.1	Medium	X			X			X							Probable methyltransferase PMT2 OS=Arabidopsis thaliana GN=At1g26850 PE=1 SV=2
MA_10429398g0010	AT1G61300.1	Medium								X				X		Disease resistance protein RPS5 OS=Arabidopsis thaliana GN=RPS5 PE=1 SV=2
MA_10429417g0010	AT1G20510.1	High								X				X	Monolignol pathway	4-coumarate--CoA ligase-like 5 OS=Arabidopsis thaliana GN=4CLL5 PE=1 SV=2
MA_10429422g0010	AT2G44060.1	High	X			X			X							Late embryogenesis abundant protein Lea14-A OS=Gossypium hirsutum GN=LEA14-A PE=2 SV=1
MA_10429426g0010	AT1G30070.2	High									X		X	X		Calcyclin-binding protein OS=Rattus norvegicus GN=Cacybp PE=1 SV=1
MA_10429431g0020	AT5G23540.1	High	X						X				X	X		26S proteasome non-ATPase regulatory subunit 14 OS=Arabidopsis thaliana GN=RPN11 PE=2 SV=1
MA_10429446g0010	AT5G15780.1	Medium								X				X		NA
MA_10429450g0010	AT3G53230.1	Low	X						X							Cell division control protein 48 homolog D OS=Arabidopsis thaliana GN=CDC48D PE=1 SV=1
MA_10429468g0010	AT1G09490.1	Medium											X	X	flavonoid biosynthesis	Dihydroflavonol-4-reductase OS=Arabidopsis thaliana GN=DFRA PE=2 SV=2
MA_10429470g0020	AT4G39230.1	Medium								X				X		Isoflavone reductase homolog A622 OS=Nicotiana tabacum PE=2 SV=1
MA_10429471g0010	AT5G35520.1	Medium											X	X		NA
MA_10429478g0010	AT1G79390.1	High								X			X	X		NA
MA_10429481g0030	AT4G30160.2	High	X						X		X			X		Villin-4 OS=Arabidopsis thaliana GN=VLN4 PE=1 SV=1
MA_10429483g0010	AT1G67170.1	High			X				X							NA
MA_10429487g0020	AT2G25790.1	High	X						X		X			X		Probably inactive leucine-rich repeat receptor-like protein kinase At2g25790 OS=Arabidopsis thaliana GN=At2g25790 PE=1 SV=1
MA_10429489g0010	AT1G31930.1	High								X				X		NA
MA_10429490g0020	AT1G58200.1	Low									X			X		NA
MA_10429495g0010	AT3G54350.1	High								X				X		NA
MA_10429496g0010	AT5G12310.1	Medium											X	X		NA
MA_10429498g0010	AT4G34215.1	High									X	X		X		Probable carbohydrate esterase At4g34215 OS=Arabidopsis thaliana GN=At4g34215 PE=1 SV=2
MA_10429511g0010	AT4G11650.1	High								X				X		Pathogenesis-related protein OS=Juniperus ashei PE=1 SV=1
MA_10429523g0010	AT5G14450.1	Medium								X				X		NA
MA_10429528g0010	AT2G16370.1	High									X			X		Bifunctional dihydrofolate reductase-thymidylate synthase OS=Glycine max PE=1 SV=1
MA_10429529g0010	AT2G28110.1	High								X	X	X	X	X		Probable glucuronoxylan glucuronosyltransferase IRX7 OS=Arabidopsis thaliana GN=IRX7 PE=2 SV=1
MA_10429541g0010	AT1G17420.1	High	X			X			X							Linoleate 13S-lipoxygenase 3-1, chloroplastic OS=Solanum tuberosum GN=LOX3.1 PE=1 SV=1
MA_10429543g0010	AT5G16150.1	High	X			X			X	X	X			X	Major facilitator superfamily	Plastidic glucose transporter 4 OS=Arabidopsis thaliana GN=At5g16150 PE=1 SV=2
MA_10429544g0010	AT5G40810.1	High				X			X	X				X		Cytochrome c1-1, heme protein, mitochondrial OS=Solanum tuberosum GN=CYCL PE=2 SV=1
MA_10429544g0030	AT5G40810.1	High				X		X	X	X				X		Cytochrome c1-1, heme protein, mitochondrial OS=Solanum tuberosum GN=CYCL PE=2 SV=1
MA_10429553g0010	AT2G26280.1	High								X				X		NEDD4-binding protein 2 OS=Homo sapiens GN=N4BP2 PE=1 SV=2
MA_10429560g0010	AT4G34460.1	High				X			X							Guanine nucleotide-binding protein subunit beta OS=Zea mays GN=GB1 PE=2 SV=1
MA_10429564g0010	AT1G03650.1	High								X				X		NA
MA_10429568g0010	AT4G00960.1	High										X		X		Cysteine-rich receptor-like protein kinase 6 OS=Arabidopsis thaliana GN=CRK6 PE=1 SV=1
MA_10429579g0010	AT5G54510.1	Medium								X	X			X		TPR and ankyrin repeat-containing protein 1 OS=Homo sapiens GN=TRANK1 PE=2 SV=4
MA_10429580g0010	AT2G21410.1	High	X	X					X	X			X	X	Proton pump	Vacuolar proton ATPase a3 OS=Arabidopsis thaliana GN=VHA-a3 PE=1 SV=1
MA_10429595g0010	AT4G25980.1	High								X				X	Peroxidase	Peroxidase 43 OS=Arabidopsis thaliana GN=PER43 PE=2 SV=2
MA_10429603g0010	AT1G60780.1	Medium									X		X	X		AP-1 complex subunit mu-1-I OS=Caenorhabditis elegans GN=unc-101 PE=2 SV=2
MA_10429613g0010	AT2G28470.1	Low											X	X		Beta-galactosidase 8 OS=Arabidopsis thaliana GN=BGAL8 PE=2 SV=2
MA_10429622g0010	AT5G62180.1	Medium								X				X		Probable carboxylesterase 120 OS=Arabidopsis thaliana GN=CXE20 PE=2 SV=1
MA_10429624g0010	AT3G05200.1	High								X				X		E3 ubiquitin-protein ligase ATL6 OS=Arabidopsis thaliana GN=ATL6 PE=1 SV=2
MA_10429630g0030	AT5G14970.1	High											X	X		NA
MA_10429635g0010	AT4G35350.1	High											X	X		Xylem cysteine proteinase 1 OS=Arabidopsis thaliana GN=XCP1 PE=1 SV=1
MA_10429644g0010	AT4G35980.1	High										X	X	X		NA
MA_10429662g0010	AT2G40540.1	High											X	X		Potassium transporter 2 OS=Arabidopsis thaliana GN=POT2 PE=1 SV=2
MA_10429666g0010	AT1G22050.1	Medium											X	X		Membrane-anchored ubiquitin-fold protein 3 OS=Oryza sativa subsp. japonica GN=MUB3 PE=3 SV=1
MA_10429666g0020	AT2G04690.1	Medium											X	X		Protein CREG2 OS=Mus musculus GN=Creg2 PE=1 SV=1
MA_10429672g0010	AT3G48520.1	High								X				X		Cytochrome P450 94A1 OS=Vicia sativa GN=CYP94A1 PE=2 SV=2
MA_10429679g0010	AT3G10985.1	High											X	X		Wound-induced protein 1 OS=Solanum tuberosum GN=WUN1 PE=2 SV=1
MA_10429683g0010	AT5G63400.1	High	X			X	X	X	X	X		X	X	X		Adenylate kinase B OS=Oryza sativa subsp. japonica GN=ADK-B PE=2 SV=1
MA_10429689g0010	AT2G47580.1	Medium											X	X		NA
MA_10429691g0010	AT2G16430.2	High								X				X		Purple acid phosphatase 2 OS=Ipomoea batatas GN=PAP2 PE=1 SV=1
MA_10429698g0010	AT5G65690.1	High								X			X	X		Phosphoenolpyruvate carboxykinase [ATP] 2 OS=Urochloa panicoides GN=PCK2 PE=2 SV=1
MA_10429700g0010	AT1G33530.1	High									X			X		NA
MA_10429702g0010	AT1G27170.1	Medium									X			X		Probable disease resistance protein At1g59620 OS=Arabidopsis thaliana GN=At1g59620 PE=2 SV=3
MA_10429703g0020	AT2G21100.1	High								X				X	Dirigent	Disease resistance response protein 206 OS=Pisum sativum GN=PI206 PE=2 SV=2
MA_10429714g0010	AT1G29150.1	High											X	X		26S proteasome non-ATPase regulatory subunit 11 OS=Arabidopsis thaliana GN=RPN6A PE=1 SV=1
MA_10429715g0020		High									X			X		#N/A
MA_10429716g0010	AT1G77120.1	Medium								X				X		Alcohol dehydrogenase 1 OS=Oryza sativa subsp. japonica GN=ADH1 PE=2 SV=2
MA_10429719g0010	AT5G49900.1	High											X	X		NA
MA_10429725g0010	AT1G75460.1	High											X	X		Lon protease 2 OS=Myxococcus xanthus GN=lon2 PE=1 SV=3
MA_10429727g0020	AT2G14440.1	High											X	X		Putative leucine-rich repeat receptor-like serine/threonine-protein kinase At2g14440 OS=Arabidopsis thaliana GN=At2g14440 PE=1 SV=1
MA_10430803g0010	AT4G15093.1	High								X	X	X	X	X		4,5-DOPA dioxygenase extradiol-like protein OS=Arabidopsis thaliana GN=At4g15093 PE=2 SV=1
MA_10429751g0010	AT4G20140.1	High								X				X		LRR receptor-like serine/threonine-protein kinase GSO1 OS=Arabidopsis thaliana GN=GSO1 PE=2 SV=1
MA_10429761g0010	AT3G15480.1	High									X			X		NA
MA_10429765g0010	AT5G23340.1	High											X	X		SCF E3 ubiquitin ligase complex F-box protein grrA OS=Emericella nidulans (strain FGSC A4 / ATCC 38163 / CBS 112.46 / NRRL 194 / M139) GN=grrA PE=2 SV=1
MA_10429789g0010	AT1G01400.1	Medium											X	X		NA
MA_10429792g0020	AT1G64060.1	High									X			X	Respiratory burst oxidase	Respiratory burst oxidase homolog protein F OS=Arabidopsis thaliana GN=RBOHF PE=1 SV=1
MA_10429797g0010	AT2G01140.1	High		X	X				X	X				X		Probable fructose-bisphosphate aldolase 3, chloroplastic OS=Arabidopsis thaliana GN=FBA3 PE=1 SV=1
MA_10429804g0010	AT1G54920.3	High									X			X		NA
MA_10429814g0020	AT3G56630.1	Medium								X				X		Cytochrome P450 94A2 OS=Vicia sativa GN=CYP94A2 PE=2 SV=1
MA_10429817g0010	AT3G21400.1	Medium											X	X		NA
MA_10429827g0010	AT1G18190.1	High											X	X		Golgin candidate 2 OS=Arabidopsis thaliana GN=GC2 PE=1 SV=1
MA_10429839g0010	AT3G03300.1	High										X		X		Endoribonuclease Dicer homolog 2a OS=Oryza sativa subsp. japonica GN=DCL2A PE=2 SV=1
MA_10429842g0010	AT4G32300.1	Medium								X				X		G-type lectin S-receptor-like serine/threonine-protein kinase SD2-5 OS=Arabidopsis thaliana GN=SD25 PE=1 SV=1
MA_10429853g0010	AT5G24760.1	Medium								X				X		Alcohol dehydrogenase-like 6 OS=Arabidopsis thaliana GN=At5g24760 PE=2 SV=2
MA_10429855g0010	AT5G04770.1	High								X				X		Cationic amino acid transporter 6, chloroplastic OS=Arabidopsis thaliana GN=CAT6 PE=2 SV=1
MA_10429863g0010	AT2G38620.2	High											X	X		Cyclin-dependent kinase B1-1 OS=Oryza sativa subsp. japonica GN=CDKB1-1 PE=2 SV=1
MA_10429864g0010	AT3G60860.1	Medium									X			X		Brefeldin A-inhibited guanine nucleotide-exchange protein 2 OS=Mus musculus GN=Arfgef2 PE=1 SV=1
MA_10429865g0020	AT3G50950.2	High								X				X		Disease resistance RPP13-like protein 4 OS=Arabidopsis thaliana GN=RPP13L4 PE=2 SV=2
MA_10429867g0010	AT2G32760.1	High								X				X		UV radiation resistance-associated gene protein OS=Homo sapiens GN=UVRAG PE=1 SV=1
MA_10429868g0010	AT5G01930.1	Medium											X	X		Mannan endo-1,4-beta-mannosidase 6 OS=Arabidopsis thaliana GN=MAN6 PE=2 SV=1
MA_10429869g0010	AT4G02080.1	High	X			X			X							GTP-binding protein SAR1A OS=Arabidopsis thaliana GN=SAR1A PE=2 SV=1
MA_10429870g0020	AT4G15093.1	High								X				X		4,5-DOPA dioxygenase extradiol-like protein OS=Arabidopsis thaliana GN=At4g15093 PE=2 SV=1
MA_10429871g0010	AT3G13845.1	Medium											X	X		NA
MA_10429873g0010	AT1G51440.1	Medium								X				X		Phospholipase A1-Igamma3, chloroplastic OS=Arabidopsis thaliana GN=At1g51440 PE=1 SV=1
MA_10429879g0020	AT4G23840.1	High								X				X		Internalin-I OS=Listeria monocytogenes serotype 4b (strain F2365) GN=inlI PE=3 SV=1
MA_10429884g0010	AT3G02250.1	High									X			X		DUF246 domain-containing protein At1g04910 OS=Arabidopsis thaliana GN=At1g04910 PE=1 SV=1
MA_10429884g0020	AT1G14020.1	High									X			X		DUF246 domain-containing protein At1g04910 OS=Arabidopsis thaliana GN=At1g04910 PE=1 SV=1
MA_10429885g0010	AT1G45545.1	High	X			X			X	X				X		Protein WEAK CHLOROPLAST MOVEMENT UNDER BLUE LIGHT-like 2 OS=Arabidopsis thaliana GN=WEL2 PE=2 SV=1
MA_10429889g0010	AT5G10770.1	High								X				X		NA
MA_10429894g0010	AT1G52910.1	High									X	X	X	X		NA
MA_10429900g0010	AT2G17890.1	Medium									X			X		Calcium-dependent protein kinase 16 OS=Arabidopsis thaliana GN=CPK16 PE=1 SV=1
MA_10429903g0010	AT4G01935.1	High											X	X		NA
MA_10429910g0010	AT5G48460.1	High								X				X		Fimbrin-like protein 2 OS=Arabidopsis thaliana GN=FIM2 PE=2 SV=1
MA_10429911g0010	AT5G08160.1	Medium										X		X		Serine/threonine-protein kinase ppk13 OS=Schizosaccharomyces pombe (strain 972 / ATCC 24843) GN=ppk13 PE=2 SV=2
MA_10429914g0010		High								X		X		X		#N/A
MA_10429916g0010	AT2G04350.1	Low								X				X		Long chain acyl-CoA synthetase 8 OS=Arabidopsis thaliana GN=LACS8 PE=2 SV=1
MA_10429928g0010	AT1G11360.1	High											X	X		NA
MA_10429929g0010	AT5G09570.1	High											X	X		NA
MA_10429931g0020	AT4G17250.1	Medium									X			X		NA
MA_10429931g0030	AT5G47580.1	High									X			X		NA
MA_10429934g0010	AT3G13520.1	High								X				X		NA
MA_10429938g0030	AT3G57520.1	Medium								X			X	X		Probable galactinol--sucrose galactosyltransferase 2 OS=Arabidopsis thaliana GN=RFS2 PE=2 SV=2
MA_10429938g0040	AT3G57520.1	Medium								X				X		Probable galactinol--sucrose galactosyltransferase 2 OS=Arabidopsis thaliana GN=RFS2 PE=2 SV=2
MA_10429946g0010	AT4G10440.1	High									X			X		Probable methyltransferase PMT17 OS=Arabidopsis thaliana GN=At4g10440 PE=2 SV=1
MA_10429951g0010	AT5G26710.1	High								X				X		Glutamate--tRNA ligase, cytoplasmic OS=Saccharomyces cerevisiae (strain ATCC 204508 / S288c) GN=GUS1 PE=1 SV=3
MA_10429959g0010	AT1G20760.1	Medium									X			X		NA
MA_10429961g0010	AT4G16260.1	High								X				X		Glucan endo-1,3-beta-glucosidase OS=Pisum sativum PE=2 SV=1
MA_10429967g0010	AT2G03667.1	Low								X				X		NA
MA_10429975g0010	AT2G44660.1	High											X	X		Probable dolichyl pyrophosphate Glc1Man9GlcNAc2 alpha-1,3-glucosyltransferase OS=Arabidopsis thaliana GN=At2g44660 PE=2 SV=3
MA_10429977g0010	AT1G16590.1	High											X	X		Mitotic spindle assembly checkpoint protein MAD2B OS=Rattus norvegicus GN=Mad2l2 PE=2 SV=1
MA_10429990g0020	AT1G27595.1	Low											X	X		Symplekin OS=Homo sapiens GN=SYMPK PE=1 SV=2
MA_10429994g0020	AT1G04900.1	Medium											X	X		NA
MA_10429995g0010	AT2G19680.1	High	X			X			X				X	X		NA
MA_10430002g0010	AT3G17900.1	Medium											X	X		NA
MA_10430006g0010	AT1G20925.1	Medium									X			X		NA
MA_10430008g0010	AT5G17290.1	Medium								X			X	X		Autophagy protein 5 OS=Oryza sativa subsp. japonica GN=ATG5 PE=2 SV=1
MA_10430013g0010	AT4G29840.1	High								X				X		Threonine synthase 1, chloroplastic OS=Arabidopsis thaliana GN=TS1 PE=1 SV=1
MA_10430015g0010	AT5G42920.2	Medium											X	X		Probable chlorophyll(ide) b reductase NYC1, chloroplastic OS=Arabidopsis thaliana GN=NYC1 PE=1 SV=1
MA_10430018g0010	AT5G10050.1	High											X	X		NADPH-dependent 1-acyldihydroxyacetone phosphate reductase OS=Schizosaccharomyces pombe (strain 972 / ATCC 24843) GN=ayr1 PE=2 SV=2
MA_10430023g0010	AT4G13000.1	High									X		X	X		Serine/threonine-protein kinase OXI1 OS=Arabidopsis thaliana GN=OXI1 PE=1 SV=1
MA_10430032g0010	AT5G57330.1	High								X				X		Putative glucose-6-phosphate 1-epimerase OS=Cenchrus ciliaris PE=2 SV=1
MA_10430043g0010	AT5G16760.1	High									X			X		Inositol-tetrakisphosphate 1-kinase 1 OS=Zea mays GN=ITPK1 PE=2 SV=1
MA_10430050g0010	AT3G22370.1	High								X		X	X	X	Redox	Ubiquinol oxidase 1a, mitochondrial OS=Arabidopsis thaliana GN=AOX1A PE=1 SV=2
MA_10430052g0010	AT5G65550.1	High								X				X	Glycosyltransferase family 1	UDP-glycosyltransferase 91B1 OS=Arabidopsis thaliana GN=UGT91B1 PE=2 SV=1
MA_10430052g0020	AT5G49690.1	High								X				X	Glycosyltransferase family 1	Putative UDP-rhamnose:rhamnosyltransferase 1 OS=Fragaria ananassa GN=GT4 PE=2 SV=1
MA_10430056g0020	AT2G30740.1	Medium	X			X			X		X		X	X		PTI1-like tyrosine-protein kinase 2 OS=Arabidopsis thaliana GN=PTI12 PE=1 SV=1
MA_10430063g0010	AT1G56720.1	High	X						X		X	X	X	X		Probable receptor-like protein kinase At2g42960 OS=Arabidopsis thaliana GN=At2g42960 PE=2 SV=1
MA_10430097g0010	AT2G01300.1	High									X			X		NA
MA_10430106g0010	AT1G16730.1	High								X				X		NA
MA_10430112g0010	AT4G14310.2	Medium									X			X		NA
MA_10430115g0010	AT1G71050.1	High									X			X		Heavy metal-associated isoprenylated plant protein 26 OS=Arabidopsis thaliana GN=HIPP26 PE=1 SV=1
MA_10430128g0010	AT3G10640.1	Medium											X	X		Charged multivesicular body protein 5 OS=Danio rerio GN=chmp5 PE=2 SV=1
MA_10430132g0010	AT2G23380.1	High								X				X	CPP	Histone-lysine N-methyltransferase CLF OS=Arabidopsis thaliana GN=CLF PE=1 SV=2
MA_10430136g0010	AT5G40380.1	Medium								X				X		Cysteine-rich receptor-like protein kinase 42 OS=Arabidopsis thaliana GN=CRK42 PE=2 SV=1
MA_10430145g0020	AT4G13710.1	High									X			X		Probable pectate lyase 15 OS=Arabidopsis thaliana GN=At4g13710 PE=2 SV=1
MA_10430155g0010	AT5G61210.1	High								X				X		SNAP25 homologous protein SNAP33 OS=Arabidopsis thaliana GN=SNAP33 PE=1 SV=1
MA_10430159g0010	AT1G23390.1	High								X				X		F-box/kelch-repeat protein At1g23390 OS=Arabidopsis thaliana GN=At1g23390 PE=2 SV=1
MA_10430162g0010	AT5G09995.2	High											X	X		NA
MA_10430165g0010	AT4G39090.1	Medium											X	X		Cysteine proteinase RD19a OS=Arabidopsis thaliana GN=RD19A PE=2 SV=1
MA_10430166g0010	AT5G55060.1	High								X			X	X		Rab3 GTPase-activating protein catalytic subunit OS=Mus musculus GN=Rab3gap1 PE=2 SV=4
MA_10430174g0010	AT1G10500.1	High											X	X		Iron-sulfur assembly protein IscA, chloroplastic OS=Arabidopsis thaliana GN=ISCA PE=2 SV=2
MA_10430182g0010	AT1G67430.1	High	X	X	X	X			X							60S ribosomal protein L17-1 OS=Arabidopsis thaliana GN=RPL17A PE=1 SV=1
MA_10430184g0010	AT1G61190.1	High									X			X		Probable disease resistance protein At1g61310 OS=Arabidopsis thaliana GN=At1g61310 PE=2 SV=1
MA_10430187g0010	AT1G28140.1	High											X	X		NA
MA_10430196g0010	AT2G35930.1	High								X				X		E3 ubiquitin-protein ligase PUB23 OS=Arabidopsis thaliana GN=PUB23 PE=1 SV=1
MA_10430197g0010	AT4G34660.1	High	X			X			X	X				X		NA
MA_10430220g0010	AT3G23250.1	High								X				X	MYB	Myb-related protein Myb4 OS=Oryza sativa subsp. japonica GN=MYB4 PE=2 SV=2
MA_10430228g0010	AT3G12110.1	Medium	X	X		X			X		X			X		Actin-100 (Fragment) OS=Solanum tuberosum GN=AC100 PE=3 SV=1
MA_10430233g0010	AT4G37830.1	High											X	X		Cytochrome c oxidase subunit 6a, mitochondrial OS=Arabidopsis thaliana GN=COX6A PE=2 SV=1
MA_10430239g0010	AT1G09610.1	High	X			X			X		X	X	X	X		NA
MA_10430246g0010	AT5G46050.1	High								X				X	Major facilitator superfamily	Peptide transporter PTR3-A OS=Arabidopsis thaliana GN=PTR3-A PE=2 SV=1
MA_10430247g0010	AT1G58520.2	Medium											X	X		Uncharacterized membrane protein C2G11.09 OS=Schizosaccharomyces pombe (strain 972 / ATCC 24843) GN=SPAC2G11.09 PE=2 SV=2
MA_10430252g0010	AT3G16170.1	High								X				X		Malonate--CoA ligase OS=Arabidopsis thaliana GN=AAE13 PE=1 SV=1
MA_10430253g0020	AT1G10740.1	High											X	X		Lipase OS=Staphylococcus hyicus GN=lip PE=1 SV=1
MA_10430254g0010	AT5G07990.1	High								X				X		Flavonoid 3'-monooxygenase OS=Arabidopsis thaliana GN=CYP75B1 PE=1 SV=1
MA_10430260g0010	AT3G26935.1	High									X		X	X		Probable S-acyltransferase At3g26935 OS=Arabidopsis thaliana GN=At3g26935 PE=1 SV=1
MA_10430271g0040	AT4G37870.1	High								X				X		Phosphoenolpyruvate carboxykinase [ATP] OS=Arabidopsis thaliana GN=PCKA PE=1 SV=1
MA_10430272g0020	AT4G33950.1	High											X	X		Serine/threonine-protein kinase SRK2E OS=Arabidopsis thaliana GN=SRK2E PE=1 SV=1
MA_10430277g0020	AT5G40380.1	Medium								X				X		Cysteine-rich receptor-like protein kinase 42 OS=Arabidopsis thaliana GN=CRK42 PE=2 SV=1
MA_10430291g0010	AT3G22845.1	High	X			X			X		X			X		Transmembrane emp24 domain-containing protein p24beta3 OS=Arabidopsis thaliana GN=At3g22845 PE=2 SV=1
MA_10430292g0010	AT1G48320.1	High								X				X		Putative esterase HI_1161 OS=Haemophilus influenzae (strain ATCC 51907 / DSM 11121 / KW20 / Rd) GN=HI_1161 PE=1 SV=1
MA_10430302g0020	AT1G30760.1	High											X	X		Reticuline oxidase OS=Eschscholzia californica GN=BBE1 PE=1 SV=1
MA_10430304g0010	AT3G18850.1	High									X			X		Probable 1-acyl-sn-glycerol-3-phosphate acyltransferase 5 OS=Arabidopsis thaliana GN=LPAT5 PE=2 SV=1
MA_10430307g0010	AT2G38740.1	High								X				X		Phosphoglycolate phosphatase OS=Aquifex aeolicus (strain VF5) GN=gph PE=1 SV=1
MA_10430315g0010	AT5G67140.1	High								X			X	X		F-box protein At5g67140 OS=Arabidopsis thaliana GN=At5g67140 PE=2 SV=1
MA_10430321g0010	AT2G42760.1	High								X				X		NA
MA_10430336g0010	AT5G40160.1	High										X	X	X		Ankyrin repeat domain-containing protein EMB506, chloroplastic OS=Arabidopsis thaliana GN=EMB506 PE=1 SV=1
MA_10430339g0010	AT3G12110.1	High	X	X		X		X	X		X	X		X		Actin OS=Gossypium hirsutum PE=3 SV=1
MA_10430342g0020	AT3G62470.1	High											X	X		Pentatricopeptide repeat-containing protein At3g62470, mitochondrial OS=Arabidopsis thaliana GN=At3g62470 PE=2 SV=1
MA_10430346g0010	AT2G36970.1	High								X				X	Glycosyltransferase family 1	UDP-glycosyltransferase 86A1 OS=Arabidopsis thaliana GN=UGT86A1 PE=2 SV=1
MA_10430359g0040	AT3G57410.1	High	X	X					X		X			X		Villin-2 OS=Arabidopsis thaliana GN=VLN2 PE=1 SV=2
MA_10430369g0010	AT1G10650.1	Medium										X	X	X		NA
MA_10430369g0020	AT1G60610.1	Medium											X	X		NA
MA_10430374g0010	AT5G46460.1	High											X	X		NA
MA_10430375g0020	AT5G09680.1	Medium											X	X		NA
MA_10430386g0010	AT1G68610.1	High								X				X		Cell number regulator 2 OS=Zea mays GN=CNR2 PE=2 SV=1
MA_10430398g0010	AT5G44030.1	High								X			X	X		NA
MA_10430401g0010	AT2G38600.1	Medium									X			X		Acid phosphatase 1 OS=Solanum lycopersicum GN=APS1 PE=2 SV=1
MA_10430401g0020	AT2G38600.1	High									X			X		Acid phosphatase 1 OS=Solanum lycopersicum GN=APS1 PE=2 SV=1
MA_10430418g0010	AT1G08720.1	Medium											X	X		Serine/threonine-protein kinase CTR1 OS=Arabidopsis thaliana GN=CTR1 PE=1 SV=1
MA_10430419g0010	AT2G15130.1	Medium								X				X		NA
MA_10430419g0020	AT2G15220.1	Medium								X				X		NA
MA_10430424g0010	AT3G54420.1	High								X				X	Chitinase	Chitinase 5 OS=Oryza sativa subsp. japonica GN=Cht5 PE=2 SV=1
MA_10430429g0010	AT1G10430.1	High											X	X		Serine/threonine-protein phosphatase PP2A-2 catalytic subunit OS=Arabidopsis thaliana GN=PP2A2 PE=1 SV=1
MA_10430430g0010	AT1G18640.2	Medium								X	X		X	X		Phosphoserine phosphatase, chloroplastic OS=Arabidopsis thaliana GN=PSP PE=1 SV=2
MA_10430431g0030	AT2G26890.1	High	X						X							DnaJ homolog subfamily C member 13 OS=Homo sapiens GN=DNAJC13 PE=1 SV=5
MA_10430437g0010	AT2G22640.1	High											X	X		Protein BRICK 1 OS=Arabidopsis thaliana GN=BRK1 PE=1 SV=1
MA_10430437g0020	AT1G77360.1	High											X	X		Pentatricopeptide repeat-containing protein At1g77360, mitochondrial OS=Arabidopsis thaliana GN=At1g77360 PE=2 SV=2
MA_10430438g0010	AT1G15880.1	High											X	X		Golgi SNAP receptor complex member 1-1 OS=Arabidopsis thaliana GN=GOS11 PE=2 SV=1
MA_10430452g0030	AT5G07920.1	Medium									X			X		Diacylglycerol kinase 1 OS=Arabidopsis thaliana GN=DGK1 PE=1 SV=2
MA_10430454g0020	AT2G15170.1	Medium								X				X		NA
MA_10430455g0010	AT2G24420.1	High									X	X	X	X		NA
MA_10430458g0010	AT5G40380.1	High								X				X		Cysteine-rich receptor-like protein kinase 42 OS=Arabidopsis thaliana GN=CRK42 PE=2 SV=1
MA_10430469g0010	AT1G78900.1	High	X	X	X	X		X	X	X				X	ATP synthase	V-type proton ATPase catalytic subunit A (Fragment) OS=Zea mays PE=2 SV=1
MA_10430472g0010	AT1G19250.1	High									X			X	Amine oxidase	Probable flavin-containing monooxygenase 1 OS=Arabidopsis thaliana GN=FMO1 PE=2 SV=1
MA_10430478g0010	AT4G00970.1	High											X	X		G-type lectin S-receptor-like serine/threonine-protein kinase B120 OS=Arabidopsis thaliana GN=B120 PE=1 SV=1
MA_10430480g0010	AT2G01610.1	High											X	X		Probable pectinesterase/pectinesterase inhibitor 21 OS=Arabidopsis thaliana GN=PME21 PE=2 SV=2
MA_10430487g0010	AT1G79320.1	High											X	X		Metacaspase-6 OS=Arabidopsis thaliana GN=AMC6 PE=1 SV=1
MA_10430489g0010	AT1G18660.4	Medium											X	X		NA
MA_10430504g0030	AT1G18370.1	High										X	X	X		NA
MA_10430509g0010	AT3G19050.1	High										X		X		Kinesin-like protein KIF15 OS=Strongylocentrotus purpuratus GN=KIF15 PE=1 SV=1
MA_10430510g0020	AT3G62550.1	High									X			X		Universal stress protein A-like protein OS=Arabidopsis thaliana GN=At3g01520 PE=1 SV=2
MA_10430519g0010	AT5G62930.1	Medium											X	X		GDSL esterase/lipase At5g62930 OS=Arabidopsis thaliana GN=At5g62930 PE=2 SV=3
MA_10430522g0010	AT1G09630.1	High	X	X	X	X			X							Ras-related protein RABA2a OS=Arabidopsis thaliana GN=RABA2A PE=2 SV=1
MA_10430525g0010	AT5G18520.1	Medium									X			X		Protein GPR108 OS=Rattus norvegicus GN=Gpr108 PE=2 SV=1
MA_10430526g0010	AT5G44510.1	Medium											X	X		Putative disease resistance protein RGA1 OS=Solanum bulbocastanum GN=RGA1 PE=2 SV=2
MA_10430537g0010	AT4G00820.1	High	X						X		X			X		NA
MA_10430537g0020	AT5G03040.1	Medium	X						X		X			X		Protein IQ-DOMAIN 1 OS=Arabidopsis thaliana GN=IQD1 PE=1 SV=1
MA_10430538g0010	AT1G01800.1	High								X				X		Short-chain dehydrogenase/reductase 2b OS=Arabidopsis thaliana GN=SDR2b PE=1 SV=1
MA_10430543g0010	AT1G36070.1	Medium				X			X				X	X		NA
MA_10430545g0010	AT3G09550.1	High								X				X		Ankyrin repeat-containing protein At3g12360 OS=Arabidopsis thaliana GN=At3g12360 PE=2 SV=1
MA_10430549g0010	AT5G63840.1	Medium				X			X							Neutral alpha-glucosidase AB OS=Dictyostelium discoideum GN=modA PE=3 SV=1
MA_10430553g0010	AT4G19120.1	High				X			X		X			X		Probable methyltransferase PMT21 OS=Arabidopsis thaliana GN=ERD3 PE=2 SV=1
MA_10430555g0010	AT1G79830.4	High									X	X		X		Golgin candidate 5 OS=Arabidopsis thaliana GN=GC5 PE=1 SV=1
MA_10430558g0020	AT2G03430.1	High									X			X		Ankyrin repeat domain-containing protein 1 OS=Rattus norvegicus GN=Ankrd1 PE=1 SV=1
MA_10430560g0020	AT2G36850.1	Medium								X				X		Callose synthase 10 OS=Arabidopsis thaliana GN=CALS10 PE=2 SV=5
MA_10430573g0010	AT5G07990.1	High								X				X		Flavonoid 3',5'-hydroxylase 2 OS=Petunia hybrida GN=CYP75A3 PE=2 SV=1
MA_10430574g0010	AT4G22880.1	High								X				X		NA
MA_10430580g0010	AT3G51450.1	Medium								X				X		NA
MA_10430588g0010	AT1G32780.1	Medium								X				X		Alcohol dehydrogenase-like 3 OS=Arabidopsis thaliana GN=At1g32780 PE=2 SV=1
MA_10430599g0010	AT1G43890.1	Medium									X			X		Ras-related protein RABC1 OS=Arabidopsis thaliana GN=RABC1 PE=2 SV=1
MA_10430603g0010	AT5G46330.1	High								X				X		Putative leucine-rich repeat receptor-like serine/threonine-protein kinase At2g24130 OS=Arabidopsis thaliana GN=At2g24130 PE=2 SV=1
MA_10430609g0010	AT4G33650.2	High	X						X							Dynamin-related protein 3A OS=Arabidopsis thaliana GN=DRP3A PE=1 SV=2
MA_10430614g0010	AT5G10080.1	High									X		X	X		Aspartic proteinase-like protein 1 OS=Arabidopsis thaliana GN=At5g10080 PE=1 SV=1
MA_10430620g0010	AT1G75250.1	High								X				X	MYB	Protein RADIALIS-like 6 OS=Arabidopsis thaliana GN=RL6 PE=2 SV=1
MA_10430623g0010	AT3G29180.1	Medium									X			X		NA
MA_10430626g0010	AT1G32370.2	Medium											X	X		NA
MA_10430628g0010	AT2G16430.2	Medium								X				X		Purple acid phosphatase 2 OS=Ipomoea batatas GN=PAP2 PE=1 SV=1
MA_10430629g0010	AT1G27180.1	High											X	X		NA
MA_10430637g0010	AT1G05790.1	High								X				X		NA
MA_10430648g0010	AT5G05370.1	High								X		X	X	X		Cytochrome b-c1 complex subunit 8 OS=Solanum tuberosum PE=1 SV=2
MA_10430671g0010	AT5G04060.1	High									X			X		NA
MA_10430683g0010	AT3G05290.1	High								X				X		Mitochondrial substrate carrier family protein Q OS=Dictyostelium discoideum GN=mcfQ PE=2 SV=1
MA_10430688g0010	AT1G07030.1	High								X				X		Mitoferrin OS=Dictyostelium discoideum GN=mcfF PE=3 SV=1
MA_10430692g0010	AT5G50900.1	High								X			X	X		U-box domain-containing protein 4 OS=Arabidopsis thaliana GN=PUB4 PE=1 SV=3
MA_10430693g0010	AT4G02920.2	High											X	X		NA
MA_10430694g0010	AT5G14500.1	High									X			X		Putative glucose-6-phosphate 1-epimerase OS=Cenchrus ciliaris PE=2 SV=1
MA_10430708g0010	AT1G79340.1	High	X			X			X	X				X		Metacaspase-4 OS=Arabidopsis thaliana GN=AMC4 PE=1 SV=1
MA_10430720g0010	AT2G17650.1	Medium								X				X		Probable acyl-activating enzyme 2 OS=Arabidopsis thaliana GN=AAE2 PE=2 SV=1
MA_10430727g0010	AT1G19090.1	High										X	X	X		Cysteine-rich receptor-like protein kinase 1 OS=Arabidopsis thaliana GN=CRK1 PE=2 SV=2
MA_10430735g0010	AT4G01690.1	Medium								X				X		NA
MA_10430745g0010	AT4G29160.1	High											X	X		Vacuolar protein sorting-associated protein 32 homolog 2 OS=Arabidopsis thaliana GN=VPS32.2 PE=1 SV=1
MA_10430749g0010	AT1G61260.1	High								X				X		NA
MA_10430764g0010		Medium											X	X		NA
MA_10430766g0010	AT3G09740.1	High	X						X							Syntaxin-71 OS=Arabidopsis thaliana GN=SYP71 PE=1 SV=1
MA_10430767g0010	AT3G27960.1	Medium	X						X		X	X	X	X		Kinesin light chain OS=Caenorhabditis elegans GN=klc-2 PE=2 SV=2
MA_10430771g0010	AT1G18070.3	High	X						X							Eukaryotic peptide chain release factor GTP-binding subunit ERF3A OS=Mus musculus GN=Gspt1 PE=1 SV=2
MA_10430772g0010	AT2G44350.2	Medium								X				X		Citrate synthase, mitochondrial OS=Daucus carota GN=CS PE=2 SV=1
MA_10430773g0010	AT1G27460.1	Medium									X			X		Tetratricopeptide repeat protein 7A OS=Mus musculus GN=Ttc7a PE=1 SV=1
MA_10430775g0010	AT4G16270.1	High								X		X	X	X	Peroxidase	Peroxidase 40 OS=Arabidopsis thaliana GN=PER40 PE=2 SV=2
MA_10430777g0010	AT1G64160.1	High								X				X	Dirigent	Disease resistance response protein 206 OS=Pisum sativum GN=PI206 PE=2 SV=2
MA_10430778g0010	AT4G12230.1	Low											X	X		Maspardin OS=Xenopus laevis GN=spg21 PE=2 SV=1
MA_10430782g0020	AT1G06890.1	High										X	X	X		Uncharacterized membrane protein At1g06890 OS=Arabidopsis thaliana GN=At1g06890 PE=1 SV=1
MA_10430788g0010	AT4G33950.1	High									X			X		Serine/threonine-protein kinase SRK2E OS=Arabidopsis thaliana GN=SRK2E PE=1 SV=1
MA_10430790g0030	AT3G49010.1	High	X			X			X							60S ribosomal protein L13-1 OS=Arabidopsis thaliana GN=RPL13B PE=1 SV=1
MA_10430793g0020	AT3G55520.1	High								X				X		Peptidyl-prolyl cis-trans isomerase FKBP20-1 OS=Arabidopsis thaliana GN=FKBP20-1 PE=2 SV=1
MA_803706g0010	AT3G05420.2	Medium								X	X	X	X	X		Acyl-CoA-binding domain-containing protein 4 OS=Arabidopsis thaliana GN=ACBP4 PE=1 SV=1
MA_10430805g0060	AT3G05420.2	High								X	X	X		X		Acyl-CoA-binding domain-containing protein 4 OS=Arabidopsis thaliana GN=ACBP4 PE=1 SV=1
MA_10430807g0030	AT4G02280.1	High		X					X							Sucrose synthase 3 OS=Arabidopsis thaliana GN=SUS3 PE=1 SV=1
MA_10430813g0010	AT4G16660.1	Medium								X				X		Heat shock 70 kDa protein 17 OS=Arabidopsis thaliana GN=HSP70-17 PE=2 SV=1
MA_10430813g0020	AT4G16660.1	Medium								X				X		Heat shock 70 kDa protein 17 OS=Arabidopsis thaliana GN=HSP70-17 PE=2 SV=1
MA_10430815g0010	AT4G10440.1	Medium				X			X							Probable methyltransferase PMT17 OS=Arabidopsis thaliana GN=At4g10440 PE=2 SV=1
MA_10430828g0010	AT1G60995.1	High									X		X	X		NA
MA_10430830g0020	AT1G25280.1	High									X			X	TUB	Tubby-like F-box protein 5 OS=Oryza sativa subsp. japonica GN=TULP5 PE=2 SV=1
MA_10430837g0010	AT1G73740.1	Medium								X				X		NA
MA_10430842g0010	AT3G47790.1	High								X				X	ABC transporter	ABC transporter A family member 8 OS=Arabidopsis thaliana GN=ABCA8 PE=2 SV=3
MA_10430856g0010	AT4G30160.2	Medium									X			X		Villin-4 OS=Arabidopsis thaliana GN=VLN4 PE=1 SV=1
MA_10430857g0010	AT1G33360.1	High										X	X	X		ATP-dependent Clp protease ATP-binding subunit ClpX OS=Clostridium difficile (strain 630) GN=clpX PE=3 SV=1
MA_10430859g0010	AT1G15960.1	High									X			X		Metal transporter Nramp5 OS=Oryza sativa subsp. japonica GN=NRAMP5 PE=2 SV=1
MA_10430864g0010	AT4G39720.1	High								X	X			X		NA
MA_10430868g0010	AT1G03080.1	Low											X	X		NA
MA_10430869g0010	AT1G04290.1	High											X	X		Acyl-coenzyme A thioesterase 13 OS=Mus musculus GN=Acot13 PE=1 SV=1
MA_10430870g0010	AT1G02120.1	Medium								X				X		NA
MA_10430871g0010	AT5G06740.1	High								X				X		Lectin-related protein (Fragment) OS=Cladrastis kentukea PE=1 SV=1
MA_10430872g0030	AT5G42420.1	Medium								X	X			X		UDP-galactose transporter 2 OS=Arabidopsis thaliana GN=UDP-GALT2 PE=2 SV=1
MA_10430874g0010	AT4G23895.1	Medium											X	X		NA
MA_10430886g0020	AT4G11240.1	High											X	X		Serine/threonine-protein phosphatase PP1 OS=Medicago sativa subsp. varia GN=PP1 PE=2 SV=1
MA_10430887g0010	AT4G01070.1	High								X				X	Glycosyltransferase family 1	UDP-glycosyltransferase 72B1 OS=Arabidopsis thaliana GN=UGT72B1 PE=1 SV=1
MA_10430887g0020	AT3G16520.3	High								X			X	X	Glycosyltransferase family 1	UDP-glycosyltransferase 88A1 OS=Arabidopsis thaliana GN=UGT88A1 PE=2 SV=1
MA_10430892g0010	AT1G80460.1	High								X			X	X		Glycerol kinase OS=Methylobacterium populi (strain ATCC BAA-705 / NCIMB 13946 / BJ001) GN=glpK PE=3 SV=1
MA_10430896g0020	AT4G32330.1	High										X	X	X		NA
MA_10430904g0010	AT2G37860.3	Medium								X				X		NA
MA_10430909g0010	AT1G67930.1	High									X	X		X		Conserved oligomeric Golgi complex subunit 5 OS=Mus musculus GN=Cog5 PE=2 SV=3
MA_10430909g0020	AT1G67930.1	Medium									X			X		Conserved oligomeric Golgi complex subunit 5 OS=Homo sapiens GN=COG5 PE=1 SV=3
MA_10430914g0010	AT1G24310.1	Medium											X	X		NA
MA_10430917g0010	AT5G42570.1	High	X						X							NA
MA_10430918g0010	AT5G42440.1	High								X				X		Leucine-rich repeat receptor-like serine/threonine-protein kinase At1g17230 OS=Arabidopsis thaliana GN=At1g17230 PE=2 SV=2
MA_10430919g0020	AT3G53030.1	High									X			X		SRSF protein kinase 1 OS=Homo sapiens GN=SRPK1 PE=1 SV=2
MA_10430920g0010	AT3G63270.1	High									X			X		Putative nuclease HARBI1 OS=Homo sapiens GN=HARBI1 PE=1 SV=1
MA_10430929g0010	AT5G05340.1	High									X			X	Peroxidase	Cationic peroxidase 1 OS=Arachis hypogaea GN=PNC1 PE=1 SV=2
MA_10430933g0010	AT5G62740.1	High	X	X	X	X			X				X	X		Hypersensitive-induced response protein 1 OS=Arabidopsis thaliana GN=HIR1 PE=1 SV=1
MA_10430939g0010	AT3G01090.2	Medium											X	X		SNF1-related protein kinase catalytic subunit alpha KIN10 OS=Arabidopsis thaliana GN=KIN10 PE=1 SV=2
MA_10430945g0010	AT3G08960.1	Medium									X			X		NA
MA_10430950g0010	AT1G30890.1	High	X						X							Protein YIF1B-B OS=Xenopus laevis GN=yif1b-b PE=2 SV=1
MA_10430956g0010	AT1G32400.1	High	X	X	X	X		X	X							NA
MA_10430964g0010	AT1G73450.1	High										X		X		Probable serine/threonine-protein kinase dyrk2 OS=Dictyostelium discoideum GN=dyrk2 PE=3 SV=1
MA_10430965g0010	AT4G29210.1	High								X				X		Gamma-glutamyltranspeptidase 1 OS=Schizosaccharomyces pombe (strain 972 / ATCC 24843) GN=ggt1 PE=2 SV=1
MA_10430972g0010	AT5G53370.1	High									X			X		NA
MA_10430973g0010	AT4G21160.1	High									X		X	X		ADP-ribosylation factor GTPase-activating protein AGD12 OS=Arabidopsis thaliana GN=AGD12 PE=1 SV=1
MA_10430977g0010	AT4G05050.1	High								X			X	X		Polyubiquitin OS=Petroselinum crispum GN=PCUBI4-2 PE=3 SV=1
MA_10430979g0010	AT2G28470.1	High								X				X		Beta-galactosidase 8 OS=Arabidopsis thaliana GN=BGAL8 PE=2 SV=2
MA_10430986g0010	AT2G40470.1	Medium								X				X	LBD	LOB domain-containing protein 15 OS=Arabidopsis thaliana GN=LBD15 PE=2 SV=2
MA_10430986g0020	AT2G30340.1	Medium								X				X	LBD	LOB domain-containing protein 15 OS=Arabidopsis thaliana GN=LBD15 PE=2 SV=2
MA_10430990g0010	AT1G61900.1	High		X					X		X			X		Uncharacterized GPI-anchored protein At1g61900 OS=Arabidopsis thaliana GN=At1g61900 PE=1 SV=1
MA_10430996g0010	AT5G43100.1	High									X			X		NA
MA_10430999g0010	AT2G01970.1	High									X			X		Putative phagocytic receptor 1b OS=Dictyostelium discoideum GN=phg1b PE=2 SV=1
MA_10431002g0010	AT4G12910.1	High									X		X	X		Serine carboxypeptidase-like 20 OS=Arabidopsis thaliana GN=SCPL20 PE=2 SV=2
MA_10431009g0010	AT3G47520.1	High	X	X	X	X	X	X	X	X				X		Malate dehydrogenase, chloroplastic OS=Arabidopsis thaliana GN=At3g47520 PE=1 SV=1
MA_10431010g0010	AT3G24760.1	High								X				X		F-box/kelch-repeat protein At3g24760 OS=Arabidopsis thaliana GN=At3g24760 PE=2 SV=1
MA_10431018g0010	AT1G09740.1	High								X				X		Universal stress protein A-like protein OS=Arabidopsis thaliana GN=At3g01520 PE=1 SV=2
MA_10431023g0010	AT2G26770.1	Medium									X			X		NA
MA_10431025g0010	AT3G63250.1	High								X				X		DNA damage-inducible protein 3 OS=Saccharomyces cerevisiae (strain ATCC 204508 / S288c) GN=DDI3 PE=2 SV=1
MA_10431027g0010	AT2G41600.5	High											X	X		Uncharacterized protein At2g39795, mitochondrial OS=Arabidopsis thaliana GN=At2g39795 PE=1 SV=1
MA_10431029g0010	AT5G03490.1	Medium								X				X	Glycosyltransferase family 1	UDP-glycosyltransferase 73C6 OS=Arabidopsis thaliana GN=UGT73C6 PE=2 SV=1
MA_10431031g0010	AT4G24190.1	High	X	X	X	X	X		X	X				X		Endoplasmin homolog OS=Hordeum vulgare PE=2 SV=1
MA_10431045g0030	AT3G21360.1	High								X				X		Clavaminate synthase-like protein At3g21360 OS=Arabidopsis thaliana GN=At3g21360 PE=1 SV=1
MA_10431045g0040	AT3G21360.1	Medium								X				X		Clavaminate synthase-like protein At3g21360 OS=Arabidopsis thaliana GN=At3g21360 PE=1 SV=1
MA_10431049g0010	AT1G20080.1	High		X		X			X	X			X	X		Synaptotagmin-2 OS=Arabidopsis thaliana GN=SYT2 PE=2 SV=1
MA_10431050g0020	AT5G67050.1	Medium									X			X		NA
MA_10431055g0010	AT1G70750.1	Medium									X			X		NA
MA_10431057g0010	AT1G24020.1	High											X	X		NA
MA_10431059g0010	AT4G21534.1	Medium											X	X		NA
MA_10431070g0010	AT3G57200.1	Medium									X			X		NA
MA_10431072g0010	AT5G16950.1	High											X	X		NA
MA_10431084g0010	AT5G60020.1	High									X		X	X	Laccase	Laccase-17 OS=Arabidopsis thaliana GN=LAC17 PE=2 SV=1
MA_10431085g0010	AT2G38960.3	High								X	X			X		Endoplasmic oxidoreductin-2 OS=Arabidopsis thaliana GN=AERO2 PE=1 SV=1
MA_10431090g0010	AT3G21630.1	Medium								X				X		NA
MA_10431091g0010	AT3G25220.1	High									X			X		Peptidyl-prolyl cis-trans isomerase FKBP15-1 OS=Arabidopsis thaliana GN=FKBP15-1 PE=1 SV=2
MA_10431092g0010	AT3G47930.1	High				X			X							L-galactono-1,4-lactone dehydrogenase 1, mitochondrial OS=Oryza sativa subsp. japonica GN=GLDH1 PE=2 SV=1
MA_10431097g0010	AT1G60500.1	High									X			X		Dynamin-related protein 4C OS=Arabidopsis thaliana GN=DRP4C PE=2 SV=1
MA_10431099g0010	AT2G30990.1	High								X	X			X		NA
MA_10431105g0010	AT3G16510.1	High								X				X		NA
MA_10431106g0020	AT5G23080.1	Medium								X				X		Calcium homeostasis endoplasmic reticulum protein OS=Mus musculus GN=Cherp PE=1 SV=1
MA_10431106g0030	AT1G18270.3	High	X						X							D-tagatose-1,6-bisphosphate aldolase subunit GatY OS=Klebsiella pneumoniae subsp. pneumoniae (strain ATCC 700721 / MGH 78578) GN=gatY PE=3 SV=1
MA_10431110g0010	AT1G66040.1	Medium								X				X		NA
MA_10431119g0010	AT4G03180.1	High											X	X		NA
MA_10431123g0010	AT5G40550.1	Medium											X	X		NA
MA_10431136g0010	AT5G40740.1	Medium									X			X		NA
MA_10431143g0010	AT4G16660.1	Medium								X				X		Heat shock 70 kDa protein 17 OS=Arabidopsis thaliana GN=HSP70-17 PE=2 SV=1
MA_10431149g0010	AT1G33590.1	High											X	X		NA
MA_10431151g0010	AT1G23740.1	High										X	X	X		Quinone oxidoreductase-like protein At1g23740, chloroplastic OS=Arabidopsis thaliana GN=At1g23740 PE=1 SV=2
MA_10431153g0010	AT2G16460.1	Medium											X	X		NA
MA_10431163g0010	AT4G36130.1	High	X		X				X							60S ribosomal protein L8 OS=Solanum lycopersicum GN=RPL8 PE=2 SV=1
MA_10431179g0010	AT5G32440.3	High											X	X		NA
MA_10431184g0010	AT4G18530.1	High								X	X		X	X		NA
MA_10431190g0010	AT5G16460.1	High											X	X		Seipin OS=Bos taurus GN=BSCL2 PE=2 SV=1
MA_10431198g0020	AT5G14890.1	High									X	X	X	X		NA
MA_10431213g0010	AT5G53340.1	High									X			X		Probable beta-1,3-galactosyltransferase 11 OS=Arabidopsis thaliana GN=B3GALT11 PE=2 SV=1
MA_10431230g0010	AT4G23340.1	High								X				X		Protein SRG1 OS=Arabidopsis thaliana GN=SRG1 PE=2 SV=1
MA_10431230g0020	AT1G52810.1	Medium								X				X		Protein SRG1 OS=Arabidopsis thaliana GN=SRG1 PE=2 SV=1
MA_10431232g0010	AT5G03540.3	High									X	X		X		Exocyst complex component 7 OS=Homo sapiens GN=EXOC7 PE=1 SV=3
MA_10431234g0010	AT1G75620.1	High								X				X		NA
MA_10431237g0040		Medium											X	X		#N/A
MA_10431237g0050		Medium											X	X		#N/A
MA_10431237g0060		High											X	X		#N/A
MA_10431238g0010	AT1G03220.1	Medium								X				X		NA
MA_10431243g0010	AT1G30825.1	Medium									X	X	X	X		NA
MA_10431244g0010	AT1G23750.1	High									X		X	X		Uncharacterized protein At4g28440 OS=Arabidopsis thaliana GN=At4g28440 PE=1 SV=1
MA_10431249g0010	AT1G60740.1	High		X					X				X	X	Redox	Peroxiredoxin-2D OS=Arabidopsis thaliana GN=PRXIID PE=1 SV=2
MA_10431250g0010	AT2G14910.1	High								X				X		NA
MA_10431251g0010	AT5G12250.1	High	X	X		X			X							Tubulin beta-2 chain OS=Eleusine indica GN=TUBB2 PE=2 SV=1
MA_10431257g0010	AT5G05310.3	High										X	X	X	Major facilitator superfamily	NA
MA_10431270g0010	AT2G20210.1	High											X	X		Protein NLRC3 OS=Homo sapiens GN=NLRC3 PE=2 SV=2
MA_10431279g0010	AT1G73340.1	Medium				X			X							Cytochrome P450 720B2 OS=Pinus taeda GN=CYP720B2 PE=2 SV=1
MA_10431283g0010	AT1G31480.1	Medium								X				X		SEC23-interacting protein OS=Homo sapiens GN=SEC23IP PE=1 SV=1
MA_10431297g0010	AT1G20380.1	Medium								X				X		Prolyl endopeptidase OS=Mus musculus GN=Prep PE=2 SV=1
MA_10431299g0010	AT1G77330.1	High								X				X		1-aminocyclopropane-1-carboxylate oxidase OS=Actinidia deliciosa GN=ACO PE=2 SV=1
MA_10431299g0020	AT1G77330.1	High								X				X		1-aminocyclopropane-1-carboxylate oxidase OS=Actinidia deliciosa GN=ACO PE=2 SV=1
MA_10431312g0010	AT4G26890.1	High								X				X		Mitogen-activated protein kinase kinase kinase ANP1 OS=Arabidopsis thaliana GN=ANP1 PE=1 SV=2
MA_10431316g0010	AT3G05500.1	High									X			X		Stress-related protein OS=Vitis riparia GN=SRP PE=2 SV=1
MA_10431317g0010	AT4G33280.1	High									X			X	B3	B3 domain-containing protein Os01g0723500 OS=Oryza sativa subsp. japonica GN=Os01g0723500 PE=2 SV=1
MA_10431320g0010	AT5G54310.1	High											X	X		Probable ADP-ribosylation factor GTPase-activating protein AGD5 OS=Arabidopsis thaliana GN=AGD5 PE=1 SV=1
MA_10431322g0010	AT5G51290.1	High								X				X		Ceramide kinase OS=Mus musculus GN=Cerk PE=2 SV=2
MA_10431323g0010	AT5G20610.1	High									X			X		NA
MA_10431332g0010	AT5G66390.1	High									X			X	Peroxidase	Peroxidase 72 OS=Arabidopsis thaliana GN=PER72 PE=1 SV=1
MA_10431342g0010	AT3G56690.1	Medium				X			X							Calmodulin-interacting protein 111 OS=Arabidopsis thaliana GN=CIP111 PE=1 SV=1
MA_10431345g0010	AT1G06800.1	High								X				X		Phospholipase A1-Igamma2, chloroplastic OS=Arabidopsis thaliana GN=At2g30550 PE=1 SV=2
MA_10431348g0010	AT5G48300.1	Medium									X			X		Glucose-1-phosphate adenylyltransferase small subunit, chloroplastic/amyloplastic (Fragment) OS=Beta vulgaris GN=AGPB1 PE=2 SV=1
MA_10431364g0080		Medium									X			X		#N/A
MA_10431368g0010	AT5G09430.1	High											X	X		2-hydroxy-6-oxononadienedioate/2-hydroxy-6-oxononatrienedioate hydrolase OS=Pseudomonas sp. GN=mhpC PE=3 SV=1
MA_10431371g0010	AT1G47530.1	High									X			X	MATE transporter	Protein TRANSPARENT TESTA 12 OS=Arabidopsis thaliana GN=TT12 PE=2 SV=1
MA_10431378g0010	AT3G54420.1	High								X				X	Chitinase	Chitinase 4 OS=Oryza sativa subsp. japonica GN=Cht4 PE=2 SV=2
MA_10431378g0020	AT3G54420.1	Medium								X				X	Chitinase	Chitinase 6 OS=Oryza sativa subsp. japonica GN=Cht6 PE=2 SV=1
MA_10431381g0010	AT5G22875.1	Medium											X	X		NA
MA_10431384g0010	AT2G31130.1	High											X	X		NA
MA_10431385g0010	AT2G40030.1	High									X			X		NA
MA_10431386g0010	AT1G22060.1	Medium									X			X		NA
MA_10431392g0010	AT3G01740.1	High											X	X		NA
MA_10431395g0010	AT4G29040.1	High		X	X				X				X	X		26S proteasome regulatory subunit 4 homolog A OS=Arabidopsis thaliana GN=RPT2A PE=2 SV=1
MA_10431397g0020	AT3G05820.1	High										X	X	X		NA
MA_10431400g0010	AT1G71090.1	High											X	X		NA
MA_10431428g0010	AT3G53120.1	High											X	X		Vacuolar protein-sorting-associated protein 37 homolog 1 OS=Arabidopsis thaliana GN=VPS37-1 PE=1 SV=1
MA_10431434g0010	AT4G07400.1	High								X				X		Putative F-box/LRR-repeat protein 8 OS=Arabidopsis thaliana GN=FBL8 PE=2 SV=1
MA_10431443g0010	AT1G08830.1	High		X					X						Redox	Superoxide dismutase [Cu-Zn] OS=Pinus sylvestris GN=SODCC PE=2 SV=1
MA_10431451g0010	AT5G50460.1	Medium								X			X	X		Protein transport protein Sec61 subunit gamma OS=Oryza sativa subsp. japonica GN=Os02g0178400 PE=3 SV=1
MA_10431459g0010	AT5G51970.1	High								X				X		L-idonate 5-dehydrogenase OS=Vitis vinifera GN=VIT_16s0100g00290 PE=1 SV=2
MA_10431462g0010	AT5G39570.1	High											X	X		NA
MA_10431465g0010	AT1G73450.1	High									X			X		Dual specificity protein kinase pom1 OS=Schizosaccharomyces pombe (strain 972 / ATCC 24843) GN=pom1 PE=1 SV=1
MA_10431468g0010	AT3G48195.1	High										X		X		NA
MA_10431469g0010		Low									X		X	X		NA
MA_10431471g0010	AT3G43430.1	High									X			X	NF-X1	NFX1-type zinc finger-containing protein 1 OS=Mus musculus GN=Znfx1 PE=2 SV=3
MA_10431489g0010	AT5G65750.1	Medium								X				X		2-oxoglutarate dehydrogenase, mitochondrial OS=Dictyostelium discoideum GN=ogdh PE=3 SV=1
MA_10431500g0010	AT3G63220.2	High											X	X		F-box/kelch-repeat protein SKIP30 OS=Arabidopsis thaliana GN=SKIP30 PE=1 SV=2
MA_10431517g0010	AT4G31480.1	High	X						X							Coatomer subunit beta-1 OS=Arabidopsis thaliana GN=At4g31480 PE=1 SV=2
MA_10431519g0010	AT1G76150.1	Medium											X	X		Enoyl-CoA hydratase 2, peroxisomal OS=Arabidopsis thaliana GN=ECH2 PE=1 SV=1
MA_10431526g0010	AT1G26560.1	High								X				X		Beta-glucosidase 18 OS=Oryza sativa subsp. japonica GN=BGLU18 PE=2 SV=2
MA_10431529g0010	AT1G53910.1	High											X	X		NA
MA_10431530g0010	AT3G53140.1	Medium								X				X	Monolignol pathway	Caffeic acid 3-O-methyltransferase OS=Saccharum officinarum GN=COMT PE=2 SV=1
MA_10431546g0010	AT1G27752.1	Medium								X				X		NA
MA_10431548g0010		High											X	X		NA
MA_10431549g0040	AT4G29410.1	Medium										X		X		NA
MA_10431552g0010	AT5G05340.1	Medium								X				X	Peroxidase	Peroxidase 4 OS=Vitis vinifera GN=GSVIVT00023967001 PE=1 SV=1
MA_10431554g0020	AT1G55170.1	Medium											X	X		NA
MA_10431559g0010	AT4G19540.1	Medium									X			X		Iron-sulfur protein NUBPL OS=Dictyostelium discoideum GN=nubpl PE=3 SV=1
MA_10431569g0020	AT3G05030.1	High								X				X		Sodium/hydrogen exchanger 2 OS=Arabidopsis thaliana GN=NHX2 PE=1 SV=2
MA_10431570g0010	AT5G12840.1	High											X	X		NA
MA_10431571g0010	AT3G06060.1	Medium											X	X		3-ketodihydrosphingosine reductase OS=Mus musculus GN=Kdsr PE=2 SV=1
MA_10431577g0010	AT2G02040.1	High								X				X	Major facilitator superfamily	Peptide transporter PTR2 OS=Arabidopsis thaliana GN=PTR2 PE=1 SV=1
MA_10431584g0010	AT4G33140.1	High											X	X		NA
MA_10431586g0010	AT2G43040.1	High									X			X		Tetratricopeptide repeat protein 7B OS=Homo sapiens GN=TTC7B PE=1 SV=3
MA_10431591g0010	AT2G01820.1	High	X						X		X			X		Probable receptor protein kinase TMK1 OS=Arabidopsis thaliana GN=TMK1 PE=2 SV=1
MA_10431593g0010	AT3G17360.1	Medium									X			X		NA
MA_10431596g0010	AT3G46060.1	High	X	X	X	X		X	X				X	X		Ras-related protein RABE1c OS=Arabidopsis thaliana GN=RABE1C PE=1 SV=1
MA_10431597g0010	AT3G48950.1	Medium											X	X		Probable polygalacturonase OS=Vitis vinifera GN=GSVIVT00026920001 PE=1 SV=1
MA_9153293g0010	AT5G43940.2	High								X	X	X	X	X		Alcohol dehydrogenase class-3 OS=Arabidopsis thaliana GN=ADH2 PE=1 SV=2
MA_10431601g0020	AT4G39860.1	High											X	X		NA
MA_10431603g0010	AT3G50360.1	Medium											X	X		Caltractin OS=Atriplex nummularia PE=2 SV=1
MA_10431606g0010	AT2G07040.1	High								X				X		NA
MA_10431609g0010	AT4G16260.1	Medium											X	X		Glucan endo-1,3-beta-glucosidase, basic vacuolar isoform OS=Hevea brasiliensis GN=HGN1 PE=1 SV=2
MA_10431609g0020	AT2G16230.1	Medium											X	X		Glucan endo-1,3-beta-glucosidase OS=Vitis vinifera GN=VIT_06s0061g00120 PE=1 SV=2
MA_10431611g0010	AT1G63850.1	High									X			X		BTB/POZ domain-containing protein At1g63850 OS=Arabidopsis thaliana GN=At1g63850 PE=1 SV=1
MA_10431618g0010	AT2G15490.1	High								X				X	Glycosyltransferase family 1	UDP-glycosyltransferase 73B5 OS=Arabidopsis thaliana GN=UGT73B5 PE=2 SV=1
MA_10431623g0010	AT1G26761.1	High									X			X		NA
MA_10431626g0010	AT1G77940.1	High	X						X							60S ribosomal protein L30 OS=Lupinus luteus GN=RPL30 PE=3 SV=1
MA_10431627g0010	AT4G34240.1	High								X				X		Aldehyde dehydrogenase family 3 member I1, chloroplastic OS=Arabidopsis thaliana GN=ALDH3I1 PE=2 SV=2
MA_10431629g0010	AT3G22370.1	Medium								X				X	Redox	Ubiquinol oxidase, mitochondrial OS=Mangifera indica GN=AOMI 1 PE=1 SV=2
MA_10431631g0010	AT5G13000.1	Medium									X			X		Callose synthase 3 OS=Arabidopsis thaliana GN=CALS3 PE=2 SV=3
MA_10431639g0010	AT4G08160.1	High								X				X		NA
MA_10431639g0020	AT4G28760.1	Medium								X				X		NA
MA_10431660g0010	AT2G43710.2	High								X				X		Acyl-[acyl-carrier-protein] desaturase, chloroplastic OS=Ricinus communis PE=1 SV=1
MA_10431664g0010	AT4G14290.1	High										X	X	X		NA
MA_10431665g0010	AT3G25540.1	Medium								X				X		LAG1 longevity assurance homolog 1 OS=Arabidopsis thaliana GN=LAG1 PE=1 SV=1
MA_10431669g0010	AT1G23965.1	High									X			X		NA
MA_10431669g0020	AT3G08930.1	Medium									X			X		NA
MA_10431681g0010	AT3G12160.1	Medium	X			X			X							Ras-related protein RABA4d OS=Arabidopsis thaliana GN=RABA4D PE=1 SV=1
MA_10431687g0010	AT4G35040.1	Medium											X	X		NA
MA_10431692g0010	AT3G33530.3	Medium									X			X		NA
MA_10431693g0010	AT1G32100.1	High									X	X	X	X		Isoflavone reductase homolog OS=Lupinus albus PE=2 SV=1
MA_10431694g0020	AT1G53280.1	High								X				X		Protein DJ-1 OS=Mus musculus GN=Park7 PE=1 SV=1
MA_10431696g0010	AT5G55540.1	Medium								X				X		NA
MA_10431698g0010	AT1G30360.1	High		X					X						Channel	Uncharacterized membrane protein C2G11.09 OS=Schizosaccharomyces pombe (strain 972 / ATCC 24843) GN=SPAC2G11.09 PE=2 SV=2
MA_10431716g0010	AT2G42210.2	High								X			X	X		Outer envelope pore protein 16-3, chloroplastic/mitochondrial OS=Arabidopsis thaliana GN=OEP163 PE=1 SV=1
MA_10431721g0010	AT2G31440.1	Medium											X	X		Gamma-secretase subunit APH1-like OS=Arabidopsis thaliana GN=At2g31440 PE=2 SV=2
MA_10431727g0010	AT1G14520.1	Medium								X				X		Inositol oxygenase 1 OS=Arabidopsis thaliana GN=MIOX1 PE=2 SV=1
MA_10431733g0010	AT3G59990.1	Medium								X				X		Methionine aminopeptidase 2B OS=Arabidopsis thaliana GN=MAP2B PE=2 SV=2
MA_10431735g0020	AT3G59990.1	High								X			X	X		Methionine aminopeptidase 2B OS=Arabidopsis thaliana GN=MAP2B PE=2 SV=2
MA_10431738g0010	AT1G80000.1	High											X	X		NA
MA_10431749g0030	AT1G15240.2	Medium								X				X		NA
MA_10431758g0010	AT3G49050.1	Medium											X	X		NA
MA_10431762g0010	AT5G06950.1	High								X				X	bZIP	Transcription factor HBP-1b(c1) (Fragment) OS=Triticum aestivum PE=1 SV=2
MA_10431764g0010	AT5G41460.1	High											X	X		NA
MA_10431766g0010	AT1G47740.1	High									X			X		DeSI-like protein At4g17486 OS=Arabidopsis thaliana GN=At4g17486 PE=2 SV=1
MA_10431767g0010	AT2G41300.1	Medium								X				X		NA
MA_10431770g0010	AT2G04030.1	High			X				X							Heat shock cognate 90 kDa protein OS=Dictyostelium discoideum GN=hspD PE=1 SV=2
MA_10431772g0010	AT1G74720.1	High									X			X		C2 and GRAM domain-containing protein At1g03370 OS=Arabidopsis thaliana GN=At1g03370 PE=2 SV=4
MA_10431776g0020	AT2G22780.1	High								X			X	X		Malate dehydrogenase, glyoxysomal OS=Citrullus lanatus PE=1 SV=1
MA_10431788g0010	AT2G24210.1	Medium									X			X		(+)-alpha-pinene synthase, chloroplastic OS=Pinus taeda GN=PT30 PE=1 SV=1
MA_10431800g0010	ATMG01400.1	Medium								X				X		NA
MA_10431803g0010	AT1G28140.1	Low											X	X		NA
MA_10431814g0010	AT5G50520.1	High								X				X	Major facilitator superfamily	NA
MA_10431814g0020	AT2G21940.4	High								X				X	Shikimate pathway	Shikimate kinase, chloroplastic OS=Arabidopsis thaliana GN=At2g21940 PE=2 SV=2
MA_10431815g0020	AT3G28860.1	High	X						X						ABC transporter	ABC transporter B family member 19 OS=Arabidopsis thaliana GN=ABCB19 PE=1 SV=1
MA_10431821g0010	AT3G04050.1	Medium								X				X		Pyruvate kinase, cytosolic isozyme OS=Solanum tuberosum PE=2 SV=1
MA_10431833g0010	AT2G04350.1	High				X			X							Long chain acyl-CoA synthetase 8 OS=Arabidopsis thaliana GN=LACS8 PE=2 SV=1
MA_10431834g0010	AT1G77840.1	High											X	X		Eukaryotic translation initiation factor 5 OS=Zea mays GN=EIF5 PE=2 SV=1
MA_10431835g0010	AT2G46900.1	High								X				X		Transcription factor 25 OS=Homo sapiens GN=TCF25 PE=1 SV=1
MA_10431862g0010	AT2G37200.1	Medium											X	X	CASP	CASP-like protein 10 OS=Picea sitchensis PE=2 SV=1
MA_10431865g0010	AT4G16530.1	High											X	X		NA
MA_10431866g0010	AT5G23080.1	High											X	X		NA
MA_10431878g0010	AT5G13350.1	Low									X			X		NA
MA_10431883g0020	AT1G73880.1	High								X				X	Glycosyltransferase family 1	UDP-glycosyltransferase 89B1 OS=Arabidopsis thaliana GN=UGT89B1 PE=2 SV=2
MA_10431888g0010	AT5G34850.1	Medium											X	X		Phosphoenolpyruvate phosphatase OS=Allium cepa GN=ACPEPP PE=1 SV=1
MA_10431917g0010	AT5G14780.1	Medium								X			X	X		Formate dehydrogenase, mitochondrial OS=Hordeum vulgare PE=2 SV=1
MA_10431917g0020	AT5G14780.1	High								X			X	X		Formate dehydrogenase, mitochondrial OS=Arabidopsis thaliana GN=FDH1 PE=1 SV=1
MA_10431918g0010	AT1G70710.1	High								X				X		Endoglucanase 23 OS=Oryza sativa subsp. japonica GN=GLU12 PE=2 SV=1
MA_10431920g0010	AT4G33985.1	High								X			X	X		NA
MA_10431923g0010	AT4G39230.1	High											X	X		Isoflavone reductase homolog A622 OS=Nicotiana tabacum PE=2 SV=1
MA_10431930g0010	AT4G29050.1	High								X				X		L-type lectin-domain containing receptor kinase V.9 OS=Arabidopsis thaliana GN=LECRK59 PE=2 SV=1
MA_10431936g0010	AT2G15080.1	Low								X				X		NA
MA_10431938g0010	AT2G04850.1	High									X		X	X		Ferric-chelate reductase 1 OS=Mus musculus GN=FRRS1 PE=1 SV=1
MA_10431941g0010	AT1G61890.1	Medium								X				X	MATE transporter	Protein TRANSPARENT TESTA 12 OS=Arabidopsis thaliana GN=TT12 PE=2 SV=1
MA_10431941g0020	AT3G21690.1	High								X				X	MATE transporter	Protein TRANSPARENT TESTA 12 OS=Arabidopsis thaliana GN=TT12 PE=2 SV=1
MA_10431947g0010	AT2G36060.2	High											X	X		Ubiquitin-conjugating enzyme E2 variant 1C OS=Arabidopsis thaliana GN=UEV1C PE=1 SV=1
MA_10431966g0030	AT1G23800.1	High								X				X		Aldehyde dehydrogenase family 2 member B7, mitochondrial OS=Arabidopsis thaliana GN=ALDH2B7 PE=2 SV=2
MA_10431970g0010	AT3G51240.1	Medium								X				X		Naringenin,2-oxoglutarate 3-dioxygenase OS=Dianthus caryophyllus GN=FHT PE=2 SV=1
MA_10431985g0010	AT1G80950.1	High									X		X	X		NA
MA_10431995g0010	AT3G19540.1	High									X			X		NA
MA_10432000g0010	AT5G18000.1	Medium											X	X		NA
MA_10432013g0010	AT1G55190.1	High									X			X		PRA1 family protein F2 OS=Arabidopsis thaliana GN=PRA1F2 PE=1 SV=1
MA_10432016g0010	AT1G16860.1	High	X			X			X							Uncharacterized membrane protein At1g16860 OS=Arabidopsis thaliana GN=At1g16860 PE=1 SV=1
MA_10432018g0020	AT1G32100.1	High										X	X	X		Isoflavone reductase homolog OS=Lupinus albus PE=2 SV=1
MA_10432024g0010	AT4G33945.1	Medium									X			X		Armadillo repeat-containing protein 6 OS=Mus musculus GN=Armc6 PE=2 SV=1
MA_10432025g0010	AT1G36160.1	Low								X				X		Acetyl-CoA carboxylase 1 OS=Arabidopsis thaliana GN=ACC1 PE=1 SV=1
MA_10432042g0010	AT1G02130.1	Medium								X			X	X		Ras-related protein RIC1 OS=Oryza sativa subsp. japonica GN=RIC1 PE=2 SV=2
MA_10432045g0010	AT2G20560.1	High										X	X	X		DnaJ homolog subfamily B member 5 OS=Mus musculus GN=Dnajb5 PE=2 SV=1
MA_10432049g0010	AT5G01710.1	High									X			X		NA
MA_10432052g0010	AT2G14740.1	High	X			X			X	X		X	X	X		Vacuolar-sorting receptor 3 OS=Arabidopsis thaliana GN=VSR3 PE=2 SV=1
MA_10432054g0010	AT2G01470.1	Medium				X			X							SEC12-like protein 2 OS=Arabidopsis thaliana GN=STL2P PE=1 SV=4
MA_10432056g0050	AT1G48540.1	High									X			X		Serine/threonine-protein kinase 11-interacting protein OS=Xenopus tropicalis GN=stk11ip PE=2 SV=1
MA_10432068g0010	AT1G79570.1	Medium											X	X		Dual specificity protein kinase splA OS=Dictyostelium discoideum GN=splA PE=1 SV=3
MA_10432070g0010	AT3G17611.1	High									X			X		Uncharacterized protein At3g17611 OS=Arabidopsis thaliana GN=At3g17611 PE=2 SV=1
MA_10432078g0010	AT3G01410.1	High									X			X		Uncharacterized protein Mb2253c OS=Mycobacterium bovis (strain ATCC BAA-935 / AF2122/97) GN=Mb2253c PE=4 SV=1
MA_10432082g0010	AT4G27100.1	High									X	X	X	X		NA
MA_10432094g0010	AT4G02280.1	High	X	X	X	X			X		X			X		Sucrose synthase 2 OS=Pisum sativum GN=SUS2 PE=2 SV=1
MA_10432098g0010	AT3G19310.1	Medium									X	X		X		PI-PLC X domain-containing protein At5g67130 OS=Arabidopsis thaliana GN=At5g67130 PE=1 SV=1
MA_10432099g0010	AT5G54160.1	High	X			X			X	X	X	X	X	X	Monolignol pathway	Caffeic acid 3-O-methyltransferase 1 OS=Populus kitakamiensis GN=HOMT1 PE=3 SV=1
MA_10432106g0010	AT2G42490.1	Medium									X			X	Amine oxidase	Copper methylamine oxidase OS=Arthrobacter sp. (strain P1) GN=maoII PE=1 SV=1
MA_10432114g0020	AT1G26090.1	High								X			X	X		Uncharacterized protein At1g26090, chloroplastic OS=Arabidopsis thaliana GN=At1g26090 PE=1 SV=1
MA_10432132g0010	AT5G23870.3	Medium								X				X		Protein notum homolog OS=Mus musculus GN=Notum PE=2 SV=2
MA_10432137g0010	AT2G39450.1	Medium											X	X		Metal tolerance protein 5 OS=Oryza sativa subsp. japonica GN=MTP5 PE=2 SV=1
MA_10432137g0030	AT2G02170.1	High								X				X		NA
MA_10432138g0010	AT1G20510.1	High								X				X	Monolignol pathway	4-coumarate--CoA ligase-like 5 OS=Arabidopsis thaliana GN=4CLL5 PE=1 SV=2
MA_10432139g0010	AT1G07230.1	High										X	X	X		Phospholipase C 3 OS=Mycobacterium tuberculosis GN=plcC PE=3 SV=2
MA_10432144g0010	AT3G16630.1	Medium									X			X		NA
MA_10432144g0020	AT3G16630.1	High	X						X		X	X		X		Kinesin-like protein KIF24 OS=Homo sapiens GN=KIF24 PE=1 SV=2
MA_10432146g0010	AT5G17710.2	High								X				X		Protein GrpE OS=Thermosynechococcus elongatus (strain BP-1) GN=grpE PE=3 SV=1
MA_10432150g0010	AT4G29830.1	High									X			X		WD repeat-containing protein 61 OS=Danio rerio GN=wdr61 PE=2 SV=1
MA_10432160g0010	AT3G63530.1	Medium									X			X		E3 ubiquitin ligase BIG BROTHER OS=Arabidopsis thaliana GN=BB PE=1 SV=1
MA_10432164g0010	AT1G71190.1	Medium								X				X		NA
MA_10432168g0010	AT5G13930.1	Medium								X				X	flavonoid biosynthesis	Chalcone synthase 7 OS=Picea mariana GN=CSF7 PE=2 SV=1
MA_10432176g0020	AT5G54650.1	High								X				X		Formin-like protein 5 OS=Arabidopsis thaliana GN=FH5 PE=2 SV=2
MA_10432179g0010	AT1G65920.1	High								X				X		NA
MA_10432189g0020	AT1G77490.1	High									X			X		NA
MA_10432197g0020	AT5G46330.1	Medium								X				X		LRR receptor-like serine/threonine-protein kinase FLS2 OS=Arabidopsis thaliana GN=FLS2 PE=1 SV=1
MA_10432200g0010	AT3G04400.1	High	X						X							60S ribosomal protein L23 OS=Arabidopsis thaliana GN=RPL23A PE=2 SV=3
MA_10432210g0010	AT5G65830.1	High									X			X		Probable LRR receptor-like serine/threonine-protein kinase At1g69990 OS=Arabidopsis thaliana GN=At1g69990 PE=2 SV=1
MA_10432230g0010		Medium									X			X		NA
MA_10432240g0020	AT4G33700.1	High	X						X							DUF21 domain-containing protein At4g33700 OS=Arabidopsis thaliana GN=CBSDUF6 PE=1 SV=1
MA_10432244g0010	AT5G62670.1	High	X			X			X						Proton pump	ATPase 11, plasma membrane-type OS=Arabidopsis thaliana GN=AHA11 PE=1 SV=1
MA_10432277g0010	AT4G12770.1	High									X		X	X		Auxilin-related protein 2 OS=Arabidopsis thaliana GN=At4g12770 PE=1 SV=1
MA_10432277g0020	AT4G12780.1	High									X		X	X		Auxilin-related protein 1 OS=Arabidopsis thaliana GN=At4g12780 PE=1 SV=2
MA_10432282g0020	AT4G13420.1	Medium									X			X		Probable potassium transporter 17 OS=Oryza sativa subsp. japonica GN=HAK17 PE=2 SV=2
MA_10432283g0010	AT5G20190.1	High								X				X		NA
MA_10432283g0020	AT5G20190.1	High								X				X		NA
MA_10432291g0040	AT3G55830.1	High											X	X		Exostosin-like 2 OS=Homo sapiens GN=EXTL2 PE=1 SV=1
MA_10432299g0010	AT5G54160.1	High								X				X		Inositol 4-methyltransferase OS=Mesembryanthemum crystallinum GN=IMT1 PE=1 SV=1
MA_10432300g0010	AT1G09420.2	Medium								X				X		Uric acid-xanthine permease OS=Emericella nidulans (strain FGSC A4 / ATCC 38163 / CBS 112.46 / NRRL 194 / M139) GN=uapA PE=1 SV=3
MA_10432302g0010	AT1G60710.1	High			X				X							Probable aldo-keto reductase 4 OS=Arabidopsis thaliana GN=At1g60710 PE=1 SV=1
MA_10432308g0010	AT5G47810.1	Medium								X				X		6-phosphofructokinase 2 OS=Arabidopsis thaliana GN=PFK2 PE=1 SV=1
MA_10432311g0010	AT1G59870.1	Medium								X				X	ABC transporter	ABC transporter G family member 36 OS=Arabidopsis thaliana GN=ABCG36 PE=1 SV=1
MA_10432312g0010	AT1G78070.1	High									X		X	X		NA
MA_10432314g0010	AT5G45290.2	High									X			X		E3 ubiquitin-protein ligase ZNRF3 OS=Danio rerio GN=znrf3 PE=3 SV=2
MA_10432323g0010	AT1G60430.1	High											X	X		Actin-related protein 2/3 complex subunit 3 OS=Mus musculus GN=Arpc3 PE=1 SV=3
MA_10432328g0020	AT1G80710.1	Medium									X			X		NA
MA_10432338g0010	AT5G51030.1	Medium											X	X		(-)-isopiperitenone reductase OS=Mentha piperita PE=1 SV=1
MA_10432339g0010	AT5G45290.2	Medium									X			X		NA
MA_10432349g0010	AT5G62000.1	High									X			X	B3	Auxin response factor 2 OS=Arabidopsis thaliana GN=ARF2 PE=1 SV=2
MA_10432351g0020	AT5G19820.1	Medium									X		X	X		Importin-5 OS=Mus musculus GN=Ipo5 PE=1 SV=3
MA_10432352g0010	AT1G31420.1	Medium									X			X		PTI1-like tyrosine-protein kinase At3g15890 OS=Arabidopsis thaliana GN=At3g15890 PE=1 SV=1
MA_10432359g0010	AT5G54380.1	High	X						X							Receptor-like protein kinase THESEUS 1 OS=Arabidopsis thaliana GN=THE1 PE=1 SV=1
MA_10432360g0020	AT1G37130.1	Medium								X				X		Nitrate reductase [NADH] OS=Cichorium intybus GN=NIA PE=2 SV=1
MA_10432368g0030	AT1G16730.1	Medium								X				X		NA
MA_10432389g0010	AT1G56130.1	Medium								X				X		NA
MA_10432400g0020	AT2G27490.1	Medium											X	X		Dephospho-CoA kinase OS=Clostridium perfringens (strain 13 / Type A) GN=coaE PE=3 SV=1
MA_10432409g0020	AT4G20940.1	Medium								X				X		NA
MA_10432412g0010	AT5G20280.1	Medium									X			X	Glycosyltransferase family 1	Probable sucrose-phosphate synthase 1 OS=Citrus unshiu GN=SPS1 PE=2 SV=1
MA_10432434g0010	AT1G06800.1	High								X				X		Phospholipase A1-Igamma1, chloroplastic OS=Arabidopsis thaliana GN=At1g06800 PE=1 SV=2
MA_10432434g0020	AT3G59290.1	High									X	X		X		Clathrin interactor EPSIN 3 OS=Arabidopsis thaliana GN=EPSIN3 PE=2 SV=1
MA_10432442g0010	AT4G34050.1	High				X			X		X			X		Catechol O-methyltransferase OS=Equus caballus GN=COMT PE=2 SV=1
MA_10432442g0020	AT4G34050.1	High									X			X		Catechol O-methyltransferase OS=Equus caballus GN=COMT PE=2 SV=1
MA_10432446g0030	AT2G45560.1	High								X				X		Geraniol 8-hydroxylase OS=Catharanthus roseus GN=CYP76B6 PE=1 SV=1
MA_10432452g0010	AT5G58140.2	Medium									X			X		NA
MA_10432453g0010	AT2G01330.1	Medium									X			X		WD repeat-containing protein 1 OS=Gallus gallus GN=WDR1 PE=2 SV=1
MA_10432457g0010	AT4G18020.1	High								X				X	GARP	Two-component response regulator-like APRR2 OS=Arabidopsis thaliana GN=APRR2 PE=2 SV=2
MA_10432461g0010	AT5G13500.1	High								X				X		NA
MA_10432468g0010	AT1G45050.1	Medium											X	X		Ubiquitin-conjugating enzyme 15 OS=Arabidopsis thaliana GN=UBC15 PE=2 SV=2
MA_10432470g0010	AT3G17970.1	Medium				X			X							Translocon at the outer membrane of chloroplasts 64 OS=Pisum sativum GN=TOC64 PE=1 SV=1
MA_10432496g0010	AT3G11660.1	High	X						X		X			X		NA
MA_10432507g0010	AT2G01490.1	High											X	X		Phytanoyl-CoA dioxygenase domain-containing protein 1 OS=Mus musculus GN=Phyhd1 PE=2 SV=2
MA_10432509g0010	AT3G10330.1	High											X	X		Transcription initiation factor IIB OS=Oryza sativa subsp. japonica GN=TFIIB PE=1 SV=1
MA_10432514g0010	AT2G46550.1	High								X			X	X		NA
MA_10432517g0010	AT3G20970.1	Medium											X	X		NifU-like protein 4, mitochondrial OS=Arabidopsis thaliana GN=NIFU4 PE=2 SV=1
MA_10432527g0010	AT1G27340.1	High											X	X		F-box only protein 6 OS=Arabidopsis thaliana GN=FBX6 PE=2 SV=1
MA_10432528g0010	AT5G60450.1	Medium									X			X	B3	Auxin response factor 4 OS=Arabidopsis thaliana GN=ARF4 PE=1 SV=1
MA_10432542g0010	AT1G61670.1	High									X			X		NA
MA_10432546g0010	AT5G14210.1	High											X	X		Probable inactive leucine-rich repeat receptor-like protein kinase At3g03770 OS=Arabidopsis thaliana GN=At3g03770 PE=2 SV=1
MA_10432547g0010	AT1G04690.1	High			X				X	X	X			X	Channel	Probable voltage-gated potassium channel subunit beta OS=Arabidopsis thaliana GN=KAB1 PE=1 SV=1
MA_10432548g0010	AT3G06650.1	High								X			X	X		ATP-citrate synthase beta chain protein 1 OS=Oryza sativa subsp. japonica GN=ACLB-1 PE=2 SV=1
MA_10432549g0010	AT1G51980.1	High	X	X	X	X		X	X							Mitochondrial-processing peptidase subunit alpha OS=Solanum tuberosum GN=MPP PE=1 SV=1
MA_10432550g0010	AT1G71865.1	High											X	X		NA
MA_10432556g0010	AT5G38210.1	Medium									X			X		NA
MA_10432574g0010	AT2G36690.1	Medium									X			X	flavonoid biosynthesis	Flavone synthase OS=Petroselinum crispum GN=FNSI PE=1 SV=1
MA_10432584g0010	AT4G23100.1	Medium								X				X		Glutamate--cysteine ligase, chloroplastic OS=Solanum lycopersicum GN=GSH1 PE=2 SV=1
MA_10432589g0010	AT1G71040.1	High									X			X		Spore coat protein A OS=Bacillus subtilis (strain 168) GN=cotA PE=1 SV=4
MA_10432590g0010	AT2G26990.1	High								X				X		COP9 signalosome complex subunit 2 OS=Arabidopsis thaliana GN=CSN2 PE=1 SV=1
MA_10432594g0010	AT1G08080.1	High								X			X	X	Redox	Bifunctional monodehydroascorbate reductase and carbonic anhydrase nectarin-3 OS=Nicotiana langsdorffii x Nicotiana sanderae GN=NEC3 PE=1 SV=1
MA_10432594g0020	AT1G08080.1	High								X				X	Redox	Bifunctional monodehydroascorbate reductase and carbonic anhydrase nectarin-3 OS=Nicotiana langsdorffii x Nicotiana sanderae GN=NEC3 PE=1 SV=1
MA_10432599g0010	AT1G05380.1	Medium											X	X		NA
MA_10432606g0010	AT3G17630.1	High								X				X		Cation/H(+) antiporter 19 OS=Arabidopsis thaliana GN=CHX19 PE=2 SV=1
MA_10432610g0010	AT5G25120.1	High									X			X		Cytochrome P450 71B11 OS=Arabidopsis thaliana GN=CYP71B11 PE=2 SV=1
MA_10432622g0010	AT5G40270.1	Medium											X	X		SAM domain and HD domain-containing protein 1 OS=Mus musculus GN=Samhd1 PE=1 SV=2
MA_10432623g0010	AT2G36310.1	High								X				X		Uridine nucleosidase 1 OS=Arabidopsis thaliana GN=URH1 PE=1 SV=2
MA_10432626g0010	AT1G65320.1	High								X				X		CBS domain-containing protein CBSX6 OS=Arabidopsis thaliana GN=CBSX6 PE=1 SV=1
MA_10432629g0020		High								X				X		#N/A
MA_10432630g0020	AT3G23920.1	High								X				X		Beta-amylase 1, chloroplastic OS=Arabidopsis thaliana GN=BAM1 PE=1 SV=1
MA_10432631g0010	AT1G54790.2	High								X				X		NA
MA_10432631g0020	AT5G28370.1	High								X				X		NA
MA_10432631g0030	AT5G02620.1	High								X				X		NA
MA_10432635g0010	AT1G34170.3	High									X			X		NA
MA_10432636g0020	AT2G38360.1	Medium									X			X		PRA1 family protein B4 OS=Arabidopsis thaliana GN=PRA1B4 PE=1 SV=1
MA_10432641g0010	AT1G19320.1	Medium											X	X		Pathogenesis-related protein 5 OS=Arabidopsis thaliana GN=At1g75040 PE=1 SV=1
MA_10432643g0020	AT2G26670.1	High											X	X		Heme oxygenase 1, chloroplastic OS=Arabidopsis thaliana GN=HO1 PE=1 SV=2
MA_10432649g0010	AT3G24240.1	Medium								X				X		Receptor-like protein kinase 2 OS=Arabidopsis thaliana GN=RCH2 PE=1 SV=1
MA_10432652g0010	AT2G36850.1	Medium	X						X							Callose synthase 10 OS=Arabidopsis thaliana GN=CALS10 PE=2 SV=5
MA_10432673g0010	AT5G24710.1	High	X						X		X			X		NA
MA_10432674g0020	AT3G58730.1	High	X	X	X	X			X						Proton pump	V-type proton ATPase subunit D OS=Arabidopsis thaliana GN=VHA-D PE=1 SV=2
MA_10432691g0010	AT2G48060.1	Medium											X	X		Protein PIEZO homolog OS=Dictyostelium discoideum GN=DDB_G0282801 PE=3 SV=1
MA_10432693g0010	AT1G77120.1	High								X				X		Alcohol dehydrogenase 3 OS=Solanum tuberosum GN=ADH3 PE=2 SV=1
MA_10432693g0030	AT1G77120.1	High								X				X		Alcohol dehydrogenase 1 OS=Petunia hybrida GN=ADH1 PE=3 SV=1
MA_10432693g0040	AT1G77120.1	Medium								X				X		Alcohol dehydrogenase 2 OS=Solanum lycopersicum GN=ADH2 PE=2 SV=2
MA_10432698g0010	AT4G04910.1	Medium								X				X		Vesicle-fusing ATPase OS=Arabidopsis thaliana GN=NSF PE=2 SV=2
MA_10432704g0010	AT1G77700.1	High		X					X		X			X		Thaumatin-like protein OS=Arabidopsis thaliana GN=At1g18250 PE=2 SV=2
MA_10432706g0010	AT4G39230.1	High								X				X		Isoflavone reductase homolog A622 OS=Nicotiana tabacum PE=2 SV=1
MA_10432709g0010	AT1G69550.1	Medium									X			X		Protein PopC OS=Ralstonia solanacearum (strain GMI1000) GN=popC PE=4 SV=2
MA_10432714g0010	AT3G30390.1	High											X	X		Probable sodium-coupled neutral amino acid transporter 6 OS=Xenopus tropicalis GN=slc38a6 PE=2 SV=1
MA_10432716g0010	AT4G16260.1	High								X				X		Glucan endo-1,3-beta-glucosidase, acidic isoform OS=Zea mays PE=2 SV=1
MA_10432716g0030	AT4G16260.1	High								X				X		Glucan endo-1,3-beta-glucosidase, acidic isoform OS=Zea mays PE=2 SV=1
MA_10432721g0010	AT2G24860.1	Medium											X	X		NA
MA_10432741g0010	AT5G02850.1	High									X			X		Mediator of RNA polymerase II transcription subunit 4 OS=Arabidopsis thaliana GN=MED4 PE=1 SV=1
MA_10432745g0010	AT5G24540.1	High										X	X	X		Beta-glucosidase 31 OS=Arabidopsis thaliana GN=BGLU31 PE=2 SV=1
MA_10432754g0010	AT5G56300.1	Medium									X			X		NA
MA_10432754g0020	AT5G56300.1	High									X			X		Indole-3-acetate O-methyltransferase 1 OS=Arabidopsis thaliana GN=IAMT1 PE=1 SV=1
MA_10432761g0010	AT4G23850.1	High											X	X		Long chain acyl-CoA synthetase 4 OS=Arabidopsis thaliana GN=LACS4 PE=2 SV=1
MA_10432763g0010	AT1G69240.1	Medium											X	X		NA
MA_10432775g0010	AT1G15780.1	High										X	X	X		Mediator of RNA polymerase II transcription subunit 15a OS=Arabidopsis thaliana GN=MED15A PE=1 SV=1
MA_10432775g0020	AT4G17020.3	Low								X			X	X		NA
MA_10432783g0020	AT4G10330.1	High									X			X		NA
MA_10432784g0010	AT4G27250.1	High								X		X		X	flavonoid biosynthesis	Dihydroflavonol-4-reductase OS=Hordeum vulgare GN=ANT18 PE=3 SV=1
MA_10432784g0020	AT5G42800.1	High								X				X	flavonoid biosynthesis	Dihydroflavonol-4-reductase OS=Hordeum vulgare GN=ANT18 PE=3 SV=1
MA_10432790g0010	AT2G39740.1	High									X		X	X		Terminal uridylyltransferase 4 OS=Mus musculus GN=Zcchc11 PE=1 SV=2
MA_10432795g0010	AT1G09570.1	Medium								X				X		NA
MA_10432809g0020	AT2G37130.1	High								X				X	Peroxidase	Peroxidase 21 OS=Arabidopsis thaliana GN=PER21 PE=1 SV=1
MA_10432820g0010	AT1G65032.1	High											X	X		NA
MA_10432840g0010	AT1G06470.1	High									X	X	X	X	sugar phosphate/phosphate translocator	Probable sugar phosphate/phosphate translocator At1g06470 OS=Arabidopsis thaliana GN=At1g06470 PE=2 SV=1
MA_10432842g0010	AT1G22310.2	High											X	X		NA
MA_10432843g0010	AT1G48850.1	Medium								X			X	X	Shikimate pathway	Chorismate synthase, chloroplastic OS=Corydalis sempervirens PE=1 SV=1
MA_10432854g0010	AT3G12610.1	High								X				X		DNA-damage-repair/toleration protein DRT100 OS=Arabidopsis thaliana GN=DRT100 PE=2 SV=2
MA_10432856g0030	AT5G55600.1	High								X				X		NA
MA_10432859g0010	AT1G08060.1	High								X				X		NA
MA_10432865g0010	AT1G71695.1	Low								X				X	Peroxidase	Peroxidase 12 OS=Arabidopsis thaliana GN=PER12 PE=1 SV=1
MA_10432865g0020	AT1G71695.1	High								X	X			X	Peroxidase	Peroxidase 12 OS=Arabidopsis thaliana GN=PER12 PE=1 SV=1
MA_10432876g0010	AT4G23940.1	Medium								X				X		NA
MA_10432894g0010	AT1G09970.2	High								X				X		Receptor-like protein kinase HAIKU2 OS=Arabidopsis thaliana GN=IKU2 PE=1 SV=1
MA_10432902g0010	AT5G56300.1	Medium								X				X		Indole-3-acetate O-methyltransferase 1 OS=Arabidopsis thaliana GN=IAMT1 PE=1 SV=1
MA_10432903g0010	AT4G38620.1	High								X				X	MYB	Transcription repressor MYB4 OS=Arabidopsis thaliana GN=MYB4 PE=1 SV=1
MA_10432906g0010	AT4G05000.1	High											X	X		Vacuolar protein sorting-associated protein 28 homolog 2 OS=Arabidopsis thaliana GN=VPS28-2 PE=1 SV=2
MA_10432910g0010	AT1G50170.1	Medium											X	X		Sirohydrochlorin ferrochelatase OS=Bacillus megaterium GN=sirB PE=3 SV=1
MA_10432924g0010	AT1G49170.1	High											X	X		UPF0235 protein C15orf40 homolog OS=Bos taurus PE=2 SV=1
MA_10432939g0010	AT1G72790.1	Medium									X			X		NA
MA_10432945g0010	AT4G33945.1	High									X	X		X		Armadillo repeat-containing protein 6 OS=Mus musculus GN=Armc6 PE=2 SV=1
MA_10432947g0010	AT1G32100.1	High									X	X	X	X		Isoflavone reductase homolog OS=Lupinus albus PE=2 SV=1
MA_10432948g0010	AT3G25070.1	High								X				X		RPM1-interacting protein 4 OS=Arabidopsis thaliana GN=RIN4 PE=1 SV=1
MA_10432952g0010	AT5G42240.1	High								X				X		Serine carboxypeptidase-like 42 OS=Arabidopsis thaliana GN=SCPL42 PE=2 SV=1
MA_10432954g0010	AT3G08960.1	High									X			X		NA
MA_10432972g0030	AT5G47030.1	High											X	X	ATP synthase	ATP synthase subunit delta', mitochondrial OS=Ipomoea batatas PE=1 SV=1
MA_10432980g0010	AT2G45570.1	High								X				X		Cytochrome P450 76C2 OS=Arabidopsis thaliana GN=CYP76C2 PE=2 SV=1
MA_10432981g0010	AT3G52450.1	Low								X				X		E3 ubiquitin-protein ligase PUB22 OS=Arabidopsis thaliana GN=PUB22 PE=1 SV=1
MA_10432986g0010	AT5G60540.1	High											X	X		Pyridoxal biosynthesis protein PDX2 OS=Arabidopsis thaliana GN=PDX2 PE=1 SV=1
MA_10432987g0020	AT1G77520.1	High								X				X	Monolignol pathway	Caffeic acid 3-O-methyltransferase OS=Medicago sativa PE=1 SV=1
MA_10432989g0030	AT2G35060.2	Medium								X	X			X		Potassium transporter 11 OS=Arabidopsis thaliana GN=POT11 PE=1 SV=1
MA_10432997g0010	AT5G18830.3	Medium									X			X	SBP	Squamosa promoter-binding-like protein 7 OS=Arabidopsis thaliana GN=SPL7 PE=1 SV=2
MA_10433017g0010	AT3G12020.2	Medium									X			X		NA
MA_10433019g0010	AT5G12960.1	High								X			X	X		NA
MA_10433029g0010	AT4G38780.1	Low									X			X		NA
MA_10433043g0010	AT1G53590.1	Low								X				X		C2 domain-containing protein At1g53590 OS=Arabidopsis thaliana GN=NTMC2T6.1 PE=1 SV=2
MA_10433056g0010	AT1G25510.1	High									X			X		Protein ASPARTIC PROTEASE IN GUARD CELL 2 OS=Arabidopsis thaliana GN=ASPG2 PE=2 SV=1
MA_10433058g0020	AT2G40010.1	High		X	X			X	X							60S acidic ribosomal protein P0 OS=Glycine max PE=2 SV=1
MA_10433067g0010	AT1G53280.1	High											X	X		Protein DJ-1 OS=Danio rerio GN=park7 PE=2 SV=1
MA_10433071g0010	AT1G75640.1	High								X			X	X		NA
MA_10433082g0010	AT5G54510.1	Medium									X			X		NA
MA_10433083g0020	AT4G34050.1	High									X			X		Catechol O-methyltransferase OS=Homo sapiens GN=COMT PE=1 SV=2
MA_10433086g0010	AT2G01690.2	Medium								X				X		Protein VAC14 homolog OS=Xenopus laevis GN=vac14 PE=2 SV=1
MA_10433087g0010	AT3G09830.1	Medium								X				X		Probable receptor-like protein kinase At5g47070 OS=Arabidopsis thaliana GN=At5g47070 PE=1 SV=1
MA_10433090g0010	AT1G47128.1	High										X	X	X		Cysteine proteinase RD21a OS=Arabidopsis thaliana GN=RD21A PE=1 SV=1
MA_10433097g0010	AT4G36470.1	High								X				X		Salicylate O-methyltransferase OS=Clarkia breweri GN=SAMT PE=1 SV=1
MA_10433100g0010	AT1G48635.2	High								X				X		Peroxisome biogenesis protein 3-2 OS=Arabidopsis thaliana GN=PEX3-2 PE=2 SV=1
MA_10433109g0010	AT4G02070.1	High								X				X		NA
MA_10433115g0020	AT1G27170.1	Medium									X			X		TMV resistance protein N OS=Nicotiana glutinosa GN=N PE=1 SV=1
MA_10433122g0010	AT3G04470.1	Medium									X	X		X		Ankyrin repeat domain-containing protein 13C OS=Danio rerio GN=ankrd13c PE=2 SV=1
MA_10433133g0010	AT3G12580.1	High	X			X			X							Probable mediator of RNA polymerase II transcription subunit 37c OS=Arabidopsis thaliana GN=MED37C PE=1 SV=1
MA_10433138g0010	AT2G42005.1	High								X	X			X		Proton-coupled amino acid transporter 1 OS=Homo sapiens GN=SLC36A1 PE=1 SV=1
MA_10433142g0010	AT3G45310.1	Medium											X	X		Thiol protease aleurain-like OS=Arabidopsis thaliana GN=At3g45310 PE=2 SV=1
MA_10433144g0010	AT5G04330.1	Medium								X				X		Cytochrome P450 84A1 OS=Arabidopsis thaliana GN=CYP84A1 PE=2 SV=1
MA_10433157g0010	AT5G01930.1	Medium											X	X		Mannan endo-1,4-beta-mannosidase 6 OS=Arabidopsis thaliana GN=MAN6 PE=2 SV=1
MA_10433157g0030	AT4G13360.1	Medium											X	X		3-hydroxyisobutyryl-CoA hydrolase-like protein 3, mitochondrial OS=Arabidopsis thaliana GN=At4g13360 PE=1 SV=2
MA_10433164g0010	AT5G09390.1	Medium											X	X		CD2 antigen cytoplasmic tail-binding protein 2 OS=Mus musculus GN=Cd2bp2 PE=1 SV=1
MA_10433165g0010	AT3G51830.1	High									X		X	X		Phosphatidylinositide phosphatase SAC1 OS=Xenopus laevis GN=sacm1l PE=2 SV=1
MA_10433169g0010	AT1G32340.1	Medium								X				X		E3 ubiquitin-protein ligase RNF14 OS=Mus musculus GN=Rnf14 PE=2 SV=2
MA_10433175g0010	AT5G18580.1	High									X		X	X		Serine/threonine-protein phosphatase 2A regulatory subunit B'' subunit gamma OS=Xenopus tropicalis GN=ppp2r3c PE=2 SV=1
MA_10433197g0010	AT3G10210.1	High									X			X		NA
MA_10433203g0020	AT3G55440.1	Medium											X	X		Triosephosphate isomerase, cytosolic OS=Petunia hybrida GN=TPIP1 PE=2 SV=1
MA_10433207g0010		Medium									X			X		NA
MA_10433210g0010	AT5G61820.1	High											X	X		NA
MA_10433215g0020	AT2G19130.1	High								X				X		G-type lectin S-receptor-like serine/threonine-protein kinase At2g19130 OS=Arabidopsis thaliana GN=At2g19130 PE=2 SV=1
MA_10433227g0010	AT1G53540.1	High	X					X	X		X			X		18.2 kDa class I heat shock protein OS=Medicago sativa GN=HSP18.2 PE=2 SV=1
MA_10433230g0010	AT3G07630.1	High								X				X	Shikimate pathway	Arogenate dehydratase/prephenate dehydratase 6, chloroplastic OS=Arabidopsis thaliana GN=ADT6 PE=1 SV=1
MA_10433236g0010	AT4G33780.1	Medium								X			X	X		NA
MA_10433244g0010	AT4G39150.1	Medium											X	X		Chaperone protein dnaJ 10 OS=Arabidopsis thaliana GN=ATJ10 PE=2 SV=2
MA_10433249g0010	AT2G42320.1	High									X	X		X		NA
MA_10433254g0010	AT4G21120.1	High								X				X		Cationic amino acid transporter 1 OS=Arabidopsis thaliana GN=CAT1 PE=1 SV=1
MA_10433254g0020	AT4G21120.1	High								X				X		Cationic amino acid transporter 1 OS=Arabidopsis thaliana GN=CAT1 PE=1 SV=1
MA_10433259g0010	AT2G38080.1	Medium									X	X		X	Laccase	Laccase-2 OS=Oryza sativa subsp. japonica GN=LAC2 PE=2 SV=1
MA_10433260g0020	AT5G25570.3	High									X	X		X		NA
MA_10433261g0010	AT4G32590.3	Medium											X	X		NA
MA_10433264g0010	AT1G65730.1	Medium									X			X		Probable metal-nicotianamine transporter YSL12 OS=Oryza sativa subsp. japonica GN=YSL12 PE=2 SV=2
MA_10433264g0020	AT1G65730.1	Medium								X				X		Probable metal-nicotianamine transporter YSL12 OS=Oryza sativa subsp. japonica GN=YSL12 PE=2 SV=2
MA_10433277g0010	AT5G57070.1	Medium									X			X		NA
MA_10433284g0010	AT2G28840.1	High								X				X		E3 ubiquitin-protein ligase XB3 OS=Oryza sativa subsp. japonica GN=XB3 PE=1 SV=1
MA_10433295g0010	AT5G03070.1	Medium								X				X		Importin subunit alpha-2 OS=Oryza sativa subsp. japonica GN=Os01g0158000 PE=2 SV=1
MA_10433299g0030	AT5G22060.1	High	X						X							DnaJ protein homolog OS=Cucumis sativus GN=DNAJ1 PE=2 SV=1
MA_10433300g0010	AT2G19170.1	High									X			X		Subtilisin-like protease OS=Arabidopsis thaliana GN=ARA12 PE=1 SV=1
MA_10433305g0010	AT1G14560.1	High								X				X		Mitochondrial substrate carrier family protein B OS=Dictyostelium discoideum GN=mcfB PE=3 SV=1
MA_10433308g0010	AT3G25070.1	High								X				X		RPM1-interacting protein 4 OS=Arabidopsis thaliana GN=RIN4 PE=1 SV=1
MA_10433314g0010	AT1G50320.1	High								X			X	X	Redox	Thioredoxin X, chloroplastic OS=Oryza sativa subsp. japonica GN=TRX-X PE=2 SV=1
MA_10433317g0020	AT4G34100.1	High								X				X		E3 ubiquitin-protein ligase MARCH6 OS=Homo sapiens GN=MARCH6 PE=1 SV=2
MA_10433321g0010	AT1G68410.1	High									X		X	X		Probable protein phosphatase 2C 15 OS=Arabidopsis thaliana GN=At1g68410 PE=2 SV=1
MA_10433325g0010	AT5G44720.1	Medium											X	X		MOSC domain-containing protein 1, mitochondrial OS=Mus musculus GN=Marc1 PE=1 SV=2
MA_10433327g0010	AT4G25970.1	Medium								X				X		NA
MA_10433333g0010	AT2G33170.1	Medium											X	X		Probable leucine-rich repeat receptor-like protein kinase At2g33170 OS=Arabidopsis thaliana GN=At2g33170 PE=2 SV=1
MA_10433334g0010	AT3G05140.1	High									X			X		Receptor-like cytosolic serine/threonine-protein kinase RBK2 OS=Arabidopsis thaliana GN=RBK2 PE=1 SV=1
MA_10433345g0020	AT5G49690.1	High									X			X	Glycosyltransferase family 1	UDP-glycosyltransferase 91B1 OS=Arabidopsis thaliana GN=UGT91B1 PE=2 SV=1
MA_10433349g0010	AT1G79320.1	High											X	X		Metacaspase-6 OS=Arabidopsis thaliana GN=AMC6 PE=1 SV=1
MA_18076g0010	AT1G77380.1	High								X	X	X	X	X		Amino acid permease 3 OS=Arabidopsis thaliana GN=AAP3 PE=1 SV=2
MA_10433350g0020	AT2G33570.1	Medium									X			X		NA
MA_10433352g0010	AT4G24520.1	High	X		X	X			X	X				X		NADPH--cytochrome P450 reductase OS=Vigna radiata var. radiata PE=1 SV=1
MA_10433374g0010	AT3G15730.1	Medium	X						X							Phospholipase D alpha 1 OS=Vigna unguiculata GN=PLD1 PE=2 SV=1
MA_10433392g0010	AT1G21450.1	Medium								X				X	GRAS	Scarecrow-like protein 1 OS=Arabidopsis thaliana GN=SCL1 PE=2 SV=1
MA_10433397g0010	AT4G22920.1	Medium										X		X		NA
MA_10433413g0010	AT4G36890.1	High									X			X		Probable beta-1,4-xylosyltransferase IRX14H OS=Arabidopsis thaliana GN=IRX14H PE=2 SV=1
MA_10433417g0010	AT1G03080.1	High								X				X		NA
MA_10433420g0010	AT3G26935.1	Medium	X			X			X	X				X		Probable S-acyltransferase At3g26935 OS=Arabidopsis thaliana GN=At3g26935 PE=1 SV=1
MA_10433421g0010	AT5G40020.1	High									X		X	X		Pathogenesis-related protein 5 OS=Arabidopsis thaliana GN=At1g75040 PE=1 SV=1
MA_10433425g0010	AT1G13260.1	High								X				X	AP2/EREBP	AP2/ERF and B3 domain-containing transcription repressor TEM1 OS=Arabidopsis thaliana GN=TEM1 PE=1 SV=1
MA_10433428g0010	AT2G42280.1	High									X			X	bHLH	Transcription factor bHLH130 OS=Arabidopsis thaliana GN=BHLH130 PE=1 SV=1
MA_10433429g0010	AT5G42240.1	High								X				X		Serine carboxypeptidase-like 43 OS=Arabidopsis thaliana GN=SCPL43 PE=2 SV=1
MA_10433433g0010	AT1G73090.2	Medium									X			X		NA
MA_10433436g0010	AT5G55160.2	High											X	X		Small ubiquitin-related modifier 1 OS=Oryza sativa subsp. japonica GN=SUMO1 PE=1 SV=1
MA_10433439g0010	AT4G10320.1	Medium									X			X		NA
MA_10433444g0010	AT4G40050.1	High								X				X		Protein SCAI OS=Mus musculus GN=Scai PE=1 SV=2
MA_10433448g0010	AT5G52060.1	High								X	X	X		X		BAG family molecular chaperone regulator 2 OS=Arabidopsis thaliana GN=BAG2 PE=2 SV=1
MA_10433452g0010	AT1G52340.1	Medium								X				X		Xanthoxin dehydrogenase OS=Arabidopsis thaliana GN=ABA2 PE=1 SV=1
MA_10433454g0020	AT4G13940.1	High	X	X	X	X			X	X	X		X	X		Adenosylhomocysteinase OS=Nicotiana tabacum GN=SAHH PE=2 SV=1
MA_10433458g0010	AT4G11650.1	High								X				X		Pathogenesis-related protein (Fragment) OS=Juniperus virginiana PE=1 SV=2
MA_10433458g0020	AT4G11650.1	High								X				X		Pathogenesis-related protein OS=Juniperus ashei PE=1 SV=1
MA_10433460g0010	AT3G63430.1	High								X				X		NA
MA_10433462g0010	AT3G60520.1	High									X			X	Homeobox	NA
MA_10433463g0010	AT2G18860.1	High										X		X		NA
MA_10433476g0010	AT2G17020.1	Medium									X			X		NA
MA_10433481g0010	AT3G05140.1	High								X		X	X	X		Receptor-like cytosolic serine/threonine-protein kinase RBK2 OS=Arabidopsis thaliana GN=RBK2 PE=1 SV=1
MA_10433481g0020	AT5G63940.1	High								X			X	X		NA
MA_10433483g0010	AT5G02500.1	High	X	X	X				X							Heat shock cognate 70 kDa protein 2 OS=Solanum lycopersicum GN=HSC-2 PE=2 SV=1
MA_10433484g0010	AT1G32300.1	Low									X			X		NA
MA_10433492g0010	AT1G72330.3	High								X				X		Alanine aminotransferase 2, mitochondrial OS=Arabidopsis thaliana GN=ALAAT2 PE=2 SV=1
MA_10433493g0010	AT1G17880.1	High											X	X		Nascent polypeptide-associated complex subunit beta OS=Aspergillus terreus (strain NIH 2624 / FGSC A1156) GN=egd1 PE=3 SV=1
MA_10433495g0010	AT3G61050.1	Low								X				X		NA
MA_10433497g0010	AT1G19180.1	High								X				X	Tify	Protein TIFY 10A OS=Arabidopsis thaliana GN=TIFY10A PE=1 SV=1
MA_10433500g0010	AT1G72060.1	High								X				X		NA
MA_10433505g0010	AT5G16520.1	Medium											X	X		NA
MA_10433510g0010	AT2G01140.1	Medium								X				X		NA
MA_10433517g0010	AT2G39260.1	High											X	X		NA
MA_10433527g0010	AT5G20190.1	High								X				X		NA
MA_10433531g0010	AT4G04040.1	Medium								X		X	X	X		Pyrophosphate--fructose 6-phosphate 1-phosphotransferase subunit beta OS=Ricinus communis GN=PFP-BETA PE=3 SV=1
MA_10433545g0010	AT5G57610.1	Medium											X	X		Serine/threonine-protein kinase HT1 OS=Arabidopsis thaliana GN=HT1 PE=1 SV=1
MA_10433546g0010	AT2G17780.1	Medium									X		X	X		Protein MID1-COMPLEMENTING ACTIVITY 2 OS=Arabidopsis thaliana GN=MCA2 PE=2 SV=1
[truncated: 7,014 more rows]

## Sheet: 1C
Supplementary Table S1C. Correlation in gene expression of the bait genes in four different published gene expression datasets. Positive Pearson correlation >0.8 is marked with a red value. Genes that were left out from the final correlation analysis of that dataset are marked in blue.
Lignin-forming, tissue-cultured cells (Laitinen et al. 2017, Plant Physiol. 174, 1449-1475)
		MA_10432099g0010	MA_106573g0010	MA_109548g0010	MA_118702g0010	MA_123220g0010	MA_130482g0010	MA_362678g0010	MA_52972g0010	MA_56692g0010	MA_6931g0010	MA_87599g0010	MA_9446650g0010
ID	Bait	COMT	HCT	C3H	C4H	PAL	C4H	CCoAOMT	CAD	4CL	CCoAOMT	CSE	CCR
MA_10432099g0010	COMT	1	0.911623	0.707889	0.549331	0.664039	0.681684	0.830077	0.598403	0.679366	0.781763	0.854811	0.79779
MA_106573g0010	HCT	0.911623	1	0.898538	0.790918	0.872722	0.86193	0.927093	0.77313	0.879682	0.950449	0.960167	0.955005
MA_109548g0010	C3H	0.707889	0.898538	1	0.940925	0.986283	0.95112	0.899017	0.865152	0.976459	0.961022	0.928085	0.95111
MA_118702g0010	C4H	0.549331	0.790918	0.940925	1	0.977447	0.967154	0.787546	0.919695	0.980394	0.919039	0.789694	0.913235
MA_123220g0010	PAL	0.664039	0.872722	0.986283	0.977447	1	0.981578	0.878942	0.921339	0.99409	0.96427	0.87857	0.953511
MA_130482g0010	C4H	0.681684	0.86193	0.95112	0.967154	0.981578	1	0.853841	0.96934	0.979033	0.942128	0.826472	0.935738
MA_362678g0010	CCoAOMT	0.830077	0.927093	0.899017	0.787546	0.878942	0.853841	1	0.779615	0.886593	0.944973	0.926562	0.927369
MA_52972g0010	CAD	0.598403	0.77313	0.865152	0.919695	0.921339	0.96934	0.779615	1	0.919613	0.86786	0.691889	0.860641
MA_56692g0010	4CL	0.679366	0.879682	0.976459	0.980394	0.99409	0.979033	0.886593	0.919613	1	0.972911	0.878004	0.964476
MA_6931g0010	CCoAOMT	0.781763	0.950449	0.961022	0.919039	0.96427	0.942128	0.944973	0.86786	0.972911	1	0.938565	0.989234
MA_87599g0010	CSE	0.854811	0.960167	0.928085	0.789694	0.87857	0.826472	0.926562	0.691889	0.878004	0.938565	1	0.928698
MA_9446650g0010	CCR	0.79779	0.955005	0.95111	0.913235	0.953511	0.935738	0.927369	0.860641	0.964476	0.989234	0.928698	1
ConGenIE data (Nystedt et al. 2013, Nature 497, 579)
		MA_10432099g0010	MA_106573g0010	MA_109548g0010	MA_118702g0010	MA_123220g0010	MA_130482g0010	MA_362678g0010	MA_52972g0010	MA_56692g0010	MA_6931g0010	MA_87599g0010	MA_9446650g0010
ID	Bait	COMT	HCT	C3H	C4H	PAL	C4H	CCoAOMT	CAD	4CL	CCoAOMT	CSE	CCR
MA_10432099g0010	COMT	1	0.647203	0.810738	0.429597	0.647255	0.832288	0.726163	0.791601	0.869092	0.655622	0.510992	0.837211
MA_106573g0010	HCT	0.647203	1	0.815748	0.495141	0.687966	0.855801	0.865592	0.806609	0.806989	0.838541	0.909876	0.915724
MA_109548g0010	C3H	0.810738	0.815748	1	0.476687	0.844646	0.890515	0.889093	0.952561	0.8957	0.917803	0.788347	0.884333
MA_118702g0010	C4H	0.429597	0.495141	0.476687	1	0.346985	0.42307	0.362701	0.386769	0.338087	0.356369	0.344488	0.404392
MA_123220g0010	PAL	0.647255	0.687966	0.844646	0.346985	1	0.786364	0.775905	0.848063	0.772824	0.817845	0.73944	0.778742
MA_130482g0010	C4H	0.832288	0.855801	0.890515	0.42307	0.786364	1	0.937794	0.92825	0.916683	0.878986	0.823738	0.934954
MA_362678g0010	CCoAOMT	0.726163	0.865592	0.889093	0.362701	0.775905	0.937794	1	0.955055	0.906998	0.972777	0.917666	0.937706
MA_52972g0010	CAD	0.791601	0.806609	0.952561	0.386769	0.848063	0.92825	0.955055	1	0.92366	0.96394	0.845023	0.905178
MA_56692g0010	4CL	0.869092	0.806989	0.8957	0.338087	0.772824	0.916683	0.906998	0.92366	1	0.883589	0.793584	0.924837
MA_6931g0010	CCoAOMT	0.655622	0.838541	0.917803	0.356369	0.817845	0.878986	0.972777	0.96394	0.883589	1	0.922531	0.883754
MA_87599g0010	CSE	0.510992	0.909876	0.788347	0.344488	0.73944	0.823738	0.917666	0.845023	0.793584	0.922531	1	0.876596
MA_9446650g0010	CCR	0.837211	0.915724	0.884333	0.404392	0.778742	0.934954	0.937706	0.905178	0.924837	0.883754	0.876596	1
Norwood data (Jokipii-Luukkari et al. 2017, New Phytol. 216, 482-494)
		COMT	HCT	C3H	C4H	PAL	C4H	CCoAOMT	CAD	4CL	CCoAOMT	CSE	CCR
ID	Bait	MA_10432099g0010	MA_106573g0010	MA_109548g0010	MA_118702g0010	MA_123220g0010	MA_130482g0010	MA_362678g0010	MA_52972g0010	MA_56692g0010	MA_6931g0010	MA_87599g0010	MA_9446650g0010
MA_10432099g0010	COMT	1	0.830337	0.920551	0.730868	0.609867	0.761542	0.900517	0.79458	0.648391	0.753875	0.537813	0.863711
MA_106573g0010	HCT	0.830337	1	0.926112	0.899279	0.822657	0.952983	0.878485	0.88033	0.889609	0.836651	0.700356	0.881236
MA_109548g0010	C3H	0.920551	0.926112	1	0.845595	0.71976	0.870363	0.884071	0.829518	0.745402	0.772455	0.629608	0.860628
MA_118702g0010	C4H	0.730868	0.899279	0.845595	1	0.766517	0.943935	0.84078	0.816428	0.870611	0.789409	0.813198	0.800466
MA_123220g0010	PAL	0.609867	0.822657	0.71976	0.766517	1	0.833596	0.727031	0.674273	0.789751	0.834332	0.84979	0.851712
MA_130482g0010	C4H	0.761542	0.952983	0.870363	0.943935	0.833596	1	0.874009	0.888062	0.935563	0.862832	0.74236	0.87693
MA_362678g0010	CCoAOMT	0.900517	0.878485	0.884071	0.84078	0.727031	0.874009	1	0.891075	0.814903	0.88693	0.624608	0.91172
MA_52972g0010	CAD	0.79458	0.88033	0.829518	0.816428	0.674273	0.888062	0.891075	1	0.86745	0.777551	0.501317	0.875236
MA_56692g0010	4CL	0.648391	0.889609	0.745402	0.870611	0.789751	0.935563	0.814903	0.86745	1	0.813432	0.671795	0.801292
MA_6931g0010	CCoAOMT	0.753875	0.836651	0.772455	0.789409	0.834332	0.862832	0.88693	0.777551	0.813432	1	0.714323	0.889422
MA_87599g0010	CSE	0.537813	0.700356	0.629608	0.813198	0.84979	0.74236	0.624608	0.501317	0.671795	0.714323	1	0.693504
MA_9446650g0010	CCR	0.863711	0.881236	0.860628	0.800466	0.851712	0.87693	0.91172	0.875236	0.801292	0.889422	0.693504	1
Ray-tracheid data (Blokhina et al. 2019, Plant Physiol. 181, 1552–1572)
		COMT	HCT	C3H	C4H	PAL	C4H	CCoAOMT	CAD	4CL	CCoAOMT	CSE	CCR
ID	Bait	MA_10432099g0010	MA_106573g0010	MA_109548g0010	MA_118702g0010	MA_123220g0010	MA_130482g0010	MA_362678g0010	MA_52972g0010	MA_56692g0010	MA_6931g0010	MA_87599g0010	MA_9446650g0010
MA_10432099g0010	COMT	1	0.699815	0.768883	0.382852	0.677396	0.843947	0.974886	0.70872	0.77865	0.810487	0.149287	0.775639
MA_106573g0010	HCT	0.699815	1	0.972535	0.843761	0.892847	0.710572	0.632727	0.694742	0.922663	0.784533	0.551117	0.888781
MA_109548g0010	C3H	0.768883	0.972535	1	0.858082	0.827615	0.792138	0.712575	0.738923	0.897322	0.845834	0.585247	0.897833
MA_118702g0010	C4H	0.382852	0.843761	0.858082	1	0.607516	0.605921	0.300426	0.672053	0.717321	0.687549	0.850643	0.780154
MA_123220g0010	PAL	0.677396	0.892847	0.827615	0.607516	1	0.48093	0.648077	0.549806	0.938696	0.55532	0.177643	0.701162
MA_130482g0010	C4H	0.843947	0.710572	0.792138	0.605921	0.48093	1	0.79764	0.84898	0.709454	0.986403	0.573431	0.919638
MA_362678g0010	CCoAOMT	0.974886	0.632727	0.712575	0.300426	0.648077	0.79764	1	0.678926	0.738132	0.762868	0.0316728	0.705445
MA_52972g0010	CAD	0.70872	0.694742	0.738923	0.672053	0.549806	0.84898	0.678926	1	0.783657	0.84134	0.522999	0.884356
MA_56692g0010	4CL	0.77865	0.922663	0.897322	0.717321	0.938696	0.709454	0.738132	0.783657	1	0.765058	0.375744	0.872787
MA_6931g0010	CCoAOMT	0.810487	0.784533	0.845834	0.687549	0.55532	0.986403	0.762868	0.84134	0.765058	1	0.631483	0.949352
MA_87599g0010	CSE	0.149287	0.551117	0.585247	0.850643	0.177643	0.573431	0.0316728	0.522999	0.375744	0.631483	1	0.647904
MA_9446650g0010	CCR	0.775639	0.888781	0.897833	0.780154	0.701162	0.919638	0.705445	0.884356	0.872787	0.949352	0.647904	1
