# Supplementary material for: Hunting monolignol transporters: membrane proteomics and biochemical transport assays with membrane vesicles of Norway spruce
Source: J Exp Bot. 2020 Aug 10;71(20):6379–95. doi: 10.1093/jxb/eraa368 (PMC7586744; doi:10.1093/jxb/eraa368)
Supplement: eraa368_suppl_Supplementary_Table_2 [file eraa368_suppl_supplementary_table_2.xlsx]

## Sheet: proteins in UP
Supplementary Table S2. Proteins detected in the SDC- and SDS-solubilized enriched plasma membrane (UP) samples of Norway spruce. Protein was marked as present when it was detected with at least one good quality unique peptide in at least two biological replicates.
Developing xylem	Developing phloem	Lignin-forming, tissue-cultured cells
MA_100296g0010	MA_10007370g0010	MA_10090g0010
MA_100379g0010	MA_100296g0010	MA_101067g0010
MA_100402g0010	MA_100776g0010	MA_10163020g0010
MA_10043564g0010	MA_10090g0010	MA_10168585g0010
MA_100472g0010	MA_101067g0010	MA_101964g0010
MA_10078g0020	MA_10155182g0010	MA_102149g0010
MA_10090g0010	MA_10168585g0010	MA_102713g0020
MA_101067g0010	MA_10175371g0010	MA_10330942g0010
MA_101231g0010	MA_10206328g0010	MA_10363858g0010
MA_10168585g0010	MA_10214757g0010	MA_104172g0010
MA_101812g0010	MA_102149g0010	MA_10426264g0020
MA_10184926g0010	MA_10260477g0010	MA_10426544g0020
MA_101924g0020	MA_102713g0020	MA_10426758g0020
MA_102060g0010	MA_10332403g0010	MA_10426786g0010
MA_10206328g0010	MA_104172g0010	MA_10426804g0010
MA_10208914g0010	MA_10425971g0010	MA_10427147g0010
MA_102106g0010	MA_10426544g0020	MA_10427170g0010
MA_102140g0020	MA_10426681g0010	MA_10427661g0030
MA_102149g0010	MA_10426758g0020	MA_10427891g0010
MA_102312g0010	MA_10426804g0010	MA_10427919g0010
MA_102436g0010	MA_10426879g0010	MA_10427947g0020
MA_102570g0010	MA_10426909g0020	MA_10427968g0010
MA_10260477g0010	MA_10427147g0010	MA_10428416g0010
MA_10262551g0010	MA_10427158g0010	MA_10428487g0010
MA_102655g0010	MA_10427170g0010	MA_10428568g0010
MA_102713g0020	MA_10427252g0010	MA_10429137g0010
MA_103031g0010	MA_10427364g0010	MA_10429265g0010
MA_10325684g0010	MA_10427661g0030	MA_10429483g0010
MA_10332403g0010	MA_10427891g0010	MA_10429797g0010
MA_10347733g0010	MA_10427917g0010	MA_10430182g0010
MA_10363858g0010	MA_10427947g0020	MA_10430469g0010
MA_10373780g0020	MA_10427968g0010	MA_10430522g0010
MA_10381604g0010	MA_10428133g0010	MA_10430933g0010
MA_103867g0010	MA_10428416g0010	MA_10430956g0010
MA_10393847g0010	MA_10428487g0010	MA_10431009g0010
MA_104140g0030	MA_10428490g0010	MA_10431031g0010
MA_104203g0010	MA_10428568g0010	MA_10431163g0010
MA_10425916g0010	MA_10429137g0010	MA_10431395g0010
MA_10426113g0010	MA_10429185g0010	MA_10431596g0010
MA_10426143g0010	MA_10429265g0010	MA_10431770g0010
MA_10426192g0010	MA_10429354g0010	MA_10432094g0010
MA_10426449g0010	MA_10429580g0010	MA_10432302g0010
MA_10426544g0020	MA_10429797g0010	MA_10432547g0010
MA_10426680g0010	MA_10430182g0010	MA_10432549g0010
MA_10426681g0010	MA_10430228g0010	MA_10432674g0020
MA_10426754g0010	MA_10430339g0010	MA_10433058g0020
MA_10426758g0020	MA_10430359g0040	MA_10433352g0010
MA_10426786g0010	MA_10430469g0010	MA_10433454g0020
MA_10426804g0010	MA_10430522g0010	MA_10433483g0010
MA_10427013g0010	MA_10430807g0030	MA_10433644g0010
MA_10427147g0010	MA_10430933g0010	MA_10433809g0010
MA_10427158g0010	MA_10430956g0010	MA_10434030g0010
MA_10427170g0010	MA_10430990g0010	MA_10435137g0010
MA_10427170g0020	MA_10431009g0010	MA_10435304g0010
MA_10427190g0010	MA_10431031g0010	MA_10435875g0010
MA_10427326g0010	MA_10431049g0010	MA_10435875g0020
MA_10427364g0010	MA_10431249g0010	MA_10435887g0040
MA_10427399g0010	MA_10431251g0010	MA_10436068g0010
MA_10427606g0010	MA_10431395g0010	MA_10436101g0010
MA_10427661g0030	MA_10431443g0010	MA_10436309g0010
MA_10427851g0010	MA_10431596g0010	MA_10436322g0010
MA_10427917g0010	MA_10431698g0010	MA_10436324g0010
MA_10427943g0010	MA_10432094g0010	MA_10436480g0020
MA_10427947g0020	MA_10432549g0010	MA_10436490g0010
MA_10427968g0010	MA_10432674g0020	MA_10436589g0010
MA_10427988g0010	MA_10432704g0010	MA_10436772g0010
MA_10428137g0010	MA_10433058g0020	MA_10437148g0010
MA_10428138g0010	MA_10433454g0020	MA_107182g0010
MA_10428203g0010	MA_10433483g0010	MA_108607g0010
MA_10428394g0010	MA_10433607g0010	MA_109678g0010
MA_10428405g0010	MA_10433644g0010	MA_110832g0010
MA_10428416g0010	MA_10433809g0010	MA_111003g0010
MA_10428425g0010	MA_10433815g0030	MA_11179g0010
MA_10428427g0010	MA_10433937g0010	MA_113075g0010
MA_10428487g0010	MA_10434136g0010	MA_11357g0010
MA_10428490g0010	MA_10434287g0020	MA_118377g0010
MA_10428554g0010	MA_10434444g0010	MA_11864g0020
MA_10428615g0010	MA_10434810g0010	MA_118702g0010
MA_10428724g0010	MA_10434855g0010	MA_119336g0010
MA_10428871g0010	MA_10434957g0010	MA_121856g0010
MA_10428887g0010	MA_10434988g0010	MA_12191g0010
MA_10428948g0010	MA_10435137g0010	MA_123220g0010
MA_10428984g0010	MA_10435501g0010	MA_124140g0010
MA_10429054g0030	MA_10435501g0030	MA_12471g0010
MA_10429137g0010	MA_10435847g0030	MA_127596g0010
MA_10429172g0010	MA_10435875g0020	MA_130810g0010
MA_10429177g0010	MA_10435887g0040	MA_130835g0010
MA_10429265g0010	MA_10436068g0010	MA_131585g0010
MA_10429284g0010	MA_10436101g0010	MA_13240g0020
MA_10429293g0010	MA_10436287g0020	MA_139640g0010
MA_10429397g0010	MA_10436309g0010	MA_141232g0010
MA_10429422g0010	MA_10436324g0010	MA_14148g0010
MA_10429431g0020	MA_10436328g0010	MA_14581g0010
MA_10429450g0010	MA_10436440g0010	MA_14786g0010
MA_10429481g0030	MA_10436480g0020	MA_1489g0010
MA_10429487g0020	MA_10436490g0010	MA_15508g0010
MA_10429541g0010	MA_10436589g0010	MA_15580g0010
MA_10429543g0010	MA_10436782g0010	MA_15586g0010
MA_10429580g0010	MA_10436982g0010	MA_15820g0010
MA_10429683g0010	MA_10437129g0010	MA_16624g0010
MA_10429869g0010	MA_104604g0010	MA_168789g0010
MA_10429885g0010	MA_107182g0010	MA_17319g0020
MA_10429995g0010	MA_109211g0010	MA_17326g0010
MA_10430056g0020	MA_109626g0010	MA_17339g0040
MA_10430063g0010	MA_110270g0010	MA_176279g0010
MA_10430182g0010	MA_110832g0010	MA_180044g0010
MA_10430197g0010	MA_111003g0010	MA_18050g0020
MA_10430228g0010	MA_1117523g0010	MA_18058g0010
MA_10430239g0010	MA_11179g0010	MA_1839g0010
MA_10430291g0010	MA_1125g0010	MA_184192g0010
MA_10430339g0010	MA_113075g0010	MA_185611g0010
MA_10430359g0040	MA_11327g0010	MA_19370g0010
MA_10430431g0030	MA_11357g0010	MA_197296g0010
MA_10430469g0010	MA_115880g0010	MA_19741g0010
MA_10430522g0010	MA_118377g0010	MA_19860g0010
MA_10430537g0010	MA_118630g0010	MA_20110g0010
MA_10430537g0020	MA_118893g0010	MA_201611g0010
MA_10430609g0010	MA_120108g0010	MA_21130g0010
MA_10430708g0010	MA_121856g0010	MA_21175g0010
MA_10430766g0010	MA_12191g0010	MA_22977g0010
MA_10430767g0010	MA_123269g0010	MA_240476g0010
MA_10430771g0010	MA_12466g0020	MA_255g0010
MA_10430790g0030	MA_124901g0010	MA_30531g0010
MA_10430917g0010	MA_125601g0010	MA_314020g0010
MA_10430933g0010	MA_127596g0010	MA_319g0010
MA_10430950g0010	MA_127762g0010	MA_34216g0010
MA_10430956g0010	MA_130453g0010	MA_3650g0010
MA_10431009g0010	MA_130835g0010	MA_38141g0010
MA_10431031g0010	MA_135063g0010	MA_398390g0010
MA_10431106g0030	MA_135152g0010	MA_422175g0010
MA_10431163g0010	MA_135894g0010	MA_434977g0010
MA_10431251g0010	MA_137771g0010	MA_43865g0010
MA_10431517g0010	MA_137874g0010	MA_470233g0010
MA_10431591g0010	MA_139378g0010	MA_4982065g0010
MA_10431596g0010	MA_139640g0010	MA_5353g0010
MA_10431626g0010	MA_141232g0010	MA_5571g0010
MA_10431681g0010	MA_14148g0010	MA_63231g0010
MA_10431815g0020	MA_14581g0010	MA_64923g0010
MA_10432016g0010	MA_14786g0010	MA_651220g0010
MA_10432052g0010	MA_1489g0010	MA_6626g0010
MA_10432094g0010	MA_14901g0010	MA_68464g0010
MA_10432099g0010	MA_15386g0010	MA_6955g0010
MA_10432144g0020	MA_15508g0010	MA_698119g0010
MA_10432200g0010	MA_15586g0010	MA_7007329g0010
MA_10432240g0020	MA_15650g0010	MA_72828g0010
MA_10432244g0010	MA_15889g0020	MA_7469g0010
MA_10432359g0010	MA_161013g0010	MA_76962g0010
MA_10432496g0010	MA_161458g0010	MA_82655g0010
MA_10432549g0010	MA_16160g0010	MA_87590g0010
MA_10432652g0010	MA_16624g0010	MA_89717g0010
MA_10432673g0010	MA_167502g0010	MA_913013g0020
MA_10432674g0020	MA_168789g0010	MA_92421g0010
MA_10433133g0010	MA_17319g0020	MA_93674g0010
MA_10433227g0010	MA_17339g0040	MA_94963g0010
MA_10433299g0030	MA_17500g0010	MA_9567870g0010
MA_10433352g0010	MA_177059g0010	MA_958153g0010
MA_10433374g0010	MA_18050g0020	MA_96038g0010
MA_10433420g0010	MA_181920g0010	MA_96110g0010
MA_10433454g0020	MA_18274g0010	MA_97627g0010
MA_10433483g0010	MA_184192g0010	MA_98979g0010
MA_10433607g0010	MA_18588g0010	MA_99207g0020
MA_10433644g0010	MA_19090g0010	MA_99511g0010
MA_10434091g0010	MA_19106g0010	MA_9991417g0010
MA_10434136g0010	MA_19370g0010	MA_9996g0010
MA_10434151g0010	MA_197296g0010
MA_10434216g0010	MA_19741g0010
MA_10434444g0010	MA_19827g0010
MA_10434486g0010	MA_19860g0010
MA_10434491g0010	MA_20110g0010
MA_10434574g0010	MA_201611g0010
MA_10434601g0010	MA_20427g0010
MA_10434693g0010	MA_20550g0010
MA_10434733g0010	MA_20596g0020
MA_10434855g0010	MA_21130g0010
MA_10434957g0010	MA_228579g0010
MA_10434967g0010	MA_22977g0010
MA_10435018g0010	MA_230579g0020
MA_10435137g0010	MA_236980g0010
MA_10435152g0010	MA_240476g0010
MA_10435403g0010	MA_251404g0010
MA_10435529g0010	MA_2539526g0010
MA_10435555g0010	MA_254951g0010
MA_10435689g0020	MA_255g0010
MA_10435775g0010	MA_264606g0010
MA_10435782g0010	MA_26900g0010
MA_10435829g0020	MA_273360g0010
MA_10435875g0010	MA_314020g0010
MA_10435875g0020	MA_33200g0010
MA_10435885g0010	MA_34216g0010
MA_10435921g0010	MA_34351g0010
MA_10435930g0010	MA_348027g0010
MA_10435930g0050	MA_36178g0010
MA_10435945g0010	MA_3634858g0010
MA_10436001g0020	MA_3650g0010
MA_10436101g0010	MA_369963g0010
MA_10436101g0020	MA_377460g0010
MA_10436218g0010	MA_3787g0010
MA_10436250g0010	MA_412882g0010
MA_10436287g0020	MA_41345g0010
MA_10436309g0010	MA_422175g0010
MA_10436328g0010	MA_4320679g0010
MA_10436331g0040	MA_434977g0010
MA_10436370g0010	MA_440489g0010
MA_10436374g0010	MA_4477g0010
MA_10436490g0010	MA_45916g0010
MA_10436782g0010	MA_46360g0010
MA_10436809g0010	MA_470233g0010
MA_10436876g0010	MA_47260g0010
MA_10437099g0020	MA_48769g0010
MA_10437099g0030	MA_4982065g0010
MA_10437245g0020	MA_516147g0010
MA_104604g0010	MA_52700g0010
MA_105476g0010	MA_53043g0010
MA_106832g0010	MA_5320g0010
MA_106868g0010	MA_5353g0010
MA_107182g0010	MA_55439g0010
MA_107648g0010	MA_5571g0010
MA_108607g0010	MA_56211g0010
MA_10861g0010	MA_564044g0010
MA_109211g0010	MA_57006g0010
MA_109548g0010	MA_5854361g0010
MA_109703g0010	MA_589691g0010
MA_110181g0010	MA_597173g0010
MA_110832g0010	MA_606673g0010
MA_110915g0010	MA_61352g0010
MA_111003g0010	MA_6359g0010
MA_11179g0010	MA_64923g0010
MA_112061g0010	MA_6505g0010
MA_112179g0010	MA_651220g0010
MA_112672g0010	MA_654072g0010
MA_112923g0010	MA_65436g0010
MA_113056g0010	MA_66093g0010
MA_113075g0010	MA_6689013g0010
MA_11327g0010	MA_6712g0010
MA_113423g0010	MA_671655g0010
MA_11357g0010	MA_68464g0010
MA_114136g0010	MA_69667g0010
MA_11461g0010	MA_698119g0010
MA_115880g0010	MA_698430g0010
MA_1170094g0010	MA_7021431g0010
MA_118377g0010	MA_72828g0010
MA_118589g0010	MA_74060g0010
MA_11864g0020	MA_74264g0020
MA_118702g0010	MA_7469g0010
MA_119336g0010	MA_7597689g0010
MA_11992g0010	MA_764324g0010
MA_12029g0010	MA_76825g0010
MA_121856g0010	MA_77033g0020
MA_12190g0010	MA_7821g0010
MA_12191g0010	MA_79708g0010
MA_123220g0010	MA_79741g0010
MA_123269g0010	MA_80564g0010
MA_124298g0010	MA_81112g0010
MA_12466g0020	MA_815867g0010
MA_124901g0010	MA_82655g0010
MA_125055g0010	MA_84359g0010
MA_125601g0010	MA_84366g0010
MA_125690g0020	MA_8584g0010
MA_12587g0010	MA_87523g0010
MA_126277g0010	MA_87590g0010
MA_12637g0010	MA_8769g0010
MA_126500g0010	MA_8966g0010
MA_12714g0010	MA_9015061g0010
MA_127596g0010	MA_913013g0020
MA_12771g0010	MA_9152660g0010
MA_128137g0010	MA_92421g0010
MA_12853g0010	MA_93046g0010
MA_128564g0010	MA_93315g0010
MA_129080g0010	MA_93674g0010
MA_129755g0010	MA_94211g0010
MA_130162g0010	MA_94963g0010
MA_130453g0010	MA_958153g0010
MA_130482g0010	MA_96038g0010
MA_131015g0020	MA_98979g0010
MA_13141g0010	MA_99207g0020
MA_134470g0010	MA_99511g0010
MA_134489g0020	MA_9991417g0010
MA_135063g0010	MA_9996g0010
MA_135152g0010
MA_13536g0010
MA_135861g0010
MA_136282g0010
MA_137771g0010
MA_137857g0010
MA_137874g0010
MA_138136g0010
MA_139112g0010
MA_139378g0010
MA_139433g0010
MA_139640g0010
MA_140235g0010
MA_140410g0010
MA_140902g0010
MA_141232g0010
MA_14148g0010
MA_141759g0010
MA_14317g0010
MA_14388g0010
MA_14786g0010
MA_1489g0010
MA_14901g0010
MA_15064g0010
MA_15386g0010
MA_1548g0010
MA_15508g0010
MA_15586g0010
MA_15650g0010
MA_158402g0010
MA_16104g0010
MA_16160g0010
MA_16445g0010
MA_167502g0010
MA_168789g0010
MA_169095g0010
MA_17319g0010
MA_17319g0020
MA_17326g0010
MA_17349g0010
MA_174857g0010
MA_17500g0010
MA_175978g0010
MA_17736g0010
MA_177756g0010
MA_17859g0010
MA_18050g0020
MA_18058g0010
MA_180640g0010
MA_18243g0020
MA_18247g0010
MA_182501g0010
MA_183130g0010
MA_184192g0010
MA_184894g0010
MA_18584g0010
MA_18602g0020
MA_186351g0010
MA_18685g0010
MA_18770g0010
MA_18779g0010
MA_18889g0010
MA_19090g0010
MA_19350g0010
MA_193687g0010
MA_19370g0010
MA_195978g0010
MA_1964g0010
MA_197296g0010
MA_197340g0010
MA_19741g0010
MA_19827g0010
MA_19860g0010
MA_19942g0010
MA_19967g0010
MA_201039g0010
MA_20138g0010
MA_201611g0010
MA_20195g0010
MA_20251g0010
MA_20378g0010
MA_20409g0010
MA_204401g0010
MA_20550g0010
MA_20588g0010
MA_20596g0020
MA_206106g0010
MA_206492g0010
MA_208203g0010
MA_21130g0010
MA_21175g0010
MA_212458g0010
MA_217472g0010
MA_21765g0010
MA_219029g0010
MA_228579g0010
MA_22977g0010
MA_230579g0020
MA_239561g0010
MA_240476g0010
MA_24219g0010
MA_24468g0010
MA_247623g0010
MA_247686g0010
MA_251404g0010
MA_255g0010
MA_25845g0010
MA_258707g0010
MA_261254g0010
MA_26900g0010
MA_27253g0010
MA_273360g0010
MA_273566g0010
MA_287260g0010
MA_28816g0010
MA_28841g0010
MA_293844g0010
MA_299113g0010
MA_300787g0010
MA_31004g0010
MA_31261g0010
MA_313447g0010
MA_314020g0010
MA_318090g0010
MA_319g0010
MA_319g0020
MA_320498g0010
MA_334563g0010
MA_34216g0010
MA_34351g0010
MA_348027g0010
MA_3515726g0010
MA_35200g0010
MA_35561g0010
MA_361617g0010
MA_36178g0010
MA_36432g0010
MA_3650g0010
MA_36765g0020
MA_369963g0010
MA_371891g0010
MA_377758g0010
MA_3787g0010
MA_38141g0010
MA_383885g0010
MA_38514g0010
MA_3880g0010
MA_3894g0010
MA_39567g0020
MA_40034g0010
MA_40328g0010
MA_40499g0010
MA_412882g0010
MA_41569g0010
MA_422175g0010
MA_425143g0010
MA_426565g0010
MA_4305g0010
MA_434977g0010
MA_4364416g0010
MA_442130g0010
MA_44472g0010
MA_445567g0010
MA_44873g0010
MA_450599g0010
MA_45223g0010
MA_455989g0010
MA_456304g0010
MA_45916g0010
MA_466879g0010
MA_46848g0010
MA_47113g0010
MA_47260g0010
MA_4763284g0010
MA_479276g0010
MA_48007g0010
MA_48238g0010
MA_50635g0010
MA_5195g0010
MA_52206g0010
MA_52277g0010
MA_5246g0010
MA_528g0010
MA_53043g0010
MA_5320g0010
MA_53335g0010
MA_5339g0010
MA_5353g0010
MA_5364786g0010
MA_5395g0010
MA_54625g0010
MA_54864g0010
MA_54891g0010
MA_55439g0010
MA_5571g0010
MA_557759g0010
MA_5611g0010
MA_5630845g0010
MA_56506g0010
MA_57006g0010
MA_5715g0010
MA_585937g0010
MA_58651g0010
MA_587787g0010
MA_589691g0010
MA_59480g0010
MA_597173g0010
MA_60513g0010
MA_61409g0010
MA_61879g0010
MA_6199g0020
MA_62683g0010
MA_62819g0010
MA_63054g0010
MA_631234g0010
MA_635089g0010
MA_6359g0010
MA_63611g0010
MA_64117g0010
MA_641648g0010
MA_64923g0010
MA_651220g0010
MA_65436g0010
MA_65703g0010
MA_66164g0010
MA_666378g0010
MA_667274g0010
MA_667858g0010
MA_6712g0010
MA_671655g0010
MA_674161g0010
MA_682g0010
MA_68401g0010
MA_68464g0010
MA_68516g0010
MA_6856247g0010
MA_6904g0030
MA_6931g0010
MA_69439g0010
MA_6955g0010
MA_69667g0010
MA_698119g0010
MA_698430g0010
MA_7021431g0010
MA_70965g0010
MA_71027g0010
MA_715866g0010
MA_71602g0010
MA_71687g0010
MA_72126g0010
MA_72395g0010
MA_724304g0010
MA_72744g0010
MA_72828g0010
MA_730707g0010
MA_7312g0010
MA_734876g0010
MA_736980g0010
MA_74060g0010
MA_74264g0020
MA_7436374g0010
MA_74546g0010
MA_7469g0010
MA_7479276g0010
MA_760658g0020
MA_76209g0010
MA_76219g0030
MA_76221g0010
MA_76825g0010
MA_77277g0010
MA_7739875g0010
MA_7742378g0010
MA_7821g0010
MA_788228g0010
MA_79708g0010
MA_79802g0010
MA_80324g0020
MA_80564g0010
MA_81112g0010
MA_81306g0020
MA_817408g0010
MA_8243926g0010
MA_82655g0010
MA_8326g0010
MA_8407941g0010
MA_8414035g0010
MA_84159g0010
MA_84359g0010
MA_8436115g0010
MA_8441g0010
MA_8482615g0010
MA_8511g0020
MA_8566391g0010
MA_8628986g0010
MA_8687g0010
MA_8701313g0010
MA_872634g0010
MA_87491g0010
MA_875075g0010
MA_87523g0010
MA_87590g0010
MA_87653g0010
MA_8769g0010
MA_88189g0010
MA_89717g0010
MA_89828g0010
MA_9015061g0010
MA_9085556g0010
MA_9104979g0010
MA_9159525g0010
MA_91617g0010
MA_9168g0010
MA_92381g0010
MA_923946g0010
MA_9244g0010
MA_9244g0020
MA_93046g0010
MA_93315g0010
MA_93486g0010
MA_934g0020
MA_93674g0010
MA_93797g0010
MA_93945g0010
MA_9415070g0020
MA_9438062g0010
MA_9448149g0010
MA_946859g0010
MA_948089g0010
MA_949447g0010
MA_94963g0010
MA_9512579g0010
MA_9578301g0010
MA_958153g0010
MA_9608290g0010
MA_96369g0010
MA_97732g0010
MA_9851g0010
MA_9871521g0010
MA_99511g0010
MA_9991417g0010
MA_9996g0010

## Sheet: all peptides in UP
Supplementary Table S2. All peptides detected in the plasma membrane enriched (UP) samples of Norway spruce. Unique peptides are marked in green, and poor quality peptides with a gray background.
protein.key	protein.Accession	protein.dataBaseType	protein.score	protein.falsePositiveRate	protein.avgMass	protein.MatchedProducts	protein.matchedPeptides	protein.digestPeps	protein.seqCover(%)	protein.MatchedPeptideIntenSum	protein.top3MatchedPeptideIntenSum	protein.MatchedProductIntenSum	protein.fmolOnColumn	protein.ngramOnColumn	protein.AutoCurate	protein.Key_ForHomologs	protein.SumForTotalProteins	peptide.Rank	peptide.Pass	peptide.matchType	peptide.modification	peptide.mhp	peptide.seq	peptide.OriginatingSeq	peptide.seqStart	peptide.seqLength	peptide.pI	peptide.componentID	peptide.MatchedProducts	peptide.UniqueProducts	peptide.ConsectiveMatchedProducts	peptide.ComplementaryMatchedProducts	peptide.rawScore	peptide.score	peptide.(X)-P Bond	peptide.MatchedProductsSumInten	peptide.MatchedProductsTheoretical	peptide.MatchedProductsString	peptide.ModelRT	peptide.Volume	peptide.CSA	peptide.ModelDrift	peptide.RelIntensity	peptide.AutoCurate	precursor.leID	precursor.mhp	precursor.mhpCal	precursor.retT	precursor.inten
16	MA_10007370g0010	Regular	752.2394	0.00	23219.5725	28	7	15	59.00	86523	46877	9361			Green		1	1	Pass1	PepFrag1	None	1839.0738	STQEVVIVPPFIGLAIR	STQEVVIVPPFIGLAIR	41	17	7.00	2258	5	5	2	0	3428.5650	6.4115	Identified	2096	5.1	b6y5y8y9y10	92.3018	1778	177.43834249572	137.43834249572	0.2758	Green	62282	1839.0711	1839.0712	98.1194	23859
16	MA_10007370g0010	Regular	752.2394	0.00	23219.5725	28	7	15	59.00	86523	46877	9361			Green		0	2	Pass1	PepFrag1	None	2437.3184	LLQTQELLNELATIIEDPVER	LLQTQELLNELATIIEDPVER	7	21	3.58	2259	3	3	0	0	870.2081	5.8160	Missing	483	4.9	b7b10y10	91.8496	2315	211.573026104033	101.048684069356	0.2038	Yellow	95565	2437.3171	2437.3154	117.9101	17631
16	MA_10007370g0010	Regular	752.2394	0.00	23219.5725	28	7	15	59.00	86523	46877	9361			Green	2307 4059	0	3	Pass1	PepFrag1	None	937.4560	IQEGMFGR	IQEGMFGR	30	8	7.00	2262	3	3	2	0	4927.7940	6.8416		1719	2.4	y5y6y7y7*y7░	35.5926	850	108.485638983619	68.4856389836192	0.0771	Green	12658	937.4573	937.4552	39.0041	6674
16	MA_10007370g0010	Regular	752.2394	0.00	23219.5725	28	7	15	59.00	86523	46877	9361			Green		0	4	Pass1	PepFrag1	Carbamidomethyl+C(18);Carbamidomethyl+C(21)	2915.3162	LFHDAQSMQPLLDFLQTCNYCGEK	LFHDAQSMQPLLDFLQTCNYCGEK	137	24	4.30	2256	4	4	0	0	810.6653	5.7852	Identified	429	3.4	b6b9b11*b17y9	78.2363	2556	226.013059265685	110.67537284379	0.0623	Yellow	53287	2915.3146	2915.3140	88.0964	5387
16	MA_10007370g0010	Regular	752.2394	0.00	23219.5725	28	7	15	59.00	86523	46877	9361			Green	2307	0	5	Pass1	PepFrag1	None	2116.9974	SDYALELNFEPFNASFPR	SDYALELNFEPFNASFPR	98	18	3.83	2257	3	3	1	0	682.6653	5.7106	Missing	317	2.9	b6b7b11░y6y11░	91.5491	1903	185.660205313766	145.660205313766	0.0565	Yellow	55150	2116.9911	2116.9928	90.0268	4892
16	MA_10007370g0010	Regular	752.2394	0.00	23219.5725	28	7	15	59.00	86523	46877	9361			Green	2307 4059	0	6	Pass2	MissedCleavage	None	1179.5939	NKIQEGMFGR	NKIQEGMFGR	28	10	10.12	2260	4	4	2	0	1146.1850	6.2082		2827	3.3	b2*y4y5y7y8	32.8657	1081	127.343494529621	87.3434945296208	0.1489	Green	10069	1179.5978	1179.5958	35.7452	12880
16	MA_10007370g0010	Regular	752.2394	0.00	23219.5725	28	7	15	59.00	86523	46877	9361			Green		0	7	Pass2	VarMod	Deamidation+Q(12);Deamidation+N(5);Deamidation+N(8)	3161.7013	LMVSNTINTVSQLQIALVKAEEILFDLR	LMVSNTINTVSQLQIALVKAEEILFDLR	161	28	4.44	2261	5	5	0	0	366.6311	5.4406		1388	4.8	b7░b8░b11░b19y5y6░y7y9░y12y15░y24	101.7801	3044	253.935098745958	86.9675493729789	0.1447	Yellow	48234	3161.6934	3161.6934	82.8628	12518
16	MA_10007370g0010	Regular	752.2394	0.00	23219.5725	28	7	15	59.00	86523	46877	9361			Green		0	8	Pass2	InSource	None	983.6037	PPFIGLAIR	STQEVVIVPPFIGLAIR	49	9	11.05	2258	1	1	0	0	118.2527	0.0000	Missing	102	0.0	y7	92.3018	950	116.835647850589	76.8356478505889	0.0310	Green	62266	983.6032	983.6010	98.1003	2682
16	MA_10007370g0010	Regular	1943.4970	0.00	23219.5725	45	7	15	38.00	71216	48653	16273			Green		1	1	Pass1	PepFrag1	None	2437.3184	LLQTQELLNELATIIEDPVER	LLQTQELLNELATIIEDPVER	7	21	3.58	1989	11	11	5	1	4332.8610	6.9254	Identified	3677	5.5	b2b6b7b8░b9b10y4y5y7y8y9y10░y11	91.0107	2315	211.573026104033	101.048684069356	0.3398	Green	196108	2437.3221	2437.3199	117.8921	24200
16	MA_10007370g0010	Regular	1943.4970	0.00	23219.5725	45	7	15	38.00	71216	48653	16273			Green		0	2	Pass1	PepFrag1	None	1839.0738	STQEVVIVPPFIGLAIR	STQEVVIVPPFIGLAIR	41	17	7.00	1988	7	7	3	2	11572.9700	7.3520	Identified	3454	4.3	b4b5b6b7*b8b14*y8y9y11	95.7917	1778	177.43834249572	137.43834249572	0.2097	Green	116259	1839.0724	1839.0733	98.0680	14931
16	MA_10007370g0010	Regular	1943.4970	0.00	23219.5725	45	7	15	38.00	71216	48653	16273			Green	2307	0	3	Pass1	PepFrag1	None	2116.9974	SDYALELNFEPFNASFPR	SDYALELNFEPFNASFPR	98	18	3.83	1987	11	11	3	1	4465.7430	6.9385	Identified	2025	3.7	b3b5b7b9y1y2y5y6y6░y8y10y11y12*	94.9035	1903	185.660205313766	145.660205313766	0.1337	Green	98112	2116.9963	2116.9989	90.0072	9522
16	MA_10007370g0010	Regular	1943.4970	0.00	23219.5725	45	7	15	38.00	71216	48653	16273			Green	2307 4059	0	4	Pass1	PepFrag1	None	937.4560	IQEGMFGR	IQEGMFGR	30	8	7.00	1986	3	3	2	0	1303.8470	6.4038		1297	1.8	b3*y5y6y6░y7y7░	36.3068	850	108.485638983619	68.4856389836192	0.0401	Green	22136	937.4587	937.4570	38.6393	2857
16	MA_10007370g0010	Regular	1943.4970	0.00	23219.5725	45	7	15	38.00	71216	48653	16273			Green	2307 4059	0	5	Pass2	PepFrag2	Carbamidomethyl+C(2)	1304.5828	ECLVDEEWPK	ECLVDEEWPK	88	10	3.69	1990	2	2	0	0	510.6125	5.9967	Missing	506	2.2	b3░b9░y1y5y5░y6░	51.5812	1121	130.46580829279	90.4658082927896	0.0558	Green	40718	1304.5877	1304.5864	52.6392	3972
16	MA_10007370g0010	Regular	1943.4970	0.00	23219.5725	45	7	15	38.00	71216	48653	16273			Green	2307 4059	0	6	Pass2	MissedCleavage	None	1179.5939	NKIQEGMFGR	NKIQEGMFGR	28	10	10.12	1991	5	5	3	0	1659.0980	6.5085		3106	3.1	b2*b3*b7*b9y5y6y7y7*y8	32.9190	1081	127.343494529621	87.3434945296208	0.1468	Green	17779	1179.5971	1179.5956	35.3256	10455
16	MA_10007370g0010	Regular	1943.4970	0.00	23219.5725	45	7	15	38.00	71216	48653	16273			Green	2307	0	7	Pass2	MissedCleavage	Carbamidomethyl+C(2)	3402.5624	ECLVDEEWPKSDYALELNFEPFNASFPR	ECLVDEEWPKSDYALELNFEPFNASFPR	88	28	3.74	1992	6	6	1	0	615.3115	6.0777	Identified	2208	3.5	b7░b10b24y1y8*y12y13y19*y24y24*	102.7391	3024	252.821590267627	128.547726845084	0.0741	Green	106072	3402.5601	3402.5603	93.5492	5279
16	MA_10007370g0010	Regular	3408.9970	0.00	23219.5725	37	4	15	26.50	55495	35605.81	17030			Green	2307	1	1	Pass1	PepFrag1	None	2116.9974	SDYALELNFEPFNASFPR	SDYALELNFEPFNASFPR	98	18	3.83	978	13	13	9	3	15374.3800	7.7194	Identified	5212	5.1	b3b4b5b6b7b9y4y7y8y9y10y11y12	125.1371	1903	185.660205313766	145.660205313766	0.4062	Green	21181	2117.0062	2117.0023	121.9193	22542
16	MA_10007370g0010	Regular	3408.9970	0.00	23219.5725	37	4	15	26.50	55495	35605.81	17030			Green		0	2	Pass1	PepFrag1	None	1839.0738	STQEVVIVPPFIGLAIR	STQEVVIVPPFIGLAIR	41	17	7.00	979	11	11	9	5	20885.0000	7.8525	Identified	8032	4.8	b4b5b5░b6b6░b7b8y8y9y10y11y12y13	131.6281	1778	177.43834249572	137.43834249572	0.3559	Green	22286	1839.0752	1839.0732	133.1942	19751
16	MA_10007370g0010	Regular	3408.9970	0.00	23219.5725	37	4	15	26.50	55495	35605.81	17030			Green	4059	0	3	Pass1	PepFrag1	None	1292.5542	DAPYEEFEHR	DAPYEEFEHR	190	10	4.16	977	4	4	2	0	1787.8150	6.8033	Identified	1663	2.5	y6y7y8y10	35.9723	1117	130.155267655168	90.1552676551683	0.1060	Green	6154	1292.5551	1292.5558	53.5912	5880
16	MA_10007370g0010	Regular	3408.9970	0.00	23219.5725	37	4	15	26.50	55495	35605.81	17030			Green	2307 4059	0	4	Pass1	PepFrag1	None	937.4560	IQEGMFGR	IQEGMFGR	30	8	7.00	976	4	4	2	0	2086.6980	6.8705		677	1.7	y3y5y6y7	51.6082	850	108.485638983619	68.4856389836192	0.0474	Green	5844	937.4546	937.4561	52.0855	2629
16	MA_10007370g0010	Regular	3408.9970	0.00	23219.5725	37	4	15	26.50	55495	35605.81	17030			Green		0	5	Pass2	InSource	None	983.6037	PPFIGLAIR	STQEVVIVPPFIGLAIR	49	9	11.05	979	5	5	4	0	2763.4560	0.0000	Identified	1446	0.0	y5y6y7y8y9	131.6281	950	116.835647850589	76.8356478505889	0.0846	Green	22288	983.6021	983.6035	133.1953	4693
16	MA_10007370g0010	Regular	5847.6290	0.00	23219.5725	50	5	15	36.50	58166	17040.19	16964			Green	2307	1	1	Pass1	PepFrag1	None	2116.9974	SDYALELNFEPFNASFPR	SDYALELNFEPFNASFPR	98	18	3.83	1033	17	17	14	3	39415.0700	8.3626	Identified	6731	5.3	b3b4b5b6b6░b9b10y2y3y4y5y6y7y8y9y9*y10y11y12	125.8914	1903	185.660205313766	145.660205313766	0.4356	Green	32165	2117.0003	2116.9963	120.9958	25336
16	MA_10007370g0010	Regular	5847.6290	0.00	23219.5725	50	5	15	36.50	58166	17040.19	16964			Green		0	2	Pass1	PepFrag1	None	1839.0738	STQEVVIVPPFIGLAIR	STQEVVIVPPFIGLAIR	41	17	7.00	1035	10	10	6	4	21224.2600	8.0938	Identified	3218	3.3	b4b5b5░b7b8y1y9y10y11y12y13	132.7856	1778	177.43834249572	137.43834249572	0.1259	Green	34125	1839.0757	1839.0735	132.3147	7326
16	MA_10007370g0010	Regular	5847.6290	0.00	23219.5725	50	5	15	36.50	58166	17040.19	16964			Green	2307	0	3	Pass1	PepFrag1	None	3206.6620	TKPGIWEYVSVNANDLSIEQITVPEYLK	TKPGIWEYVSVNANDLSIEQITVPEYLK	58	28	4.16	1034	7	7	3	0	1432.4880	6.9231	Identified	1334	3.9	b6░b8░b11b19b23░y5y6y7y8y28	132.5063	3001	251.53801602143	127.692010680953	0.1220	Green	33031	3206.6771	3206.6706	125.4553	7099
16	MA_10007370g0010	Regular	5847.6290	0.00	23219.5725	50	5	15	36.50	58166	17040.19	16964			Green	2307 4059	0	4	Pass1	PepFrag1	None	937.4560	IQEGMFGR	IQEGMFGR	30	8	7.00	1032	3	3	2	0	2337.1030	7.1357		626	1.8	y5y6y7y7*	51.0645	850	108.485638983619	68.4856389836192	0.0469	Green	9277	937.4558	937.4569	51.2566	2728
16	MA_10007370g0010	Regular	5847.6290	0.00	23219.5725	50	5	15	36.50	58166	17040.19	16964			Green	2307 4059	0	5	Pass2	MissedCleavage	None	1179.5939	NKIQEGMFGR	NKIQEGMFGR	28	10	10.12	1036	9	9	6	2	4864.0480	7.4540		4695	3.4	b2b2*b3y1y5y6y7y7*y8y9y10y10*	42.9267	1081	127.343494529621	87.3434945296208	0.2367	Green	7789	1179.5956	1179.5962	47.3173	13770
16	MA_10007370g0010	Regular	5847.6290	0.00	23219.5725	50	5	15	36.50	58166	17040.19	16964			Green		0	6	Pass2	InSource	None	983.6037	PPFIGLAIR	STQEVVIVPPFIGLAIR	49	9	11.05	1035	4	4	2	0	1684.5160	0.0000	Identified	360	0.0	y5y6y8y9	132.7856	950	116.835647850589	76.8356478505889	0.0328	Green	34123	983.6000	983.6010	132.3121	1907
26511	MA_10016305g0010	Regular	398.6427	0.90	21308.1930	17	3	12	30.27	74285	63885	26296			Green	57650	1	1	Pass1	PepFrag1	Carbamidomethyl+C(5)	2144.0401	RKPQCGSNEEKPQESLEK	RKPQCGSNEEKPQESLEK	10	18	6.58	10492	7	7	2	0	1791.5500	5.8538	Identified	6610	5.8	b2b4b8b9b10b10░y7y9*y10*y18y18*	13.7081	1897	185.26975254628	52.6348762731401	0.4258	Yellow	1940	2144.0455	2144.0410	21.5892	31632
26511	MA_10016305g0010	Regular	398.6427	0.90	21308.1930	17	3	12	30.27	74285	63885	26296			Green	57650	0	2	Pass1	PepFrag1	None	1254.5597	GYDDSLNVESR	GYDDSLNVESR	74	11	3.70	10493	7	7	5	0	3772.8180	6.1773		3101	3.3	y2y3y5y6y7y8y9	35.7880	1099	128.753219007985	88.7532190079853	0.1475	Green	24154	1254.5646	1254.5630	37.2802	10958
26511	MA_10016305g0010	Regular	398.6427	0.90	21308.1930	17	3	12	30.27	74285	63885	26296			Green	57650	0	3	Pass2	MissedCleavage	Carbamidomethyl+C(23)	2934.4877	STLVPNQVETIVDVDKGQFGNACLTTK	STLVPNQVETIVDVDKGQFGNACLTTK	36	27	4.31	10494	3	3	1	0	733.3836	5.4659	Identified	16585	6.7	y11y22y22░y23	73.8617	2692	233.960749819818	115.973833213212	0.4267	Yellow	75378	2934.4861	2934.4868	72.4235	31695
42	MA_10018650g0010	Regular	115.1833	0.00	39703.3628	10	2	33	11.57	15986	23979	2628			Yellow		1	1	Pass1	PepFrag1	None	2507.2260	QGYQEKPSIISQEDSATNLAEAK	QGYQEKPSIISQEDSATNLAEAK	234	23	4.16	3980	7	7	4	0	1144.1550	5.1199	Missing	1465	4.4	b23y9y10y11y12y13y23	70.5612	2290	210.047067382777	100.031378255184	0.7276	Yellow	12204	2507.2290	2507.2262	62.4661	11632
42	MA_10018650g0010	Regular	115.1833	0.00	39703.3628	10	2	33	11.57	15986	23979	2628			Yellow		0	2	Pass1	PepFrag1	None	1794.0735	SAAAASSPALSLLLIPALK	SAAAASSPALSLLLIPALK	326	19	10.10	3981	3	3	2	0	815.5783	4.9729	Identified	1163	2.8	b13░y12y13y14	123.1740	1753	175.771143567208	135.771143567208	0.2724	Red	30348	1794.0743	1794.0727	131.9111	4354
49	MA_10019946g0010	Regular	304.3322	0.00	48110.1698	23	4	31	14.11	28620	17447.21	4574			Green		1	1	Pass1	PepFrag1	None	2098.1543	IGSGVYLPPVEEAAIADLKR	IGSGVYLPPVEEAAIADLKR	113	20	4.44	2280	5	5	1	1	3088.0900	5.9730	Identified	502	3.8	b7y5y8y12y13	98.3957	1989	191.212445661097	87.4749637740644	0.3130	Yellow	18066	2098.1499	2098.1500	102.4432	8957
49	MA_10019946g0010	Regular	304.3322	0.00	48110.1698	23	4	31	14.11	28620	17447.21	4574			Green	17356	0	2	Pass1	PepFrag1	None	1313.6347	YFWTMVNQPK	YFWTMVNQPK	185	10	9.72	2283	7	7	4	1	2687.1430	6.3692	Identified	1530	2.8	b2y2y4y5y6y7y8y8*	82.1263	1196	136.221948254149	96.2219482541493	0.2872	Green	14247	1313.6364	1313.6370	85.8002	8219
49	MA_10019946g0010	Regular	304.3322	0.00	48110.1698	23	4	31	14.11	28620	17447.21	4574			Green	17356	0	3	Pass1	PepFrag1	None	1067.6095	NALDLLPPSK	NALDLLPPSK	259	10	6.78	2282	6	6	2	1	3297.3530	6.4581	Identified	1642	2.6	b2b4y4y5y7y8	66.4914	1014	122.025783316807	82.0257833168072	0.2159	Green	11457	1067.6065	1067.6077	75.2823	6180
49	MA_10019946g0010	Regular	304.3322	0.00	48110.1698	23	4	31	14.11	28620	17447.21	4574			Green		0	4	Pass1	PepFrag1	None	2041.0964	VPVLETPEGAIFESNVIAR	VPVLETPEGAIFESNVIAR	50	19	3.96	2281	5	5	0	0	294.9522	4.9531	Identified	900	3.1	b6b8b11y6y19	118.2093	1921	186.829109633854	146.829109633854	0.1839	Red	18522	2041.0986	2041.0953	104.9531	5264
49	MA_10019946g0010	Regular	198.9984	0.00	48110.1698	15	4	31	12.68	18238	7730.57	3987			Green	17356	1	1	Pass1	PepFrag1	None	1313.6347	YFWTMVNQPK	YFWTMVNQPK	185	10	9.72	3818	4	4	2	0	1947.2810	6.3148	Missing	1094	2.6	y4y6y7y8	81.8781	1196	136.221948254149	96.2219482541493	0.3655	Green	21255	1313.6374	1313.6376	84.5979	6666
49	MA_10019946g0010	Regular	198.9984	0.00	48110.1698	15	4	31	12.68	18238	7730.57	3987			Green	17356	0	2	Pass1	PepFrag1	None	1067.6095	NALDLLPPSK	NALDLLPPSK	259	10	6.78	3817	3	3	1	0	2878.7420	6.4846	Identified	1082	2.4	y4y7y8	66.6033	1014	122.025783316807	82.0257833168072	0.2888	Green	17546	1067.6059	1067.6068	74.1753	5267
49	MA_10019946g0010	Regular	198.9984	0.00	48110.1698	15	4	31	12.68	18238	7730.57	3987			Green		0	3	Pass1	PepFrag1	None	2041.0964	VPVLETPEGAIFESNVIAR	VPVLETPEGAIFESNVIAR	50	19	3.96	3816	5	5	2	0	1319.5240	5.4193	Identified	1212	2.9	y6y7y13y14y18░y19y19*	115.7083	1921	186.829109633854	84.5527397559026	0.2437	Yellow	27769	2041.0992	2041.0987	104.0847	4444
49	MA_10019946g0010	Regular	198.9984	0.00	48110.1698	15	4	31	12.68	18238	7730.57	3987			Green		0	4	Pass1	PepFrag1	None	1494.8275	QADAVPPVVQTNKK	QADAVPPVVQTNKK	204	14	9.88	3815	3	3	1	0	703.5808	5.1462	Identified	599	1.9	y6y8y9	35.5213	1407	151.80603337255	61.2040222483665	0.1020	Yellow	4958	1494.8257	1494.8267	39.4952	1861
76	MA_100296g0010	Regular	1445.2140	0.00	23896.3600	23	4	10	19.70	114449	106095	23473			Green		1	1	Pass1	PepFrag1	None	1486.6961	EYSLNDFSGWLR	EYSLNDFSGWLR	44	12	4.07	3081	5	5	0	0	943.8104	6.1348		3588	5.8	b2░b6b12y4y6░y7y9y10*	76.4311	1325	145.849032667542	105.849032667542	0.4289	Green	80743	1486.6977	1486.6971	83.2294	49090
76	MA_100296g0010	Regular	1445.2140	0.00	23896.3600	23	4	10	19.70	114449	106095	23473			Green		0	2	Pass1	PepFrag1	Carbamidomethyl+C(2);Carbamidomethyl+C(9)	1258.5151	NCLSSSTSCSR	NCLSSSTSCSR	69	11	8.30	3078	7	7	4	2	12970.9700	7.2729		13134	5.1	b2b3b4*y5y7y7░y8y9y10	21.3490	998	120.738746218848	80.7387462188479	0.3322	Green	1952	1258.5195	1258.5182	22.0536	38017
76	MA_100296g0010	Regular	1445.2140	0.00	23896.3600	23	4	10	19.70	114449	106095	23473			Green		0	3	Pass1	PepFrag1	None	1065.5323	AQTQDLFSR	AQTQDLFSR	188	9	7.00	3079	7	7	5	1	14128.6300	7.3100		5457	3.7	b2b2*y2y3y4y5y6y6*y7	39.3227	959	117.572396964229	77.5723969642285	0.1659	Green	23022	1065.5365	1065.5348	39.1093	18988
76	MA_100296g0010	Regular	1445.2140	0.00	23896.3600	23	4	10	19.70	114449	106095	23473			Green		0	4	Pass1	PepFrag1	None	857.5091	AGLLENLK	AGLLENLK	150	8	7.00	3080	3	3	2	0	1526.8070	6.3437		655	2.2	y5y6y7	47.4053	827	106.519709630716	66.519709630716	0.0446	Green	36599	857.5096	857.5077	49.5447	5107
76	MA_100296g0010	Regular	1445.2140	0.00	23896.3600	23	4	10	19.70	114449	106095	23473			Green		0	5	Pass2	InSource	None	616.3665	LENLK	AGLLENLK	153	5	7.00	3080	0	0	0	0	86.4203	0.0000		0	0.0		47.4053	588	84.8550808472105	129.710161694421	0.0144	Green	36632	616.3659	616.3667	49.5681	1650
76	MA_100296g0010	Regular	1445.2140	0.00	23896.3600	23	4	10	19.70	114449	106095	23473			Green		0	6	Pass2	InSource	None	866.4367	TQDLFSR	AQTQDLFSR	190	7	7.00	3079	1	1	0	0	352.1783	0.0000		639	0.0	y7	39.3227	778	102.269476338066	164.538952676133	0.0140	Green	23008	866.4349	866.4369	39.1010	1597
76	MA_100296g0010	Regular	1545.4960	0.00	23896.3600	34	6	10	17.24	149812	115110	31253			Green		1	1	Pass1	PepFrag1	None	1486.6961	EYSLNDFSGWLR	EYSLNDFSGWLR	44	12	4.07	6615	10	10	6	2	11735.6100	7.2586		20787	6.9	b2b2░b3░b6b6░y1y2y5y6y7y8y8*y9y10	73.2565	1325	145.849032667542	105.849032667542	0.5214	Green	89019	1486.6984	1486.6976	83.2523	78115
76	MA_100296g0010	Regular	1545.4960	0.00	23896.3600	34	6	10	17.24	149812	115110	31253			Green		0	2	Pass1	PepFrag1	None	1065.5323	AQTQDLFSR	AQTQDLFSR	188	9	7.00	6612	7	7	5	1	12579.8700	7.2887		5030	4.3	b2b2*b3b4░y2y3y4y5y6y7░y8*	37.4262	959	117.572396964229	77.5723969642285	0.1918	Green	26939	1065.5359	1065.5340	38.9571	28737
76	MA_100296g0010	Regular	1545.4960	0.00	23896.3600	34	6	10	17.24	149812	115110	31253			Green		0	3	Pass1	PepFrag1	None	857.5091	AGLLENLK	AGLLENLK	150	8	7.00	6613	5	5	4	0	6460.2360	6.9993		1304	2.6	y3y4y5y6y7	46.6791	827	106.519709630716	66.519709630716	0.0551	Green	42215	857.5105	857.5085	49.4530	8258
76	MA_100296g0010	Regular	1545.4960	0.00	23896.3600	34	6	10	17.24	149812	115110	31253			Green		0	4	Pass1	PepFrag1	None	1904.9290	VYREYSLNDFSGWLR	VYREYSLNDFSGWLR	41	15	7.00	6614	5	5	1	1	533.8450	5.9165		461	2.5	b6b9b10y2y6	74.5596	1719	173.490974042038	75.6606493613589	0.0250	Yellow	80530	1904.9374	1904.9348	76.4451	3738
76	MA_100296g0010	Regular	1545.4960	0.00	23896.3600	34	6	10	17.24	149812	115110	31253			Green		0	5	Pass2	MissedCleavage	None	2198.0890	VYREYSLNDFSGWLRHR	VYREYSLNDFSGWLRHR	41	17	9.59	6616	2	2	0	0	673.9518	6.0177		846	2.0	b5b8b10*y16░	60.7695	1985	190.955999751274	87.3039998341826	0.0119	Green	58122	2198.0831	2198.0811	60.1608	1779
76	MA_100296g0010	Regular	1545.4960	0.00	23896.3600	34	6	10	17.24	149812	115110	31253			Green		0	6	Pass2	VarMod	Deamidation+Q(5)	1194.6113	KAQTQDLFSR	KAQTQDLFSR	187	10	10.12	6617	4	4	0	0	1029.0160	6.2015		2556	4.3	b1b8░y5y7y10	30.0353	1094	128.362406008244	88.3624060082445	0.1730	Green	2664	1194.6120	1194.6103	22.2895	25915
76	MA_100296g0010	Regular	1545.4960	0.00	23896.3600	34	6	10	17.24	149812	115110	31253			Green		0	7	Pass2	InSource	None	616.3665	LENLK	AGLLENLK	153	5	7.00	6613	1	1	0	0	25.2915	0.0000		269	0.0	b2b2░	46.6791	588	84.8550808472105	129.710161694421	0.0218	Green	42248	616.3682	616.3689	49.4758	3270
76	MA_100296g0010	Regular	1549.6490	0.00	23896.3600	19	2	10	10.34	40797	58888.5	12025			Green		1	1	Pass1	PepFrag1	None	1486.6961	EYSLNDFSGWLR	EYSLNDFSGWLR	44	12	4.07	2264	11	11	8	2	20607.7400	7.5043		8654	4.9	b2b2░b3b3░y1y2y4y5y6y7y8y8*y9y9*y10	106.5790	1325	145.849032667542	105.849032667542	0.7514	Green	27660	1486.6946	1486.6947	113.2148	30653
76	MA_100296g0010	Regular	1549.6490	0.00	23896.3600	19	2	10	10.34	40797	58888.5	12025			Green		0	2	Pass1	PepFrag1	None	1065.5323	AQTQDLFSR	AQTQDLFSR	188	9	7.00	2263	7	7	5	1	7476.2190	7.0639		2813	2.8	b2b2*y2y3y4y5y6y6*y7y7░y8*	46.1209	959	117.572396964229	77.5723969642285	0.2109	Green	8744	1065.5321	1065.5335	52.7032	8606
76	MA_100296g0010	Regular	1549.6490	0.00	23896.3600	19	2	10	10.34	40797	58888.5	12025			Green		0	3	Pass2	InSource	None	866.4367	TQDLFSR	AQTQDLFSR	190	7	7.00	2263	1	1	0	0	133.9004	0.0000		558	0.0	y7	46.1209	778	102.269476338066	164.538952676133	0.0377	Green	8741	866.4361	866.4354	52.6965	1538
76	MA_100296g0010	Regular	1247.6880	0.00	23896.3600	22	3	10	11.82	39599	39599	10227			Green		1	1	Pass1	PepFrag1	None	1486.6961	EYSLNDFSGWLR	EYSLNDFSGWLR	44	12	4.07	2749	11	11	8	1	14298.4000	7.2514		8081	4.8	b2b2░b3b3░b4░b6░y1y2y3y4y5y6y7y8y8░y9*y10y10*	104.4149	1325	145.849032667542	105.849032667542	0.7460	Green	30348	1486.6963	1486.6956	113.0970	29540
76	MA_100296g0010	Regular	1247.6880	0.00	23896.3600	22	3	10	11.82	39599	39599	10227			Green		0	2	Pass1	PepFrag1	None	1065.5323	AQTQDLFSR	AQTQDLFSR	188	9	7.00	2747	7	7	5	1	8234.9340	7.0118		1861	2.7	b2b2*y2y3y4y5y6y7y8*	44.7520	959	117.572396964229	77.5723969642285	0.2056	Green	10356	1065.5319	1065.5322	52.5746	8142
76	MA_100296g0010	Regular	1247.6880	0.00	23896.3600	22	3	10	11.82	39599	39599	10227			Green		0	3	Pass1	PepFrag1	None	1904.9290	VYREYSLNDFSGWLR	VYREYSLNDFSGWLR	41	15	7.00	2748	4	4	1	0	505.7026	5.8000		285	1.9	b6y1y5y6	101.9289	1719	173.490974042038	75.6606493613589	0.0484	Yellow	28136	1904.9236	1904.9236	104.7979	1917
76	MA_100296g0010	Regular	1845.6980	0.00	23896.3600	32	4	10	15.76	55776	50481	16438			Green		1	1	Pass1	PepFrag1	None	1486.6961	EYSLNDFSGWLR	EYSLNDFSGWLR	44	12	4.07	3171	12	12	10	2	20091.2400	7.5692		11226	5.2	b2b2░b3b3░b4░y1y2y3y4y5y6y7y8y9y10	102.4634	1325	145.849032667542	105.849032667542	0.6388	Green	39761	1486.6973	1486.6969	112.2902	35632
76	MA_100296g0010	Regular	1845.6980	0.00	23896.3600	32	4	10	15.76	55776	50481	16438			Green		0	2	Pass1	PepFrag1	None	1065.5323	AQTQDLFSR	AQTQDLFSR	188	9	7.00	3168	7	7	5	1	9844.1660	7.2593		3190	3.0	b2b2*b6*y2y3y4y5y6y7	47.1016	959	117.572396964229	77.5723969642285	0.1912	Green	14146	1065.5321	1065.5330	52.1647	10663
76	MA_100296g0010	Regular	1845.6980	0.00	23896.3600	32	4	10	15.76	55776	50481	16438			Green		0	3	Pass1	PepFrag1	None	1904.9290	VYREYSLNDFSGWLR	VYREYSLNDFSGWLR	41	15	7.00	3170	8	8	5	0	2620.5720	6.6846		814	2.6	b5b6y1y4y5y6y7y8	100.1875	1719	173.490974042038	75.6606493613589	0.0751	Green	36883	1904.9249	1904.9255	103.7385	4186
76	MA_100296g0010	Regular	1845.6980	0.00	23896.3600	32	4	10	15.76	55776	50481	16438			Green		0	4	Pass1	PepFrag1	None	857.5091	AGLLENLK	AGLLENLK	150	8	7.00	3169	4	4	1	1	709.4683	6.1171		434	1.9	b3b4y4y8	62.1353	827	106.519709630716	173.039419261432	0.0642	Green	22218	857.5105	857.5095	69.2052	3582
76	MA_100296g0010	Regular	1845.6980	0.00	23896.3600	32	4	10	15.76	55776	50481	16438			Green		0	5	Pass2	InSource	None	866.4367	TQDLFSR	AQTQDLFSR	190	7	7.00	3168	1	1	0	0	128.5726	0.0000		774	0.0	y7	47.1016	778	102.269476338066	164.538952676133	0.0307	Green	14142	866.4375	866.4364	52.1586	1713
76	MA_100296g0010	Regular	387.0353	0.00	23896.3600	16	3	10	11.82	18182	18182	3921			Green		1	1	Pass1	PepFrag1	None	1486.6961	EYSLNDFSGWLR	EYSLNDFSGWLR	44	12	4.07	2196	6	6	2	0	3146.1800	6.0855		2112	3.3	b3░y2y4y5y7y8y10	99.8294	1325	145.849032667542	105.849032667542	0.5593	Green	19989	1486.6985	1486.6985	113.0918	10170
76	MA_100296g0010	Regular	387.0353	0.00	23896.3600	16	3	10	11.82	18182	18182	3921			Green		0	2	Pass1	PepFrag1	None	1065.5323	AQTQDLFSR	AQTQDLFSR	188	9	7.00	2194	7	7	5	1	3578.1560	6.1414		1576	2.5	b2y2y3y4y5y6y6*y7	45.1152	959	117.572396964229	77.5723969642285	0.3436	Green	5930	1065.5319	1065.5332	52.4423	6248
76	MA_100296g0010	Regular	387.0353	0.00	23896.3600	16	3	10	11.82	18182	18182	3921			Green		0	3	Pass1	PepFrag1	None	1904.9290	VYREYSLNDFSGWLR	VYREYSLNDFSGWLR	41	15	7.00	2195	3	3	2	0	574.0404	5.3467		233	1.9	y4y5y6	97.3990	1719	173.490974042038	75.6606493613589	0.0970	Yellow	18555	1904.9345	1904.9355	105.1048	1764
76	MA_100296g0010	Regular	1560.3700	0.00	23896.3600	26	3	10	11.82	39537	39537	11453			Green		1	1	Pass1	PepFrag1	None	1486.6961	EYSLNDFSGWLR	EYSLNDFSGWLR	44	12	4.07	2265	9	9	6	1	14652.7500	7.3591		6480	4.4	b2░b3b3░b4░b6░y2y4y5y6y7y7░y8y8*y9y10y10*	102.7262	1325	145.849032667542	105.849032667542	0.5601	Green	30057	1486.6988	1486.6983	112.1400	22144
76	MA_100296g0010	Regular	1560.3700	0.00	23896.3600	26	3	10	11.82	39537	39537	11453			Green		0	2	Pass1	PepFrag1	None	1065.5323	AQTQDLFSR	AQTQDLFSR	188	9	7.00	2263	8	8	5	2	9438.1390	7.1681		2695	2.8	b2b2*b7b9*y2y3y4y5y6y6*y7y8*	46.0183	959	117.572396964229	77.5723969642285	0.2231	Green	9436	1065.5311	1065.5320	51.6429	8821
76	MA_100296g0010	Regular	1560.3700	0.00	23896.3600	26	3	10	11.82	39537	39537	11453			Green		0	3	Pass1	PepFrag1	None	1904.9290	VYREYSLNDFSGWLR	VYREYSLNDFSGWLR	41	15	7.00	2264	9	9	5	2	3731.9300	6.7652		2278	3.3	b6b7b9b11*y4y5y6y7y8y9*y15	98.2122	1719	173.490974042038	75.6606493613589	0.2168	Green	27573	1904.9272	1904.9272	103.4335	8572
76	MA_100296g0010	Regular	887.2571	0.00	23896.3600	19	3	10	11.82	16993	16993	4508			Green		1	1	Pass1	PepFrag1	None	1486.6961	EYSLNDFSGWLR	EYSLNDFSGWLR	44	12	4.07	2121	8	8	6	0	5473.5610	6.6863		2190	2.8	b3░y1y4y5y6y7y8y9y10	104.1659	1325	145.849032667542	105.849032667542	0.4035	Green	24261	1486.7002	1486.6991	112.3056	6856
76	MA_100296g0010	Regular	887.2571	0.00	23896.3600	19	3	10	11.82	16993	16993	4508			Green		0	2	Pass1	PepFrag1	None	1065.5323	AQTQDLFSR	AQTQDLFSR	188	9	7.00	2119	6	6	4	1	11203.7000	6.9974		1476	2.5	b2b2*y3y4y5y6y7	48.5507	959	117.572396964229	77.5723969642285	0.3627	Green	7811	1065.5320	1065.5325	51.7157	6164
76	MA_100296g0010	Regular	887.2571	0.00	23896.3600	19	3	10	11.82	16993	16993	4508			Green		0	3	Pass1	PepFrag1	None	1904.9290	VYREYSLNDFSGWLR	VYREYSLNDFSGWLR	41	15	7.00	2120	5	5	2	1	906.4776	5.9054		842	2.5	b5░b6b7b9y5y6	91.3898	1719	173.490974042038	75.6606493613589	0.2338	Yellow	22517	1904.9326	1904.9324	103.7122	3973
77	MA_10029964g0010	Regular	493.5999	0.00	11846.5277	12	1	9	11.88	29933	0	8166			Green	304 4786 4787	1	1	Pass1	PepFrag1	None	1488.6853	THPEELETEEFK	THPEELETEEFK	68	12	4.08	4914	11	11	5	2	4154.4660	6.5017	Identified	7971	4.5	b2b5b10y2y5y6y6░y8y9y10y11y12	53.3397	1333	146.435508778444	106.435508778444	0.8083	Green	12801	1488.6863	1488.6859	49.6474	24196
77	MA_10029964g0010	Regular	493.5999	0.00	11846.5277	12	1	9	11.88	29933	0	8166			Green	304 4786 4787	0	2	Pass2	InSource	None	653.3141	TEEFK	THPEELETEEFK	75	5	4.26	4914	1	1	0	0	32.8684	0.0000		94	0.0	b2	53.3397	581	84.1802844888816	128.360568977763	0.0600	Green	12797	653.3159	653.3160	49.6406	1797
77	MA_10029964g0010	Regular	493.5999	0.00	11846.5277	12	1	9	11.88	29933	0	8166			Green	304 4786 4787	0	3	Pass2	NeutralLoss_H2O	None	1470.6747	THPEELETEEFK	THPEELETEEFK	68	12	4.08	4914	0	0	0	0	608.4417	0.0000	Missing	101	0.0	y5░	53.3397	1333	146.435508778444	57.6236725189628	0.1316	Green	12807	1470.6742	1470.6762	49.6515	3940
85	MA_10034665g0010	Regular	794.7953	0.00	22849.1611	12	1	12	5.31	23346	62076	4990			Green		1	1	Pass1	PepFrag1	None	1212.5929	MVTGDNIYTAK	MVTGDNIYTAK	2	11	6.78	3200	10	10	7	1	14956.6000	7.0751		4424	4.1	b2y1y2y3y4y6y7y8y9y9░y10	46.8091	1117	130.155267655168	90.1552676551683	0.8863	Green	8666	1212.5948	1212.5949	48.3350	20692
85	MA_10034665g0010	Regular	794.7953	0.00	22849.1611	12	1	12	5.31	23346	62076	4990			Green		0	2	Pass2	InSource	None	982.4840	TGDNIYTAK	MVTGDNIYTAK	4	9	6.78	3200	2	2	0	0	1487.7020	0.0000		566	0.0	y4y9	46.8091	888	111.695311775979	183.390623551957	0.1137	Green	8665	982.4872	982.4849	48.3328	2654
58624	MA_10035305g0010	Regular	945.2448	0.00	10326.7940	12	3	8	23.91	16154	0	2985			Green	58567	1	1	Pass1	PepFrag1	None	1300.7219	NIEIGVVGTDRK	NIEIGVVGTDRK	63	12	7.03	2041	6	6	1	1	4273.6100	6.6063		1076	3.0	b2b3b10b10*y1y5y10	39.8648	1226	138.490488654813	98.4904886548132	0.4887	Green	14201	1300.7250	1300.7232	40.9451	7895
58624	MA_10035305g0010	Regular	945.2448	0.00	10326.7940	12	3	8	23.91	16154	0	2985			Green	58567	0	2	Pass1	PepFrag1	None	1172.6270	NIEIGVVGTDR	NIEIGVVGTDR	63	11	4.07	2042	4	4	2	0	924.4185	5.9414		1287	2.4	y1y7y8y9	47.3790	1091	128.127632435719	88.1276324357192	0.2939	Green	19662	1172.6250	1172.6230	47.9579	4747
58624	MA_10035305g0010	Regular	945.2448	0.00	10326.7940	12	3	8	23.91	16154	0	2985			Green	58567	0	3	Pass1	PepFrag1	None	1051.5055	EGFEGQISGK	EGFEGQISGK	53	10	4.26	2040	2	2	0	0	755.0947	5.8535		622	2.1	b3░y6y7░y9	35.1122	943	116.261011208505	76.2610112085046	0.2174	Yellow	8662	1051.5048	1051.5027	33.8488	3512
58624	MA_10035305g0010	Regular	1054.2140	0.00	10326.7940	15	4	8	70.65	33642	31686	4709			Green		1	1	Pass1	PepFrag1	None	1172.6270	NIEIGVVGTDR	NIEIGVVGTDR	63	11	4.07	2828	1	1	0	0	57.9134	4.7857		1160	3.7	b2b6░b8*b9*b10*	46.5554	1091	128.127632435719	88.1276324357192	0.4459	Red	30494	1172.6226	1172.6211	44.5290	15000
58624	MA_10035305g0010	Regular	1054.2140	0.00	10326.7940	15	4	8	70.65	33642	31686	4709			Green		0	2	Pass1	PepFrag1	None	1300.7219	NIEIGVVGTDRK	NIEIGVVGTDRK	63	12	7.03	2826	6	6	2	1	6508.7520	6.8364		1840	3.3	b2y5y8y9y10y12	38.8132	1226	138.490488654813	98.4904886548132	0.3111	Green	24531	1300.7210	1300.7198	40.4464	10467
58624	MA_10035305g0010	Regular	1054.2140	0.00	10326.7940	15	4	8	70.65	33642	31686	4709			Green		0	3	Pass1	PepFrag1	Carbamidomethyl+C(1)	2072.9966	CVLGHMGSLELEMFQPPK	CVLGHMGSLELEMFQPPK	1	18	5.30	2827	5	5	0	0	1013.6430	6.0288	Missing	1076	3.2	b5y1y7y7*y9*y10░y11y16y17░	75.8629	1880	184.161227223324	144.161227223324	0.1849	Green	71896	2072.9940	2072.9963	75.4301	6219
58624	MA_10035305g0010	Regular	1054.2140	0.00	10326.7940	15	4	8	70.65	33642	31686	4709			Green		0	4	Pass2	MissedCleavage	Carbamidomethyl+C(2)	6061.8863	MCVLGHMGSLELEMFQPPKVPNIMNDHQVPPDLEYTEDMELDDAVHTAILTLK	MCVLGHMGSLELEMFQPPKVPNIMNDHQVPPDLEYTEDMELDDAVHTAILTLK	0	53	4.05	2829	3	3	0	0	531.0349	5.7481	Missing	633	3.1	b12░b13b43y9░y13░y43	77.0778	5594	380.985057097332	112.394022838933	0.0581	Yellow	170605	6061.9110	6061.9139	110.9779	1956
26615	MA_100379g0010	Regular	1088.2620	0.00	13350.0813	28	5	8	49.09	55481	38721	9229			Green		1	1	Pass1	PepFrag1	None	2021.9412	ITTMTADEYFAEYPELK	ITTMTADEYFAEYPELK	79	17	3.69	3590	10	10	6	0	7041.6960	6.8844	Identified	2817	4.1	b5b6░b7░b9░b17░y1y2y4y5y6y7y8y9y9░y13y16░	74.7781	1845	181.868386785726	141.868386785726	0.2326	Green	64345	2021.9404	2021.9427	69.9693	12907
26615	MA_100379g0010	Regular	1088.2620	0.00	13350.0813	28	5	8	49.09	55481	38721	9229			Green		0	2	Pass2	MissedCleavage	None	1218.6325	SLQESERLEK	SLQESERLEK	58	10	4.56	3592	4	4	0	0	1658.1500	6.2564		1305	3.7	b2b8b10y7y8*	28.6351	1118	130.232937517905	90.2329375179054	0.2941	Green	7064	1218.6343	1218.6329	26.8817	16319
26615	MA_100379g0010	Regular	1088.2620	0.00	13350.0813	28	5	8	49.09	55481	38721	9229			Green		0	3	Pass2	MissedCleavage	None	1774.7490	ARFDEEMKNDNWGY	ARFDEEMKNDNWGY	96	14	4.06	3594	7	7	1	1	1372.1760	6.1741		1201	3.8	b4b6b7b10░b11b11*y2y4y7	55.1670	1553	162.13394053698	68.0892936913197	0.2302	Green	38119	1774.7576	1774.7552	50.6976	12770
26615	MA_100379g0010	Regular	1088.2620	0.00	13350.0813	28	5	8	49.09	55481	38721	9229			Green		0	4	Pass2	MissedCleavage	None	1466.7890	YVDKVTPEYKPK	YVDKVTPEYKPK	32	12	9.42	3591	5	5	2	0	1224.4880	6.1247	Identified	1192	3.3	b7b7░y1y2y6y7	26.1905	1370	149.132859655726	59.4219064371506	0.1866	Green	9274	1466.7907	1466.7881	28.7683	10355
26615	MA_100379g0010	Regular	1088.2620	0.00	13350.0813	28	5	8	49.09	55481	38721	9229			Green		0	5	Pass2	MissedCleavage	None	2377.1744	KITTMTADEYFAEYPELKAR	KITTMTADEYFAEYPELKAR	78	20	4.65	3593	2	2	0	0	879.1951	5.9808	Missing	2714	2.6	b17░y11y17░y18	67.9855	2195	204.19698117885	96.1313207859003	0.0564	Yellow	64528	2377.1792	2377.1778	70.1134	3130
26615	MA_100379g0010	Regular	1817.1780	0.00	13350.0813	70	8	8	51.82	194197	80404.5	38530			Green		1	1	Pass1	PepFrag1	None	2021.9412	ITTMTADEYFAEYPELK	ITTMTADEYFAEYPELK	79	17	3.69	6109	16	16	12	3	8948.2570	7.2111	Identified	8766	6.0	b3b3░b4b12y1y4y5y6y7y8y9y10y11y12y13y14y15	77.6848	1845	181.868386785726	141.868386785726	0.1896	Green	72073	2021.9358	2021.9377	69.9515	36824
26615	MA_100379g0010	Regular	1817.1780	0.00	13350.0813	70	8	8	51.82	194197	80404.5	38530			Green		0	2	Pass1	PepFrag1	None	961.5353	VTPEYKPK	VTPEYKPK	36	8	9.63	6110	5	5	2	1	5971.1570	7.0355	Identified	3262	3.4	b2b7y4y5y6	4.9345	898	112.532299132043	72.5322991320433	0.0864	Green	2486	961.5372	961.5352	22.1064	16779
26615	MA_100379g0010	Regular	1817.1780	0.00	13350.0813	70	8	8	51.82	194197	80404.5	38530			Green		0	3	Pass2	MissedCleavage	None	1218.6325	SLQESERLEK	SLQESERLEK	58	10	4.56	6112	9	9	5	1	21298.0800	7.5877		10896	4.9	b3b8b9y4y6y7y8y8*y9y10	25.5798	1118	130.232937517905	90.2329375179054	0.1891	Green	8263	1218.6346	1218.6330	26.7232	36718
26615	MA_100379g0010	Regular	1817.1780	0.00	13350.0813	70	8	8	51.82	194197	80404.5	38530			Green		0	4	Pass2	MissedCleavage	None	1466.7890	YVDKVTPEYKPK	YVDKVTPEYKPK	32	12	9.42	6111	9	9	5	2	5164.7920	6.9725	Identified	2842	4.7	b4b5b6░y2y4y5y6y7y8y12	20.8912	1370	149.132859655726	59.4219064371506	0.1412	Green	10851	1466.7903	1466.7873	28.6234	27413
26615	MA_100379g0010	Regular	1817.1780	0.00	13350.0813	70	8	8	51.82	194197	80404.5	38530			Green		0	5	Pass2	MissedCleavage	None	1774.7490	ARFDEEMKNDNWGY	ARFDEEMKNDNWGY	96	14	4.06	6115	7	7	3	1	6843.3620	7.0947		3481	4.9	b5b6b11b11*b12b12*b13*y1y2y7y7*y14*	51.8338	1553	162.13394053698	68.0892936913197	0.1307	Green	43891	1774.7516	1774.7488	50.6416	25381
26615	MA_100379g0010	Regular	1817.1780	0.00	13350.0813	70	8	8	51.82	194197	80404.5	38530			Green		0	6	Pass2	MissedCleavage	None	1547.6107	FDEEMKNDNWGY	FDEEMKNDNWGY	98	12	3.59	6114	10	10	5	3	8903.3630	7.2090		2583	4.6	b2b3b4b8b9b9░b10b11*y1y2y8y10y12*	51.3603	1338	146.801460556337	106.801460556337	0.1285	Green	46186	1547.6133	1547.6126	52.1832	24948
26615	MA_100379g0010	Regular	1817.1780	0.00	13350.0813	70	8	8	51.82	194197	80404.5	38530			Green		0	7	Pass2	MissedCleavage	None	1659.8912	SLQESERLEKEIAK	SLQESERLEKEIAK	58	14	4.73	6113	4	4	2	0	3735.6640	6.8318		4633	3.8	b6y10y11y11░y12y12░	37.8747	1553	162.13394053698	68.0892936913197	0.0689	Green	25873	1659.8935	1659.8906	38.3147	13380
26615	MA_100379g0010	Regular	1817.1780	0.00	13350.0813	70	8	8	51.82	194197	80404.5	38530			Green		0	8	Pass2	VarMod	Oxidation+M(*)	1790.7439	ARFDEEMKNDNWGY	ARFDEEMKNDNWGY	96	14	4.06	6116	8	8	4	0	979.7747	6.2505		1737	3.0	b10b11b12y1y6y7y9*y13y14	51.8338	1553	162.13394053698	68.0892936913197	0.0337	Green	32157	1790.7463	1790.7435	42.5848	6549
26615	MA_100379g0010	Regular	1817.1780	0.00	13350.0813	70	8	8	51.82	194197	80404.5	38530			Green		0	9	Pass2	InSource	None	1536.6536	ARFDEEMKNDNW	ARFDEEMKNDNWGY	96	12	4.06	6115	0	0	0	0	474.3695	0.0000		69	0.0	y6*	51.8338	1364	148.697116799709	108.697116799709	0.0162	Green	43873	1536.6593	1536.6586	50.6313	3149
26615	MA_100379g0010	Regular	1817.1780	0.00	13350.0813	70	8	8	51.82	194197	80404.5	38530			Green		0	10	Pass2	InSource	None	761.4192	PEYKPK	VTPEYKPK	38	6	9.63	6110	2	2	0	0	103.0049	0.0000	Identified	261	0.0	y2y5	4.9345	700	95.3143581219424	55.3143581219424	0.0157	Green	2484	761.4206	761.4186	22.1055	3056
96	MA_100402g0010	Regular	5493.0710	0.00	39497.5196	59	6	31	16.86	340387	58320.36	88092			Green	193 460 1381 2283 4140 4141 4491 6265 7585 8023 8204 8635 9313 9503 9504 9520 10050 10121 11613 12651 12919 14818 15877 15895 16304 16589 17204 17262 17293 17575 18518 19050 19051 19174 19196 19261 19327 19403 20394 20613 20769 20816 21159 21511 21708 23888 24404 24453 25001 25135 25154 25188 47533	1	1	Pass1	PepFrag1	None	1065.5575	TLADYNIQK	TLADYNIQK	327	9	6.78	1173	7	7	3	2	14318.0700	7.9749		42604	7.2	b2b2░b3b3░b4░b6*y2y4*y5y6y6*y6░y7y9	36.9143	985	119.687957171905	79.687957171905	0.3405	Green	20247	1065.5565	1065.5548	37.1752	115896
96	MA_100402g0010	Regular	5493.0710	0.00	39497.5196	59	6	31	16.86	340387	58320.36	88092			Green	193 460 1381 2283 4140 4141 4491 6265 7585 8204 8635 9313 9520 10050 10121 12651 12919 14818 15877 15895 16091 16304 16437 16589 17262 17293 17575 18518 18534 19050 19051 19174 19196 19261 19327 19403 20394 20769 20816 21159 21511 21708 23993 24404 24453 25001 25135 25154 25188 47533	0	2	Pass1	PepFrag1	None	1067.6208	ESTLHLVLR	ESTLHLVLR	336	9	7.88	1174	7	7	5	2	11286.6600	7.8716		25762	6.3	b2░b3░b5b6b6░b7░y3y4y5y6y7	49.1236	1018	122.346482057929	82.3464820579293	0.2353	Green	34666	1067.6198	1067.6181	48.1241	80082
96	MA_100402g0010	Regular	5493.0710	0.00	39497.5196	59	6	31	16.86	340387	58320.36	88092			Green	193 460 1381 2283 4140 4141 4491 6265 7585 8204 8635 9313 10121 12651 12919 13610 14818 15895 16091 16304 16437 16589 17204 17262 17293 17575 18518 18534 19050 19051 19174 19196 19261 19327 19403 20769 21159 21708 24404 24453 25001 25135 25154 25188 44013 59692	0	3	Pass1	PepFrag1	None	1523.7812	IQDKEGIPPDQQR	IQDKEGIPPDQQR	302	13	4.31	1175	7	7	3	1	3795.3300	7.3983	Identified	3716	3.6	b5b6b6*b7y1y5y6y9	25.7579	1392	150.725173010307	60.4834486735383	0.0346	Green	6337	1523.7849	1523.7823	26.2648	11768
96	MA_100402g0010	Regular	5493.0710	0.00	39497.5196	59	6	31	16.86	340387	58320.36	88092			Green		0	4	Pass1	PepFrag1	None	1790.9018	TITLEVENSDTIDNVK	TITLEVENSDTIDNVK	56	16	3.59	1172	6	6	0	0	933.5858	6.7100		1730	1.9	b2b2░b5░b11y1y3y4*y10y11*y12░y13y13*	60.9943	1661	169.566239621622	129.566239621622	0.0048	Green	48618	1790.9094	1790.9102	58.4246	1623
96	MA_100402g0010	Regular	5493.0710	0.00	39497.5196	59	6	31	16.86	340387	58320.36	88092			Green	193 460 1381 2283 4140 4141 4491 6264 6265 7585 8204 8635 9313 10050 10121 12651 12919 14818 15877 15895 16304 16437 16589 17011 17204 17262 17293 17575 18518 18534 19050 19051 19174 19196 19261 19327 19403 20769 21159 21511 21708 23993 24404 24453 25001 25135 25154 25188 44013 47533	0	5	Pass2	PepFrag2	None	648.4079	LIFAGK	LIFAGK	315	6	10.10	1177	5	5	2	1	9173.5020	7.7816		1957	3.5	b2b3y2y4y5	40.0828	633	89.1309989971718	138.261997994344	0.0701	Green	22212	648.4075	648.4083	38.6002	23845
96	MA_100402g0010	Regular	5493.0710	0.00	39497.5196	59	6	31	16.86	340387	58320.36	88092			Green	193 460 1381 2283 4140 4141 4491 6265 7585 8204 8635 9313 9520 10050 10121 12651 12919 14818 15877 15895 16304 16589 17204 17262 17293 17575 18518 19050 19051 19174 19196 19261 19327 19403 20394 20769 20816 21159 21708 24404 24453 25001 25135 25154 25188	0	6	Pass2	MissedCleavage	None	1763.8923	QLEDGRTLADYNIQK	QLEDGRTLADYNIQK	321	15	4.31	1176	2	2	0	0	388.7196	6.4087		1458	4.2	b3*b4*b7*b7░b9*b10*y2y7░y8y8*y10░y13░	51.0432	1619	166.695624348183	71.1304162321223	0.0463	Green	28017	1763.8966	1763.8942	42.9287	15751
96	MA_100402g0010	Regular	5493.0710	0.00	39497.5196	59	6	31	16.86	340387	58320.36	88092			Green	193 460 1381 2283 4140 4141 4491 6265 7585 8023 8204 8635 9313 9503 9504 9520 10050 10121 11613 12651 12919 14818 15877 15895 16304 16589 17204 17262 17293 17575 18518 19050 19051 19174 19196 19261 19327 19403 20394 20613 20769 20816 21159 21511 21708 23888 24404 24453 25001 25135 25154 25188 47533	0	7	Pass2	InSource	None	851.4258	ADYNIQK	TLADYNIQK	329	7	6.78	1173	4	4	1	0	1166.6540	0.0000		1296	0.0	b2b3b4*b5y2*y3	36.9143	768	101.391243059154	162.782486118308	0.0950	Green	20248	851.4230	851.4249	37.1760	32326
96	MA_100402g0010	Regular	5493.0710	0.00	39497.5196	59	6	31	16.86	340387	58320.36	88092			Green	193 460 1381 2283 4140 4141 4491 6264 6265 7585 8204 8635 9313 10050 10121 12651 12919 14818 15877 15895 16304 16437 16589 17011 17204 17262 17293 17575 18518 18534 19050 19051 19174 19196 19261 19327 19403 20769 21159 21511 21708 23993 24404 24453 25001 25135 25154 25188 44013 47533	0	8	Pass2	InSource	None	422.2398	FAGK	LIFAGK	317	4	10.10	1177	3	3	1	1	11777.4700	0.0000		1588	0.0	b2y2y3	40.0828	385	63.9833223524601	87.9666447049202	0.0544	Green	22226	422.2407	422.2408	38.6065	18532
96	MA_100402g0010	Regular	5493.0710	0.00	39497.5196	59	6	31	16.86	340387	58320.36	88092			Green	193 460 1381 2283 4140 4141 4491 6264 6265 7585 8204 8635 9313 10050 10121 12651 12919 14818 15877 15895 16304 16437 16589 17011 17204 17262 17293 17575 18518 18534 19050 19051 19174 19196 19261 19327 19403 20769 21159 21511 21708 23993 24404 24453 25001 25135 25154 25188 44013 47533	0	9	Pass2	InSource	None	535.3239	IFAGK	LIFAGK	316	5	10.10	1177	2	2	1	0	761.1612	0.0000		1033	0.0	y2y3	40.0828	509	77.0734540626853	114.146908125371	0.0451	Green	22191	535.3221	535.3225	38.5905	15348
96	MA_100402g0010	Regular	5493.0710	0.00	39497.5196	59	6	31	16.86	340387	58320.36	88092			Green	193 460 1381 2283 4140 4141 4491 6265 7585 8023 8204 8635 9313 9503 9504 9520 10050 10121 11613 12651 12919 14818 15877 15895 16304 16589 17204 17262 17293 17575 18518 19050 19051 19174 19196 19261 19327 19403 20394 20613 20769 20816 21159 21511 21708 23888 24404 24453 25001 25135 25154 25188 47533	0	10	Pass2	InSource	None	780.3886	DYNIQK	TLADYNIQK	330	6	6.78	1173	0	0	0	0	114.5851	0.0000		0	0.0		36.9143	701	95.4051121015843	150.810224203169	0.0164	Green	20251	780.3856	780.3871	37.1769	5579
96	MA_100402g0010	Regular	5493.0710	0.00	39497.5196	59	6	31	16.86	340387	58320.36	88092			Green	193 460 1381 2283 4140 4141 4491 6265 7585 8204 8635 9313 9520 10050 10121 12651 12919 14818 15877 15895 16091 16304 16437 16589 17262 17293 17575 18518 18534 19050 19051 19174 19196 19261 19327 19403 20394 20769 20816 21159 21511 21708 23993 24404 24453 25001 25135 25154 25188 47533	0	11	Pass2	InSource	None	637.4144	HLVLR	ESTLHLVLR	340	5	11.05	1174	2	2	0	0	113.7908	0.0000		741	0.0	b2y5	49.1236	619	87.8119052679424	135.623810535885	0.0141	Green	34669	637.4141	637.4149	48.1250	4797
96	MA_100402g0010	Regular	5493.0710	0.00	39497.5196	59	6	31	16.86	340387	58320.36	88092			Green	193 460 1381 2283 4140 4141 4491 6265 7585 8204 8635 9313 9520 10050 10121 12651 12919 14818 15877 15895 16091 16304 16437 16589 17262 17293 17575 18518 18534 19050 19051 19174 19196 19261 19327 19403 20394 20769 20816 21159 21511 21708 23993 24404 24453 25001 25135 25154 25188 47533	0	12	Pass2	InSource	None	851.5461	TLHLVLR	ESTLHLVLR	338	7	11.05	1174	3	3	0	1	1529.0590	0.0000		850	0.0	b3y4y6	49.1236	836	107.291129952809	67.2911299528087	0.0138	Green	34709	851.5470	851.5452	48.1517	4704
96	MA_100402g0010	Regular	5493.0710	0.00	39497.5196	59	6	31	16.86	340387	58320.36	88092			Green	193 460 1381 2283 4140 4141 4491 6265 7585 8204 8635 9313 9520 10050 10121 12651 12919 14818 15877 15895 16091 16304 16437 16589 17262 17293 17575 18518 18534 19050 19051 19174 19196 19261 19327 19403 20394 20769 20816 21159 21511 21708 23993 24404 24453 25001 25135 25154 25188 47533	0	13	Pass2	InSource	None	750.4985	LHLVLR	ESTLHLVLR	339	6	11.05	1174	3	3	0	0	727.6187	0.0000		400	0.0	b2y3y5	49.1236	743	99.1787986449122	59.1787986449122	0.0097	Green	34659	750.5020	750.5001	48.1199	3312
96	MA_100402g0010	Regular	5493.0710	0.00	39497.5196	59	6	31	16.86	340387	58320.36	88092			Green	193 460 1381 2283 4140 4141 4491 6265 7585 8204 8635 9313 9520 10050 10121 12651 12919 14818 15877 15895 16091 16304 16437 16589 17262 17293 17575 18518 18534 19050 19051 19174 19196 19261 19327 19403 20394 20769 20816 21159 21511 21708 23993 24404 24453 25001 25135 25154 25188 47533	0	14	Pass2	InSource	None	500.3555	LVLR	ESTLHLVLR	341	4	11.05	1174	2	2	0	0	122.8023	0.0000		272	0.0	y1y4	49.1236	501	76.2637432829414	112.527486565883	0.0075	Green	34683	500.3559	500.3562	48.1347	2565
96	MA_100402g0010	Regular	5493.0710	0.00	39497.5196	59	6	31	16.86	340387	58320.36	88092			Green	193 460 1381 2283 4140 4141 4491 6265 7585 8204 8635 9313 9520 10050 10121 12651 12919 14818 15877 15895 16091 16304 16437 16589 17262 17293 17575 18518 18534 19050 19051 19174 19196 19261 19327 19403 20394 20769 20816 21159 21511 21708 23993 24404 24453 25001 25135 25154 25188 47533	0	15	Pass2	NeutralLoss_H2O	None	1049.6102	ESTLHLVLR	ESTLHLVLR	336	9	7.88	1174	6	6	2	0	1499.2970	0.0000		4685	0.0	b2b3b4░b5░y2y4y5y7░y8	49.1236	1018	122.346482057929	82.3464820579293	0.0125	Green	34687	1049.6082	1049.6065	48.1382	4259
96	MA_100402g0010	Regular	1927.9350	0.00	39497.5196	48	6	31	18.57	186921	0	47688			Green	193 460 1381 2283 4140 4141 4491 6265 7585 8023 8204 8635 9313 9503 9504 9520 10050 10121 11613 12651 12919 14818 15877 15895 16304 16589 17204 17262 17293 17575 18518 19050 19051 19174 19196 19261 19327 19403 20394 20613 20769 20816 21159 21511 21708 23888 24404 24453 25001 25135 25154 25188 47533	1	1	Pass1	PepFrag1	None	1065.5575	TLADYNIQK	TLADYNIQK	327	9	6.78	1100	7	7	5	2	6915.8650	7.1707		24279	6.0	b2b3b6░y2*y4y4*y5y6y6*y7y7*y8y8*	34.4086	985	119.687957171905	79.687957171905	0.3819	Green	12841	1065.5569	1065.5550	37.1809	71378
96	MA_100402g0010	Regular	1927.9350	0.00	39497.5196	48	6	31	18.57	186921	0	47688			Green	193 460 1381 2283 4140 4141 4491 6265 7585 8204 8635 9313 9520 10050 10121 12651 12919 14818 15877 15895 16091 16304 16437 16589 17262 17293 17575 18518 18534 19050 19051 19174 19196 19261 19327 19403 20394 20769 20816 21159 21511 21708 23993 24404 24453 25001 25135 25154 25188 47533	0	2	Pass1	PepFrag1	None	1067.6208	ESTLHLVLR	ESTLHLVLR	336	9	7.88	1101	4	4	1	0	2002.0200	6.6324		9072	4.8	b2░b8y4y5y7y7░	44.8993	1018	122.346482057929	82.3464820579293	0.2092	Green	22438	1067.6221	1067.6203	48.3357	39095
96	MA_100402g0010	Regular	1927.9350	0.00	39497.5196	48	6	31	18.57	186921	0	47688			Green	193 460 1381 2283 4140 4141 4491 6265 7585 8204 8635 9313 10121 12651 12919 13610 14818 15895 16091 16304 16437 16589 17204 17262 17293 17575 18518 18534 19050 19051 19174 19196 19261 19327 19403 20769 21159 21708 24404 24453 25001 25135 25154 25188 44013 44029 59692	0	3	Pass1	PepFrag1	None	1523.7812	IQDKEGIPPDQQR	IQDKEGIPPDQQR	302	13	4.31	1099	7	7	2	1	2887.0310	6.7913	Identified	2695	3.4	b5b7y1y3*y4y5y6y9	22.6684	1392	150.725173010307	60.4834486735383	0.0562	Green	3361	1523.7819	1523.7790	25.2177	10505
96	MA_100402g0010	Regular	1927.9350	0.00	39497.5196	48	6	31	18.57	186921	0	47688			Green	193 460 1381 2283 4140 4141 4491 6265 7585 8204 8635 9313 9520 10050 10121 12651 12919 14818 15877 15895 16304 16589 17204 17262 17293 17575 18518 19050 19051 19174 19196 19261 19327 19403 20394 20769 20816 21159 21708 24404 24453 25001 25135 25154 25188	0	4	Pass2	MissedCleavage	None	1763.8923	QLEDGRTLADYNIQK	QLEDGRTLADYNIQK	321	15	4.31	1102	4	4	0	0	812.3201	6.2406		892	5.2	b7░y1y4y6y12*y15	49.2209	1619	166.695624348183	71.1304162321223	0.1496	Green	17958	1763.8962	1763.8935	43.0131	27959
96	MA_100402g0010	Regular	1927.9350	0.00	39497.5196	48	6	31	18.57	186921	0	47688			Green		0	5	Pass2	MissedCleavage	None	2474.2984	TITLEVENSDTIDNVKAKIQDK	TITLEVENSDTIDNVKAKIQDK	56	22	4.20	1098	2	2	0	0	287.0451	5.7430		356	2.8	b6b9b9░y15░	52.2922	2327	212.303533789442	66.1517668947209	0.0199	Yellow	25138	2474.2805	2474.2805	51.5643	3712
96	MA_100402g0010	Regular	1927.9350	0.00	39497.5196	48	6	31	18.57	186921	0	47688			Green	193 460 1381 2283 4140 4141 4491 6265 7585 8204 8635 9313 10121 12651 12919 14818 15895 16304 16589 17204 17262 17293 17575 18518 19050 19051 19174 19196 19261 19327 19403 20769 21159 21708 24404 24453 25001 25135 25154 25188 44013 44029	0	6	Pass2	VarMod	Deamidation+Q(*)	2368.2255	EGIPPDQQRLIFAGKQLEDGR	EGIPPDQQRLIFAGKQLEDGR	306	21	4.56	1103	2	2	0	0	107.8310	5.3636	Missing	584	4.1	b5░b6b8*b11░y21	58.5159	2195	204.19698117885	62.0984905894252	0.0584	Yellow	33987	2368.2204	2368.2204	61.7291	10925
96	MA_100402g0010	Regular	1927.9350	0.00	39497.5196	48	6	31	18.57	186921	0	47688			Green	193 460 1381 2283 4140 4141 4491 6265 7585 8023 8204 8635 9313 9503 9504 9520 10050 10121 11613 12651 12919 14818 15877 15895 16304 16589 17204 17262 17293 17575 18518 19050 19051 19174 19196 19261 19327 19403 20394 20613 20769 20816 21159 21511 21708 23888 24404 24453 25001 25135 25154 25188 47533	0	7	Pass2	InSource	None	851.4258	ADYNIQK	TLADYNIQK	329	7	6.78	1100	4	4	1	1	853.0261	0.0000		420	0.0	b5y2y3y5	34.4086	768	101.391243059154	162.782486118308	0.0719	Green	12850	851.4234	851.4252	37.1930	13446
96	MA_100402g0010	Regular	1927.9350	0.00	39497.5196	48	6	31	18.57	186921	0	47688			Green	193 460 1381 2283 4140 4141 4491 6265 7585 8204 8635 9313 9520 10050 10121 12651 12919 14818 15877 15895 16091 16304 16437 16589 17262 17293 17575 18518 18534 19050 19051 19174 19196 19261 19327 19403 20394 20769 20816 21159 21511 21708 23993 24404 24453 25001 25135 25154 25188 47533	0	8	Pass2	InSource	None	851.5461	TLHLVLR	ESTLHLVLR	338	7	11.05	1101	2	2	1	0	733.5165	0.0000		422	0.0	y4y5	44.8993	836	107.291129952809	67.2911299528087	0.0109	Green	22436	851.5459	851.5438	48.3331	2043
96	MA_100402g0010	Regular	1927.9350	0.00	39497.5196	48	6	31	18.57	186921	0	47688			Green	193 460 1381 2283 4140 4141 4491 6265 7585 8023 8204 8635 9313 9503 9504 9520 10050 10121 11613 12651 12919 14818 15877 15895 16304 16589 17204 17262 17293 17575 18518 19050 19051 19174 19196 19261 19327 19403 20394 20613 20769 20816 21159 21511 21708 23888 24404 24453 25001 25135 25154 25188 47533	0	9	Pass2	InSource	None	780.3886	DYNIQK	TLADYNIQK	330	6	6.78	1100	1	1	0	0	84.4425	0.0000		162	0.0	y6	34.4086	701	95.4051121015843	150.810224203169	0.0096	Green	12840	780.3842	780.3856	37.1808	1796
96	MA_100402g0010	Regular	1927.9350	0.00	39497.5196	48	6	31	18.57	186921	0	47688			Green	193 460 1381 2283 4140 4141 4491 6265 7585 8204 8635 9313 10121 12651 12919 13610 14818 15895 16091 16304 16437 16589 17204 17262 17293 17575 18518 18534 19050 19051 19174 19196 19261 19327 19403 20769 21159 21708 24404 24453 25001 25135 25154 25188 44013 44029 59692	0	10	Pass2	InSource	None	740.3686	PPDQQR	IQDKEGIPPDQQR	309	6	7.00	1099	2	2	1	0	1184.6770	0.0000	Identified	372	0.0	y4y5	22.6684	647	90.4404028107225	50.4404028107225	0.0096	Green	3380	740.3703	740.3684	25.2535	1791
96	MA_100402g0010	Regular	1927.9350	0.00	39497.5196	48	6	31	18.57	186921	0	47688			Green	193 460 1381 2283 4140 4141 4491 6265 7585 8204 8635 9313 9520 10050 10121 12651 12919 14818 15877 15895 16304 16589 17204 17262 17293 17575 18518 19050 19051 19174 19196 19261 19327 19403 20394 20769 20816 21159 21708 24404 24453 25001 25135 25154 25188	0	11	Pass2	NeutralLoss_H2O	None	1745.8817	QLEDGRTLADYNIQK	QLEDGRTLADYNIQK	321	15	4.31	1102	5	5	0	0	521.7940	0.0000		3801	0.0	b2*b10*b10░b12░b13*b15*y2y5y7y11y13y13░	49.2209	1619	166.695624348183	71.1304162321223	0.0130	Green	17946	1745.8837	1745.8810	42.9991	2434
96	MA_100402g0010	Regular	1927.9350	0.00	39497.5196	48	6	31	18.57	186921	0	47688			Green	193 460 1381 2283 4140 4141 4491 6265 7585 8204 8635 9313 9520 10050 10121 12651 12919 14818 15877 15895 16091 16304 16437 16589 17262 17293 17575 18518 18534 19050 19051 19174 19196 19261 19327 19403 20394 20769 20816 21159 21511 21708 23993 24404 24453 25001 25135 25154 25188 47533	0	12	Pass2	NeutralLoss_H2O	None	1049.6102	ESTLHLVLR	ESTLHLVLR	336	9	7.88	1101	8	8	4	1	8136.0000	0.0000		4633	0.0	b2b3b3░b5░b7░y1y2y3y4y6y8	44.8993	1018	122.346482057929	82.3464820579293	0.0098	Green	22440	1049.6101	1049.6082	48.3373	1837
96	MA_100402g0010	Regular	19522.9000	0.00	39497.5196	96	8	31	30.00	616305	0	215165			Green	193 460 1381 2283 4140 4141 4491 6265 7585 8023 8204 8635 9313 9503 9504 9520 10050 10121 11613 12651 12919 14818 15877 15895 16304 16589 17204 17262 17293 17575 18518 19050 19051 19174 19196 19261 19327 19403 20394 20613 20769 20816 21159 21511 21708 23888 24404 24453 25001 25135 25154 25188 47533	1	1	Pass1	PepFrag1	None	1065.5575	TLADYNIQK	TLADYNIQK	99	9	6.78	1059	13	13	9	5	63486.6600	9.2145		88476	8.8	b2b3b3░b4b4░b6b6*b7b9y2y2*y3y3*y4y4*y5y6y6*y7y7*y7░y8	35.5396	985	119.687957171905	79.687957171905	0.3329	Green	23772	1065.5585	1065.5566	37.0461	205183
96	MA_100402g0010	Regular	19522.9000	0.00	39497.5196	96	8	31	30.00	616305	0	215165			Green	193 460 1381 2283 4140 4141 4491 6265 7585 8204 8635 9313 9520 10050 10121 12651 12919 14818 15877 15895 16091 16304 16437 16589 17262 17293 17575 18518 18534 19050 19051 19174 19196 19261 19327 19403 20394 20769 20816 21159 21511 21708 23993 24404 24453 25001 25135 25154 25188 47533	0	2	Pass1	PepFrag1	None	1067.6208	ESTLHLVLR	ESTLHLVLR	108	9	7.88	1060	13	13	10	4	37697.1500	8.9881		77105	7.8	b2b2░b3b3░b4b5b5░b6b6░b7b7░b8░b9b9░y4y5y6y7y7░y8y8░y9	47.7451	1018	122.346482057929	82.3464820579293	0.2386	Green	39944	1067.6202	1067.6183	47.9444	147067
96	MA_100402g0010	Regular	19522.9000	0.00	39497.5196	96	8	31	30.00	616305	0	215165			Green	193 460 1381 2283 4140 4141 4491 6264 6265 7585 8204 8635 9313 10050 10121 12651 12919 14818 15877 15895 16304 16437 16589 17204 17262 17293 17575 18518 18534 19050 19051 19174 19196 19261 19327 19403 20769 21159 21511 21708 23993 24404 24453 25001 25135 25154 25188 38147 44013 44029 47533	0	3	Pass1	PepFrag1	None	648.4079	LIFAGK	LIFAGK	315	6	10.10	1065	5	5	3	2	22627.9800	8.7665		5345	4.0	b2b3y2y3y4	42.7125	633	89.1309989971718	138.261997994344	0.0878	Green	26028	648.4071	648.4079	38.4307	54109
96	MA_100402g0010	Regular	19522.9000	0.00	39497.5196	96	8	31	30.00	616305	0	215165			Green	193 460 1381 2283 4140 4141 4491 6265 7585 8204 8635 9313 10121 12651 12919 13610 14818 15895 16091 16304 16437 16589 17204 17262 17293 17575 18518 18534 19050 19051 19174 19196 19261 19327 19403 20769 21159 21708 24404 24453 25001 25135 25154 25188 44013 44029 59692	0	4	Pass1	PepFrag1	None	1523.7812	IQDKEGIPPDQQR	IQDKEGIPPDQQR	74	13	4.31	1063	12	12	5	4	12081.4900	8.4940	Identified	11968	5.1	b2b3*b4b5b6b6*b7b13░y1y2*y3y5y5░y6y6*y7y9y11	25.1454	1392	150.725173010307	60.4834486735383	0.0501	Green	6291	1523.7833	1523.7803	25.2785	30867
96	MA_100402g0010	Regular	19522.9000	0.00	39497.5196	96	8	31	30.00	616305	0	215165			Green	193 460 1381 2283 4140 4141 4491 6265 7585 8635 9313 9520 10050 10121 12651 12919 14818 15895 16304 16589 17262 17293 17575 18518 19050 19051 19174 19196 19261 19327 19403 20394 20769 20816 21159 21511 21708 24404 24453 25001 25135 25154 25188 47533	0	5	Pass1	PepFrag1	None	2114.1604	TLADYNIQKESTLHLVLR	TLADYNIQKESTLHLVLR	327	18	7.74	1061	5	5	0	0	478.2738	7.0915		852	3.5	b2b6b6░b12y11y16*y18	69.5720	2003	192.1086560229	56.0543280114498	0.0126	Green	59245	2114.1725	2114.1679	60.9126	7764
96	MA_100402g0010	Regular	19522.9000	0.00	39497.5196	96	8	31	30.00	616305	0	215165			Green	193 460 1381 2283 4140 4141 4491 6265 7585 8204 8635 9313 9520 10050 10121 12651 12919 14818 15877 15895 16304 16589 17204 17262 17293 17575 18518 19050 19051 19174 19196 19261 19327 19403 20394 20769 20816 21159 21708 24404 24453 25001 25135 25154 25188	0	6	Pass2	MissedCleavage	None	1763.8923	QLEDGRTLADYNIQK	QLEDGRTLADYNIQK	321	15	4.31	1062	5	5	2	0	1958.4770	7.7038		2451	4.6	b7b9b12*b13░y2*y11y12y13y13░	49.2458	1619	166.695624348183	71.1304162321223	0.0327	Green	32565	1763.8974	1763.8946	42.8533	20158
96	MA_100402g0010	Regular	19522.9000	0.00	39497.5196	96	8	31	30.00	616305	0	215165			Green		0	7	Pass2	MissedCleavage	None	3151.6555	GGMQIFVKTLTGKTITLEVENSDTIDNVK	GGMQIFVKTLTGKTITLEVENSDTIDNVK	119	29	4.56	1058	0	0	0	0	591.4914	7.0625		519	4.2	b20░y5*y7*y12░	84.4211	2987	250.755104553328	85.3775522766641	0.0134	Green	80202	3151.6550	3151.6529	76.1914	8287
96	MA_100402g0010	Regular	19522.9000	0.00	39497.5196	96	8	31	30.00	616305	0	215165			Green	193 460 1381 2283 4140 4141 4491 6265 7585 8204 8635 9313 10121 12651 12919 14818 15895 16304 16437 16589 17204 17262 17575 18518 18534 19050 19051 19174 19196 19261 19327 19403 20769 21159 21708 24404 24453 25001 25135 25154 25188 44029 59692	0	8	Pass2	MissedCleavage	None	1722.9133	AKIQDKEGIPPDQQR	AKIQDKEGIPPDQQR	300	15	7.05	1064	4	4	1	1	4345.9460	8.0499	Identified	3385	2.6	b9y3y5y6	23.1780	1594	164.975142526904	69.9834283512694	0.0066	Green	5369	1722.9149	1722.9121	24.5742	4090
96	MA_100402g0010	Regular	19522.9000	0.00	39497.5196	96	8	31	30.00	616305	0	215165			Green	193 460 1381 2283 4140 4141 4491 6265 7585 8204 8635 9313 9520 10050 10121 12651 12919 14818 15877 15895 16091 16304 16437 16589 17262 17293 17575 18518 18534 19050 19051 19174 19196 19261 19327 19403 20394 20769 20816 21159 21511 21708 23993 24404 24453 25001 25135 25154 25188 47533	0	9	Pass2	InSource	None	938.5782	STLHLVLR	ESTLHLVLR	109	8	11.05	1060	4	4	1	0	401.7087	0.0000		1176	0.0	b2b4b5y8	47.7451	909	113.449405129335	73.4494051293349	0.0442	Green	39956	938.5758	938.5738	47.9509	27219
96	MA_100402g0010	Regular	19522.9000	0.00	39497.5196	96	8	31	30.00	616305	0	215165			Green	193 460 1381 2283 4140 4141 4491 6264 6265 7585 8204 8635 9313 10050 10121 12651 12919 14818 15877 15895 16304 16437 16589 17204 17262 17293 17575 18518 18534 19050 19051 19174 19196 19261 19327 19403 20769 21159 21511 21708 23993 24404 24453 25001 25135 25154 25188 38147 44013 44029 47533	0	10	Pass2	InSource	None	422.2398	FAGK	LIFAGK	317	4	10.10	1065	5	5	3	1	14468.7400	0.0000		3077	0.0	b2y1y2y3y4	42.7125	385	63.9833223524601	87.9666447049202	0.0439	Green	26025	422.2404	422.2407	38.4301	27047
96	MA_100402g0010	Regular	19522.9000	0.00	39497.5196	96	8	31	30.00	616305	0	215165			Green	193 460 1381 2283 4140 4141 4491 6265 7585 8023 8204 8635 9313 9503 9504 9520 10050 10121 11613 12651 12919 14818 15877 15895 16304 16589 17204 17262 17293 17575 18518 19050 19051 19174 19196 19261 19327 19403 20394 20613 20769 20816 21159 21511 21708 23888 24404 24453 25001 25135 25154 25188 47533	0	11	Pass2	InSource	None	780.3886	DYNIQK	TLADYNIQK	102	6	6.78	1059	7	7	4	3	8523.1370	0.0000		2094	0.0	b2b3b4y2y2*y3y4y6	35.5396	701	95.4051121015843	150.810224203169	0.0270	Green	23784	780.3862	780.3874	37.0527	16628
96	MA_100402g0010	Regular	19522.9000	0.00	39497.5196	96	8	31	30.00	616305	0	215165			Green	193 460 1381 2283 4140 4141 4491 6265 7585 8204 8635 9313 9520 10050 10121 12651 12919 14818 15877 15895 16091 16304 16437 16589 17262 17293 17575 18518 18534 19050 19051 19174 19196 19261 19327 19403 20394 20769 20816 21159 21511 21708 23993 24404 24453 25001 25135 25154 25188 47533	0	12	Pass2	InSource	None	851.5461	TLHLVLR	ESTLHLVLR	110	7	11.05	1060	7	7	5	2	16838.8000	0.0000		6868	0.0	b2b3y2y3y4y5y6	47.7451	836	107.291129952809	67.2911299528087	0.0266	Green	39962	851.5485	851.5465	47.9539	16364
96	MA_100402g0010	Regular	19522.9000	0.00	39497.5196	96	8	31	30.00	616305	0	215165			Green	193 460 1381 2283 4140 4141 4491 6265 7585 8204 8635 9313 9520 10050 10121 12651 12919 14818 15877 15895 16091 16304 16437 16589 17262 17293 17575 18518 18534 19050 19051 19174 19196 19261 19327 19403 20394 20769 20816 21159 21511 21708 23993 24404 24453 25001 25135 25154 25188 47533	0	13	Pass2	InSource	None	637.4144	HLVLR	ESTLHLVLR	112	5	11.05	1060	4	4	1	0	10166.4800	0.0000		2156	0.0	b3b4y3y5	47.7451	619	87.8119052679424	135.623810535885	0.0253	Green	39942	637.4140	637.4148	47.9415	15596
96	MA_100402g0010	Regular	19522.9000	0.00	39497.5196	96	8	31	30.00	616305	0	215165			Green	193 460 1381 2283 4140 4141 4491 6265 7585 8204 8635 9313 9520 10050 10121 12651 12919 14818 15877 15895 16091 16304 16437 16589 17262 17293 17575 18518 18534 19050 19051 19174 19196 19261 19327 19403 20394 20769 20816 21159 21511 21708 23993 24404 24453 25001 25135 25154 25188 47533	0	14	Pass2	InSource	None	500.3555	LVLR	ESTLHLVLR	113	4	11.05	1060	2	2	0	0	258.2100	0.0000		578	0.0	y1y4	47.7451	501	76.2637432829414	112.527486565883	0.0126	Green	39958	500.3557	500.3561	47.9524	7765
96	MA_100402g0010	Regular	19522.9000	0.00	39497.5196	96	8	31	30.00	616305	0	215165			Green	193 460 1381 2283 4140 4141 4491 6265 7585 8204 8635 9313 10121 12651 12919 13610 14818 15895 16091 16304 16437 16589 17204 17262 17293 17575 18518 18534 19050 19051 19174 19196 19261 19327 19403 20769 21159 21708 24404 24453 25001 25135 25154 25188 44013 44029 59692	0	15	Pass2	InSource	None	643.3158	PDQQR	IQDKEGIPPDQQR	82	5	7.00	1063	2	2	0	0	1722.6050	0.0000	Missing	248	0.0	b3y3	25.1454	557	81.8458062035088	123.691612407018	0.0075	Green	6202	643.3168	643.3176	25.2137	4607
96	MA_100402g0010	Regular	19522.9000	0.00	39497.5196	96	8	31	30.00	616305	0	215165			Green	193 460 1381 2283 4140 4141 4491 6265 7585 8204 8635 9313 9520 10050 10121 12651 12919 14818 15877 15895 16091 16304 16437 16589 17262 17293 17575 18518 18534 19050 19051 19174 19196 19261 19327 19403 20394 20769 20816 21159 21511 21708 23993 24404 24453 25001 25135 25154 25188 47533	0	16	Pass2	InSource	None	750.4985	LHLVLR	ESTLHLVLR	111	6	11.05	1060	2	2	0	0	564.1600	0.0000		1299	0.0	b3y6	47.7451	743	99.1787986449122	158.357597289824	0.0068	Green	39936	750.4960	750.4971	47.9378	4195
96	MA_100402g0010	Regular	19522.9000	0.00	39497.5196	96	8	31	30.00	616305	0	215165			Green	193 460 1381 2283 4140 4141 4491 6265 7585 8023 8204 8635 9313 9503 9504 9520 10050 10121 11613 12651 12919 14818 15877 15895 16304 16589 17204 17262 17293 17575 18518 19050 19051 19174 19196 19261 19327 19403 20394 20613 20769 20816 21159 21511 21708 23888 24404 24453 25001 25135 25154 25188 47533	0	17	Pass2	InSource	None	665.3617	YNIQK	TLADYNIQK	103	5	9.72	1059	2	2	0	0	31.9226	0.0000		293	0.0	b2y1y2*	35.5396	610	86.9586637479435	133.917327495887	0.0049	Green	23773	665.3622	665.3631	37.0464	3026
96	MA_100402g0010	Regular	19522.9000	0.00	39497.5196	96	8	31	30.00	616305	0	215165			Green	193 460 1381 2283 4140 4141 4491 6265 7585 8204 8635 9313 10121 12651 12919 13610 14818 15895 16091 16304 16437 16589 17204 17262 17293 17575 18518 18534 19050 19051 19174 19196 19261 19327 19403 20769 21159 21708 24404 24453 25001 25135 25154 25188 44013 44029 59692	0	18	Pass2	InSource	None	784.4199	IQDKEGI	IQDKEGIPPDQQR	74	7	4.07	1063	0	0	0	0	205.0350	0.0000		0	0.0		25.1454	745	99.3566978948762	158.713395789752	0.0049	Green	6163	784.4181	784.4193	25.1836	2995
96	MA_100402g0010	Regular	19522.9000	0.00	39497.5196	96	8	31	30.00	616305	0	215165			Green	193 460 1381 2283 4140 4141 4491 6265 7585 8204 8635 9313 9520 10050 10121 12651 12919 14818 15877 15895 16091 16304 16437 16589 17262 17293 17575 18518 18534 19050 19051 19174 19196 19261 19327 19403 20394 20769 20816 21159 21511 21708 23993 24404 24453 25001 25135 25154 25188 47533	0	19	Pass2	InSource	None	663.3461	ESTLHL	ESTLHLVLR	108	6	5.13	1060	0	0	0	0	154.8121	0.0000		0	0.0		47.7451	641	89.8803980730476	139.760796146095	0.0040	Green	39941	663.3456	663.3464	47.9401	2467
96	MA_100402g0010	Regular	19522.9000	0.00	39497.5196	96	8	31	30.00	616305	0	215165			Green	193 460 1381 2283 4140 4141 4491 6265 7585 8204 8635 9313 9520 10050 10121 12651 12919 14818 15877 15895 16091 16304 16437 16589 17262 17293 17575 18518 18534 19050 19051 19174 19196 19261 19327 19403 20394 20769 20816 21159 21511 21708 23993 24404 24453 25001 25135 25154 25188 47533	0	20	Pass2	NeutralLoss_H2O	None	1049.6102	ESTLHLVLR	ESTLHLVLR	108	9	7.88	1060	4	4	2	0	2839.5040	0.0000		7275	0.0	y1y3y4y5	47.7451	1018	122.346482057929	82.3464820579293	0.0176	Green	39957	1049.6105	1049.6085	47.9517	10871
96	MA_100402g0010	Regular	2549.1260	0.00	39497.5196	33	5	31	14.86	184312	0	33342			Green	193 460 1381 2283 4140 4141 4491 6265 7585 8023 8204 8635 9313 9503 9504 9520 10050 10121 11613 12651 12919 14818 15877 15895 16304 16589 17204 17262 17293 17575 18518 19050 19051 19174 19196 19261 19327 19403 20394 20613 20769 20816 21159 21511 21708 23888 24404 24453 25001 25135 25154 25188 47533	1	1	Pass1	PepFrag1	None	1065.5575	TLADYNIQK	TLADYNIQK	327	9	6.78	1006	7	7	3	0	10394.0500	7.7251		7455	6.8	b2b3b6░y1y3y4y5y6*y7*y8	38.7729	985	119.687957171905	79.687957171905	0.5328	Green	11232	1065.5560	1065.5539	37.3356	98210
96	MA_100402g0010	Regular	2549.1260	0.00	39497.5196	33	5	31	14.86	184312	0	33342			Green	193 460 1381 2283 4140 4141 4491 6265 7585 8204 8635 9313 9520 10050 10121 12651 12919 14818 15877 15895 16091 16304 16437 16589 17262 17293 17575 18518 18534 19050 19051 19174 19196 19261 19327 19403 20394 20769 20816 21159 21511 21708 23993 24404 24453 25001 25135 25154 25188 47533	0	2	Pass1	PepFrag1	None	1067.6208	ESTLHLVLR	ESTLHLVLR	108	9	7.88	1007	4	4	3	0	1478.4110	6.8781		12351	5.4	b3░b5░y4y5y6y7y7░	48.0263	1018	122.346482057929	82.3464820579293	0.2869	Green	19970	1067.6207	1067.6186	48.3472	52876
96	MA_100402g0010	Regular	2549.1260	0.00	39497.5196	33	5	31	14.86	184312	0	33342			Green	193 460 1381 2283 4140 4141 4491 6265 7585 8204 8635 9313 10121 12651 12919 13610 14818 15895 16091 16304 16437 16589 17204 17262 17293 17575 18518 18534 19050 19051 19174 19196 19261 19327 19403 20769 21159 21708 24404 24453 25001 25135 25154 25188 44013 59692	0	3	Pass1	PepFrag1	None	1523.7812	IQDKEGIPPDQQR	IQDKEGIPPDQQR	74	13	4.31	1005	5	5	3	1	3747.8770	7.2821	Identified	5199	3.7	b6b7y4y5y5*y6	27.4802	1392	150.725173010307	60.4834486735383	0.0706	Green	2809	1523.7865	1523.7841	25.3912	13021
96	MA_100402g0010	Regular	2549.1260	0.00	39497.5196	33	5	31	14.86	184312	0	33342			Green	193 460 1381 2283 4140 4141 4491 6265 7585 8204 8635 9313 9520 10050 10121 12651 12919 14818 15877 15895 16304 16589 17204 17262 17293 17575 18518 19050 19051 19174 19196 19261 19327 19403 20394 20769 20816 21159 21708 24404 24453 25001 25135 25154 25188	0	4	Pass2	MissedCleavage	None	1763.8923	QLEDGRTLADYNIQK	QLEDGRTLADYNIQK	321	15	4.31	1009	3	3	0	0	478.1333	6.3879		1839	2.6	b2b6░b7*b8*b8░b13░b14y5*y14	46.6701	1619	166.695624348183	126.695624348183	0.0233	Green	28254	1763.8946	1763.8943	58.8972	4291
96	MA_100402g0010	Regular	2549.1260	0.00	39497.5196	33	5	31	14.86	184312	0	33342			Green	193 460 1381 2283 4140 4141 4491 6265 7585 8204 8635 9313 10121 12651 12919 14818 15895 16304 16437 16589 17204 17262 17575 18518 18534 19050 19051 19174 19196 19261 19327 19403 20769 21159 21708 24404 24453 25001 25135 25154 25188 59692	0	5	Pass2	MissedCleavage	None	1722.9133	AKIQDKEGIPPDQQR	AKIQDKEGIPPDQQR	300	15	7.05	1008	3	3	1	1	2519.2610	7.1096	Identified	1749	2.0	b9y5y6	27.8713	1594	164.975142526904	69.9834283512694	0.0118	Green	2434	1722.9169	1722.9145	24.7494	2176
96	MA_100402g0010	Regular	2549.1260	0.00	39497.5196	33	5	31	14.86	184312	0	33342			Green	193 460 1381 2283 4140 4141 4491 6265 7585 8204 8635 9313 9520 10050 10121 12651 12919 14818 15877 15895 16091 16304 16437 16589 17262 17293 17575 18518 18534 19050 19051 19174 19196 19261 19327 19403 20394 20769 20816 21159 21511 21708 23993 24404 24453 25001 25135 25154 25188 47533	0	6	Pass2	InSource	None	851.5461	TLHLVLR	ESTLHLVLR	110	7	11.05	1007	3	3	2	0	937.0184	0.0000		1420	0.0	y3y4y5	48.0263	836	107.291129952809	67.2911299528087	0.0190	Green	19985	851.5465	851.5443	48.3647	3501
96	MA_100402g0010	Regular	2549.1260	0.00	39497.5196	33	5	31	14.86	184312	0	33342			Green	193 460 1381 2283 4140 4141 4491 6265 7585 8204 8635 9313 10121 12651 12919 13610 14818 15895 16091 16304 16437 16589 17204 17262 17293 17575 18518 18534 19050 19051 19174 19196 19261 19327 19403 20769 21159 21708 24404 24453 25001 25135 25154 25188 44013 59692	0	7	Pass2	InSource	None	740.3686	PPDQQR	IQDKEGIPPDQQR	81	6	7.00	1005	0	0	0	0	112.0476	0.0000	Missing	0	0.0		27.4802	647	90.4404028107225	50.4404028107225	0.0158	Green	2797	740.3708	740.3686	25.3757	2914
96	MA_100402g0010	Regular	2549.1260	0.00	39497.5196	33	5	31	14.86	184312	0	33342			Green	193 460 1381 2283 4140 4141 4491 6265 7585 8204 8635 9313 9520 10050 10121 12651 12919 14818 15877 15895 16091 16304 16437 16589 17262 17293 17575 18518 18534 19050 19051 19174 19196 19261 19327 19403 20394 20769 20816 21159 21511 21708 23993 24404 24453 25001 25135 25154 25188 47533	0	8	Pass2	InSource	None	637.4144	HLVLR	ESTLHLVLR	112	5	11.05	1007	1	1	0	0	135.2425	0.0000		490	0.0	y5	48.0263	619	87.8119052679424	135.623810535885	0.0154	Green	19956	637.4146	637.4151	48.3302	2842
96	MA_100402g0010	Regular	2549.1260	0.00	39497.5196	33	5	31	14.86	184312	0	33342			Green	193 460 1381 2283 4140 4141 4491 6265 7585 8204 8635 9313 10121 12651 12919 13610 14818 15895 16091 16304 16437 16589 17204 17262 17293 17575 18518 18534 19050 19051 19174 19196 19261 19327 19403 20769 21159 21708 24404 24453 25001 25135 25154 25188 44013 59692	0	9	Pass2	InSource	None	643.3158	PDQQR	IQDKEGIPPDQQR	82	5	7.00	1005	1	1	0	0	76.9421	0.0000	Identified	157	0.0	y5	27.4802	557	81.8458062035088	123.691612407018	0.0087	Green	2826	643.3160	643.3166	25.4266	1598
96	MA_100402g0010	Regular	2549.1260	0.00	39497.5196	33	5	31	14.86	184312	0	33342			Green	193 460 1381 2283 4140 4141 4491 6265 7585 8204 8635 9313 9520 10050 10121 12651 12919 14818 15877 15895 16091 16304 16437 16589 17262 17293 17575 18518 18534 19050 19051 19174 19196 19261 19327 19403 20394 20769 20816 21159 21511 21708 23993 24404 24453 25001 25135 25154 25188 47533	0	10	Pass2	NeutralLoss_H2O	None	1049.6102	ESTLHLVLR	ESTLHLVLR	108	9	7.88	1007	6	6	2	2	8789.3010	0.0000		2682	0.0	b2░b3b5b6y3y4y8	48.0263	1018	122.346482057929	82.3464820579293	0.0156	Green	19961	1049.6099	1049.6077	48.3344	2883
96	MA_100402g0010	Regular	6738.4920	0.00	39497.5196	54	4	31	10.57	304836	0	44613			Green	193 460 1381 2283 4140 4141 4491 6265 7585 8204 8635 9313 9520 10050 10121 11613 12651 12919 14818 15877 15895 16304 16589 17204 17262 17293 17575 18518 19050 19051 19174 19196 19261 19327 19403 20394 20769 20816 21159 21511 21708 24404 24453 25001 25135 25154 25188 47533	1	1	Pass1	PepFrag1	None	1065.5575	TLADYNIQK	TLADYNIQK	327	9	6.78	618	9	9	5	1	10206.3700	8.1595		6413	6.9	b1░b2b3b6b7y4y5y6y6*y8y9	35.5020	985	119.687957171905	79.687957171905	0.3366	Green	19809	1065.5562	1065.5546	36.9430	102599
96	MA_100402g0010	Regular	6738.4920	0.00	39497.5196	54	4	31	10.57	304836	0	44613			Green	193 460 1381 2283 4140 4141 4491 6265 7585 8204 8635 9313 9520 10050 10121 12651 12919 14818 15877 15895 16091 16304 16437 16589 17262 17293 17575 18518 18534 19050 19051 19174 19196 19261 19327 19403 20394 20769 20816 21159 21511 21708 23993 24404 24453 25001 25135 25154 25188 47533	0	2	Pass1	PepFrag1	None	1067.6208	ESTLHLVLR	ESTLHLVLR	336	9	7.88	616	7	7	4	1	8457.7830	8.0779		19226	6.1	b3b5b5░b6░y5y6y7y8y9	45.1776	1018	122.346482057929	82.3464820579293	0.2408	Green	34184	1067.6185	1067.6169	47.7678	73412
96	MA_100402g0010	Regular	6738.4920	0.00	39497.5196	54	4	31	10.57	304836	0	44613			Green	193 460 1381 2283 4140 4141 4491 6264 6265 7585 8204 8635 9313 10050 10121 12651 12919 14818 15877 15895 16304 16437 16589 17204 17262 17293 17575 18518 18534 19050 19051 19174 19196 19261 19327 19403 20769 21159 21511 21708 23993 24404 24453 25001 25135 25154 25188 44013 44029 47533	0	3	Pass1	PepFrag1	None	648.4079	LIFAGK	LIFAGK	315	6	10.10	617	7	7	4	2	22472.5200	8.5023		5824	4.0	b2b3y1y2y3y4y6	38.7459	633	89.1309989971718	138.261997994344	0.1408	Green	21593	648.4079	648.4085	38.3492	42934
96	MA_100402g0010	Regular	6738.4920	0.00	39497.5196	54	4	31	10.57	304836	0	44613			Green	193 460 1381 2283 4140 4141 4491 6265 7585 8204 8635 9313 10121 12651 12919 13610 14818 15895 16091 16304 16437 16589 17204 17262 17293 17575 18518 18534 19050 19051 19174 19196 19261 19327 19403 20769 21159 21708 24404 24453 25001 25135 25154 25188 44013 44029 59692	0	4	Pass1	PepFrag1	None	1523.7812	IQDKEGIPPDQQR	IQDKEGIPPDQQR	302	13	4.31	615	8	8	0	2	7369.2930	8.0181	Identified	5260	4.1	b2b5b5░b7y1y3y6y6*y8*y9y11	24.2798	1392	150.725173010307	110.725173010307	0.0551	Green	5183	1523.7826	1523.7821	25.1674	16799
96	MA_100402g0010	Regular	6738.4920	0.00	39497.5196	54	4	31	10.57	304836	0	44613			Green	193 460 1381 2283 4140 4141 4491 6264 6265 7585 8204 8635 9313 10050 10121 12651 12919 14818 15877 15895 16304 16437 16589 17204 17262 17293 17575 18518 18534 19050 19051 19174 19196 19261 19327 19403 20769 21159 21511 21708 23993 24404 24453 25001 25135 25154 25188 44013 44029 47533	0	5	Pass2	InSource	None	422.2398	FAGK	LIFAGK	317	4	10.10	617	3	3	2	0	10213.5800	0.0000		1818	0.0	y2y3y4	38.7459	385	63.9833223524601	87.9666447049202	0.0672	Green	21637	422.2398	422.2399	38.3690	20487
96	MA_100402g0010	Regular	6738.4920	0.00	39497.5196	54	4	31	10.57	304836	0	44613			Green	193 460 1381 2283 4140 4141 4491 6265 7585 8204 8635 9313 9520 10050 10121 12651 12919 14818 15877 15895 16091 16304 16437 16589 17262 17293 17575 18518 18534 19050 19051 19174 19196 19261 19327 19403 20394 20769 20816 21159 21511 21708 23993 24404 24453 25001 25135 25154 25188 47533	0	6	Pass2	InSource	None	938.5782	STLHLVLR	ESTLHLVLR	337	8	11.05	616	0	0	0	0	158.3624	0.0000		0	0.0		45.1776	909	113.449405129335	73.4494051293349	0.0298	Green	34181	938.5783	938.5765	47.7663	9078
96	MA_100402g0010	Regular	6738.4920	0.00	39497.5196	54	4	31	10.57	304836	0	44613			Green	193 460 1381 2283 4140 4141 4491 6265 7585 8204 8635 9313 9520 10050 10121 11613 12651 12919 14818 15877 15895 16304 16589 17204 17262 17293 17575 18518 19050 19051 19174 19196 19261 19327 19403 20394 20769 20816 21159 21511 21708 24404 24453 25001 25135 25154 25188 47533	0	7	Pass2	InSource	None	780.3886	DYNIQK	TLADYNIQK	330	6	6.78	618	5	5	2	1	9195.1580	0.0000		1232	0.0	b2b3b4y2y2*y6	35.5020	701	95.4051121015843	150.810224203169	0.0258	Green	19808	780.3872	780.3882	36.9427	7857
96	MA_100402g0010	Regular	6738.4920	0.00	39497.5196	54	4	31	10.57	304836	0	44613			Green	193 460 1381 2283 4140 4141 4491 6265 7585 8204 8635 9313 9520 10050 10121 12651 12919 14818 15877 15895 16091 16304 16437 16589 17262 17293 17575 18518 18534 19050 19051 19174 19196 19261 19327 19403 20394 20769 20816 21159 21511 21708 23993 24404 24453 25001 25135 25154 25188 47533	0	8	Pass2	InSource	None	637.4144	HLVLR	ESTLHLVLR	340	5	11.05	616	3	3	1	0	2680.8300	0.0000		1231	0.0	b2b3y5	45.1776	619	87.8119052679424	135.623810535885	0.0252	Green	34179	637.4140	637.4145	47.7639	7692
96	MA_100402g0010	Regular	6738.4920	0.00	39497.5196	54	4	31	10.57	304836	0	44613			Green	193 460 1381 2283 4140 4141 4491 6265 7585 8204 8635 9313 10121 12651 12919 13610 14818 15895 16091 16304 16437 16589 17204 17262 17293 17575 18518 18534 19050 19051 19174 19196 19261 19327 19403 20769 21159 21708 24404 24453 25001 25135 25154 25188 44013 44029 59692	0	9	Pass2	InSource	None	740.3686	PPDQQR	IQDKEGIPPDQQR	309	6	7.00	615	2	2	0	0	166.5077	0.0000	Identified	1158	0.0	b6y6	24.2798	647	90.4404028107225	50.4404028107225	0.0248	Green	5165	740.3703	740.3685	25.1524	7567
96	MA_100402g0010	Regular	6738.4920	0.00	39497.5196	54	4	31	10.57	304836	0	44613			Green	193 460 1381 2283 4140 4141 4491 6265 7585 8204 8635 9313 9520 10050 10121 12651 12919 14818 15877 15895 16091 16304 16437 16589 17262 17293 17575 18518 18534 19050 19051 19174 19196 19261 19327 19403 20394 20769 20816 21159 21511 21708 23993 24404 24453 25001 25135 25154 25188 47533	0	10	Pass2	InSource	None	851.5461	TLHLVLR	ESTLHLVLR	338	7	11.05	616	4	4	1	1	5870.3840	0.0000		1224	0.0	b3y1y4y5	45.1776	836	107.291129952809	67.2911299528087	0.0162	Green	34178	851.5466	851.5448	47.7638	4934
96	MA_100402g0010	Regular	6738.4920	0.00	39497.5196	54	4	31	10.57	304836	0	44613			Green	193 460 1381 2283 4140 4141 4491 6265 7585 8204 8635 9313 9520 10050 10121 12651 12919 14818 15877 15895 16091 16304 16437 16589 17262 17293 17575 18518 18534 19050 19051 19174 19196 19261 19327 19403 20394 20769 20816 21159 21511 21708 23993 24404 24453 25001 25135 25154 25188 47533	0	11	Pass2	InSource	None	750.4985	LHLVLR	ESTLHLVLR	339	6	11.05	616	3	3	0	1	918.4181	0.0000		711	0.0	b3y3y6	45.1776	743	99.1787986449122	59.1787986449122	0.0145	Green	34191	750.4984	750.4966	47.7711	4419
96	MA_100402g0010	Regular	6738.4920	0.00	39497.5196	54	4	31	10.57	304836	0	44613			Green	193 460 1381 2283 4140 4141 4491 6265 7585 8204 8635 9313 10121 12651 12919 13610 14818 15895 16091 16304 16437 16589 17204 17262 17293 17575 18518 18534 19050 19051 19174 19196 19261 19327 19403 20769 21159 21708 24404 24453 25001 25135 25154 25188 44013 44029 59692	0	12	Pass2	InSource	None	784.4199	IQDKEGI	IQDKEGIPPDQQR	302	7	4.07	615	0	0	0	0	306.9658	0.0000		51	0.0	y5░	24.2798	745	99.3566978948762	158.713395789752	0.0099	Green	5196	784.4185	784.4195	25.1812	3020
96	MA_100402g0010	Regular	6738.4920	0.00	39497.5196	54	4	31	10.57	304836	0	44613			Green	193 460 1381 2283 4140 4141 4491 6265 7585 8204 8635 9313 9520 10050 10121 11613 12651 12919 14818 15877 15895 16304 16589 17204 17262 17293 17575 18518 19050 19051 19174 19196 19261 19327 19403 20394 20769 20816 21159 21511 21708 24404 24453 25001 25135 25154 25188 47533	0	13	Pass2	InSource	None	964.5098	LADYNIQK	TLADYNIQK	328	8	6.78	618	2	2	0	0	913.0632	0.0000		318	0.0	b5y8	35.5020	892	112.030481817647	184.060963635294	0.0082	Green	19805	964.5090	964.5108	36.9421	2485
96	MA_100402g0010	Regular	6738.4920	0.00	39497.5196	54	4	31	10.57	304836	0	44613			Green	193 460 1381 2283 4140 4141 4491 6265 7585 8204 8635 9313 9520 10050 10121 11613 12651 12919 14818 15877 15895 16304 16589 17204 17262 17293 17575 18518 19050 19051 19174 19196 19261 19327 19403 20394 20769 20816 21159 21511 21708 24404 24453 25001 25135 25154 25188 47533	0	14	Pass2	InSource	None	665.3617	YNIQK	TLADYNIQK	331	5	9.72	618	1	1	0	0	29.2918	0.0000		147	0.0	b2y2*	35.5020	610	86.9586637479435	133.917327495887	0.0051	Green	19813	665.3600	665.3606	36.9452	1553
96	MA_100402g0010	Regular	1368.8800	0.00	39497.5196	18	4	31	9.71	74668	0	8985			Green	193 460 1381 2283 4140 4141 4491 6265 7585 8204 8635 9313 10121 12651 12919 14818 15895 16304 16437 16589 17204 17262 17293 17575 18518 18534 19050 19051 19174 19196 19261 20769 21159 21708 24404 24453 25001 25135 25154 25188 44013	1	1	Pass1	PepFrag1	None	648.4079	LIFAGK	LIFAGK	315	6	10.10	188	5	5	4	0	7664.7420	7.1445		2920	3.9	y1y2y3y4y5	38.5900	633	89.1309989971718	138.261997994344	0.4394	Green	10990	648.4073	648.4073	38.5900	32807
96	MA_100402g0010	Regular	1368.8800	0.00	39497.5196	18	4	31	9.71	74668	0	8985			Green	193 460 1381 2283 4140 4141 4491 6265 7585 8204 8635 9313 10121 12651 12919 13610 14818 15895 16304 16437 16589 17204 17262 17293 17575 18518 18534 19050 19051 19174 19196 19261 20769 21159 21708 24404 24453 25001 25135 25154 25188 44013 59692	0	2	Pass2	PepFrag2	None	1523.7812	IQDKEGIPPDQQR	IQDKEGIPPDQQR	302	13	4.31	189	5	5	0	1	2227.1870	6.6077	Identified	4055	4.9	b2b6*b7y1y3y4░y6y6*y6░	25.2566	1392	150.725173010307	60.4834486735383	0.3857	Green	2508	1523.7804	1523.7804	25.2566	28799
96	MA_100402g0010	Regular	1368.8800	0.00	39497.5196	18	4	31	9.71	74668	0	8985			Green		0	3	Pass2	PepFrag2	None	2114.1757	HINTALPLQFLIVTSSFGR	HINTALPLQFLIVTSSFGR	1	19	11.05	190	3	3	0	0	116.0663	5.2011	Missing	398	2.0	b9*b11*b12y15y11	85.8563	2008	192.428224701851	152.428224701851	0.0209	Red	54936	2114.2294	2114.2294	85.8563	1563
96	MA_100402g0010	Regular	1368.8800	0.00	39497.5196	18	4	31	9.71	74668	0	8985			Green	193 460 1381 2283 4140 4141 4491 6265 7585 8204 8635 9313 10121 12651 12919 14818 15895 16304 16589 17204 17262 17293 17575 18518 19050 19051 19174 19196 19261 20769 21159 21708 24404 24453 25001 25135 25154 25188	0	4	Pass2	MissedCleavage	None	1763.8923	QLEDGRTLADYNIQK	QLEDGRTLADYNIQK	321	15	4.31	187	2	2	1	0	379.7643	5.8395		636	2.4	b6░y5y6y6*y7░y12░y15*	58.0128	1619	166.695624348183	126.695624348183	0.0438	Yellow	24829	1763.8917	1763.8917	58.0128	3268
96	MA_100402g0010	Regular	1368.8800	0.00	39497.5196	18	4	31	9.71	74668	0	8985			Green	193 460 1381 2283 4140 4141 4491 6265 7585 8204 8635 9313 10121 12651 12919 13610 14818 15895 16304 16437 16589 17204 17262 17293 17575 18518 18534 19050 19051 19174 19196 19261 20769 21159 21708 24404 24453 25001 25135 25154 25188 44013 59692	0	5	Pass2	InSource	None	740.3686	PPDQQR	IQDKEGIPPDQQR	309	6	7.00	189	3	3	0	0	204.3893	0.0000	Identified	976	0.0	y1y3y6	25.2173	647	90.4404028107225	50.4404028107225	0.0834	Green	2495	740.3701	740.3701	25.2173	6230
96	MA_100402g0010	Regular	1368.8800	0.00	39497.5196	18	4	31	9.71	74668	0	8985			Green	193 460 1381 2283 4140 4141 4491 6265 7585 8204 8635 9313 10121 12651 12919 13610 14818 15895 16304 16437 16589 17204 17262 17293 17575 18518 18534 19050 19051 19174 19196 19261 20769 21159 21708 24404 24453 25001 25135 25154 25188 44013 59692	0	6	Pass2	InSource	None	784.4199	IQDKEGI	IQDKEGIPPDQQR	302	7	4.07	189	0	0	0	0	47.6608	0.0000		0	0.0		25.3032	745	99.3566978948762	158.713395789752	0.0268	Green	2542	784.4183	784.4183	25.3032	2001
96	MA_100402g0010	Regular	1303.9290	0.00	39497.5196	32	5	31	15.14	327503	198632	28352			Green	193 460 1381 2283 4140 4141 4491 6265 7585 8204 8635 9313 10050 10121 12651 12919 14818 15895 16304 16589 17204 17262 17575 18518 19050 19051 19174 19196 19261 19403 20769 21159 21511 21708 24404 24453 25001 25135 25154 25188 47533	1	1	Pass1	PepFrag1	None	1065.5575	TLADYNIQK	TLADYNIQK	327	9	6.78	22	6	6	0	1	1520.1680	6.2971		6257	7.2	b1░b2b6y1y4y5*y7y7*y9y9*	36.5386	985	119.687957171905	79.687957171905	0.3619	Green	12232	1065.5586	1065.5586	36.5386	118536
96	MA_100402g0010	Regular	1303.9290	0.00	39497.5196	32	5	31	15.14	327503	198632	28352			Green	193 460 1381 2283 4140 4141 4491 6264 6265 7585 8204 8635 9313 10050 10121 12651 12919 14818 15895 16304 16437 16589 17204 17262 17575 18518 18534 19050 19051 19174 19196 19261 19403 20769 21159 21511 21708 23993 24404 24453 25001 25135 25154 25188 44013 47533	0	2	Pass1	PepFrag1	None	648.4079	LIFAGK	LIFAGK	315	6	10.10	21	7	7	5	1	8695.2490	7.0545		6299	4.0	b2y1y2y3y4y5y6	37.9099	633	89.1309989971718	138.261997994344	0.1628	Green	13411	648.4085	648.4085	37.9099	53330
96	MA_100402g0010	Regular	1303.9290	0.00	39497.5196	32	5	31	15.14	327503	198632	28352			Green	193 460 1381 2283 4140 4141 4491 6265 7585 8635 9313 10050 10121 12651 12919 14818 15895 16304 16589 17262 17575 18518 19050 19051 19174 19196 19261 19403 20769 21159 21511 21708 24404 24453 25001 25135 25154 25188 47533	0	3	Pass1	PepFrag1	None	2114.1604	TLADYNIQKESTLHLVLR	TLADYNIQKESTLHLVLR	327	18	7.74	23	1	1	0	0	56.2222	4.8652		642	5.4	b2b6░b7░b8*b10░b11░b13░	68.7350	2003	192.1086560229	88.0724373485997	0.0817	Red	39034	2114.1583	2114.1583	68.7350	26766
96	MA_100402g0010	Regular	1303.9290	0.00	39497.5196	32	5	31	15.14	327503	198632	28352			Green	193 460 1381 2283 4140 4141 4491 6265 7585 8204 8635 9313 10121 12651 12919 14818 15895 16304 16437 16589 17204 17262 17575 18518 18534 19050 19051 19174 19196 19261 19403 20769 21159 21708 24404 24453 25001 25135 25154 25188 44013	0	4	Pass1	PepFrag1	None	1523.7812	IQDKEGIPPDQQR	IQDKEGIPPDQQR	302	13	4.31	20	3	3	0	0	538.5806	5.8465	Identified	1405	3.9	b3*b9*y1y6y9	25.1192	1392	150.725173010307	60.4834486735383	0.0454	Yellow	3561	1523.7800	1523.7800	25.1192	14860
96	MA_100402g0010	Regular	1303.9290	0.00	39497.5196	32	5	31	15.14	327503	198632	28352			Green		0	5	Pass2	PepFrag2	None	1790.9018	TITLEVENSDTIDNVK	TITLEVENSDTIDNVK	56	16	3.59	24	2	2	0	0	170.3017	5.3465		538	1.8	b4░b10*y3y8y9░	57.5143	1661	169.566239621622	129.566239621622	0.0048	Yellow	29133	1790.8792	1790.8792	57.5143	1560
96	MA_100402g0010	Regular	1303.9290	0.00	39497.5196	32	5	31	15.14	327503	198632	28352			Green	193 460 1381 2283 4140 4141 4491 6265 7585 8204 8635 9313 10050 10121 12651 12919 14818 15895 16304 16589 17204 17262 17575 18518 19050 19051 19174 19196 19261 19403 20769 21159 21511 21708 24404 24453 25001 25135 25154 25188 47533	0	6	Pass2	InSource	None	851.4258	ADYNIQK	TLADYNIQK	329	7	6.78	22	7	7	4	2	6340.6910	0.0000		9631	0.0	b3b4b4*b4░b5b5*y2*y3y4y4*y5y7y7*	36.5386	768	101.391243059154	162.782486118308	0.2350	Green	12231	851.4239	851.4239	36.5386	76966
96	MA_100402g0010	Regular	1303.9290	0.00	39497.5196	32	5	31	15.14	327503	198632	28352			Green	193 460 1381 2283 4140 4141 4491 6264 6265 7585 8204 8635 9313 10050 10121 12651 12919 14818 15895 16304 16437 16589 17204 17262 17575 18518 18534 19050 19051 19174 19196 19261 19403 20769 21159 21511 21708 23993 24404 24453 25001 25135 25154 25188 44013 47533	0	7	Pass2	InSource	None	535.3239	IFAGK	LIFAGK	316	5	10.10	21	4	4	2	1	3405.0190	0.0000		2625	0.0	b2y1y2y3	37.9084	509	77.0734540626853	114.146908125371	0.0924	Green	13408	535.3242	535.3242	37.9084	30256
96	MA_100402g0010	Regular	1303.9290	0.00	39497.5196	32	5	31	15.14	327503	198632	28352			Green	193 460 1381 2283 4140 4141 4491 6265 7585 8204 8635 9313 10121 12651 12919 14818 15895 16304 16437 16589 17204 17262 17575 18518 18534 19050 19051 19174 19196 19261 19403 20769 21159 21708 24404 24453 25001 25135 25154 25188 44013	0	8	Pass2	InSource	None	740.3686	PPDQQR	IQDKEGIPPDQQR	309	6	7.00	20	2	2	0	0	26.0817	0.0000	Identified	955	0.0	y1y6y6*	25.0929	647	90.4404028107225	50.4404028107225	0.0160	Yellow	3542	740.3713	740.3713	25.0929	5229
96	MA_100402g0010	Regular	1948.7970	0.00	39497.5196	28	3	31	8.00	329287	0	32306			Green	193 460 1381 2283 4140 4141 4491 6265 7585 8204 8635 9313 9520 10050 10121 12651 12919 14818 15895 16304 16589 17204 17262 17575 18518 19050 19051 19174 19196 19261 19403 20769 20816 21159 21511 21708 24404 24453 25001 25135 25154 25188 47533	1	1	Pass1	PepFrag1	None	1065.5575	TLADYNIQK	TLADYNIQK	327	9	6.78	238	7	7	3	2	6102.3130	7.5726		6879	7.5	b1░b2b3░b5b6y3y4y5y6░y9y9*	37.4457	985	119.687957171905	79.687957171905	0.4002	Green	17901	1065.5582	1065.5582	37.4457	131784
96	MA_100402g0010	Regular	1948.7970	0.00	39497.5196	28	3	31	8.00	329287	0	32306			Green	193 460 1381 2283 4140 4141 4491 6264 6265 7585 8204 8635 9313 10050 10121 12651 12919 14818 15895 16304 16437 16589 17204 17262 17483 17575 18518 18534 19050 19051 19174 19196 19261 19403 20769 21159 21511 21708 23993 24404 24453 25001 25135 25154 25188 44013 47533	0	2	Pass1	PepFrag1	None	648.4079	LIFAGK	LIFAGK	315	6	10.10	237	6	6	4	1	5616.4290	7.5366		8826	4.0	b2y2y3y4y5y6	38.8181	633	89.1309989971718	138.261997994344	0.2286	Green	19556	648.4071	648.4071	38.8181	75270
96	MA_100402g0010	Regular	1948.7970	0.00	39497.5196	28	3	31	8.00	329287	0	32306			Green	193 460 1381 2283 4140 4141 4491 6265 7585 8204 8635 9313 10121 12651 12919 13610 14818 15895 16304 16437 16589 17204 17262 17575 18518 18534 19050 19051 19174 19196 19261 19403 20769 21159 21708 24404 24453 25001 25135 25154 25188 44013 59692	0	3	Pass2	PepFrag2	None	1523.7812	IQDKEGIPPDQQR	IQDKEGIPPDQQR	302	13	4.31	239	6	6	1	0	2132.1450	7.1160	Identified	9135	5.5	b5b5░b6░y1y2*y3y5y6y6*y9	25.5509	1392	150.725173010307	110.725173010307	0.1150	Green	4704	1523.7810	1523.7810	25.5509	37879
96	MA_100402g0010	Regular	1948.7970	0.00	39497.5196	28	3	31	8.00	329287	0	32306			Green	193 460 1381 2283 4140 4141 4491 6264 6265 7585 8204 8635 9313 10050 10121 12651 12919 14818 15895 16304 16437 16589 17204 17262 17483 17575 18518 18534 19050 19051 19174 19196 19261 19403 20769 21159 21511 21708 23993 24404 24453 25001 25135 25154 25188 44013 47533	0	4	Pass2	InSource	None	535.3239	IFAGK	LIFAGK	316	5	10.10	237	2	2	1	0	1524.5330	0.0000		2993	0.0	y2y3	38.8225	509	77.0734540626853	114.146908125371	0.1085	Green	19560	535.3238	535.3238	38.8225	35717
96	MA_100402g0010	Regular	1948.7970	0.00	39497.5196	28	3	31	8.00	329287	0	32306			Green	193 460 1381 2283 4140 4141 4491 6264 6265 7585 8204 8635 9313 10050 10121 12651 12919 14818 15895 16304 16437 16589 17204 17262 17483 17575 18518 18534 19050 19051 19174 19196 19261 19403 20769 21159 21511 21708 23993 24404 24453 25001 25135 25154 25188 44013 47533	0	5	Pass2	InSource	None	422.2398	FAGK	LIFAGK	317	4	10.10	237	2	2	0	1	209.3398	0.0000		2388	0.0	b2y2	38.8149	385	63.9833223524601	87.9666447049202	0.0805	Green	19554	422.2408	422.2408	38.8149	26517
96	MA_100402g0010	Regular	1948.7970	0.00	39497.5196	28	3	31	8.00	329287	0	32306			Green	193 460 1381 2283 4140 4141 4491 6265 7585 8204 8635 9313 10121 12651 12919 13610 14818 15895 16304 16437 16589 17204 17262 17575 18518 18534 19050 19051 19174 19196 19261 19403 20769 21159 21708 24404 24453 25001 25135 25154 25188 44013 59692	0	6	Pass2	InSource	None	740.3686	PPDQQR	IQDKEGIPPDQQR	309	6	7.00	239	2	2	0	0	120.5604	0.0000	Identified	1667	0.0	y3y6y6*	25.5978	647	90.4404028107225	50.4404028107225	0.0377	Green	4745	740.3704	740.3704	25.5978	12411
96	MA_100402g0010	Regular	1948.7970	0.00	39497.5196	28	3	31	8.00	329287	0	32306			Green	193 460 1381 2283 4140 4141 4491 6265 7585 8204 8635 9313 10121 12651 12919 13610 14818 15895 16304 16437 16589 17204 17262 17575 18518 18534 19050 19051 19174 19196 19261 19403 20769 21159 21708 24404 24453 25001 25135 25154 25188 44013 59692	0	7	Pass2	InSource	None	643.3158	PDQQR	IQDKEGIPPDQQR	310	5	7.00	239	2	2	0	1	252.4299	0.0000	Missing	261	0.0	b2y3	25.5347	557	81.8458062035088	123.691612407018	0.0209	Green	4690	643.3172	643.3172	25.5347	6866
96	MA_100402g0010	Regular	1948.7970	0.00	39497.5196	28	3	31	8.00	329287	0	32306			Green	193 460 1381 2283 4140 4141 4491 6265 7585 8204 8635 9313 9520 10050 10121 12651 12919 14818 15895 16304 16589 17204 17262 17575 18518 19050 19051 19174 19196 19261 19403 20769 20816 21159 21511 21708 24404 24453 25001 25135 25154 25188 47533	0	8	Pass2	InSource	None	665.3617	YNIQK	TLADYNIQK	331	5	9.72	238	1	1	0	0	31.1624	0.0000		157	0.0	b2	37.4490	610	86.9586637479435	133.917327495887	0.0086	Green	17912	665.3611	665.3611	37.4490	2843
96	MA_100402g0010	Regular	7927.7950	0.00	39497.5196	54	3	31	6.86	272492	0	40553			Green	193 460 1381 2283 4140 4141 4491 6265 7585 8023 8204 8635 9313 9503 9504 9520 10050 10121 11613 12651 12919 14818 15877 15895 16304 16589 17204 17262 17293 17575 18518 19050 19051 19174 19196 19261 19327 19403 20394 20613 20769 20816 21159 21511 21708 23888 24404 24453 25001 25135 25154 25188	1	1	Pass1	PepFrag1	None	1065.5575	TLADYNIQK	TLADYNIQK	327	9	6.78	716	14	14	11	5	32004.1200	8.5826		23747	8.0	b2b2░b3b3░b4b6b7y1y2y2*y3y4y4*y5y6y7y7*y7░y8y9	46.4039	985	119.687957171905	79.687957171905	0.5671	Green	7606	1065.5573	1065.5586	49.7528	154531
96	MA_100402g0010	Regular	7927.7950	0.00	39497.5196	54	3	31	6.86	272492	0	40553			Green	193 460 1381 2283 4140 4141 4491 6264 6265 7585 8204 8635 9313 10050 10121 12651 12919 14818 15877 15895 16304 16437 16589 17204 17262 17293 17575 18518 18534 19050 19051 19174 19196 19261 19327 19403 20769 21159 21511 21708 23993 24404 24453 25001 25135 25154 25188	0	2	Pass1	PepFrag1	None	648.4079	LIFAGK	LIFAGK	87	6	10.10	718	8	8	6	2	24670.7200	8.4696		4490	3.9	b2b3y1y2y3y4y5y6	52.8904	633	89.1309989971718	138.261997994344	0.1159	Green	8518	648.4077	648.4082	52.1703	31571
96	MA_100402g0010	Regular	7927.7950	0.00	39497.5196	54	3	31	6.86	272492	0	40553			Green	193 460 1381 2283 4140 4141 4491 6265 7585 8204 8635 9313 9520 10050 10121 12651 12919 14818 15877 15895 16091 16304 16437 16589 17262 17293 17575 18518 18534 19050 19051 19174 19196 19261 19327 19403 20394 20769 20816 21159 21511 21708 23993 24404 24453 25001 25135 25154 25188	0	3	Pass1	PepFrag1	None	1067.6208	ESTLHLVLR	ESTLHLVLR	336	9	7.88	717	9	9	5	1	8685.7630	8.0162		5360	3.8	b2░b3░b5b5░b9y2y3y4y5y6y7y9	69.7122	1018	122.346482057929	82.3464820579293	0.0750	Green	13661	1067.6231	1067.6245	66.8014	20444
96	MA_100402g0010	Regular	7927.7950	0.00	39497.5196	54	3	31	6.86	272492	0	40553			Green	193 460 1381 2283 4140 4141 4491 6265 7585 8023 8204 8635 9313 9503 9504 9520 10050 10121 11613 12651 12919 14818 15877 15895 16304 16589 17204 17262 17293 17575 18518 19050 19051 19174 19196 19261 19327 19403 20394 20613 20769 20816 21159 21511 21708 23888 24404 24453 25001 25135 25154 25188	0	4	Pass2	InSource	None	851.4258	ADYNIQK	TLADYNIQK	329	7	6.78	716	9	9	6	3	18300.1200	0.0000		4614	0.0	b3b4b4░b5b5*y1y2y2*y3y4y4*y5y7y7*	46.4039	768	101.391243059154	162.782486118308	0.1381	Green	7611	851.4263	851.4256	49.7600	37632
96	MA_100402g0010	Regular	7927.7950	0.00	39497.5196	54	3	31	6.86	272492	0	40553			Green	193 460 1381 2283 4140 4141 4491 6264 6265 7585 8204 8635 9313 10050 10121 12651 12919 14818 15877 15895 16304 16437 16589 17204 17262 17293 17575 18518 18534 19050 19051 19174 19196 19261 19327 19403 20769 21159 21511 21708 23993 24404 24453 25001 25135 25154 25188	0	5	Pass2	InSource	None	535.3239	IFAGK	LIFAGK	88	5	10.10	718	3	3	1	1	3473.5140	0.0000		713	0.0	b2y3y4	52.8904	509	77.0734540626853	114.146908125371	0.0458	Green	8519	535.3239	535.3248	52.1709	12484
96	MA_100402g0010	Regular	7927.7950	0.00	39497.5196	54	3	31	6.86	272492	0	40553			Green	193 460 1381 2283 4140 4141 4491 6264 6265 7585 8204 8635 9313 10050 10121 12651 12919 14818 15877 15895 16304 16437 16589 17204 17262 17293 17575 18518 18534 19050 19051 19174 19196 19261 19327 19403 20769 21159 21511 21708 23993 24404 24453 25001 25135 25154 25188	0	6	Pass2	InSource	None	422.2398	FAGK	LIFAGK	89	4	10.10	718	3	3	2	0	5281.6150	0.0000		620	0.0	y1y2y3	52.8904	385	63.9833223524601	87.9666447049202	0.0260	Green	8523	422.2384	422.2395	52.1784	7098
96	MA_100402g0010	Regular	7927.7950	0.00	39497.5196	54	3	31	6.86	272492	0	40553			Green	193 460 1381 2283 4140 4141 4491 6265 7585 8023 8204 8635 9313 9503 9504 9520 10050 10121 11613 12651 12919 14818 15877 15895 16304 16589 17204 17262 17293 17575 18518 19050 19051 19174 19196 19261 19327 19403 20394 20613 20769 20816 21159 21511 21708 23888 24404 24453 25001 25135 25154 25188	0	7	Pass2	InSource	None	780.3886	DYNIQK	TLADYNIQK	330	6	6.78	716	5	5	1	1	5369.6270	0.0000		631	0.0	b2b3y1y2*y3y6	46.4039	701	95.4051121015843	150.810224203169	0.0175	Green	7610	780.3889	780.3888	49.7597	4755
96	MA_100402g0010	Regular	7927.7950	0.00	39497.5196	54	3	31	6.86	272492	0	40553			Green	193 460 1381 2283 4140 4141 4491 6265 7585 8204 8635 9313 9520 10050 10121 12651 12919 14818 15877 15895 16091 16304 16437 16589 17262 17293 17575 18518 18534 19050 19051 19174 19196 19261 19327 19403 20394 20769 20816 21159 21511 21708 23993 24404 24453 25001 25135 25154 25188	0	8	Pass2	InSource	None	637.4144	HLVLR	ESTLHLVLR	340	5	11.05	717	3	3	1	0	1054.7230	0.0000		378	0.0	b2b3y5	69.7122	619	87.8119052679424	135.623810535885	0.0073	Green	13675	637.4143	637.4149	66.8404	1991
96	MA_100402g0010	Regular	7927.7950	0.00	39497.5196	54	3	31	6.86	272492	0	40553			Green	193 460 1381 2283 4140 4141 4491 6265 7585 8023 8204 8635 9313 9503 9504 9520 10050 10121 11613 12651 12919 14818 15877 15895 16304 16589 17204 17262 17293 17575 18518 19050 19051 19174 19196 19261 19327 19403 20394 20613 20769 20816 21159 21511 21708 23888 24404 24453 25001 25135 25154 25188	0	9	Pass2	InSource	None	964.5098	LADYNIQK	TLADYNIQK	328	8	6.78	716	0	0	0	0	186.3941	0.0000		0	0.0		46.4039	892	112.030481817647	184.060963635294	0.0073	Green	7603	964.5136	964.5120	49.7445	1986
96	MA_100402g0010	Regular	5413.6710	0.00	39497.5196	44	3	31	6.86	254101	0	33688			Green	193 460 1381 2283 4140 4141 4491 6265 7585 8023 8204 8635 9313 9503 9504 9520 10050 10121 11613 12651 12919 14818 15877 15895 16304 16589 17204 17262 17293 17575 18518 19050 19051 19174 19196 19261 19327 19403 20394 20613 20769 20816 21159 21511 21708 23888 24404 24453 25001 25135 25154 25188	1	1	Pass1	PepFrag1	None	1065.5575	TLADYNIQK	TLADYNIQK	327	9	6.78	1197	11	11	5	3	26620.7100	8.5352		19927	7.9	b2b4b6b7y1y2y2*y4y4*y5y6y6*y7y7*y7░y9y9*	46.6487	985	119.687957171905	79.687957171905	0.5849	Green	9199	1065.5573	1065.5576	49.6476	148635
96	MA_100402g0010	Regular	5413.6710	0.00	39497.5196	44	3	31	6.86	254101	0	33688			Green	193 460 1381 2283 4140 4141 4491 6264 6265 7585 8204 8635 9313 10050 10121 12651 12919 14818 15877 15895 16304 16437 16589 17204 17262 17293 17575 18518 18534 19050 19051 19174 19196 19261 19327 19403 20769 21159 21511 21708 23993 24404 24453 25001 25135 25154 25188	0	2	Pass1	PepFrag1	None	648.4079	LIFAGK	LIFAGK	315	6	10.10	1199	8	8	6	2	14696.3300	8.2772		4354	3.8	b2b3y1y2y3y4y5y6	55.7730	633	89.1309989971718	138.261997994344	0.1194	Green	10106	648.4092	648.4093	52.0406	30342
96	MA_100402g0010	Regular	5413.6710	0.00	39497.5196	44	3	31	6.86	254101	0	33688			Green	193 460 1381 2283 4140 4141 4491 6265 7585 8204 8635 9313 9520 10050 10121 12651 12919 14818 15877 15895 16304 16437 16589 17262 17293 17575 18518 18534 19050 19051 19174 19196 19261 19327 19403 20394 20769 20816 21159 21511 21708 23993 24404 24453 25001 25135 25154 25188	0	3	Pass1	PepFrag1	None	1067.6208	ESTLHLVLR	ESTLHLVLR	336	9	7.88	1198	6	6	1	0	2450.0910	7.4991		2407	3.4	b2░b3░b5░b9y1y3y4y6y9	67.1515	1018	122.346482057929	82.3464820579293	0.0568	Green	15344	1067.6222	1067.6226	66.5000	14437
96	MA_100402g0010	Regular	5413.6710	0.00	39497.5196	44	3	31	6.86	254101	0	33688			Green	193 460 1381 2283 4140 4141 4491 6265 7585 8023 8204 8635 9313 9503 9504 9520 10050 10121 11613 12651 12919 14818 15877 15895 16304 16589 17204 17262 17293 17575 18518 19050 19051 19174 19196 19261 19327 19403 20394 20613 20769 20816 21159 21511 21708 23888 24404 24453 25001 25135 25154 25188	0	4	Pass2	InSource	None	851.4258	ADYNIQK	TLADYNIQK	329	7	6.78	1197	9	9	6	3	9037.8120	0.0000		4980	0.0	b3b4b4░b5b5*y1y2y2*y3y4y4*y5y5*y7y7*	46.6487	768	101.391243059154	162.782486118308	0.1455	Green	9201	851.4279	851.4267	49.6499	36983
96	MA_100402g0010	Regular	5413.6710	0.00	39497.5196	44	3	31	6.86	254101	0	33688			Green	193 460 1381 2283 4140 4141 4491 6264 6265 7585 8204 8635 9313 10050 10121 12651 12919 14818 15877 15895 16304 16437 16589 17204 17262 17293 17575 18518 18534 19050 19051 19174 19196 19261 19327 19403 20769 21159 21511 21708 23993 24404 24453 25001 25135 25154 25188	0	5	Pass2	InSource	None	535.3239	IFAGK	LIFAGK	316	5	10.10	1199	4	4	1	1	4272.2600	0.0000		862	0.0	b2y1y3y4	55.7730	509	77.0734540626853	114.146908125371	0.0465	Green	10100	535.3244	535.3249	52.0339	11807
96	MA_100402g0010	Regular	5413.6710	0.00	39497.5196	44	3	31	6.86	254101	0	33688			Green	193 460 1381 2283 4140 4141 4491 6264 6265 7585 8204 8635 9313 10050 10121 12651 12919 14818 15877 15895 16304 16437 16589 17204 17262 17293 17575 18518 18534 19050 19051 19174 19196 19261 19327 19403 20769 21159 21511 21708 23993 24404 24453 25001 25135 25154 25188	0	6	Pass2	InSource	None	422.2398	FAGK	LIFAGK	317	4	10.10	1199	3	3	2	0	5802.6220	0.0000		564	0.0	y1y2y3	55.7730	385	63.9833223524601	87.9666447049202	0.0279	Green	10102	422.2391	422.2398	52.0354	7100
96	MA_100402g0010	Regular	5413.6710	0.00	39497.5196	44	3	31	6.86	254101	0	33688			Green	193 460 1381 2283 4140 4141 4491 6265 7585 8023 8204 8635 9313 9503 9504 9520 10050 10121 11613 12651 12919 14818 15877 15895 16304 16589 17204 17262 17293 17575 18518 19050 19051 19174 19196 19261 19327 19403 20394 20613 20769 20816 21159 21511 21708 23888 24404 24453 25001 25135 25154 25188	0	7	Pass2	InSource	None	780.3886	DYNIQK	TLADYNIQK	330	6	6.78	1197	3	3	1	0	268.3991	0.0000		594	0.0	b2b3y2*y6	46.6487	701	95.4051121015843	150.810224203169	0.0189	Green	9200	780.3907	780.3900	49.6483	4797
96	MA_100402g0010	Regular	6982.8440	0.00	39497.5196	72	5	31	10.57	302227	0	48729			Green	193 460 1381 2283 4140 4141 4491 6265 7585 8023 8204 8635 9313 9503 9504 9520 10050 10121 11613 12651 12919 14818 15877 15895 16304 16589 17204 17262 17293 17575 18518 19050 19051 19174 19196 19261 19327 19403 20394 20613 20769 20816 21159 21511 21708 23888 24404 24453 25001 25135 25154 25188	1	1	Pass1	PepFrag1	None	1065.5575	TLADYNIQK	TLADYNIQK	327	9	6.78	1312	12	12	8	4	30846.6100	8.5826		25584	8.1	b2b2░b3b4b5░b6b6░b7y2y2*y4y4*y5y6y6░y7y7*y7░y8y9	49.6208	985	119.687957171905	79.687957171905	0.5317	Green	12610	1065.5582	1065.5591	49.3081	160693
96	MA_100402g0010	Regular	6982.8440	0.00	39497.5196	72	5	31	10.57	302227	0	48729			Green	193 460 1381 2283 4140 4141 4491 6264 6265 7585 8204 8635 9313 10050 10121 12651 12919 14818 15877 15895 16304 16437 16589 17204 17262 17293 17575 18518 18534 19050 19051 19174 19196 19261 19327 19403 20769 21159 21511 21708 23993 24404 24453 25001 25135 25154 25188	0	2	Pass1	PepFrag1	None	648.4079	LIFAGK	LIFAGK	315	6	10.10	1316	7	7	4	2	9914.5560	8.0897		3770	4.0	b2b3y1y2y3y4y6	56.7363	633	89.1309989971718	138.261997994344	0.1160	Green	13790	648.4092	648.4094	51.5559	35072
96	MA_100402g0010	Regular	6982.8440	0.00	39497.5196	72	5	31	10.57	302227	0	48729			Green	193 460 1381 2283 4140 4141 4491 6265 7585 8204 8635 9313 9520 10050 10121 12651 12919 14818 15877 15895 16091 16304 16437 16589 17262 17293 17575 18518 18534 19050 19051 19174 19196 19261 19327 19403 20394 20769 20816 21159 21511 21708 23993 24404 24453 25001 25135 25154 25188	0	3	Pass1	PepFrag1	None	1067.6208	ESTLHLVLR	ESTLHLVLR	336	9	7.88	1313	11	11	6	1	8689.3640	8.0324		6804	4.2	b3b5b9y1y2y3y5y6y7y8y9	68.4314	1018	122.346482057929	82.3464820579293	0.0868	Green	20463	1067.6227	1067.6236	65.3143	26241
96	MA_100402g0010	Regular	6982.8440	0.00	39497.5196	72	5	31	10.57	302227	0	48729			Green	193 460 1381 2283 4140 4141 4491 6265 7585 8635 9313 9520 10050 10121 12651 12919 14818 15895 16304 16589 17262 17293 17575 18518 19050 19051 19174 19196 19261 19327 19403 20394 20769 20816 21159 21511 21708 24404 24453 25001 25135 25154 25188	0	4	Pass1	PepFrag1	None	2114.1604	TLADYNIQKESTLHLVLR	TLADYNIQKESTLHLVLR	327	18	7.74	1314	8	8	1	1	256.2928	6.5021		2685	3.8	b2b8b8░y1y4y5y9y16y16*y18	97.1983	2003	192.1086560229	56.0543280114498	0.0330	Green	28376	2114.1553	2114.1562	82.5683	9968
96	MA_100402g0010	Regular	6982.8440	0.00	39497.5196	72	5	31	10.57	302227	0	48729			Green	193 460 1381 2283 4140 4141 4491 6265 7585 8204 8635 9313 10121 12651 12919 13610 14818 15895 16091 16304 16437 16589 17204 17262 17293 17575 18518 18534 19050 19051 19174 19196 19261 19327 19403 20769 21159 21708 24404 24453 25001 25135 25154 25188	0	5	Pass1	PepFrag1	None	1523.7812	IQDKEGIPPDQQR	IQDKEGIPPDQQR	302	13	4.31	1315	4	4	1	1	2294.0940	7.4540	Identified	1145	2.4	b7y1y5y6	30.4348	1392	150.725173010307	60.4834486735383	0.0129	Green	3627	1523.7760	1523.7779	32.7852	3890
96	MA_100402g0010	Regular	6982.8440	0.00	39497.5196	72	5	31	10.57	302227	0	48729			Green	193 460 1381 2283 4140 4141 4491 6265 7585 8023 8204 8635 9313 9503 9504 9520 10050 10121 11613 12651 12919 14818 15877 15895 16304 16589 17204 17262 17293 17575 18518 19050 19051 19174 19196 19261 19327 19403 20394 20613 20769 20816 21159 21511 21708 23888 24404 24453 25001 25135 25154 25188	0	6	Pass2	InSource	None	851.4258	ADYNIQK	TLADYNIQK	329	7	6.78	1312	10	10	7	4	18228.8900	0.0000		5231	0.0	b2b3b4b4░b5b5*b6*y1y2y2*y3y4y4*y5y5*y7y7*	49.6208	768	101.391243059154	162.782486118308	0.1368	Green	12608	851.4262	851.4253	49.3073	41332
96	MA_100402g0010	Regular	6982.8440	0.00	39497.5196	72	5	31	10.57	302227	0	48729			Green	193 460 1381 2283 4140 4141 4491 6264 6265 7585 8204 8635 9313 10050 10121 12651 12919 14818 15877 15895 16304 16437 16589 17204 17262 17293 17575 18518 18534 19050 19051 19174 19196 19261 19327 19403 20769 21159 21511 21708 23993 24404 24453 25001 25135 25154 25188	0	7	Pass2	InSource	None	422.2398	FAGK	LIFAGK	317	4	10.10	1316	4	4	2	1	12840.6300	0.0000		800	0.0	b2y1y2y3	56.7363	385	63.9833223524601	87.9666447049202	0.0284	Green	13791	422.2390	422.2397	51.5567	8570
96	MA_100402g0010	Regular	6982.8440	0.00	39497.5196	72	5	31	10.57	302227	0	48729			Green	193 460 1381 2283 4140 4141 4491 6265 7585 8023 8204 8635 9313 9503 9504 9520 10050 10121 11613 12651 12919 14818 15877 15895 16304 16589 17204 17262 17293 17575 18518 19050 19051 19174 19196 19261 19327 19403 20394 20613 20769 20816 21159 21511 21708 23888 24404 24453 25001 25135 25154 25188	0	8	Pass2	InSource	None	780.3886	DYNIQK	TLADYNIQK	330	6	6.78	1312	3	3	1	0	680.7470	0.0000		794	0.0	b2b3y2*y6y6*	49.6208	701	95.4051121015843	150.810224203169	0.0179	Green	12611	780.3893	780.3888	49.3083	5399
96	MA_100402g0010	Regular	6982.8440	0.00	39497.5196	72	5	31	10.57	302227	0	48729			Green	193 460 1381 2283 4140 4141 4491 6265 7585 8204 8635 9313 9520 10050 10121 12651 12919 14818 15877 15895 16091 16304 16437 16589 17262 17293 17575 18518 18534 19050 19051 19174 19196 19261 19327 19403 20394 20769 20816 21159 21511 21708 23993 24404 24453 25001 25135 25154 25188	0	9	Pass2	InSource	None	938.5782	STLHLVLR	ESTLHLVLR	337	8	11.05	1313	5	5	3	1	3683.1190	0.0000		844	0.0	b5y3y4y5y6	68.4314	909	113.449405129335	73.4494051293349	0.0121	Green	20475	938.5739	938.5750	65.3439	3657
96	MA_100402g0010	Regular	6982.8440	0.00	39497.5196	72	5	31	10.57	302227	0	48729			Green	193 460 1381 2283 4140 4141 4491 6265 7585 8204 8635 9313 9520 10050 10121 12651 12919 14818 15877 15895 16091 16304 16437 16589 17262 17293 17575 18518 18534 19050 19051 19174 19196 19261 19327 19403 20394 20769 20816 21159 21511 21708 23993 24404 24453 25001 25135 25154 25188	0	10	Pass2	InSource	None	637.4144	HLVLR	ESTLHLVLR	340	5	11.05	1313	3	3	1	0	1257.1150	0.0000		514	0.0	b2b3y5	68.4314	619	87.8119052679424	135.623810535885	0.0106	Green	20467	637.4156	637.4158	65.3218	3196
96	MA_100402g0010	Regular	6982.8440	0.00	39497.5196	72	5	31	10.57	302227	0	48729			Green	193 460 1381 2283 4140 4141 4491 6265 7585 8204 8635 9313 9520 10050 10121 12651 12919 14818 15877 15895 16091 16304 16437 16589 17262 17293 17575 18518 18534 19050 19051 19174 19196 19261 19327 19403 20394 20769 20816 21159 21511 21708 23993 24404 24453 25001 25135 25154 25188	0	11	Pass2	InSource	None	851.5461	TLHLVLR	ESTLHLVLR	338	7	11.05	1313	3	3	1	1	1105.6120	0.0000		439	0.0	b2y4y5	68.4314	836	107.291129952809	67.2911299528087	0.0076	Green	20481	851.5432	851.5445	65.3587	2305
96	MA_100402g0010	Regular	6982.8440	0.00	39497.5196	72	5	31	10.57	302227	0	48729			Green	193 460 1381 2283 4140 4141 4491 6265 7585 8023 8204 8635 9313 9503 9504 9520 10050 10121 11613 12651 12919 14818 15877 15895 16304 16589 17204 17262 17293 17575 18518 19050 19051 19174 19196 19261 19327 19403 20394 20613 20769 20816 21159 21511 21708 23888 24404 24453 25001 25135 25154 25188	0	12	Pass2	InSource	None	964.5098	LADYNIQK	TLADYNIQK	328	8	6.78	1312	2	2	0	0	172.7561	0.0000		119	0.0	b5y8	49.6208	892	112.030481817647	184.060963635294	0.0063	Green	12600	964.5095	964.5076	49.3019	1904
96	MA_100402g0010	Regular	6342.3770	0.00	39497.5196	52	5	31	13.71	271953	0	41183			Green	193 460 1381 2283 4140 4141 4491 6265 7585 8023 8204 8635 9313 9503 9504 9520 10050 10121 11613 12651 12919 14818 15877 15895 16304 16589 17204 17262 17293 17575 18518 19050 19051 19174 19196 19261 19327 19403 20394 20613 20769 20816 21159 21511 21708 23888 24404 24453 25001 25135 25154 25188	1	1	Pass1	PepFrag1	None	1065.5575	TLADYNIQK	TLADYNIQK	327	9	6.78	534	11	11	9	3	31899.3600	8.5129		24819	8.2	b1b2b3y2y2*y3y4y4*y5y6y6*y7y7*y7░y8y9	49.9218	985	119.687957171905	79.687957171905	0.6078	Green	5188	1065.5585	1065.5598	49.4833	165282
96	MA_100402g0010	Regular	6342.3770	0.00	39497.5196	52	5	31	13.71	271953	0	41183			Green	193 460 1381 2283 4140 4141 4491 6264 6265 7585 8204 8635 9313 10050 10121 12651 12919 14818 15877 15895 16304 16437 16589 17204 17262 17293 17575 18518 18534 19050 19051 19174 19196 19261 19327 19403 20769 21159 21511 21708 23993 24404 24453 25001 25135 25154 25188	0	2	Pass1	PepFrag1	None	648.4079	LIFAGK	LIFAGK	87	6	10.10	537	7	7	4	2	10014.0300	8.0098		2824	3.6	b2b3y1y2y3y4y6	58.5872	633	89.1309989971718	138.261997994344	0.0960	Green	5809	648.4080	648.4081	51.9665	26109
96	MA_100402g0010	Regular	6342.3770	0.00	39497.5196	52	5	31	13.71	271953	0	41183			Green	193 460 1381 2283 4140 4141 4491 6265 7585 8204 8635 9313 9520 10050 10121 12651 12919 14818 15877 15895 16091 16304 16437 16589 17262 17293 17575 18518 18534 19050 19051 19174 19196 19261 19327 19403 20394 20769 20816 21159 21511 21708 23993 24404 24453 25001 25135 25154 25188	0	3	Pass1	PepFrag1	None	1067.6208	ESTLHLVLR	ESTLHLVLR	108	9	7.88	535	9	9	6	0	5943.1590	7.7832		3270	3.4	b2░b9y1y2y3y4y5y6y7y9	59.2006	1018	122.346482057929	82.3464820579293	0.0527	Green	9409	1067.6196	1067.6209	67.1785	14323
96	MA_100402g0010	Regular	6342.3770	0.00	39497.5196	52	5	31	13.71	271953	0	41183			Green	193 460 1381 2283 4140 4141 4491 6265 7585 8204 8635 9313 10121 12651 12919 13610 14818 15895 16091 16304 16437 16589 17204 17262 17293 17575 18518 18534 19050 19051 19174 19196 19261 19327 19403 20769 21159 21708 23993 24404 24453 25001 25135 25154 25188	0	4	Pass1	PepFrag1	None	1039.5167	EGIPPDQQR	EGIPPDQQR	78	9	4.07	536	3	3	0	0	919.9603	6.9729	Identified	1543	2.0	b2b8*y3y6	21.3286	928	115.024834837476	75.024834837476	0.0133	Green	1013	1039.5108	1039.5121	30.6433	3629
96	MA_100402g0010	Regular	6342.3770	0.00	39497.5196	52	5	31	13.71	271953	0	41183			Green	193 460 1381 2283 4140 4141 4491 6265 7585 8204 8635 9313 9520 10050 10121 12651 12919 14818 15877 15895 16304 16589 17204 17262 17293 17575 18518 19050 19051 19174 19196 19261 19327 19403 20394 20769 20816 21159 21708 24404 24453 25001 25135 25154 25188	0	5	Pass2	MissedCleavage	None	1763.8923	QLEDGRTLADYNIQK	QLEDGRTLADYNIQK	93	15	4.31	538	7	7	4	0	2576.3020	7.4201		3891	4.4	b7*b8*b10*b10░b12░b15y2*y5y6y7y11y12y13	65.2994	1619	166.695624348183	71.1304162321223	0.0679	Green	7235	1763.8954	1763.8969	58.0900	18458
96	MA_100402g0010	Regular	6342.3770	0.00	39497.5196	52	5	31	13.71	271953	0	41183			Green	193 460 1381 2283 4140 4141 4491 6265 7585 8023 8204 8635 9313 9503 9504 9520 10050 10121 11613 12651 12919 14818 15877 15895 16304 16589 17204 17262 17293 17575 18518 19050 19051 19174 19196 19261 19327 19403 20394 20613 20769 20816 21159 21511 21708 23888 24404 24453 25001 25135 25154 25188	0	6	Pass2	InSource	None	851.4258	ADYNIQK	TLADYNIQK	329	7	6.78	534	8	8	5	3	13521.6900	0.0000		3650	0.0	b3b4b4░b5b5*y2y2*y3y4y4*y5y7	49.9218	768	101.391243059154	162.782486118308	0.1139	Green	5190	851.4264	851.4253	49.4853	30987
96	MA_100402g0010	Regular	6342.3770	0.00	39497.5196	52	5	31	13.71	271953	0	41183			Green	193 460 1381 2283 4140 4141 4491 6264 6265 7585 8204 8635 9313 10050 10121 12651 12919 14818 15877 15895 16304 16437 16589 17204 17262 17293 17575 18518 18534 19050 19051 19174 19196 19261 19327 19403 20769 21159 21511 21708 23993 24404 24453 25001 25135 25154 25188	0	7	Pass2	InSource	None	422.2398	FAGK	LIFAGK	89	4	10.10	537	3	3	2	0	1689.1010	0.0000		544	0.0	y1y2y3	58.5872	385	63.9833223524601	87.9666447049202	0.0273	Green	5805	422.2384	422.2391	51.9611	7413
96	MA_100402g0010	Regular	6342.3770	0.00	39497.5196	52	5	31	13.71	271953	0	41183			Green	193 460 1381 2283 4140 4141 4491 6265 7585 8023 8204 8635 9313 9503 9504 9520 10050 10121 11613 12651 12919 14818 15877 15895 16304 16589 17204 17262 17293 17575 18518 19050 19051 19174 19196 19261 19327 19403 20394 20613 20769 20816 21159 21511 21708 23888 24404 24453 25001 25135 25154 25188	0	8	Pass2	InSource	None	780.3886	DYNIQK	TLADYNIQK	330	6	6.78	534	4	4	1	1	1437.9870	0.0000		511	0.0	b2b3y2*y3y6	49.9218	701	95.4051121015843	150.810224203169	0.0154	Green	5187	780.3889	780.3883	49.4823	4178
96	MA_100402g0010	Regular	6342.3770	0.00	39497.5196	52	5	31	13.71	271953	0	41183			Green	193 460 1381 2283 4140 4141 4491 6265 7585 8204 8635 9313 9520 10050 10121 12651 12919 14818 15877 15895 16091 16304 16437 16589 17262 17293 17575 18518 18534 19050 19051 19174 19196 19261 19327 19403 20394 20769 20816 21159 21511 21708 23993 24404 24453 25001 25135 25154 25188	0	9	Pass2	NeutralLoss_H2O	None	1049.6102	ESTLHLVLR	ESTLHLVLR	108	9	7.88	535	0	0	0	0	270.3979	0.0000		131	0.0	b3░	59.2006	1018	122.346482057929	41.5643213719529	0.0058	Green	9408	1049.6038	1049.6065	67.1739	1574
96	MA_100402g0010	Regular	12320.7600	0.00	39497.5196	84	6	31	12.29	452539	0	70502			Green	193 460 1381 2283 4140 4141 4491 6265 7585 8023 8204 8635 9313 9503 9504 9520 10050 10121 11613 12651 12919 14818 15877 15895 16304 16589 17204 17262 17293 17575 18518 19050 19051 19174 19196 19261 19327 19403 20394 20613 20769 20816 21159 21511 21708 23888 24404 24453 25001 25135 25154 25188	1	1	Pass1	PepFrag1	None	1065.5575	TLADYNIQK	TLADYNIQK	327	9	6.78	632	14	14	11	5	43859.0800	8.8761		35155	8.9	b2b3b4b4░b6b6*b6░b7y1y2y2*y3y4y4*y5y5*y6y6*y7y7*y7░y8y9	47.3474	985	119.687957171905	79.687957171905	0.4658	Green	8293	1065.5550	1065.5558	48.7614	210774
96	MA_100402g0010	Regular	12320.7600	0.00	39497.5196	84	6	31	12.29	452539	0	70502			Green	193 460 1381 2283 4140 4141 4491 6265 7585 8204 8635 9313 9520 10050 10121 12651 12919 14818 15877 15895 16091 16304 16437 16589 17262 17293 17575 18518 18534 19050 19051 19174 19196 19261 19327 19403 20394 20769 20816 21159 21511 21708 23993 24404 24453 25001 25135 25154 25188	0	2	Pass1	PepFrag1	None	1067.6208	ESTLHLVLR	ESTLHLVLR	336	9	7.88	633	11	11	5	2	20941.1200	8.5550		7901	4.7	b3b3░b5b5░b6░b7b9y1y2y5y6y7y8y9	62.9794	1018	122.346482057929	82.3464820579293	0.0805	Green	14255	1067.6208	1067.6217	65.0641	36420
96	MA_100402g0010	Regular	12320.7600	0.00	39497.5196	84	6	31	12.29	452539	0	70502			Green	193 460 1381 2283 4140 4141 4491 6264 6265 7585 8204 8635 9313 10050 10121 12651 12919 14818 15877 15895 16304 16437 16589 17204 17262 17293 17575 18518 18534 19050 19051 19174 19196 19261 19327 19403 20769 21159 21511 21708 23993 24404 24453 25001 25135 25154 25188	0	3	Pass1	PepFrag1	None	648.4079	LIFAGK	LIFAGK	315	6	10.10	636	6	6	4	2	23340.6700	8.6021		2831	3.7	b2b3y3y4y5y6	55.0422	633	89.1309989971718	138.261997994344	0.0603	Green	9221	648.4084	648.4082	51.0925	27285
96	MA_100402g0010	Regular	12320.7600	0.00	39497.5196	84	6	31	12.29	452539	0	70502			Green	193 460 1381 2283 4140 4141 4491 6265 7585 8635 9313 9520 10050 10121 12651 12919 14818 15895 16304 16589 17262 17293 17575 18518 19050 19051 19174 19196 19261 19327 19403 20394 20769 20816 21159 21511 21708 24404 24453 25001 25135 25154 25188	0	4	Pass1	PepFrag1	None	2114.1604	TLADYNIQKESTLHLVLR	TLADYNIQKESTLHLVLR	327	18	7.74	634	4	4	1	0	1249.5030	7.3307		950	4.0	b5░y5y15y16y18	90.2566	2003	192.1086560229	56.0543280114498	0.0252	Green	20396	2114.1530	2114.1570	82.1782	11416
96	MA_100402g0010	Regular	12320.7600	0.00	39497.5196	84	6	31	12.29	452539	0	70502			Green	193 460 1381 2283 4140 4141 4491 6265 7585 8204 8635 9313 10121 12651 12919 13610 14818 15895 16091 16304 16437 16589 17204 17262 17293 17575 18518 18534 19050 19051 19174 19196 19261 19327 19403 20769 21159 21708 24404 24453 25001 25135 25154 25188	0	5	Pass1	PepFrag1	None	1523.7812	IQDKEGIPPDQQR	IQDKEGIPPDQQR	302	13	4.31	635	4	4	1	1	3917.2180	7.8270	Identified	2138	3.2	b7y5y6y13	27.8532	1392	150.725173010307	60.4834486735383	0.0193	Green	2242	1523.7777	1523.7786	32.2315	8729
96	MA_100402g0010	Regular	12320.7600	0.00	39497.5196	84	6	31	12.29	452539	0	70502			Green	193 460 1381 2283 4140 4141 4491 6265 7585 8204 8635 9313 9520 10050 10121 12651 12919 14818 15877 15895 16304 16589 17204 17262 17293 17575 18518 19050 19051 19174 19196 19261 19327 19403 20394 20769 20816 21159 21708 24404 24453 25001 25135 25154 25188	0	6	Pass2	MissedCleavage	None	1763.8923	QLEDGRTLADYNIQK	QLEDGRTLADYNIQK	321	15	4.31	637	12	12	8	0	7444.0550	8.1058		9510	6.1	b4░b6*b7*b8*b10*b10░b12░b15y1y2y2*y3y4y6y7y11y12y13y13░y14y15y15*	64.5586	1619	166.695624348183	71.1304162321223	0.0999	Green	11357	1763.8936	1763.8940	56.9343	45220
96	MA_100402g0010	Regular	12320.7600	0.00	39497.5196	84	6	31	12.29	452539	0	70502			Green	193 460 1381 2283 4140 4141 4491 6265 7585 8023 8204 8635 9313 9503 9504 9520 10050 10121 11613 12651 12919 14818 15877 15895 16304 16589 17204 17262 17293 17575 18518 19050 19051 19174 19196 19261 19327 19403 20394 20613 20769 20816 21159 21511 21708 23888 24404 24453 25001 25135 25154 25188	0	7	Pass2	InSource	None	851.4258	ADYNIQK	TLADYNIQK	329	7	6.78	632	9	9	6	4	9593.9490	0.0000		6208	0.0	b2b3b4b4*b4░b5b5*b6*y2y2*y3y4y4*y5y7y7*	47.3474	768	101.391243059154	162.782486118308	0.1205	Green	8299	851.4258	851.4243	48.7688	54525
96	MA_100402g0010	Regular	12320.7600	0.00	39497.5196	84	6	31	12.29	452539	0	70502			Green	193 460 1381 2283 4140 4141 4491 6264 6265 7585 8204 8635 9313 10050 10121 12651 12919 14818 15877 15895 16304 16437 16589 17204 17262 17293 17575 18518 18534 19050 19051 19174 19196 19261 19327 19403 20769 21159 21511 21708 23993 24404 24453 25001 25135 25154 25188	0	8	Pass2	InSource	None	535.3239	IFAGK	LIFAGK	316	5	10.10	636	3	3	1	1	4973.2870	0.0000		919	0.0	b2y3y4	55.0422	509	77.0734540626853	114.146908125371	0.0392	Green	9222	535.3243	535.3246	51.0949	17730
96	MA_100402g0010	Regular	12320.7600	0.00	39497.5196	84	6	31	12.29	452539	0	70502			Green	193 460 1381 2283 4140 4141 4491 6264 6265 7585 8204 8635 9313 10050 10121 12651 12919 14818 15877 15895 16304 16437 16589 17204 17262 17293 17575 18518 18534 19050 19051 19174 19196 19261 19327 19403 20769 21159 21511 21708 23993 24404 24453 25001 25135 25154 25188	0	9	Pass2	InSource	None	422.2398	FAGK	LIFAGK	317	4	10.10	636	4	4	2	1	6117.5410	0.0000		1135	0.0	b2y1y2y3	55.0422	385	63.9833223524601	87.9666447049202	0.0252	Green	9223	422.2387	422.2393	51.0972	11426
96	MA_100402g0010	Regular	12320.7600	0.00	39497.5196	84	6	31	12.29	452539	0	70502			Green	193 460 1381 2283 4140 4141 4491 6265 7585 8023 8204 8635 9313 9503 9504 9520 10050 10121 11613 12651 12919 14818 15877 15895 16304 16589 17204 17262 17293 17575 18518 19050 19051 19174 19196 19261 19327 19403 20394 20613 20769 20816 21159 21511 21708 23888 24404 24453 25001 25135 25154 25188	0	10	Pass2	InSource	None	780.3886	DYNIQK	TLADYNIQK	330	6	6.78	632	6	6	3	1	3346.6510	0.0000		957	0.0	b2b3y1y2y2*y3y6	47.3474	701	95.4051121015843	150.810224203169	0.0144	Green	8291	780.3895	780.3885	48.7574	6496
96	MA_100402g0010	Regular	12320.7600	0.00	39497.5196	84	6	31	12.29	452539	0	70502			Green	193 460 1381 2283 4140 4141 4491 6265 7585 8204 8635 9313 9520 10050 10121 12651 12919 14818 15877 15895 16091 16304 16437 16589 17262 17293 17575 18518 18534 19050 19051 19174 19196 19261 19327 19403 20394 20769 20816 21159 21511 21708 23993 24404 24453 25001 25135 25154 25188	0	11	Pass2	InSource	None	938.5782	STLHLVLR	ESTLHLVLR	337	8	11.05	633	3	3	1	0	3502.5400	0.0000		697	0.0	y3y5y6	62.9794	909	113.449405129335	73.4494051293349	0.0118	Green	14262	938.5772	938.5783	65.0763	5330
96	MA_100402g0010	Regular	12320.7600	0.00	39497.5196	84	6	31	12.29	452539	0	70502			Green	193 460 1381 2283 4140 4141 4491 6265 7585 8204 8635 9313 9520 10050 10121 12651 12919 14818 15877 15895 16091 16304 16437 16589 17262 17293 17575 18518 18534 19050 19051 19174 19196 19261 19327 19403 20394 20769 20816 21159 21511 21708 23993 24404 24453 25001 25135 25154 25188	0	12	Pass2	InSource	None	637.4144	HLVLR	ESTLHLVLR	340	5	11.05	633	3	3	1	0	1143.6870	0.0000		635	0.0	b2b3y5	62.9794	619	87.8119052679424	135.623810535885	0.0083	Green	14251	637.4169	637.4167	65.0591	3738
96	MA_100402g0010	Regular	12320.7600	0.00	39497.5196	84	6	31	12.29	452539	0	70502			Green	193 460 1381 2283 4140 4141 4491 6265 7585 8635 9313 9520 10050 10121 12651 12919 14818 15895 16304 16589 17262 17293 17575 18518 19050 19051 19174 19196 19261 19327 19403 20394 20769 20816 21159 21511 21708 24404 24453 25001 25135 25154 25188	0	13	Pass2	InSource	None	1900.0287	ADYNIQKESTLHLVLR	TLADYNIQKESTLHLVLR	329	16	7.74	634	1	1	0	0	358.7702	0.0000		365	0.0	y16	90.2566	1786	177.97019265175	78.6467951011664	0.0058	Green	20394	1900.0249	1900.0249	82.1662	2634
96	MA_100402g0010	Regular	12320.7600	0.00	39497.5196	84	6	31	12.29	452539	0	70502			Green	193 460 1381 2283 4140 4141 4491 6265 7585 8023 8204 8635 9313 9503 9504 9520 10050 10121 11613 12651 12919 14818 15877 15895 16304 16589 17204 17262 17293 17575 18518 19050 19051 19174 19196 19261 19327 19403 20394 20613 20769 20816 21159 21511 21708 23888 24404 24453 25001 25135 25154 25188	0	14	Pass2	InSource	None	964.5098	LADYNIQK	TLADYNIQK	328	8	6.78	632	2	2	0	0	301.7094	0.0000		264	0.0	b5y8	47.3474	892	112.030481817647	184.060963635294	0.0051	Green	8298	964.5106	964.5081	48.7684	2328
96	MA_100402g0010	Regular	12320.7600	0.00	39497.5196	84	6	31	12.29	452539	0	70502			Green	193 460 1381 2283 4140 4141 4491 6265 7585 8204 8635 9313 10121 12651 12919 13610 14818 15895 16091 16304 16437 16589 17204 17262 17293 17575 18518 18534 19050 19051 19174 19196 19261 19327 19403 20769 21159 21708 24404 24453 25001 25135 25154 25188	0	15	Pass2	InSource	None	643.3158	PDQQR	IQDKEGIPPDQQR	310	5	7.00	635	0	0	0	0	62.4463	0.0000	Missing	0	0.0		27.8532	557	81.8458062035088	123.691612407018	0.0039	Green	2209	643.3174	643.3173	32.1481	1783
96	MA_100402g0010	Regular	12320.7600	0.00	39497.5196	84	6	31	12.29	452539	0	70502			Green	193 460 1381 2283 4140 4141 4491 6265 7585 8204 8635 9313 9520 10050 10121 12651 12919 14818 15877 15895 16304 16589 17204 17262 17293 17575 18518 19050 19051 19174 19196 19261 19327 19403 20394 20769 20816 21159 21708 24404 24453 25001 25135 25154 25188	0	16	Pass2	NeutralLoss_H2O	None	1745.8817	QLEDGRTLADYNIQK	QLEDGRTLADYNIQK	321	15	4.31	637	0	0	0	0	629.7094	0.0000		132	0.0	b7░y6*	64.5586	1619	166.695624348183	71.1304162321223	0.0083	Green	11363	1745.8808	1745.8812	56.9452	3751
96	MA_100402g0010	Regular	12320.7600	0.00	39497.5196	84	6	31	12.29	452539	0	70502			Green	193 460 1381 2283 4140 4141 4491 6265 7585 8204 8635 9313 9520 10050 10121 12651 12919 14818 15877 15895 16091 16304 16437 16589 17262 17293 17575 18518 18534 19050 19051 19174 19196 19261 19327 19403 20394 20769 20816 21159 21511 21708 23993 24404 24453 25001 25135 25154 25188	0	17	Pass2	NeutralLoss_H2O	None	1049.6102	ESTLHLVLR	ESTLHLVLR	336	9	7.88	633	2	2	1	0	394.1406	0.0000		705	0.0	b2░y3y4	62.9794	1018	122.346482057929	41.5643213719529	0.0065	Green	14252	1049.6052	1049.6066	65.0592	2954
96	MA_100402g0010	Regular	8677.3620	0.00	39497.5196	72	5	31	8.57	378387	0	65035			Green	193 460 1381 2283 4140 4141 4491 6265 7585 8023 8204 8635 9313 9503 9504 9520 10050 10121 11613 12651 12919 14818 15877 15895 16304 16589 17204 17262 17293 17575 18518 19050 19051 19174 19196 19261 19327 19403 20394 20613 20769 20816 21159 21511 21708 23888 24404 24453 25001 25135 25154 25188	1	1	Pass1	PepFrag1	None	1065.5575	TLADYNIQK	TLADYNIQK	99	9	6.78	334	12	12	10	3	29047.7800	8.5257		37527	8.9	b2b2░b3b4b4░b6░y1y2y2*y3y4y4*y5y5*y6y6*y7y7*y7░y8y9	44.8043	985	119.687957171905	79.687957171905	0.5547	Green	3092	1065.5575	1065.5586	49.0535	209902
96	MA_100402g0010	Regular	8677.3620	0.00	39497.5196	72	5	31	8.57	378387	0	65035			Green	193 460 1381 2283 4140 4141 4491 6264 6265 7585 8204 8635 9313 10050 10121 12651 12919 14818 15877 15895 16304 16437 16589 17204 17262 17293 17575 18518 18534 19050 19051 19174 19196 19261 19327 19403 20769 21159 21511 21708 23993 24404 24453 25001 25135 25154 25188	0	2	Pass1	PepFrag1	None	648.4079	LIFAGK	LIFAGK	87	6	10.10	337	8	8	6	2	20073.6800	8.3652		2942	3.3	b2b3y1y2y3y4y5y6	53.9041	633	89.1309989971718	138.261997994344	0.0564	Green	3503	648.4091	648.4096	51.5804	21328
96	MA_100402g0010	Regular	8677.3620	0.00	39497.5196	72	5	31	8.57	378387	0	65035			Green	193 460 1381 2283 4140 4141 4491 6265 7585 8204 8635 9313 9520 10050 10121 12651 12919 14818 15877 15895 16091 16304 16437 16589 17262 17293 17575 18518 18534 19050 19051 19174 19196 19261 19327 19403 20394 20769 20816 21159 21511 21708 23993 24404 24453 25001 25135 25154 25188	0	3	Pass1	PepFrag1	None	1067.6208	ESTLHLVLR	ESTLHLVLR	108	9	7.88	335	11	11	7	2	20296.0200	8.3700		4873	3.6	b2b2░b3░b6b9y2y3y4y5y6y7y8y9	64.0063	1018	122.346482057929	82.3464820579293	0.0461	Green	5940	1067.6210	1067.6221	66.9332	17427
96	MA_100402g0010	Regular	8677.3620	0.00	39497.5196	72	5	31	8.57	378387	0	65035			Green	193 460 1381 2283 4140 4141 4491 6265 7585 8204 8635 9313 9520 10050 10121 12651 12919 14818 15877 15895 16304 16589 17204 17262 17293 17575 18518 19050 19051 19174 19196 19261 19327 19403 20394 20769 20816 21159 21708 24404 24453 25001 25135 25154 25188	0	4	Pass2	MissedCleavage	None	1763.8923	QLEDGRTLADYNIQK	QLEDGRTLADYNIQK	93	15	4.31	336	13	13	9	1	6831.1990	7.8971		14104	7.1	b2b2*b3*b4░b6*b7*b8*b9*b10*b10░b11░b12*b12░b13░b14░b15b15*y1y2y2*y3y4y5y6y7y11y12y13y13░y14y15*	69.1346	1619	166.695624348183	71.1304162321223	0.1770	Green	4429	1763.8857	1763.8872	57.5763	66970
96	MA_100402g0010	Regular	8677.3620	0.00	39497.5196	72	5	31	8.57	378387	0	65035			Green	193 460 1381 2283 4140 4141 4491 6264 6265 7585 8204 8635 9313 10050 10121 12651 12919 14818 15877 15895 16304 16589 17204 17262 17293 17575 18518 19050 19051 19174 19196 19261 19327 19403 20769 21159 21708 24404 24453 25001 25135 25154 25188	0	5	Pass2	MissedCleavage	None	1346.7427	LIFAGKQLEDGR	LIFAGKQLEDGR	87	12	7.03	338	4	4	1	0	716.0241	6.9175		383	2.4	y5y9y10y12	67.1830	1267	141.561137633036	101.561137633036	0.0109	Green	5000	1346.7412	1346.7417	61.0186	4117
96	MA_100402g0010	Regular	8677.3620	0.00	39497.5196	72	5	31	8.57	378387	0	65035			Green	193 460 1381 2283 4140 4141 4491 6265 7585 8023 8204 8635 9313 9503 9504 9520 10050 10121 11613 12651 12919 14818 15877 15895 16304 16589 17204 17262 17293 17575 18518 19050 19051 19174 19196 19261 19327 19403 20394 20613 20769 20816 21159 21511 21708 23888 24404 24453 25001 25135 25154 25188	0	6	Pass2	InSource	None	851.4258	ADYNIQK	TLADYNIQK	101	7	6.78	334	8	8	5	3	6651.9290	0.0000		2305	0.0	b3b4b5y2y2*y3y4y5y7	44.8043	768	101.391243059154	162.782486118308	0.0484	Green	3093	851.4265	851.4256	49.0609	18321
96	MA_100402g0010	Regular	8677.3620	0.00	39497.5196	72	5	31	8.57	378387	0	65035			Green	193 460 1381 2283 4140 4141 4491 6264 6265 7585 8204 8635 9313 10050 10121 12651 12919 14818 15877 15895 16304 16437 16589 17204 17262 17293 17575 18518 18534 19050 19051 19174 19196 19261 19327 19403 20769 21159 21511 21708 23993 24404 24453 25001 25135 25154 25188	0	7	Pass2	InSource	None	535.3239	IFAGK	LIFAGK	88	5	10.10	337	5	5	3	1	4179.2440	0.0000		1153	0.0	b2y1y2y3y4	53.9041	509	77.0734540626853	114.146908125371	0.0307	Green	3504	535.3253	535.3263	51.5816	11626
96	MA_100402g0010	Regular	8677.3620	0.00	39497.5196	72	5	31	8.57	378387	0	65035			Green	193 460 1381 2283 4140 4141 4491 6264 6265 7585 8204 8635 9313 10050 10121 12651 12919 14818 15877 15895 16304 16437 16589 17204 17262 17293 17575 18518 18534 19050 19051 19174 19196 19261 19327 19403 20769 21159 21511 21708 23993 24404 24453 25001 25135 25154 25188	0	8	Pass2	InSource	None	422.2398	FAGK	LIFAGK	89	4	10.10	337	3	3	2	0	3304.5340	0.0000		702	0.0	y1y2y3	53.9041	385	63.9833223524601	87.9666447049202	0.0252	Green	3502	422.2396	422.2408	51.5754	9531
96	MA_100402g0010	Regular	8677.3620	0.00	39497.5196	72	5	31	8.57	378387	0	65035			Green	193 460 1381 2283 4140 4141 4491 6264 6265 7585 8204 8635 9313 10050 10121 12651 12919 14818 15877 15895 16304 16589 17204 17262 17293 17575 18518 19050 19051 19174 19196 19261 19327 19403 20769 21159 21708 24404 24453 25001 25135 25154 25188	0	9	Pass2	InSource	None	1120.5745	FAGKQLEDGR	LIFAGKQLEDGR	89	10	7.03	338	2	2	0	0	124.5675	0.0000		492	0.0	y6y10	67.1830	1019	122.426591069237	82.4265910692372	0.0109	Green	5006	1120.5691	1120.5701	61.0686	4127
96	MA_100402g0010	Regular	8677.3620	0.00	39497.5196	72	5	31	8.57	378387	0	65035			Green	193 460 1381 2283 4140 4141 4491 6265 7585 8204 8635 9313 9520 10050 10121 12651 12919 14818 15877 15895 16304 16589 17204 17262 17293 17575 18518 19050 19051 19174 19196 19261 19327 19403 20394 20769 20816 21159 21708 24404 24453 25001 25135 25154 25188	0	10	Pass2	InSource	None	1522.7496	EDGRTLADYNIQK	QLEDGRTLADYNIQK	95	13	4.31	336	0	0	0	0	203.2719	0.0000		0	0.0		69.1346	1381	149.930073275612	109.930073275612	0.0086	Green	4434	1522.7524	1522.7522	57.5917	3239
96	MA_100402g0010	Regular	8677.3620	0.00	39497.5196	72	5	31	8.57	378387	0	65035			Green	193 460 1381 2283 4140 4141 4491 6265 7585 8023 8204 8635 9313 9503 9504 9520 10050 10121 11613 12651 12919 14818 15877 15895 16304 16589 17204 17262 17293 17575 18518 19050 19051 19174 19196 19261 19327 19403 20394 20613 20769 20816 21159 21511 21708 23888 24404 24453 25001 25135 25154 25188	0	11	Pass2	InSource	None	780.3886	DYNIQK	TLADYNIQK	102	6	6.78	334	3	3	1	0	442.6890	0.0000		361	0.0	b2b3y2*y6	44.8043	701	95.4051121015843	150.810224203169	0.0081	Green	3090	780.3883	780.3879	49.0522	3058
96	MA_100402g0010	Regular	8677.3620	0.00	39497.5196	72	5	31	8.57	378387	0	65035			Green	193 460 1381 2283 4140 4141 4491 6265 7585 8204 8635 9313 9520 10050 10121 12651 12919 14818 15877 15895 16091 16304 16437 16589 17262 17293 17575 18518 18534 19050 19051 19174 19196 19261 19327 19403 20394 20769 20816 21159 21511 21708 23993 24404 24453 25001 25135 25154 25188	0	12	Pass2	InSource	None	938.5782	STLHLVLR	ESTLHLVLR	109	8	11.05	335	1	1	0	0	309.7943	0.0000		76	0.0	y3	64.0063	909	113.449405129335	73.4494051293349	0.0068	Green	5933	938.5731	938.5744	66.8711	2560
96	MA_100402g0010	Regular	8677.3620	0.00	39497.5196	72	5	31	8.57	378387	0	65035			Green	193 460 1381 2283 4140 4141 4491 6265 7585 8204 8635 9313 9520 10050 10121 12651 12919 14818 15877 15895 16091 16304 16437 16589 17262 17293 17575 18518 18534 19050 19051 19174 19196 19261 19327 19403 20394 20769 20816 21159 21511 21708 23993 24404 24453 25001 25135 25154 25188	0	13	Pass2	InSource	None	851.5461	TLHLVLR	ESTLHLVLR	110	7	11.05	335	2	2	0	0	114.3791	0.0000		117	0.0	y1y4	64.0063	836	107.291129952809	67.2911299528087	0.0041	Green	5938	851.5429	851.5442	66.9099	1557
96	MA_100402g0010	Regular	8677.3620	0.00	39497.5196	72	5	31	8.57	378387	0	65035			Green	193 460 1381 2283 4140 4141 4491 6265 7585 8204 8635 9313 9520 10050 10121 12651 12919 14818 15877 15895 16304 16589 17204 17262 17293 17575 18518 19050 19051 19174 19196 19261 19327 19403 20394 20769 20816 21159 21708 24404 24453 25001 25135 25154 25188	0	14	Pass2	NeutralLoss_H2O	None	1745.8817	QLEDGRTLADYNIQK	QLEDGRTLADYNIQK	93	15	4.31	336	0	0	0	0	191.0427	0.0000		0	0.0		69.1346	1619	166.695624348183	71.1304162321223	0.0122	Green	4431	1745.8761	1745.8776	57.5793	4624
96	MA_100402g0010	Regular	7561.0580	0.00	39497.5196	73	7	31	12.29	334677	0	57224			Green	193 460 1381 2283 4140 4141 4491 6265 7585 8023 8204 8635 9313 9503 9504 9520 10050 10121 11613 12651 12919 14818 15877 15895 16304 16589 17204 17262 17293 17575 18518 19050 19051 19174 19196 19261 19327 19403 20394 20613 20769 20816 21159 21511 21708 23888 24404 24453 25001 25135 25154 25188	1	1	Pass1	PepFrag1	None	1065.5575	TLADYNIQK	TLADYNIQK	327	9	6.78	436	13	13	10	5	36395.8700	8.5893		34671	8.6	b2b2░b3b4b6b6░b7y1y2y2*y3y4y4*y5y5*y6y6*y7y7*y7░y8	48.5131	985	119.687957171905	79.687957171905	0.5760	Green	3874	1065.5584	1065.5594	48.9760	192767
96	MA_100402g0010	Regular	7561.0580	0.00	39497.5196	73	7	31	12.29	334677	0	57224			Green	193 460 1381 2283 4140 4141 4491 6264 6265 7585 8204 8635 9313 10050 10121 12651 12919 14818 15877 15895 16304 16437 16589 17204 17262 17293 17575 18518 18534 19050 19051 19174 19196 19261 19327 19403 20769 21159 21511 21708 23993 24404 24453 25001 25135 25154 25188	0	2	Pass1	PepFrag1	None	648.4079	LIFAGK	LIFAGK	315	6	10.10	441	8	8	6	2	18499.4900	8.2954		2668	3.3	b2b3y1y2y3y4y5y6	57.1364	633	89.1309989971718	138.261997994344	0.0631	Green	4343	648.4092	648.4092	51.4334	21116
96	MA_100402g0010	Regular	7561.0580	0.00	39497.5196	73	7	31	12.29	334677	0	57224			Green	193 460 1381 2283 4140 4141 4491 6265 7585 8204 8635 9313 9520 10050 10121 12651 12919 14818 15877 15895 16091 16304 16437 16589 17262 17293 17575 18518 18534 19050 19051 19174 19196 19261 19327 19403 20394 20769 20816 21159 21511 21708 23993 24404 24453 25001 25135 25154 25188	0	3	Pass1	PepFrag1	None	1067.6208	ESTLHLVLR	ESTLHLVLR	336	9	7.88	439	10	10	4	1	2955.9290	7.4990		3926	3.4	b2░b3b3░b5b6░b9y1y2y3y4y5y7y9	60.0410	1018	122.346482057929	82.3464820579293	0.0446	Green	7141	1067.6178	1067.6187	66.6145	14918
96	MA_100402g0010	Regular	7561.0580	0.00	39497.5196	73	7	31	12.29	334677	0	57224			Green	193 460 1381 2283 4140 4141 4491 6265 7585 8204 8635 9313 10121 12651 12919 13610 14818 15895 16091 16304 16437 16589 17204 17262 17293 17575 18518 18534 19050 19051 19174 19196 19261 19327 19403 20769 21159 21708 23993 24404 24453 25001 25135 25154 25188	0	4	Pass1	PepFrag1	None	1039.5167	EGIPPDQQR	EGIPPDQQR	306	9	4.07	435	1	1	0	0	1296.1760	7.1409	Identified	811	2.1	y4░y5*y6	21.6803	928	115.024834837476	75.024834837476	0.0115	Green	627	1039.5152	1039.5162	29.7431	3836
96	MA_100402g0010	Regular	7561.0580	0.00	39497.5196	73	7	31	12.29	334677	0	57224			Green	193 460 1381 2283 4140 4141 4491 6265 7585 8204 8635 9313 10121 12651 12919 13610 14818 15895 16091 16304 16437 16589 17204 17262 17293 17575 18518 18534 19050 19051 19174 19196 19261 19327 19403 20769 21159 21708 24404 24453 25001 25135 25154 25188	0	5	Pass1	PepFrag1	None	1523.7812	IQDKEGIPPDQQR	IQDKEGIPPDQQR	302	13	4.31	437	2	2	0	0	782.6595	6.9218	Identified	333	1.8	b8*b10y6	29.5002	1392	150.725173010307	110.725173010307	0.0055	Green	1173	1523.7771	1523.7770	33.8152	1849
96	MA_100402g0010	Regular	7561.0580	0.00	39497.5196	73	7	31	12.29	334677	0	57224			Green	193 460 1381 2283 4140 4141 4491 6265 7585 8204 8635 9313 9520 10050 10121 12651 12919 14818 15877 15895 16304 16589 17204 17262 17293 17575 18518 19050 19051 19174 19196 19261 19327 19403 20394 20769 20816 21159 21708 24404 24453 25001 25135 25154 25188	0	6	Pass2	MissedCleavage	None	1763.8923	QLEDGRTLADYNIQK	QLEDGRTLADYNIQK	321	15	4.31	438	10	10	6	0	6231.4560	7.8229		9664	6.3	b2*b4░b7*b8*b10*b10░b11░b12*b12░b13░b14░b15b15*y2y2*y3y4y5y7y11y12y13y13░y14y15*	62.9542	1619	166.695624348183	71.1304162321223	0.1480	Green	5449	1763.8936	1763.8956	57.4059	49535
96	MA_100402g0010	Regular	7561.0580	0.00	39497.5196	73	7	31	12.29	334677	0	57224			Green	193 460 1381 2283 4140 4141 4491 6264 6265 7585 8204 8635 9313 10050 10121 12651 12919 14818 15877 15895 16304 16589 17204 17262 17293 17575 18518 19050 19051 19174 19196 19261 19327 19403 20769 21159 21708 24404 24453 25001 25135 25154 25188	0	7	Pass2	MissedCleavage	None	1346.7427	LIFAGKQLEDGR	LIFAGKQLEDGR	315	12	7.03	440	4	4	0	0	797.6689	6.9301		406	2.3	y6y8y8*y10y12	65.6410	1267	141.561137633036	54.374091755357	0.0110	Green	6043	1346.7422	1346.7449	60.7439	3685
96	MA_100402g0010	Regular	7561.0580	0.00	39497.5196	73	7	31	12.29	334677	0	57224			Green	193 460 1381 2283 4140 4141 4491 6265 7585 8023 8204 8635 9313 9503 9504 9520 10050 10121 11613 12651 12919 14818 15877 15895 16304 16589 17204 17262 17293 17575 18518 19050 19051 19174 19196 19261 19327 19403 20394 20613 20769 20816 21159 21511 21708 23888 24404 24453 25001 25135 25154 25188	0	8	Pass2	InSource	None	851.4258	ADYNIQK	TLADYNIQK	329	7	6.78	436	8	8	5	3	9146.1300	0.0000		1643	0.0	b3b4b5y2y2*y3y4y5y7	48.5131	768	101.391243059154	162.782486118308	0.0466	Green	3877	851.4272	851.4261	48.9888	15590
96	MA_100402g0010	Regular	7561.0580	0.00	39497.5196	73	7	31	12.29	334677	0	57224			Green	193 460 1381 2283 4140 4141 4491 6264 6265 7585 8204 8635 9313 10050 10121 12651 12919 14818 15877 15895 16304 16437 16589 17204 17262 17293 17575 18518 18534 19050 19051 19174 19196 19261 19327 19403 20769 21159 21511 21708 23993 24404 24453 25001 25135 25154 25188	0	9	Pass2	InSource	None	535.3239	IFAGK	LIFAGK	316	5	10.10	441	5	5	3	1	6781.6340	0.0000		1081	0.0	b2y1y2y3y4	57.1364	509	77.0734540626853	114.146908125371	0.0322	Green	4344	535.3242	535.3246	51.4376	10779
96	MA_100402g0010	Regular	7561.0580	0.00	39497.5196	73	7	31	12.29	334677	0	57224			Green	193 460 1381 2283 4140 4141 4491 6264 6265 7585 8204 8635 9313 10050 10121 12651 12919 14818 15877 15895 16304 16437 16589 17204 17262 17293 17575 18518 18534 19050 19051 19174 19196 19261 19327 19403 20769 21159 21511 21708 23993 24404 24453 25001 25135 25154 25188	0	10	Pass2	InSource	None	422.2398	FAGK	LIFAGK	317	4	10.10	441	3	3	2	0	2978.9920	0.0000		775	0.0	y1y2y3	57.1364	385	63.9833223524601	87.9666447049202	0.0274	Green	4342	422.2391	422.2398	51.4327	9183
96	MA_100402g0010	Regular	7561.0580	0.00	39497.5196	73	7	31	12.29	334677	0	57224			Green	193 460 1381 2283 4140 4141 4491 6264 6265 7585 8204 8635 9313 10050 10121 12651 12919 14818 15877 15895 16304 16589 17204 17262 17293 17575 18518 19050 19051 19174 19196 19261 19327 19403 20769 21159 21708 24404 24453 25001 25135 25154 25188	0	11	Pass2	InSource	None	1120.5745	FAGKQLEDGR	LIFAGKQLEDGR	317	10	7.03	440	5	5	1	0	402.6317	0.0000		941	0.0	y2y5y6y8y10	65.6410	1019	122.426591069237	82.4265910692372	0.0104	Green	6046	1120.5714	1120.5723	60.7574	3491
96	MA_100402g0010	Regular	7561.0580	0.00	39497.5196	73	7	31	12.29	334677	0	57224			Green	193 460 1381 2283 4140 4141 4491 6265 7585 8023 8204 8635 9313 9503 9504 9520 10050 10121 11613 12651 12919 14818 15877 15895 16304 16589 17204 17262 17293 17575 18518 19050 19051 19174 19196 19261 19327 19403 20394 20613 20769 20816 21159 21511 21708 23888 24404 24453 25001 25135 25154 25188	0	12	Pass2	InSource	None	780.3886	DYNIQK	TLADYNIQK	330	6	6.78	436	3	3	1	0	465.1598	0.0000		245	0.0	b2b3y6	48.5131	701	95.4051121015843	150.810224203169	0.0073	Green	3878	780.3900	780.3894	48.9896	2447
96	MA_100402g0010	Regular	7561.0580	0.00	39497.5196	73	7	31	12.29	334677	0	57224			Green	193 460 1381 2283 4140 4141 4491 6265 7585 8204 8635 9313 9520 10050 10121 12651 12919 14818 15877 15895 16091 16304 16437 16589 17262 17293 17575 18518 18534 19050 19051 19174 19196 19261 19327 19403 20394 20769 20816 21159 21511 21708 23993 24404 24453 25001 25135 25154 25188	0	13	Pass2	InSource	None	851.5461	TLHLVLR	ESTLHLVLR	338	7	11.05	439	1	1	0	0	325.5213	0.0000		60	0.0	y4	60.0410	836	107.291129952809	67.2911299528087	0.0050	Green	7129	851.5447	851.5458	66.5743	1668
96	MA_100402g0010	Regular	7561.0580	0.00	39497.5196	73	7	31	12.29	334677	0	57224			Green	193 460 1381 2283 4140 4141 4491 6265 7585 8204 8635 9313 9520 10050 10121 12651 12919 14818 15877 15895 16304 16589 17204 17262 17293 17575 18518 19050 19051 19174 19196 19261 19327 19403 20394 20769 20816 21159 21708 24404 24453 25001 25135 25154 25188	0	14	Pass2	NeutralLoss_H2O	None	1745.8817	QLEDGRTLADYNIQK	QLEDGRTLADYNIQK	321	15	4.31	438	0	0	0	0	450.6578	0.0000		0	0.0		62.9542	1619	166.695624348183	71.1304162321223	0.0114	Green	5451	1745.8787	1745.8807	57.4114	3813
96	MA_100402g0010	Regular	10156.1200	0.00	39497.5196	99	7	31	13.71	525536	0	86534			Green	193 460 1381 2283 4140 4141 4491 6265 7585 8023 8204 8635 9313 9503 9504 9520 10050 10121 11613 12651 12919 14818 15877 15895 16304 16589 17204 17262 17293 17575 18518 19050 19051 19174 19196 19261 19327 19403 20394 20613 20769 20816 21159 21511 21708 23888 24404 24453 25001 25135 25154 25188	1	1	Pass1	PepFrag1	None	1065.5575	TLADYNIQK	TLADYNIQK	327	9	6.78	564	13	13	11	4	53185.2900	8.8359		42756	9.6	b2b2░b3b3░b4b5b6░y1y2y2*y3y4y4*y5y5*y6y6*y6░y7y7*y7░y8y9	50.3657	985	119.687957171905	79.687957171905	0.4877	Green	6819	1065.5553	1065.5557	48.8098	256305
96	MA_100402g0010	Regular	10156.1200	0.00	39497.5196	99	7	31	13.71	525536	0	86534			Green	193 460 1381 2283 4140 4141 4491 6265 7585 8204 8635 9313 9520 10050 10121 12651 12919 14818 15877 15895 16304 16437 16589 17262 17293 17575 18518 18534 19050 19051 19174 19196 19261 19327 19403 20394 20769 20816 21159 21511 21708 23993 24404 24453 25001 25135 25154 25188	0	2	Pass1	PepFrag1	None	1067.6208	ESTLHLVLR	ESTLHLVLR	336	9	7.88	565	10	10	6	2	3828.1320	7.6931		7287	4.6	b2b2░b3b3░b5░b9y1y2y5y6y7y8y9	60.3532	1018	122.346482057929	82.3464820579293	0.0658	Green	11974	1067.6209	1067.6214	65.4076	34598
96	MA_100402g0010	Regular	10156.1200	0.00	39497.5196	99	7	31	13.71	525536	0	86534			Green	193 460 1381 2283 4140 4141 4491 6264 6265 7585 8204 8635 9313 10050 10121 12651 12919 14818 15877 15895 16304 16437 16589 17204 17262 17293 17575 18518 18534 19050 19051 19174 19196 19261 19327 19403 20769 21159 21511 21708 23993 24404 24453 25001 25135 25154 25188	0	3	Pass1	PepFrag1	None	648.4079	LIFAGK	LIFAGK	87	6	10.10	567	8	8	6	2	16796.4900	8.3353		3751	3.6	b2b3y1y2y3y4y5y6	58.5496	633	89.1309989971718	138.261997994344	0.0513	Green	7646	648.4090	648.4088	51.1881	26960
96	MA_100402g0010	Regular	10156.1200	0.00	39497.5196	99	7	31	13.71	525536	0	86534			Green	193 460 1381 2283 4140 4141 4491 6265 7585 8635 9313 9520 10050 10121 12651 12919 14818 15895 16304 16589 17262 17293 17575 18518 19050 19051 19174 19196 19261 19327 19403 20394 20769 20816 21159 21511 21708 24404 24453 25001 25135 25154 25188	0	4	Pass1	PepFrag1	None	2114.1604	TLADYNIQKESTLHLVLR	TLADYNIQKESTLHLVLR	99	18	7.74	566	7	7	2	0	2302.5450	7.4723		1269	4.3	y3y5y8y9y11*y15y16y18	91.1074	2003	192.1086560229	56.0543280114498	0.0273	Green	16946	2114.1568	2114.1568	82.5166	14356
96	MA_100402g0010	Regular	10156.1200	0.00	39497.5196	99	7	31	13.71	525536	0	86534			Green	193 460 1381 2283 4140 4141 4491 6265 7585 8204 8635 9313 9520 10050 10121 12651 12919 14818 15877 15895 16304 16589 17204 17262 17293 17575 18518 19050 19051 19174 19196 19261 19327 19403 20394 20769 20816 21159 21708 24404 24453 25001 25135 25154 25188	0	5	Pass2	MissedCleavage	None	1763.8923	QLEDGRTLADYNIQK	QLEDGRTLADYNIQK	93	15	4.31	569	11	11	3	1	7311.3880	7.9741		16018	7.7	b2b2*b4░b6*b7*b8*b9*b10*b10░b11░b12░b13░b14░b15b15*y2y2*y3y5y7y9y11y12y12*y13y13░y15	65.3433	1619	166.695624348183	71.1304162321223	0.1585	Green	9469	1763.8915	1763.8919	57.0261	83299
96	MA_100402g0010	Regular	10156.1200	0.00	39497.5196	99	7	31	13.71	525536	0	86534			Green	193 460 1381 2283 4140 4141 4491 6264 6265 7585 8204 8635 9313 10050 10121 12651 12919 14818 15877 15895 16304 16589 17204 17262 17293 17575 18518 19050 19051 19174 19196 19261 19327 19403 20769 21159 21708 24404 24453 25001 25135 25154 25188	0	6	Pass2	MissedCleavage	None	1346.7427	LIFAGKQLEDGR	LIFAGKQLEDGR	87	12	7.03	568	7	7	2	0	1683.4520	7.3363		1279	2.9	y1y2y5y6y8y10y12	70.5139	1267	141.561137633036	101.561137633036	0.0134	Green	10353	1346.7418	1346.7413	59.9389	7064
96	MA_100402g0010	Regular	10156.1200	0.00	39497.5196	99	7	31	13.71	525536	0	86534			Green	193 460 1381 2283 4140 4141 4491 6265 7585 8204 8635 9313 10050 10121 12651 12919 14818 15877 15895 16304 16589 17204 17262 17293 17575 18518 19050 19051 19174 19196 19261 19327 19403 20769 21159 21708 24404 24453 25001 25135 25154 25188	0	7	Pass2	MissedCleavage	None	2393.2823	LIFAGKQLEDGRTLADYNIQK	LIFAGKQLEDGRTLADYNIQK	87	21	7.00	570	4	4	0	0	1294.0520	7.2220		1168	3.0	b16y14y19y21	96.1883	2252	207.716928293195	63.8584641465974	0.0085	Green	15845	2393.2807	2393.2807	78.6867	4447
96	MA_100402g0010	Regular	10156.1200	0.00	39497.5196	99	7	31	13.71	525536	0	86534			Green	193 460 1381 2283 4140 4141 4491 6265 7585 8023 8204 8635 9313 9503 9504 9520 10050 10121 11613 12651 12919 14818 15877 15895 16304 16589 17204 17262 17293 17575 18518 19050 19051 19174 19196 19261 19327 19403 20394 20613 20769 20816 21159 21511 21708 23888 24404 24453 25001 25135 25154 25188	0	8	Pass2	InSource	None	851.4258	ADYNIQK	TLADYNIQK	329	7	6.78	564	8	8	5	3	8859.0920	0.0000		3272	0.0	b3b4b4░b5b5*y2y2*y3y4y5y7y7*	50.3657	768	101.391243059154	162.782486118308	0.0567	Green	6821	851.4280	851.4263	48.8129	29820
96	MA_100402g0010	Regular	10156.1200	0.00	39497.5196	99	7	31	13.71	525536	0	86534			Green	193 460 1381 2283 4140 4141 4491 6264 6265 7585 8204 8635 9313 10050 10121 12651 12919 14818 15877 15895 16304 16437 16589 17204 17262 17293 17575 18518 18534 19050 19051 19174 19196 19261 19327 19403 20769 21159 21511 21708 23993 24404 24453 25001 25135 25154 25188	0	9	Pass2	InSource	None	535.3239	IFAGK	LIFAGK	88	5	10.10	567	3	3	1	1	2745.0030	0.0000		1032	0.0	b2y3y4	58.5496	509	77.0734540626853	114.146908125371	0.0367	Green	7641	535.3251	535.3255	51.1823	19312
96	MA_100402g0010	Regular	10156.1200	0.00	39497.5196	99	7	31	13.71	525536	0	86534			Green	193 460 1381 2283 4140 4141 4491 6264 6265 7585 8204 8635 9313 10050 10121 12651 12919 14818 15877 15895 16304 16437 16589 17204 17262 17293 17575 18518 18534 19050 19051 19174 19196 19261 19327 19403 20769 21159 21511 21708 23993 24404 24453 25001 25135 25154 25188	0	10	Pass2	InSource	None	422.2398	FAGK	LIFAGK	89	4	10.10	567	4	4	2	1	9001.6370	0.0000		1508	0.0	b2y1y2y3	58.5496	385	63.9833223524601	87.9666447049202	0.0256	Green	7645	422.2391	422.2398	51.1872	13432
96	MA_100402g0010	Regular	10156.1200	0.00	39497.5196	99	7	31	13.71	525536	0	86534			Green	193 460 1381 2283 4140 4141 4491 6264 6265 7585 8204 8635 9313 10050 10121 12651 12919 14818 15877 15895 16304 16589 17204 17262 17293 17575 18518 19050 19051 19174 19196 19261 19327 19403 20769 21159 21708 24404 24453 25001 25135 25154 25188	0	11	Pass2	InSource	None	1120.5745	FAGKQLEDGR	LIFAGKQLEDGR	89	10	7.03	568	5	5	1	0	771.2552	0.0000		1585	0.0	y2y5y6y6*y8y10	70.5139	1019	122.426591069237	82.4265910692372	0.0136	Green	10354	1120.5726	1120.5729	59.9447	7166
96	MA_100402g0010	Regular	10156.1200	0.00	39497.5196	99	7	31	13.71	525536	0	86534			Green	193 460 1381 2283 4140 4141 4491 6265 7585 8204 8635 9313 9520 10050 10121 12651 12919 14818 15877 15895 16304 16437 16589 17262 17293 17575 18518 18534 19050 19051 19174 19196 19261 19327 19403 20394 20769 20816 21159 21511 21708 23993 24404 24453 25001 25135 25154 25188	0	12	Pass2	InSource	None	938.5782	STLHLVLR	ESTLHLVLR	337	8	11.05	565	4	4	3	0	1426.5950	0.0000		1035	0.0	y3y4y5y6	60.3532	909	113.449405129335	73.4494051293349	0.0108	Green	11982	938.5776	938.5783	65.4254	5699
96	MA_100402g0010	Regular	10156.1200	0.00	39497.5196	99	7	31	13.71	525536	0	86534			Green	193 460 1381 2283 4140 4141 4491 6265 7585 8023 8204 8635 9313 9503 9504 9520 10050 10121 11613 12651 12919 14818 15877 15895 16304 16589 17204 17262 17293 17575 18518 19050 19051 19174 19196 19261 19327 19403 20394 20613 20769 20816 21159 21511 21708 23888 24404 24453 25001 25135 25154 25188	0	13	Pass2	InSource	None	780.3886	DYNIQK	TLADYNIQK	330	6	6.78	564	4	4	1	1	1317.5190	0.0000		568	0.0	b2b3y2*y3y6	50.3657	701	95.4051121015843	150.810224203169	0.0089	Green	6826	780.3912	780.3901	48.8179	4675
96	MA_100402g0010	Regular	10156.1200	0.00	39497.5196	99	7	31	13.71	525536	0	86534			Green	193 460 1381 2283 4140 4141 4491 6265 7585 8635 9313 9520 10050 10121 12651 12919 14818 15895 16304 16589 17262 17293 17575 18518 19050 19051 19174 19196 19261 19327 19403 20394 20769 20816 21159 21511 21708 24404 24453 25001 25135 25154 25188	0	14	Pass2	InSource	None	1900.0287	ADYNIQKESTLHLVLR	TLADYNIQKESTLHLVLR	101	16	7.74	566	2	2	1	0	364.5040	0.0000		588	0.0	b7*y15y16	91.1074	1786	177.97019265175	78.6467951011664	0.0061	Green	16937	1900.0283	1900.0281	82.5092	3231
96	MA_100402g0010	Regular	10156.1200	0.00	39497.5196	99	7	31	13.71	525536	0	86534			Green	193 460 1381 2283 4140 4141 4491 6265 7585 8204 8635 9313 9520 10050 10121 12651 12919 14818 15877 15895 16304 16437 16589 17262 17293 17575 18518 18534 19050 19051 19174 19196 19261 19327 19403 20394 20769 20816 21159 21511 21708 23993 24404 24453 25001 25135 25154 25188	0	15	Pass2	InSource	None	851.5461	TLHLVLR	ESTLHLVLR	338	7	11.05	565	3	3	2	0	1631.2430	0.0000		467	0.0	y3y4y5	60.3532	836	107.291129952809	67.2911299528087	0.0057	Green	11973	851.5433	851.5441	65.4050	3008
96	MA_100402g0010	Regular	10156.1200	0.00	39497.5196	99	7	31	13.71	525536	0	86534			Green	193 460 1381 2283 4140 4141 4491 6265 7585 8204 8635 9313 9520 10050 10121 12651 12919 14818 15877 15895 16304 16437 16589 17262 17293 17575 18518 18534 19050 19051 19174 19196 19261 19327 19403 20394 20769 20816 21159 21511 21708 23993 24404 24453 25001 25135 25154 25188	0	16	Pass2	InSource	None	637.4144	HLVLR	ESTLHLVLR	340	5	11.05	565	3	3	1	0	648.8901	0.0000		464	0.0	b2b3y5	60.3532	619	87.8119052679424	135.623810535885	0.0045	Green	11983	637.4150	637.4148	65.4254	2360
96	MA_100402g0010	Regular	10156.1200	0.00	39497.5196	99	7	31	13.71	525536	0	86534			Green	193 460 1381 2283 4140 4141 4491 6265 7585 8204 8635 9313 10050 10121 12651 12919 14818 15877 15895 16304 16589 17204 17262 17293 17575 18518 19050 19051 19174 19196 19261 19327 19403 20769 21159 21708 24404 24453 25001 25135 25154 25188	0	17	Pass2	InSource	None	2167.1142	FAGKQLEDGRTLADYNIQK	LIFAGKQLEDGRTLADYNIQK	89	19	7.00	570	1	1	0	0	229.9553	0.0000		657	0.0	y19	96.1883	2004	192.172591011913	88.1150606746089	0.0031	Green	15834	2167.1157	2167.1141	78.6667	1632
96	MA_100402g0010	Regular	10156.1200	0.00	39497.5196	99	7	31	13.71	525536	0	86534			Green	193 460 1381 2283 4140 4141 4491 6265 7585 8204 8635 9313 9520 10050 10121 12651 12919 14818 15877 15895 16304 16589 17204 17262 17293 17575 18518 19050 19051 19174 19196 19261 19327 19403 20394 20769 20816 21159 21708 24404 24453 25001 25135 25154 25188	0	18	Pass2	NeutralLoss_H2O	None	1745.8817	QLEDGRTLADYNIQK	QLEDGRTLADYNIQK	93	15	4.31	569	0	0	0	0	279.7830	0.0000		0	0.0		65.3433	1619	166.695624348183	71.1304162321223	0.0104	Green	9468	1745.8783	1745.8787	57.0249	5442
96	MA_100402g0010	Regular	10156.1200	0.00	39497.5196	99	7	31	13.71	525536	0	86534			Green	193 460 1381 2283 4140 4141 4491 6265 7585 8204 8635 9313 9520 10050 10121 12651 12919 14818 15877 15895 16304 16437 16589 17262 17293 17575 18518 18534 19050 19051 19174 19196 19261 19327 19403 20394 20769 20816 21159 21511 21708 23993 24404 24453 25001 25135 25154 25188	0	19	Pass2	NeutralLoss_H2O	None	1049.6102	ESTLHLVLR	ESTLHLVLR	336	9	7.88	565	2	2	1	0	343.9112	0.0000		1830	0.0	y3y4	60.3532	1018	122.346482057929	41.5643213719529	0.0052	Green	11979	1049.6111	1049.6131	65.4187	2730
109	MA_10043564g0010	Regular	3490.5850	0.00	23174.0495	38	7	15	50.50	252879	40865.54	79650			Green	11909 22984 43475	1	1	Pass1	PepFrag1	None	1226.6052	GNIPYFETSAK	GNIPYFETSAK	125	11	6.89	1636	9	9	5	1	15777.1100	7.9176	Identified	51382	7.4	b2b2*b3b6*b7░b9b10y3y5y5░y6y7y7░y8y8░	46.0818	1111	129.688760694086	89.6887606940861	0.4093	Green	35510	1226.6110	1226.6096	48.7951	103507
109	MA_10043564g0010	Regular	3490.5850	0.00	23174.0495	38	7	15	50.50	252879	40865.54	79650			Green	11909 36293	0	2	Pass1	PepFrag1	None	1187.6208	FQSLGVAFYR	FQSLGVAFYR	45	10	9.84	1638	6	6	2	1	1462.4310	6.8846		6835	5.7	b2b6*b7*b9*b10*y1y2y5y7y8y9*	63.2848	1090	128.049326774957	88.0493267749569	0.2194	Green	52527	1187.6273	1187.6259	61.4232	55478
109	MA_10043564g0010	Regular	3490.5850	0.00	23174.0495	38	7	15	50.50	252879	40865.54	79650			Green	11909	0	3	Pass1	PepFrag1	None	1036.5673	ATIGADFLTK	ATIGADFLTK	14	10	6.78	1637	6	6	3	1	20777.7500	8.0372		16010	5.6	b2b2░b3░b10░y3y4y7y7░y8y8░y9	54.0055	977	119.039020135367	79.039020135367	0.2066	Green	42554	1036.5686	1036.5669	54.1706	52242
109	MA_10043564g0010	Regular	3490.5850	0.00	23174.0495	38	7	15	50.50	252879	40865.54	79650			Green		0	4	Pass1	PepFrag1	None	1166.5225	SFDNLDNWR	SFDNLDNWR	70	9	3.88	1633	3	3	0	1	1482.8740	6.7140		710	1.7	b5y3*y4y7	54.3383	1017	122.266346811473	82.266346811473	0.0084	Green	43559	1166.5255	1166.5240	54.9782	2130
109	MA_10043564g0010	Regular	3490.5850	0.00	23174.0495	38	7	15	50.50	252879	40865.54	79650			Green		0	5	Pass2	PepFrag2	Carbamidomethyl+C(4);Carbamidomethyl+C(5)	1724.8347	GADCCVLVYDVNVIK	GADCCVLVYDVNVIK	55	15	3.88	1639	5	5	1	1	2801.9270	6.9904		2667	4.6	b6y1y6y8y9	68.8970	1509	159.056880537741	119.056880537741	0.0804	Green	64637	1724.8338	1724.8343	70.1930	20330
109	MA_10043564g0010	Regular	3490.5850	0.00	23174.0495	38	7	15	50.50	252879	40865.54	79650			Green		0	6	Pass2	MissedCleavage	None	3541.7346	QEFLIQANPTDPENFPFVVLGNKTDVDGGHSR	QEFLIQANPTDPENFPFVVLGNKTDVDGGHSR	79	32	4.20	1634	0	0	0	0	576.3005	6.3035	Missing	204	2.5	b13░b17*y11*	78.6803	3240	264.721759655337	92.3608798276683	0.0070	Green	75184	3541.7262	3541.7247	78.9908	1765
109	MA_10043564g0010	Regular	3490.5850	0.00	23174.0495	38	7	15	50.50	252879	40865.54	79650			Green		0	7	Pass2	VarMod	Deamidation+Q(5);Deamidation+Q(12)	1649.7839	LVTMQIWDTAGQER	LVTMQIWDTAGQER	31	14	4.07	1635	2	2	0	0	294.9668	6.0127		783	2.2	b5b5*b6*b10*y7*y8*y10░y11y12░	63.5831	1517	159.6185475844	119.6185475844	0.0109	Green	57920	1649.7904	1649.7905	65.1271	2757
109	MA_10043564g0010	Regular	3490.5850	0.00	23174.0495	38	7	15	50.50	252879	40865.54	79650			Green	11909	0	8	Pass2	InSource	None	751.3985	GADFLTK	ATIGADFLTK	17	7	6.78	1637	4	4	1	0	1054.8890	0.0000		662	0.0	b3y2y3y7	54.0055	693	94.6778652848494	149.355730569699	0.0350	Green	42542	751.3972	751.3986	54.1607	8861
109	MA_10043564g0010	Regular	3490.5850	0.00	23174.0495	38	7	15	50.50	252879	40865.54	79650			Green	11909	0	9	Pass2	InSource	None	864.4825	IGADFLTK	ATIGADFLTK	16	8	6.78	1637	3	3	0	0	3798.5330	0.0000		397	0.0	b5y4y7	54.0055	817	105.659286072213	171.318572144426	0.0230	Green	42569	864.4815	864.4835	54.1795	5809
109	MA_10043564g0010	Regular	3866.6320	0.00	23174.0495	36	6	15	33.50	177187	30663.41	46268			Green	11909 22984 43475	1	1	Pass1	PepFrag1	None	1226.6052	GNIPYFETSAK	GNIPYFETSAK	125	11	6.89	552	6	6	2	1	20346.6600	7.9475	Identified	23951	6.4	b2b2*b3y2y5y7y8	48.6814	1111	129.688760694086	89.6887606940861	0.3839	Green	22952	1226.6108	1226.6092	48.9366	68020
109	MA_10043564g0010	Regular	3866.6320	0.00	23174.0495	36	6	15	33.50	177187	30663.41	46268			Green	11909	0	2	Pass1	PepFrag1	None	1036.5673	ATIGADFLTK	ATIGADFLTK	14	10	6.78	553	9	9	5	1	10992.2700	7.6801		11875	5.0	b2b3░b7░b10y1y2y3y4y5y7y8	51.8677	977	119.039020135367	79.039020135367	0.2146	Green	27517	1036.5665	1036.5646	54.3212	38021
109	MA_10043564g0010	Regular	3866.6320	0.00	23174.0495	36	6	15	33.50	177187	30663.41	46268			Green	11909 36293	0	3	Pass1	PepFrag1	None	1187.6208	FQSLGVAFYR	FQSLGVAFYR	45	10	9.84	554	9	9	4	2	5542.8340	7.3827		8161	4.7	b2b2*b3b3*b9y2y4y6y7y8y9y9*	65.3385	1090	128.049326774957	88.0493267749569	0.1789	Green	33886	1187.6245	1187.6228	61.6369	31693
109	MA_10043564g0010	Regular	3866.6320	0.00	23174.0495	36	6	15	33.50	177187	30663.41	46268			Green		0	4	Pass1	PepFrag1	Carbamidomethyl+C(4);Carbamidomethyl+C(5)	1724.8347	GADCCVLVYDVNVIK	GADCCVLVYDVNVIK	55	15	3.88	550	4	4	1	0	4195.1480	7.2101		634	4.0	y4y7y8y10	70.5398	1509	159.056880537741	119.056880537741	0.0805	Green	41763	1724.8341	1724.8343	70.3551	14258
109	MA_10043564g0010	Regular	3866.6320	0.00	23174.0495	36	6	15	33.50	177187	30663.41	46268			Green		0	5	Pass1	PepFrag1	Carbamidomethyl+C(22)	2891.3227	GNIPYFETSAKEDMNVEEAFQCIAK	GNIPYFETSAKEDMNVEEAFQCIAK	125	25	4.00	551	0	0	0	0	484.2464	6.2724	Identified	495	2.7	b3*b10░b21*y5*y10░	77.5030	2582	227.543164070097	111.695442713398	0.0161	Green	50813	2891.3243	2891.3249	81.0652	2854
109	MA_10043564g0010	Regular	3866.6320	0.00	23174.0495	36	6	15	33.50	177187	30663.41	46268			Green	11909	0	6	Pass2	MissedCleavage	None	1932.0225	KFSNQYKATIGADFLTK	KFSNQYKATIGADFLTK	7	17	10.05	555	1	1	0	0	72.2518	5.4978		467	2.4	b1b12░y5░y6░	55.2390	1806	179.296356721892	79.530904481261	0.0172	Yellow	37697	1932.0393	1932.0368	65.6738	3040
109	MA_10043564g0010	Regular	3866.6320	0.00	23174.0495	36	6	15	33.50	177187	30663.41	46268			Green	11909 22984 43475	0	7	Pass2	InSource	None	942.4567	PYFETSAK	GNIPYFETSAK	128	8	6.89	552	5	5	1	0	1691.8500	0.0000	Identified	536	0.0	b2b3b5y4y8	48.6814	843	107.8892110469	175.778422093799	0.0569	Green	22942	942.4537	942.4560	48.9281	10079
109	MA_10043564g0010	Regular	3866.6320	0.00	23174.0495	36	6	15	33.50	177187	30663.41	46268			Green	11909	0	8	Pass2	InSource	None	751.3985	GADFLTK	ATIGADFLTK	17	7	6.78	553	0	0	0	0	169.5329	0.0000		0	0.0		51.8677	693	94.6778652848494	149.355730569699	0.0300	Green	27504	751.3969	751.3982	54.3108	5308
109	MA_10043564g0010	Regular	3866.6320	0.00	23174.0495	36	6	15	33.50	177187	30663.41	46268			Green	11909	0	9	Pass2	InSource	None	864.4825	IGADFLTK	ATIGADFLTK	16	8	6.78	553	2	2	0	0	756.9579	0.0000		149	0.0	b5y7	51.8677	817	105.659286072213	171.318572144426	0.0221	Green	27529	864.4807	864.4825	54.3293	3914
109	MA_10043564g0010	Regular	9136.5210	0.00	23174.0495	76	7	15	40.00	371899	51479.38	101233			Green	11909 22984 43475	1	1	Pass1	PepFrag1	None	1226.6052	GNIPYFETSAK	GNIPYFETSAK	125	11	6.89	2164	11	11	8	3	50107.0800	8.7629	Identified	51873	7.6	b2b2*b3b3*b9y2y3y4y5y6y7y8y8░y9	45.8984	1111	129.688760694086	89.6887606940861	0.2958	Green	41023	1226.6091	1226.6075	48.6767	110021
109	MA_10043564g0010	Regular	9136.5210	0.00	23174.0495	76	7	15	40.00	371899	51479.38	101233			Green	11909 36293	0	2	Pass1	PepFrag1	None	1187.6208	FQSLGVAFYR	FQSLGVAFYR	45	10	9.84	2166	9	9	5	3	9064.1650	8.0204		13053	6.5	b2b2*b3b3*b4b5*b10b10░y3y6y7y8y9y9*	65.6759	1090	128.049326774957	88.0493267749569	0.2147	Green	59901	1187.6274	1187.6257	61.3779	79844
109	MA_10043564g0010	Regular	9136.5210	0.00	23174.0495	76	7	15	40.00	371899	51479.38	101233			Green	11909	0	3	Pass1	PepFrag1	None	1036.5673	ATIGADFLTK	ATIGADFLTK	14	10	6.78	2165	8	8	4	1	17774.2700	8.3128		19792	6.2	b2b3░b4y2y3y7y7░y8y9y10	55.4448	977	119.039020135367	79.039020135367	0.1869	Green	48997	1036.5688	1036.5668	54.1312	69493
109	MA_10043564g0010	Regular	9136.5210	0.00	23174.0495	76	7	15	40.00	371899	51479.38	101233			Green	11909 36293	0	4	Pass1	PepFrag1	None	786.3781	FSNQYK	FSNQYK	8	6	9.72	2167	6	6	3	1	4486.2530	7.7149		775	3.2	b3b4y2y3*y4y5y5*y6	11.5605	694	94.7689235915607	149.537847183121	0.0501	Green	2553	786.3771	786.3784	22.1770	18614
109	MA_10043564g0010	Regular	9136.5210	0.00	23174.0495	76	7	15	40.00	371899	51479.38	101233			Green		0	5	Pass1	PepFrag1	Carbamidomethyl+C(4);Carbamidomethyl+C(5)	1724.8347	GADCCVLVYDVNVIK	GADCCVLVYDVNVIK	55	15	3.88	2163	7	7	3	0	5355.0960	7.6895		1994	4.1	b10y1y6y6*y7y8y9y9░y11	68.6030	1509	159.056880537741	119.056880537741	0.0408	Green	67788	1724.8326	1724.8327	66.9229	15189
109	MA_10043564g0010	Regular	9136.5210	0.00	23174.0495	76	7	15	40.00	371899	51479.38	101233			Green		0	6	Pass1	PepFrag1	None	1647.8159	LVTMQIWDTAGQER	LVTMQIWDTAGQER	31	14	4.07	2162	7	7	3	0	3853.6570	7.5467		2446	3.5	b3b11*y4y5y5*y5░y8y9y10y12	61.1125	1517	159.6185475844	119.6185475844	0.0281	Green	63227	1647.8121	1647.8119	63.7310	10432
109	MA_10043564g0010	Regular	9136.5210	0.00	23174.0495	76	7	15	40.00	371899	51479.38	101233			Green		0	7	Pass2	PepFrag2	Carbamidomethyl+C(22)	2891.3227	GNIPYFETSAKEDMNVEEAFQCIAK	GNIPYFETSAKEDMNVEEAFQCIAK	125	25	4.00	2168	13	13	2	2	3747.5530	7.5345	Identified	8044	5.4	b2b3b8░b9b9*b11*b13*b16y1y4y6y8y9y9░y15y17y19y22	79.0150	2582	227.543164070097	111.695442713398	0.0520	Green	86080	2891.3245	2891.3249	80.8647	19349
109	MA_10043564g0010	Regular	9136.5210	0.00	23174.0495	76	7	15	40.00	371899	51479.38	101233			Green	11909 22984 43475	0	8	Pass2	InSource	None	942.4567	PYFETSAK	GNIPYFETSAK	128	8	6.89	2164	6	6	4	2	5351.1850	0.0000	Missing	1794	0.0	b2b3b4b6░y5y6y7	45.8984	843	107.8892110469	175.778422093799	0.0779	Green	41064	942.4552	942.4571	48.7042	28987
109	MA_10043564g0010	Regular	9136.5210	0.00	23174.0495	76	7	15	40.00	371899	51479.38	101233			Green	11909	0	9	Pass2	InSource	None	751.3985	GADFLTK	ATIGADFLTK	17	7	6.78	2165	5	5	2	1	3359.8350	0.0000		1111	0.0	b3b4y2y3y7	55.4448	693	94.6778652848494	149.355730569699	0.0338	Green	48999	751.3964	751.3975	54.1320	12557
109	MA_10043564g0010	Regular	9136.5210	0.00	23174.0495	76	7	15	40.00	371899	51479.38	101233			Green	11909 36293	0	10	Pass2	InSource	None	639.3097	SNQYK	FSNQYK	9	5	9.72	2167	3	3	0	0	44.8517	0.0000		248	0.0	b2y2y5	11.5605	559	82.0416096842264	124.083219368453	0.0150	Green	2524	639.3097	639.3105	22.1571	5572
109	MA_10043564g0010	Regular	9136.5210	0.00	23174.0495	76	7	15	40.00	371899	51479.38	101233			Green	11909 22984 43475	0	11	Pass2	InSource	None	845.4040	YFETSAK	GNIPYFETSAK	129	7	6.89	2164	1	1	0	0	107.4487	0.0000		103	0.0	y7	45.8984	753	100.066709325229	160.133418650458	0.0050	Green	41049	845.4043	845.4058	48.6929	1841
109	MA_10043564g0010	Regular	684.5284	0.00	23174.0495	17	4	15	17.50	50868	0	11714			Green	11909 22984	1	1	Pass1	PepFrag1	None	1226.6052	GNIPYFETSAK	GNIPYFETSAK	125	11	6.89	2327	6	6	2	1	8149.7240	7.2770	Identified	8580	4.7	b2b3b7b7░y5y6y8	45.4148	1111	129.688760694086	89.6887606940861	0.5802	Green	20475	1226.6093	1226.6073	48.9723	29514
109	MA_10043564g0010	Regular	684.5284	0.00	23174.0495	17	4	15	17.50	50868	0	11714			Green	11909 36293	0	2	Pass1	PepFrag1	None	1187.6208	FQSLGVAFYR	FQSLGVAFYR	45	10	9.84	2328	6	6	3	1	2795.1960	6.8122		2453	3.2	b2b3y4y5y6y8y9*	62.4883	1090	128.049326774957	88.0493267749569	0.2194	Green	30434	1187.6269	1187.6249	61.7181	11158
109	MA_10043564g0010	Regular	684.5284	0.00	23174.0495	17	4	15	17.50	50868	0	11714			Green		0	3	Pass2	PepFrag2	Carbamidomethyl+C(22)	2891.3227	GNIPYFETSAKEDMNVEEAFQCIAK	GNIPYFETSAKEDMNVEEAFQCIAK	125	25	4.00	2330	1	1	0	0	65.9938	4.6549	Missing	374	2.8	y4y16░	73.9808	2582	227.543164070097	73.7715820350483	0.0643	Red	31145	2891.3996	2891.3996	62.5965	3270
109	MA_10043564g0010	Regular	684.5284	0.00	23174.0495	17	4	15	17.50	50868	0	11714			Green		0	4	Pass2	PepFrag2	None	1647.8159	LVTMQIWDTAGQER	LVTMQIWDTAGQER	31	14	4.07	2329	3	3	0	1	628.9564	5.6340		246	2.3	b7y7y12	62.5563	1517	159.6185475844	119.6185475844	0.0639	Yellow	32254	1647.8192	1647.8185	64.1063	3252
109	MA_10043564g0010	Regular	684.5284	0.00	23174.0495	17	4	15	17.50	50868	0	11714			Green	11909 22984	0	5	Pass2	InSource	None	942.4567	PYFETSAK	GNIPYFETSAK	128	8	6.89	2327	1	1	0	0	646.1280	0.0000	Missing	61	0.0	b4	45.4148	843	107.8892110469	175.778422093799	0.0722	Green	20476	942.4533	942.4553	48.9729	3674
109	MA_10043564g0010	Regular	1283.3690	0.00	23174.0495	40	8	15	52.00	130798	22504.97	37695			Green	11909	1	1	Pass1	PepFrag1	None	1226.6052	GNIPYFETSAK	GNIPYFETSAK	125	11	6.89	2508	5	5	2	0	8825.7120	7.1708	Identified	17655	5.5	b2b2*b3*b8b11░y5░y6y7y8	45.7148	1111	129.688760694086	89.6887606940861	0.3544	Green	35133	1226.6077	1226.6063	48.5447	46360
109	MA_10043564g0010	Regular	1283.3690	0.00	23174.0495	40	8	15	52.00	130798	22504.97	37695			Green	11909	0	2	Pass1	PepFrag1	None	1036.5673	ATIGADFLTK	ATIGADFLTK	14	10	6.78	2510	3	3	1	0	3445.2450	6.7622		5265	4.4	b3░y7y9y10	51.9847	977	119.039020135367	79.039020135367	0.2125	Green	42399	1036.5705	1036.5688	53.9102	27790
109	MA_10043564g0010	Regular	1283.3690	0.00	23174.0495	40	8	15	52.00	130798	22504.97	37695			Green	11909	0	3	Pass1	PepFrag1	None	1187.6208	FQSLGVAFYR	FQSLGVAFYR	45	10	9.84	2509	6	6	3	2	3525.3800	6.7722		4462	3.9	b2b2*b3b3*y4y6y7y8y9*	66.1537	1090	128.049326774957	88.0493267749569	0.1523	Green	52230	1187.6267	1187.6252	61.3245	19917
109	MA_10043564g0010	Regular	1283.3690	0.00	23174.0495	40	8	15	52.00	130798	22504.97	37695			Green		0	4	Pass1	PepFrag1	Carbamidomethyl+C(4);Carbamidomethyl+C(5)	1724.8347	GADCCVLVYDVNVIK	GADCCVLVYDVNVIK	55	15	3.88	2504	5	5	1	1	1879.4570	6.3824		1153	3.4	b7b10░y2y5*y7y8y11y13*	71.9418	1509	159.056880537741	119.056880537741	0.0689	Green	59778	1724.8390	1724.8393	66.9663	9018
109	MA_10043564g0010	Regular	1283.3690	0.00	23174.0495	40	8	15	52.00	130798	22504.97	37695			Green		0	5	Pass1	PepFrag1	Carbamidomethyl+C(22)	2891.3227	GNIPYFETSAKEDMNVEEAFQCIAK	GNIPYFETSAKEDMNVEEAFQCIAK	125	25	4.00	2506	4	4	0	0	984.1256	6.1014	Missing	1673	3.6	b8*b9y5y9*y18y23	79.4819	2582	227.543164070097	111.695442713398	0.0481	Green	80960	2891.3190	2891.3176	80.9821	6288
109	MA_10043564g0010	Regular	1283.3690	0.00	23174.0495	40	8	15	52.00	130798	22504.97	37695			Green		0	6	Pass1	PepFrag1	None	2617.3297	QEFLIQANPTDPENFPFVVLGNK	QEFLIQANPTDPENFPFVVLGNK	79	23	3.83	2505	3	3	0	0	789.2778	6.0056	Identified	1177	2.1	b14░y5y8*y11░y19y20*y23	97.2110	2425	218.22313780505	105.482091870033	0.0120	Green	85419	2617.3266	2617.3248	83.6462	1574
109	MA_10043564g0010	Regular	1283.3690	0.00	23174.0495	40	8	15	52.00	130798	22504.97	37695			Green		0	7	Pass2	PepFrag2	None	1891.9760	ATIGADFLTKEVQVEDR	ATIGADFLTKEVQVEDR	14	17	4.06	2511	2	2	0	0	375.4289	5.6829		1737	2.2	y8*y9y13*y17	63.3119	1758	176.105214097747	136.105214097747	0.0175	Yellow	51196	1891.9979	1891.9991	60.5260	2294
109	MA_10043564g0010	Regular	1283.3690	0.00	23174.0495	40	8	15	52.00	130798	22504.97	37695			Green		0	8	Pass2	VarMod	Deamidation+Q(29)	3521.7581	ATIGADFLTKEVQVEDRLVTMQIWDTAGQER	ATIGADFLTKEVQVEDRLVTMQIWDTAGQER	14	31	4.06	2507	4	4	0	0	416.9825	5.7285		2274	2.4	b9░b11b14y8y9*y9░y27░y28░y31y31*	88.9639	3275	266.624776093941	137.749850729294	0.0124	Yellow	95414	3521.7603	3521.7608	88.6953	1620
109	MA_10043564g0010	Regular	1283.3690	0.00	23174.0495	40	8	15	52.00	130798	22504.97	37695			Green	11909	0	9	Pass2	InSource	None	942.4567	PYFETSAK	GNIPYFETSAK	128	8	6.89	2508	5	5	1	0	807.9432	0.0000	Identified	1973	0.0	b2b4b5b5░b6░y5y8	45.7148	843	107.8892110469	175.778422093799	0.0856	Green	35130	942.4532	942.4548	48.5431	11202
109	MA_10043564g0010	Regular	1283.3690	0.00	23174.0495	40	8	15	52.00	130798	22504.97	37695			Green	11909	0	10	Pass2	InSource	None	751.3985	GADFLTK	ATIGADFLTK	17	7	6.78	2510	3	3	0	0	434.9607	0.0000		326	0.0	b3y2y7	51.9847	693	94.6778652848494	149.355730569699	0.0362	Green	42409	751.3971	751.3979	53.9221	4735
109	MA_10043564g0010	Regular	1113.5370	0.00	23174.0495	29	2	15	10.50	57768	0	13836			Green	11909 22984	1	1	Pass1	PepFrag1	None	1226.6052	GNIPYFETSAK	GNIPYFETSAK	125	11	6.89	2573	9	9	6	2	12612.1000	7.7299	Identified	7863	4.3	b2b2*b3y1y4y5y6y7y8y9	58.6917	1111	129.688760694086	89.6887606940861	0.4133	Green	13533	1226.6062	1226.6072	66.4121	23873
109	MA_10043564g0010	Regular	1113.5370	0.00	23174.0495	29	2	15	10.50	57768	0	13836			Green	11909	0	2	Pass1	PepFrag1	None	1036.5673	ATIGADFLTK	ATIGADFLTK	14	10	6.78	2574	7	7	2	1	6838.4800	7.4640		3759	3.7	b2b3░y2y4y5y7y8y10	68.8565	977	119.039020135367	79.039020135367	0.2952	Green	16131	1036.5669	1036.5683	74.0908	17053
109	MA_10043564g0010	Regular	1113.5370	0.00	23174.0495	29	2	15	10.50	57768	0	13836			Green	11909 22984	0	3	Pass2	InSource	None	942.4567	PYFETSAK	GNIPYFETSAK	128	8	6.89	2573	8	8	4	3	6865.0150	0.0000	Identified	1610	0.0	b2b3b4b8y4y5y6y8	58.6917	843	107.8892110469	175.778422093799	0.1629	Green	13536	942.4591	942.4577	66.4167	9411
109	MA_10043564g0010	Regular	1113.5370	0.00	23174.0495	29	2	15	10.50	57768	0	13836			Green	11909	0	4	Pass2	InSource	None	751.3985	GADFLTK	ATIGADFLTK	17	7	6.78	2574	3	3	0	0	153.0738	0.0000		356	0.0	b3y2y7	68.8565	693	94.6778652848494	149.355730569699	0.0800	Green	16129	751.4004	751.4004	74.0885	4624
109	MA_10043564g0010	Regular	1113.5370	0.00	23174.0495	29	2	15	10.50	57768	0	13836			Green	11909	0	5	Pass2	InSource	None	864.4825	IGADFLTK	ATIGADFLTK	16	8	6.78	2574	2	2	0	0	158.7255	0.0000		248	0.0	b5y8	68.8565	817	105.659286072213	171.318572144426	0.0486	Green	16134	864.4835	864.4827	74.0978	2807
109	MA_10043564g0010	Regular	993.4502	0.00	23174.0495	25	2	15	10.50	43914	0	11467			Green	11909 22984	1	1	Pass1	PepFrag1	None	1226.6052	GNIPYFETSAK	GNIPYFETSAK	125	11	6.89	2918	8	8	5	1	9547.0140	7.5931	Identified	6851	4.0	b2b2*y1y4y5y6y7y8y9	59.2324	1111	129.688760694086	89.6887606940861	0.4470	Green	15253	1226.6070	1226.6070	66.2342	19628
109	MA_10043564g0010	Regular	993.4502	0.00	23174.0495	25	2	15	10.50	43914	0	11467			Green	11909	0	2	Pass1	PepFrag1	None	1036.5673	ATIGADFLTK	ATIGADFLTK	14	10	6.78	2919	7	7	2	1	7976.4580	7.5150		2836	3.2	b2y1y2y4y7y8y10	69.9655	977	119.039020135367	79.039020135367	0.2673	Green	17947	1036.5671	1036.5675	73.9881	11738
109	MA_10043564g0010	Regular	993.4502	0.00	23174.0495	25	2	15	10.50	43914	0	11467			Green	11909 22984	0	3	Pass2	InSource	None	942.4567	PYFETSAK	GNIPYFETSAK	128	8	6.89	2918	7	7	4	3	4893.6920	0.0000	Identified	1449	0.0	b2b3b4y4y5y6y8	59.2324	843	107.8892110469	175.778422093799	0.1654	Green	15252	942.4589	942.4570	66.2330	7265
109	MA_10043564g0010	Regular	993.4502	0.00	23174.0495	25	2	15	10.50	43914	0	11467			Green	11909	0	4	Pass2	InSource	None	751.3985	GADFLTK	ATIGADFLTK	17	7	6.78	2919	2	2	0	0	204.8548	0.0000		230	0.0	b3y2	69.9655	693	94.6778652848494	149.355730569699	0.0817	Green	17945	751.4003	751.3999	73.9823	3588
109	MA_10043564g0010	Regular	993.4502	0.00	23174.0495	25	2	15	10.50	43914	0	11467			Green	11909	0	5	Pass2	InSource	None	864.4825	IGADFLTK	ATIGADFLTK	16	8	6.78	2919	1	1	0	0	282.4698	0.0000		101	0.0	y8	69.9655	817	105.659286072213	171.318572144426	0.0386	Green	17946	864.4839	864.4826	73.9832	1695
109	MA_10043564g0010	Regular	938.9398	0.00	23174.0495	28	2	15	10.50	52509	0	13843			Green	11909 22984	1	1	Pass1	PepFrag1	None	1226.6052	GNIPYFETSAK	GNIPYFETSAK	125	11	6.89	4098	8	8	5	2	7609.6610	7.5159	Identified	8111	4.3	b2b2*b3b6y4y5y6y7y8y8░	58.9772	1111	129.688760694086	89.6887606940861	0.4468	Green	20690	1226.6079	1226.6085	65.7545	23461
109	MA_10043564g0010	Regular	938.9398	0.00	23174.0495	28	2	15	10.50	52509	0	13843			Green	11909	0	2	Pass1	PepFrag1	None	1036.5673	ATIGADFLTK	ATIGADFLTK	14	10	6.78	4099	8	8	4	1	9093.6540	7.5933		3632	3.5	b2b3░b7░y2y3y4y5y7y7░y8y10	70.6483	977	119.039020135367	79.039020135367	0.2834	Green	24187	1036.5682	1036.5692	73.3749	14880
109	MA_10043564g0010	Regular	938.9398	0.00	23174.0495	28	2	15	10.50	52509	0	13843			Green	11909 22984	0	3	Pass2	InSource	None	942.4567	PYFETSAK	GNIPYFETSAK	128	8	6.89	4098	7	7	4	3	5461.6860	0.0000	Identified	1548	0.0	b2b3b4y4y5y6y8	58.9772	843	107.8892110469	175.778422093799	0.1384	Green	20692	942.4598	942.4582	65.7634	7268
109	MA_10043564g0010	Regular	938.9398	0.00	23174.0495	28	2	15	10.50	52509	0	13843			Green	11909	0	4	Pass2	InSource	None	751.3985	GADFLTK	ATIGADFLTK	17	7	6.78	4099	3	3	0	0	362.4809	0.0000		294	0.0	b3y2y7	70.6483	693	94.6778652848494	149.355730569699	0.0807	Green	24189	751.3984	751.3981	73.3780	4236
109	MA_10043564g0010	Regular	938.9398	0.00	23174.0495	28	2	15	10.50	52509	0	13843			Green	11909	0	5	Pass2	InSource	None	864.4825	IGADFLTK	ATIGADFLTK	16	8	6.78	4099	2	2	0	0	230.3268	0.0000		258	0.0	b5y8	70.6483	817	105.659286072213	171.318572144426	0.0507	Green	24188	864.4817	864.4807	73.3771	2664
109	MA_10043564g0010	Regular	480.0886	0.00	23174.0495	11	2	15	10.50	19246	0	5054			Green	11909	1	1	Pass1	PepFrag1	None	1226.6052	GNIPYFETSAK	GNIPYFETSAK	125	11	6.89	2104	4	4	2	0	3299.8220	6.5204	Identified	2967	3.1	b2y6y7y8	60.1641	1111	129.688760694086	89.6887606940861	0.5031	Green	9190	1226.6048	1226.6056	66.3287	9682
109	MA_10043564g0010	Regular	480.0886	0.00	23174.0495	11	2	15	10.50	19246	0	5054			Green	11909	0	2	Pass1	PepFrag1	None	1036.5673	ATIGADFLTK	ATIGADFLTK	14	10	6.78	2105	5	5	2	0	5299.8440	6.7262		1803	2.8	y2y4y6y7y8	70.6978	977	119.039020135367	79.039020135367	0.3973	Green	11135	1036.5647	1036.5660	74.0466	7647
109	MA_10043564g0010	Regular	480.0886	0.00	23174.0495	11	2	15	10.50	19246	0	5054			Green	11909	0	3	Pass2	InSource	None	942.4567	PYFETSAK	GNIPYFETSAK	128	8	6.89	2104	2	2	0	0	723.3131	0.0000	Identified	284	0.0	y6y8	60.1641	843	107.8892110469	175.778422093799	0.0996	Green	9193	942.4570	942.4552	66.3366	1917
109	MA_10043564g0010	Regular	435.6176	0.00	23174.0495	9	2	15	10.50	10877	0	2876			Green	11909 22984	1	1	Pass1	PepFrag1	None	1226.6052	GNIPYFETSAK	GNIPYFETSAK	125	11	6.89	2600	4	4	2	0	4514.1100	6.4239	Identified	1723	2.6	b2y6y7y8	62.3877	1111	129.688760694086	89.6887606940861	0.5246	Green	11966	1226.6068	1226.6068	65.3817	5706
109	MA_10043564g0010	Regular	435.6176	0.00	23174.0495	9	2	15	10.50	10877	0	2876			Green	11909	0	2	Pass1	PepFrag1	None	1036.5673	ATIGADFLTK	ATIGADFLTK	14	10	6.78	2601	5	5	3	0	3136.9670	6.2659		1153	2.4	y2y5y6y7y8	69.8361	977	119.039020135367	79.039020135367	0.4754	Green	14257	1036.5652	1036.5657	73.1087	5171
120	MA_100472g0010	Regular	1150.1290	0.00	74412.8954	47	6	42	14.52	66091	49010	16338			Green		1	1	Pass1	PepFrag1	None	1702.7780	GPTPRPSNFDDENTR	GPTPRPSNFDDENTR	287	15	4.31	2543	10	10	5	3	13426.3100	7.1887	Identified	6028	4.4	b2b3b8y4y5y6y7y12y12*y13y15	37.8880	1491	157.789486619747	65.1929910798311	0.2782	Green	3025	1702.7794	1702.7816	38.3453	18388
120	MA_100472g0010	Regular	1150.1290	0.00	74412.8954	47	6	42	14.52	66091	49010	16338			Green		0	2	Pass1	PepFrag1	None	1743.7933	QSNFGPSDAYSLQSSR	QSNFGPSDAYSLQSSR	271	16	6.73	2547	14	14	10	1	20046.4700	7.3628	Identified	4498	4.4	b2b3b3*b16b16*y4y5y6y7y8y9y10y11y12y13y16	59.8725	1533	160.738929169111	120.738929169111	0.2530	Green	11457	1743.7946	1743.7933	60.3164	16719
120	MA_100472g0010	Regular	1150.1290	0.00	74412.8954	47	6	42	14.52	66091	49010	16338			Green		0	3	Pass1	PepFrag1	None	1668.8374	MLVSPTADHATNGGVAK	MLVSPTADHATNGGVAK	432	17	7.82	2544	8	8	3	0	3306.3470	6.5801	Identified	1332	4.2	b2y1y8y9y10y13y14y17	46.4319	1544	161.506931086994	67.6712873913293	0.2104	Green	5391	1668.8317	1668.8340	44.1212	13903
120	MA_100472g0010	Regular	1150.1290	0.00	74412.8954	47	6	42	14.52	66091	49010	16338			Green		0	4	Pass1	PepFrag1	None	1389.6679	AMSQGNESIPLDK	AMSQGNESIPLDK	474	13	4.07	2545	4	4	0	1	8367.4240	6.9833	Identified	1746	3.5	b2y4y9y11	52.1593	1268	141.635614098491	101.635614098491	0.1668	Green	7769	1389.6668	1389.6672	50.2292	11022
120	MA_100472g0010	Regular	1150.1290	0.00	74412.8954	47	6	42	14.52	66091	49010	16338			Green		0	5	Pass1	PepFrag1	None	971.4217	EDFSFGNR	EDFSFGNR	466	8	4.07	2546	7	7	4	1	10149.9600	7.0672		1396	1.9	b2y1y3y4y5y6y7	51.1018	835	107.205553771699	67.2055537716995	0.0545	Green	10078	971.4205	971.4220	56.4361	3602
120	MA_100472g0010	Regular	1150.1290	0.00	74412.8954	47	6	42	14.52	66091	49010	16338			Green		0	6	Pass2	PepFrag2	None	3144.5816	SMGLGSLPSMTPRPSNLTGAEIYSLNPTPR	SMGLGSLPSMTPRPSNLTGAEIYSLNPTPR	220	30	9.84	2548	4	4	0	0	535.5285	5.7895	Identified	1338	2.7	b11y7y10*y23y30	104.4924	2911	246.48345399149	124.322302660994	0.0372	Yellow	25633	3144.6002	3144.5907	104.4744	2457
120	MA_100472g0010	Regular	289.5496	0.00	74412.8954	28	5	42	10.12	38272	29542	5388			Green		1	1	Pass1	PepFrag1	None	1668.8374	MLVSPTADHATNGGVAK	MLVSPTADHATNGGVAK	432	17	7.82	3974	8	8	2	0	3547.2750	6.0116	Identified	1144	3.8	b2y2y8y9y11y13y14y17	49.5015	1544	161.506931086994	67.6712873913293	0.2797	Green	6958	1668.8347	1668.8355	43.9565	10703
120	MA_100472g0010	Regular	289.5496	0.00	74412.8954	28	5	42	10.12	38272	29542	5388			Green		0	2	Pass1	PepFrag1	None	1743.7933	QSNFGPSDAYSLQSSR	QSNFGPSDAYSLQSSR	271	16	6.73	3976	9	9	4	1	5675.4650	6.2157	Identified	2122	3.6	b4b16y6y7y8y9y11y12y16	56.2961	1533	160.738929169111	120.738929169111	0.2476	Green	13094	1743.7958	1743.7940	60.1920	9476
120	MA_100472g0010	Regular	289.5496	0.00	74412.8954	28	5	42	10.12	38272	29542	5388			Green		0	3	Pass1	PepFrag1	None	1702.7780	GPTPRPSNFDDENTR	GPTPRPSNFDDENTR	287	15	4.31	3973	5	5	2	1	1659.7150	5.6818	Missing	627	3.5	b8y3y5y6y7	37.5485	1491	157.789486619747	65.1929910798311	0.2446	Yellow	4591	1702.7765	1702.7773	38.2034	9363
120	MA_100472g0010	Regular	289.5496	0.00	74412.8954	28	5	42	10.12	38272	29542	5388			Green		0	4	Pass1	PepFrag1	None	971.4217	EDFSFGNR	EDFSFGNR	466	8	4.07	3975	3	3	2	0	2683.2480	5.8904		419	1.7	y4y5y6	52.0903	835	107.205553771699	67.2055537716995	0.0657	Yellow	11708	971.4198	971.4203	56.3454	2515
120	MA_100472g0010	Regular	289.5496	0.00	74412.8954	28	5	42	10.12	38272	29542	5388			Green		0	5	Pass2	VarMod	Oxidation+M(*)	1405.6628	AMSQGNESIPLDK	AMSQGNESIPLDK	474	13	4.07	3977	3	3	0	0	2420.5870	5.8456	Identified	1076	2.8	b9*y4y9y11	52.8494	1268	141.635614098491	101.635614098491	0.1624	Yellow	7275	1405.6630	1405.6625	44.8033	6215
120	MA_100472g0010	Regular	451.2569	0.00	74412.8954	21	4	42	7.62	38646	30526	7958			Green		1	1	Pass1	PepFrag1	None	1702.7780	GPTPRPSNFDDENTR	GPTPRPSNFDDENTR	287	15	4.31	5029	6	6	1	0	4718.7650	6.3283	Identified	3597	3.8	b8y3y6y12y12*y13y15	39.5394	1491	157.789486619747	65.1929910798311	0.3167	Green	6366	1702.7739	1702.7753	37.8619	12240
120	MA_100472g0010	Regular	451.2569	0.00	74412.8954	21	4	42	7.62	38646	30526	7958			Green		0	2	Pass1	PepFrag1	None	1743.7933	QSNFGPSDAYSLQSSR	QSNFGPSDAYSLQSSR	271	16	6.73	5031	8	8	4	0	5892.5340	6.4247	Identified	1971	3.6	b4*b16b16*y4y6y7y8y10y11y12	58.5083	1533	160.738929169111	120.738929169111	0.2538	Green	17872	1743.7921	1743.7904	59.7575	9809
120	MA_100472g0010	Regular	451.2569	0.00	74412.8954	21	4	42	7.62	38646	30526	7958			Green		0	3	Pass1	PepFrag1	None	1389.6679	AMSQGNESIPLDK	AMSQGNESIPLDK	474	13	4.07	5030	4	4	0	0	10328.5800	6.6685	Identified	1397	3.2	y2y4y9y11	49.9111	1268	141.635614098491	101.635614098491	0.2194	Green	12844	1389.6675	1389.6675	49.7545	8477
120	MA_100472g0010	Regular	451.2569	0.00	74412.8954	21	4	42	7.62	38646	30526	7958			Green	19614	0	4	Pass2	PepFrag2	None	1043.6434	LILIMVWR	LILIMVWR	523	8	11.05	5032	3	3	2	0	657.7150	5.4725		993	2.6	y5y6y7	130.2560	1036	123.784463240813	83.7844632408126	0.2101	Yellow	34780	1043.6340	1043.6350	98.1074	8120
120	MA_100472g0010	Regular	143.1502	0.00	74412.8954	17	3	42	7.04	23267	23267	2937			Yellow		1	1	Pass1	PepFrag1	None	1668.8374	MLVSPTADHATNGGVAK	MLVSPTADHATNGGVAK	432	17	7.82	3180	5	5	0	0	1499.8810	5.3318	Identified	717	3.8	b2b6y2y11*y13y17	48.6313	1544	161.506931086994	67.6712873913293	0.4520	Yellow	5082	1668.8381	1668.8389	43.1011	10517
120	MA_100472g0010	Regular	143.1502	0.00	74412.8954	17	3	42	7.04	23267	23267	2937			Yellow		0	2	Pass1	PepFrag1	None	1743.7933	QSNFGPSDAYSLQSSR	QSNFGPSDAYSLQSSR	271	16	6.73	3181	7	7	2	0	2941.9800	5.6244	Identified	1433	3.3	b16y1y6y7y11y12y16	64.1517	1533	160.738929169111	120.738929169111	0.3333	Yellow	10140	1743.7973	1743.7947	59.2649	7756
120	MA_100472g0010	Regular	143.1502	0.00	74412.8954	17	3	42	7.04	23267	23267	2937			Yellow		0	3	Pass1	PepFrag1	None	1702.7780	GPTPRPSNFDDENTR	GPTPRPSNFDDENTR	287	15	4.31	3179	5	5	2	1	1670.5870	5.3787	Identified	787	2.7	b2y4y5y6y12*y13	34.9058	1491	157.789486619747	65.1929910798311	0.2146	Yellow	3267	1702.7768	1702.7775	37.2847	4994
26673	MA_10051537g0010	Regular	184.3438	0.17	11311.9634	18	4	10	30.30	12004	7749	3021			Yellow		1	1	Pass1	PepFrag1	None	1104.6412	TPTFATVVLR	TPTFATVVLR	50	10	11.05	3833	5	5	3	0	893.9014	5.2169	Missing	702	2.0	b6y5y6y7y8	58.2548	1053	125.134928072436	85.1349280724361	0.2604	Yellow	29110	1104.6404	1104.6383	60.0042	3126
26673	MA_10051537g0010	Regular	184.3438	0.17	11311.9634	18	4	10	30.30	12004	7749	3021			Yellow		0	2	Pass1	PepFrag1	None	2196.0343	ADDVVLGQYEGYTEDPTVPK	ADDVVLGQYEGYTEDPTVPK	27	20	3.43	3834	6	6	2	0	170.5740	4.4975	Identified	870	2.2	b6b8*b9*b10y1y2y7y8y9░	65.5309	1990	191.276530268687	151.276530268687	0.1699	Red	37176	2196.0220	2196.0242	70.3045	2040
26673	MA_10051537g0010	Regular	184.3438	0.17	11311.9634	18	4	10	30.30	12004	7749	3021			Yellow		0	3	Pass2	PepFrag2	None	2526.1882	ADDVVLGQYEGYTEDPTVPKDSK	ADDVVLGQYEGYTEDPTVPKDSK	27	23	3.69	3836	3	3	1	0	256.5020	4.6747	Missing	273	3.3	b5b9b10b10░	60.8220	2289	209.985913857997	99.9906092386645	0.4304	Red	36663	2526.2193	2526.2178	69.6972	5166
26673	MA_10051537g0010	Regular	184.3438	0.17	11311.9634	18	4	10	30.30	12004	7749	3021			Yellow		0	4	Pass2	VarMod	Deamidation+Q(6)	1891.0072	AEIRVQFRDVPGDIFK	AEIRVQFRDVPGDIFK	83	16	7.08	3835	4	4	1	1	256.4264	4.6746	Missing	1176	1.9	b5b6b6*b8b8*b15░y8	66.2712	1769	176.839056640306	77.8927044268705	0.1393	Red	42813	1891.0041	1891.0018	77.1906	1672
26681	MA_10053703g0010	Regular	678.2410	0.29	27157.4719	16	3	27	11.30	56881	0	21402			Green	8913	1	1	Pass1	PepFrag1	None	1169.5949	KEQVESFFR	KEQVESFFR	114	9	7.11	8720	6	6	4	0	3186.3430	6.7999		13145	4.7	b3*y2y3y6y7y7░y8y8░y9y9*	40.6522	1063	125.92592331431	85.92592331431	0.6290	Green	33144	1169.5984	1169.5966	43.2589	35777
26681	MA_10053703g0010	Regular	678.2410	0.29	27157.4719	16	3	27	11.30	56881	0	21402			Green	8913	0	2	Pass1	PepFrag1	None	1163.6783	DIPPVPVGITR	DIPPVPVGITR	103	11	7.00	8721	7	7	1	2	10942.2200	7.3357	Identified	7241	3.3	b2b7y2y3░y4y6y8y9y9░	52.5016	1108	129.455192383322	89.455192383322	0.1968	Green	49757	1163.6806	1163.6789	54.6556	11193
26681	MA_10053703g0010	Regular	678.2410	0.29	27157.4719	16	3	27	11.30	56881	0	21402			Green	8913 10537	0	3	Pass1	PepFrag1	None	816.5189	IKDLSLK	IKDLSLK	200	7	9.88	8722	3	3	1	0	1865.4430	6.6249		963	2.3	y3y5y6	32.1808	806	104.70875490125	64.7087549012504	0.1186	Green	16253	816.5184	816.5164	32.1833	6744
26681	MA_10053703g0010	Regular	678.2410	0.29	27157.4719	16	3	27	11.30	56881	0	21402			Green	8913	0	4	Pass2	NeutralLoss_H2O	None	1151.5844	KEQVESFFR	KEQVESFFR	114	9	7.11	8720	0	0	0	0	763.2698	0.0000		53	0.0	y5░	40.6522	1063	125.92592331431	43.9506155428734	0.0557	Green	33174	1151.5868	1151.5839	43.2722	3167
181	MA_10067850g0010	Regular	1786.7780	0.00	26672.6606	61	10	22	50.43	132036	53188	19426			Green	14885	1	1	Pass1	PepFrag1	None	884.4512	YFDKPSK	YFDKPSK	77	7	9.63	6169	5	5	3	0	2921.4720	6.7177	Identified	2815	3.4	y2y3y3░y4y5░y6y6░y7	12.4881	800	104.188461609942	64.1884616099419	0.1404	Green	2677	884.4543	884.4523	22.3007	18541
181	MA_10067850g0010	Regular	1786.7780	0.00	26672.6606	61	10	22	50.43	132036	53188	19426			Green	14885	0	2	Pass1	PepFrag1	None	843.5186	LLEELVK	LLEELVK	149	7	4.26	6171	7	7	3	2	18929.2800	7.5292		2948	3.3	b2b4y2y3y5y5░y6y7	49.5994	830	106.777159236441	66.7771592364408	0.1318	Green	43676	843.5197	843.5176	50.4934	17401
181	MA_10067850g0010	Regular	1786.7780	0.00	26672.6606	61	10	22	50.43	132036	53188	19426			Green	14885	0	3	Pass1	PepFrag1	Carbamidomethyl+C(6)	2598.2604	AASEACITFEASKESIEKEIQEK	AASEACITFEASKESIEKEIQEK	86	23	4.25	6172	9	9	3	0	6059.0620	7.0345		5078	5.0	b3░b16b16░y1y4y14y16y16*y17y17*y18y19y21	57.9818	2346	213.457608469272	66.728804234636	0.1306	Green	59661	2598.2630	2598.2592	61.2060	17246
181	MA_10067850g0010	Regular	1786.7780	0.00	26672.6606	61	10	22	50.43	132036	53188	19426			Green	14885	0	4	Pass1	PepFrag1	None	750.4396	VLEVYK	VLEVYK	116	6	6.89	6174	6	6	3	1	5227.1820	6.9703		1332	2.8	b2b3y1y2y4y5	31.4334	719	97.0313844089612	57.0313844089612	0.0960	Green	19489	750.4429	750.4408	34.2933	12675
181	MA_10067850g0010	Regular	1786.7780	0.00	26672.6606	61	10	22	50.43	132036	53188	19426			Green	14885	0	5	Pass1	PepFrag1	None	828.4574	NPTANAIK	NPTANAIK	133	8	10.10	6168	8	8	5	1	6592.2160	7.0711	Identified	1193	3.0	b6y1y2y4y5y6y7y8	21.0397	768	101.391243059154	61.3912430591538	0.0882	Green	2339	828.4557	828.4536	21.9718	11648
181	MA_10067850g0010	Regular	1786.7780	0.00	26672.6606	61	10	22	50.43	132036	53188	19426			Green	14885	0	6	Pass1	PepFrag1	Carbamidomethyl+C(1)	1633.8043	CVYNLIFLSSDFR	CVYNLIFLSSDFR	23	13	6.10	6173	2	2	0	1	1119.9130	6.3013		444	2.5	b6y7y8░	89.0162	1455	155.239283548719	115.239283548719	0.0326	Green	101960	1633.8107	1633.8105	96.1951	4300
181	MA_10067850g0010	Regular	1786.7780	0.00	26672.6606	61	10	22	50.43	132036	53188	19426			Green	14885	0	7	Pass1	PepFrag1	Carbamidomethyl+C(6)	1384.6413	AASEACITFEASK	AASEACITFEASK	86	13	4.26	6170	3	3	1	0	511.0291	5.9605		441	2.4	b8y8y9	46.6107	1205	136.90448171683	96.9044817168305	0.0306	Yellow	29619	1384.6402	1384.6390	40.8224	4042
181	MA_10067850g0010	Regular	1786.7780	0.00	26672.6606	61	10	22	50.43	132036	53188	19426			Green		0	8	Pass2	PepFrag2	Carbamidomethyl+C(6)	1970.9376	AASEACITFEASKESIEK	AASEACITFEASKESIEK	86	18	4.26	6177	0	0	0	0	309.8308	5.7432		481	2.6	b10░y8░y10░	53.7950	1755	175.904809844129	135.904809844129	0.0266	Yellow	40346	1970.8801	1970.8816	48.2263	3506
181	MA_10067850g0010	Regular	1786.7780	0.00	26672.6606	61	10	22	50.43	132036	53188	19426			Green		0	9	Pass2	PepFrag2	None	4913.4201	TSTFIAEDVEAEAPPTEAVAEVNAVEAAAEPIKEAETSVETIVEEVK	TSTFIAEDVEAEAPPTEAVAEVNAVEAAAEPIKEAETSVETIVEEVK	187	47	3.49	6176	2	2	0	0	317.2831	5.7535	Missing	407	3.6	b8b11b43*	78.2768	4558	332.360329936028	126.180164968014	0.0254	Yellow	124410	4913.4063	4913.4152	117.8374	3356
181	MA_10067850g0010	Regular	1786.7780	0.00	26672.6606	61	10	22	50.43	132036	53188	19426			Green	14885	0	10	Pass2	MissedCleavage	None	1494.8050	VLEVYKSIDAETK	VLEVYKSIDAETK	116	13	4.44	6175	7	7	3	1	2071.6920	6.5684		967	3.0	b11y2y7y8y9y12y13	45.6384	1411	152.093612989064	61.3957419927094	0.0533	Green	34635	1494.8080	1494.8050	44.2746	7043
181	MA_10067850g0010	Regular	1786.7780	0.00	26672.6606	61	10	22	50.43	132036	53188	19426			Green	14885	0	11	Pass2	InSource	None	651.3712	LEVYK	VLEVYK	117	5	6.89	6174	4	4	1	1	1499.3330	0.0000		1590	0.0	b2b3y2y5	31.4334	614	87.3383966566926	134.676793313385	0.0917	Green	19482	651.3718	651.3726	34.2899	12102
181	MA_10067850g0010	Regular	1786.7780	0.00	26672.6606	61	10	22	50.43	132036	53188	19426			Green	14885	0	12	Pass2	InSource	None	538.2871	EVYK	VLEVYK	118	4	6.89	6174	2	2	0	1	354.1674	0.0000		476	0.0	b2y2	31.4334	490	75.1433156674763	110.286631334953	0.0645	Green	19476	538.2871	538.2876	34.2872	8518
181	MA_10067850g0010	Regular	1786.7780	0.00	26672.6606	61	10	22	50.43	132036	53188	19426			Green	14885	0	13	Pass2	InSource	None	617.3505	EELVK	LLEELVK	151	5	4.26	6171	3	3	1	0	76.0320	0.0000		576	0.0	b2b2░y1y2	49.5994	582	84.2768492104427	128.553698420886	0.0402	Green	43680	617.3511	617.3518	50.4944	5303
181	MA_10067850g0010	Regular	1786.7780	0.00	26672.6606	61	10	22	50.43	132036	53188	19426			Green	14885	0	14	Pass2	InSource	None	730.4345	LEELVK	LLEELVK	150	6	4.26	6171	2	2	1	0	1041.0780	0.0000		623	0.0	b2b3	49.5994	706	95.8582364698963	151.716472939793	0.0365	Green	43671	730.4334	730.4345	50.4908	4817
181	MA_10067850g0010	Regular	1786.7780	0.00	26672.6606	61	10	22	50.43	132036	53188	19426			Green	14885	0	15	Pass2	InSource	None	617.3617	TANAIK	NPTANAIK	135	6	10.10	6168	1	1	0	0	245.9150	0.0000		55	0.0	b4	21.0397	582	84.2768492104427	128.553698420886	0.0116	Green	2338	617.3598	617.3605	21.9697	1538
188	MA_10069449g0010	Regular	593.6618	0.52	20441.5113	18	4	14	15.43	32338	26703	4559			Green	9469	1	1	Pass1	PepFrag1	Carbamidomethyl+C(10)	1273.6457	TLALQLPDDCK	TLALQLPDDCK	88	11	3.88	9396	9	9	5	2	6122.4760	6.5605	Identified	2439	3.3	b1b1░b2b3y2y5y6y6░y7y8y10	49.6973	1139	131.858698141081	91.8586981410812	0.3418	Green	50399	1273.6510	1273.6495	55.0701	11053
188	MA_10069449g0010	Regular	593.6618	0.52	20441.5113	18	4	14	15.43	32338	26703	4559			Green	9469	0	2	Pass1	PepFrag1	Carbamidomethyl+C(1)	1994.0164	CPALLHISPNSPDAQVFK	CPALLHISPNSPDAQVFK	106	18	7.16	9398	3	3	0	0	2153.9890	6.1068	Identified	1056	3.3	b5b11░b12░b13░y7y8*y9y10*y11░	66.3896	1802	179.031517139171	79.3543447594475	0.2087	Green	63093	1994.0189	1994.0165	63.6207	6749
188	MA_10069449g0010	Regular	593.6618	0.52	20441.5113	18	4	14	15.43	32338	26703	4559			Green	9469	0	3	Pass2	PepFrag2	Carbamidomethyl+C(6);Carbamidomethyl+C(7)	1423.6709	FPAKDCCDGLLK	FPAKDCCDGLLK	49	12	6.10	9399	2	2	0	0	204.6912	5.0846	Missing	196	3.5	b11░y8y10	46.0721	1212	137.434166870047	97.4341668700471	0.3890	Red	39271	1423.6924	1423.6913	47.4824	12578
188	MA_10069449g0010	Regular	593.6618	0.52	20441.5113	18	4	14	15.43	32338	26703	4559			Green	9469	0	4	Pass2	PepFrag2	Carbamidomethyl+C(2);Carbamidomethyl+C(12)	2254.0843	ECGSQLATLATCIPYVQGSAK	ECGSQLATLATCIPYVQGSAK	28	21	6.14	9397	4	4	1	0	144.4325	4.9332	Missing	868	2.2	b10*b11b12y1y10░y11y12*	62.9511	1981	190.699381527591	87.1329210183938	0.0605	Red	53934	2254.0714	2254.0696	57.1967	1958
188	MA_10069449g0010	Regular	1505.8710	0.00	20441.5113	26	4	14	25.00	155553	140756	20971			Green	9469	1	1	Pass1	PepFrag1	Carbamidomethyl+C(2);Carbamidomethyl+C(12)	2254.0843	ECGSQLATLATCIPYVQGSAK	ECGSQLATLATCIPYVQGSAK	28	21	6.14	1450	6	6	1	1	5414.6070	6.9114	Identified	11505	8.7	b5░b6b6░b7░b9░b10*b11b13b13░y8y9y12y16░	62.8715	1981	190.699381527591	87.1329210183938	0.5324	Green	36781	2254.0878	2254.0858	69.8369	82820
188	MA_10069449g0010	Regular	1505.8710	0.00	20441.5113	26	4	14	25.00	155553	140756	20971			Green	9469	0	2	Pass1	PepFrag1	Carbamidomethyl+C(10)	1273.6457	TLALQLPDDCK	TLALQLPDDCK	88	11	3.88	1449	6	6	3	1	10241.0500	7.1881	Identified	4179	4.8	b1░b2b3b4b5y3y4░y5░y6y7*y7░	53.4969	1139	131.858698141081	91.8586981410812	0.1974	Green	25387	1273.6497	1273.6478	55.2953	30708
188	MA_10069449g0010	Regular	1505.8710	0.00	20441.5113	26	4	14	25.00	155553	140756	20971			Green	9469	0	3	Pass1	PepFrag1	Carbamidomethyl+C(2);Carbamidomethyl+C(3)	980.4177	DCCDGLLK	DCCDGLLK	53	8	3.88	1447	8	8	4	1	2463.5740	6.5694		4222	4.1	b2b6y1y3y4y5y6y7	43.0280	785	102.88200168687	62.8820016868696	0.1750	Green	10174	980.4191	980.4169	35.9137	27228
188	MA_10069449g0010	Regular	1505.8710	0.00	20441.5113	26	4	14	25.00	155553	140756	20971			Green	9469	0	4	Pass1	PepFrag1	Carbamidomethyl+C(1);Carbamidomethyl+C(3)	905.4948	CLCVLIK	CLCVLIK	68	7	8.29	1448	5	5	2	0	5290.9760	6.9013		885	2.9	b4y1y2y4y5	53.8115	784	102.794609875935	62.7946098759349	0.0819	Green	21677	905.4967	905.4945	50.4317	12735
188	MA_10069449g0010	Regular	1505.8710	0.00	20441.5113	26	4	14	25.00	155553	140756	20971			Green	9469	0	5	Pass2	InSource	None	849.4465	PYVQGSAK	ECGSQLATLATCIPYVQGSAK	41	8	9.72	1450	1	1	0	0	56.6326	0.0000	Identified	180	0.0	y8	62.8715	773	101.830833092359	163.661666184718	0.0133	Green	36787	849.4457	849.4471	69.8470	2062
188	MA_10069449g0010	Regular	2699.8080	0.00	20441.5113	53	7	14	38.30	240012	206253	45496			Green	9469	1	1	Pass1	PepFrag1	Carbamidomethyl+C(2);Carbamidomethyl+C(12)	2254.0843	ECGSQLATLATCIPYVQGSAK	ECGSQLATLATCIPYVQGSAK	28	21	6.14	1635	16	16	7	4	18704.9900	7.7033	Identified	20307	10.1	b2░b4░b5b6b6░b7b8b9b9░b10░b13b13░b14░b17b21b21*y7y8y8*y9y10*y11y12y12░y14y16y17*y21	64.3404	1981	190.699381527591	150.699381527591	0.5240	Green	63474	2254.0818	2254.0854	69.7518	125778
188	MA_10069449g0010	Regular	2699.8080	0.00	20441.5113	53	7	14	38.30	240012	206253	45496			Green	9469	0	2	Pass1	PepFrag1	Carbamidomethyl+C(10)	1273.6457	TLALQLPDDCK	TLALQLPDDCK	88	11	3.88	1634	5	5	1	1	4834.6780	7.1157	Identified	11913	5.9	b2b3b5b5░y5y8*y8░y9y9░	49.6429	1139	131.858698141081	91.8586981410812	0.2267	Green	43619	1273.6504	1273.6491	54.8657	54416
188	MA_10069449g0010	Regular	2699.8080	0.00	20441.5113	53	7	14	38.30	240012	206253	45496			Green	9469	0	3	Pass1	PepFrag1	Carbamidomethyl+C(2);Carbamidomethyl+C(3)	980.4177	DCCDGLLK	DCCDGLLK	53	8	3.88	1632	6	6	3	0	6560.3860	7.2483		2340	4.0	b2y3y4y5y7y8	38.6407	785	102.88200168687	62.8820016868696	0.1086	Green	18063	980.4165	980.4148	35.5830	26059
188	MA_10069449g0010	Regular	2699.8080	0.00	20441.5113	53	7	14	38.30	240012	206253	45496			Green	9469	0	4	Pass1	PepFrag1	Carbamidomethyl+C(6);Carbamidomethyl+C(7)	1423.6709	FPAKDCCDGLLK	FPAKDCCDGLLK	49	12	6.10	1633	5	5	1	0	757.8900	6.3109	Identified	545	2.5	b3b11y8y10y11	50.0892	1212	137.434166870047	51.6227779133647	0.0190	Green	22528	1423.6705	1423.6678	38.8508	4568
188	MA_10069449g0010	Regular	2699.8080	0.00	20441.5113	53	7	14	38.30	240012	206253	45496			Green	9469	0	5	Pass2	MissedCleavage	Carbamidomethyl+C(2);Carbamidomethyl+C(12);Carbamidomethyl+C(27);Carbamidomethyl+C(28)	3658.7374	ECGSQLATLATCIPYVQGSAKFPAKDCCDGLLK	ECGSQLATLATCIPYVQGSAKFPAKDCCDGLLK	28	33	6.12	1637	9	9	1	1	760.5167	6.3124	Identified	5962	5.9	b6b9b11*b12*b13b14░b23b27*y5y15y19y20y23y32*	76.8119	3193	262.155463548843	91.0777317744215	0.0767	Green	68068	3658.7342	3658.7313	72.8955	18413
188	MA_10069449g0010	Regular	2699.8080	0.00	20441.5113	53	7	14	38.30	240012	206253	45496			Green	9469	0	6	Pass2	MissedCleavage	Carbamidomethyl+C(2);Carbamidomethyl+C(12)	2697.3376	ECGSQLATLATCIPYVQGSAKFPAK	ECGSQLATLATCIPYVQGSAKFPAK	28	25	8.27	1636	3	3	0	0	3578.5520	6.9850	Identified	819	3.0	b9b20*y8y11░y12	70.2435	2408	217.202068012751	104.801378675167	0.0157	Green	64908	2697.3417	2697.3400	70.6541	3760
188	MA_10069449g0010	Regular	2699.8080	0.00	20441.5113	53	7	14	38.30	240012	206253	45496			Green	9469	0	7	Pass2	VarMod	Deamidation+N(1);Deamidation+N(20)	2857.3850	NTTTPSSSAVSNVSVAPQTNPYTHPAVK	NTTTPSSSAVSNVSVAPQTNPYTHPAVK	124	28	9.72	1638	5	5	1	0	459.1629	6.0933	Identified	2872	3.1	b10░b11*b14*b14░b15b16b21*b24*b25░b26y8y13*y23*y26	45.6760	2607	229.009582484289	74.5047912421443	0.0149	Green	69154	2857.3885	2857.3837	73.5296	3585
188	MA_10069449g0010	Regular	2699.8080	0.00	20441.5113	53	7	14	38.30	240012	206253	45496			Green	9469	0	8	Pass2	InSource	None	849.4465	PYVQGSAK	ECGSQLATLATCIPYVQGSAK	41	8	9.72	1635	4	4	0	1	3639.2310	0.0000	Identified	738	0.0	b2y4y5*y6y8	64.3404	773	101.830833092359	163.661666184718	0.0143	Green	63473	849.4458	849.4470	69.7513	3433
26762	MA_10070482g0010	Regular	614.4969	0.44	17424.3133	19	5	16	20.13	30374	9329	4451			Green	28452 59485	1	1	Pass1	PepFrag1	None	908.4836	DLDLPAHK	DLDLPAHK	146	8	5.10	9295	6	6	3	2	7192.4050	7.4621	Identified	2454	3.0	b2b3b5░b7y4y5y6	25.9721	840	107.6330940749	67.6330940749002	0.3897	Green	17680	908.4867	908.4847	33.1279	11836
26762	MA_10070482g0010	Regular	614.4969	0.44	17424.3133	19	5	16	20.13	30374	9329	4451			Green	28452	0	2	Pass1	PepFrag1	None	1111.6470	EQAANKPLLK	EQAANKPLLK	34	10	9.88	9293	3	3	1	0	2082.9440	6.1072	Identified	907	3.0	b2░b3░y4y7y8	28.0438	1061	125.767923384602	85.7679233846016	0.3071	Green	5049	1111.6500	1111.6481	24.3018	9329
26762	MA_10070482g0010	Regular	614.4969	0.44	17424.3133	19	5	16	20.13	30374	9329	4451			Green	28452 59485	0	3	Pass1	PepFrag1	None	1279.6641	ENKDLDLPAHK	ENKDLDLPAHK	143	11	5.28	9294	3	3	2	0	718.8952	6.4619	Identified	252	2.0	b4░y2y3y4	21.2975	1180	135.004311721448	50.0028744809655	0.0960	Green	9324	1279.6654	1279.6624	27.5022	2916
26762	MA_10070482g0010	Regular	614.4969	0.44	17424.3133	19	5	16	20.13	30374	9329	4451			Green		0	4	Pass2	PepFrag2	None	1560.7805	FFHSIIPSGLDGDR	FFHSIIPSGLDGDR	108	14	5.10	9297	1	1	0	0	101.4698	4.7949	Identified	182	2.1	b4░b6y5░	63.3413	1422	152.883059456422	61.9220396376148	0.0845	Red	43064	1560.8226	1560.8196	50.0710	2566
26762	MA_10070482g0010	Regular	614.4969	0.44	17424.3133	19	5	16	20.13	30374	9329	4451			Green		0	5	Pass2	PepFrag2	None	1225.5848	ETPLSDFFNR	ETPLSDFFNR	98	10	4.07	9296	2	2	0	0	693.5425	5.6296	Identified	337	1.7	b6y6y8*	57.6819	1094	128.362406008244	88.3624060082445	0.0679	Yellow	33377	1225.6130	1225.6114	43.4197	2061
26762	MA_10070482g0010	Regular	614.4969	0.44	17424.3133	19	5	16	20.13	30374	9329	4451			Green	28452 59485	0	6	Pass2	InSource	None	680.3726	DLPAHK	DLDLPAHK	148	6	7.82	9295	4	4	1	0	895.1009	0.0000	Identified	319	0.0	b3y1y2y4	25.9721	625	88.3784361374839	136.756872274968	0.0548	Green	17707	680.3705	680.3714	33.1384	1666
26769	MA_10071332g0010	Regular	1110.3170	0.00	6550.2906	12	2	7	25.00	85784	0	5454			Green	17741 20703	1	1	Pass1	PepFrag1	None	1338.6284	DEAEREIASYR	DEAEREIASYR	8	11	4.16	3555	9	9	2	2	3193.3750	6.7666		4180	6.6	b2b3b8b9b9░b11y2y4y6░y8y10	37.7622	1186	135.461566497984	95.4615664979844	0.8699	Green	17833	1338.6324	1338.6313	35.3928	74625
26769	MA_10071332g0010	Regular	1110.3170	0.00	6550.2906	12	2	7	25.00	85784	0	5454			Green	17741 20703	0	2	Pass1	PepFrag1	None	1665.8191	QAKDEAEREIASYR	QAKDEAEREIASYR	5	14	4.65	3554	3	3	1	0	1932.1890	6.5484		1274	3.6	b4░b10░y6░y9y10y13	31.4461	1502	158.56460717578	65.7097381171864	0.1301	Green	17045	1665.8218	1665.8193	34.7951	11159
26769	MA_10071332g0010	Regular	1063.0630	0.00	6550.2906	11	2	7	25.00	72565	0	40474			Green	17741 20703	1	1	Pass1	PepFrag1	None	1338.6284	DEAEREIASYR	DEAEREIASYR	8	11	4.16	7712	7	7	3	0	2798.0360	7.1191		36024	6.1	b6b10y3y8y9y10y10░y11	32.6757	1186	135.461566497984	95.4615664979844	0.8442	Green	20987	1338.6316	1338.6302	35.2541	61258
26769	MA_10071332g0010	Regular	1063.0630	0.00	6550.2906	11	2	7	25.00	72565	0	40474			Green	17741 20703	0	2	Pass1	PepFrag1	None	1665.8191	QAKDEAEREIASYR	QAKDEAEREIASYR	5	14	4.65	7711	4	4	2	0	2053.7960	6.9848		4450	3.6	b2*b4*b6*b10░b11░b12░b14y11y12y13	28.4325	1502	158.56460717578	65.7097381171864	0.1558	Green	20004	1665.8227	1665.8198	34.6374	11307
193	MA_10071632g0010	Regular	6018.6420	0.00	10418.0137	58	6	9	63.44	347175	0	87435			Green	96 460 1381 2283 4140 4141 4491 6265 7585 8023 8204 8635 9313 9503 9504 9520 10050 10121 11613 12651 12919 14818 15877 15895 16304 16589 17204 17262 17293 17575 18518 19050 19051 19174 19196 19261 19327 19403 20394 20613 20769 20816 21159 21511 21708 23888 24404 24453 25001 25135 25154 25188 47533	1	1	Pass1	PepFrag1	None	1065.5575	TLADYNIQK	TLADYNIQK	69	9	6.78	1048	7	7	3	2	14318.0700	7.9749		42604	7.2	b2b2░b3b3░b4░b6*y2y4*y5y6y6*y6░y7y9	36.9143	985	119.687957171905	79.687957171905	0.3338	Green	20247	1065.5565	1065.5548	37.1752	115896
193	MA_10071632g0010	Regular	6018.6420	0.00	10418.0137	58	6	9	63.44	347175	0	87435			Green	96 460 1381 2283 4140 4141 4491 6265 7585 8204 8635 9313 9520 10050 10121 12651 12919 14818 15877 15895 16091 16304 16437 16589 17262 17293 17575 18518 18534 19050 19051 19174 19196 19261 19327 19403 20394 20769 20816 21159 21511 21708 23993 24404 24453 25001 25135 25154 25188 47533	0	2	Pass1	PepFrag1	None	1067.6208	ESTLHLVLR	ESTLHLVLR	2	9	7.88	1049	7	7	5	2	11286.6600	7.8716		25762	6.3	b2░b3░b5b6b6░b7░y3y4y5y6y7	49.1236	1018	122.346482057929	82.3464820579293	0.2307	Green	34666	1067.6198	1067.6181	48.1241	80082
193	MA_10071632g0010	Regular	6018.6420	0.00	10418.0137	58	6	9	63.44	347175	0	87435			Green	96 460 1381 2283 4140 4141 4491 6265 7585 8204 8635 9313 10121 12651 12919 13610 14818 15895 16091 16304 16437 16589 17204 17262 17293 17575 18518 18534 19050 19051 19174 19196 19261 19327 19403 20769 21159 21708 24404 24453 25001 25135 25154 25188 44013 59692	0	3	Pass1	PepFrag1	None	1523.7812	IQDKEGIPPDQQR	IQDKEGIPPDQQR	44	13	4.31	1050	7	7	3	1	3795.3300	7.3983	Identified	3716	3.6	b5b6b6*b7y1y5y6y9	25.7579	1392	150.725173010307	60.4834486735383	0.0339	Green	6337	1523.7849	1523.7823	26.2648	11768
193	MA_10071632g0010	Regular	6018.6420	0.00	10418.0137	58	6	9	63.44	347175	0	87435			Green	460 1381 2283 4140 4141 4491 6264 6265 7585 8635 9313 9520 10050 10121 10468 12651 12919 13610 14818 15895 16304 16437 16589 17204 17262 17575 18518 19050 19051 19174 19196 19261 20769 20816 21159 21511 21708 23993 24404 24453 25001 25135 25154 25188 44013 47533 59692	0	4	Pass1	PepFrag1	None	1763.8909	TITLEVESSDTIDNVK	TITLEVESSDTIDNVK	26	16	3.59	1047	5	5	0	0	1953.3570	7.1098		1073	3.4	b4░b5b5░b10y8y8░y12y12*y14y15*	62.4438	1638	167.997273130927	127.997273130927	0.0242	Green	48143	1763.8901	1763.8908	58.0436	8411
193	MA_10071632g0010	Regular	6018.6420	0.00	10418.0137	58	6	9	63.44	347175	0	87435			Green	96 460 1381 2283 4140 4141 4491 6264 6265 7585 8204 8635 9313 10050 10121 12651 12919 14818 15877 15895 16304 16437 16589 17011 17204 17262 17293 17575 18518 18534 19050 19051 19174 19196 19261 19327 19403 20769 21159 21511 21708 23993 24404 24453 25001 25135 25154 25188 44013 47533	0	5	Pass2	PepFrag2	None	648.4079	LIFAGK	LIFAGK	57	6	10.10	1052	5	5	2	1	9173.5020	7.7816		1957	3.5	b2b3y2y4y5	40.0828	633	89.1309989971718	138.261997994344	0.0687	Green	22212	648.4075	648.4083	38.6002	23845
193	MA_10071632g0010	Regular	6018.6420	0.00	10418.0137	58	6	9	63.44	347175	0	87435			Green	96 460 1381 2283 4140 4141 4491 6265 7585 8204 8635 9313 9520 10050 10121 12651 12919 14818 15877 15895 16304 16589 17204 17262 17293 17575 18518 19050 19051 19174 19196 19261 19327 19403 20394 20769 20816 21159 21708 24404 24453 25001 25135 25154 25188	0	6	Pass2	MissedCleavage	None	1763.8923	QLEDGRTLADYNIQK	QLEDGRTLADYNIQK	63	15	4.31	1051	2	2	0	0	388.7196	6.4087		1458	4.2	b3*b4*b7*b7░b9*b10*y2y7░y8y8*y10░y13░	51.0432	1619	166.695624348183	71.1304162321223	0.0454	Green	28017	1763.8966	1763.8942	42.9287	15751
193	MA_10071632g0010	Regular	6018.6420	0.00	10418.0137	58	6	9	63.44	347175	0	87435			Green	96 460 1381 2283 4140 4141 4491 6265 7585 8023 8204 8635 9313 9503 9504 9520 10050 10121 11613 12651 12919 14818 15877 15895 16304 16589 17204 17262 17293 17575 18518 19050 19051 19174 19196 19261 19327 19403 20394 20613 20769 20816 21159 21511 21708 23888 24404 24453 25001 25135 25154 25188 47533	0	7	Pass2	InSource	None	851.4258	ADYNIQK	TLADYNIQK	71	7	6.78	1048	4	4	1	0	1166.6540	0.0000		1296	0.0	b2b3b4*b5y2*y3	36.9143	768	101.391243059154	162.782486118308	0.0931	Green	20248	851.4230	851.4249	37.1760	32326
193	MA_10071632g0010	Regular	6018.6420	0.00	10418.0137	58	6	9	63.44	347175	0	87435			Green	96 460 1381 2283 4140 4141 4491 6264 6265 7585 8204 8635 9313 10050 10121 12651 12919 14818 15877 15895 16304 16437 16589 17011 17204 17262 17293 17575 18518 18534 19050 19051 19174 19196 19261 19327 19403 20769 21159 21511 21708 23993 24404 24453 25001 25135 25154 25188 44013 47533	0	8	Pass2	InSource	None	422.2398	FAGK	LIFAGK	59	4	10.10	1052	3	3	1	1	11777.4700	0.0000		1588	0.0	b2y2y3	40.0828	385	63.9833223524601	87.9666447049202	0.0534	Green	22226	422.2407	422.2408	38.6065	18532
193	MA_10071632g0010	Regular	6018.6420	0.00	10418.0137	58	6	9	63.44	347175	0	87435			Green	96 460 1381 2283 4140 4141 4491 6264 6265 7585 8204 8635 9313 10050 10121 12651 12919 14818 15877 15895 16304 16437 16589 17011 17204 17262 17293 17575 18518 18534 19050 19051 19174 19196 19261 19327 19403 20769 21159 21511 21708 23993 24404 24453 25001 25135 25154 25188 44013 47533	0	9	Pass2	InSource	None	535.3239	IFAGK	LIFAGK	58	5	10.10	1052	2	2	1	0	761.1612	0.0000		1033	0.0	y2y3	40.0828	509	77.0734540626853	114.146908125371	0.0442	Green	22191	535.3221	535.3225	38.5905	15348
193	MA_10071632g0010	Regular	6018.6420	0.00	10418.0137	58	6	9	63.44	347175	0	87435			Green	96 460 1381 2283 4140 4141 4491 6265 7585 8023 8204 8635 9313 9503 9504 9520 10050 10121 11613 12651 12919 14818 15877 15895 16304 16589 17204 17262 17293 17575 18518 19050 19051 19174 19196 19261 19327 19403 20394 20613 20769 20816 21159 21511 21708 23888 24404 24453 25001 25135 25154 25188 47533	0	10	Pass2	InSource	None	780.3886	DYNIQK	TLADYNIQK	72	6	6.78	1048	0	0	0	0	114.5851	0.0000		0	0.0		36.9143	701	95.4051121015843	150.810224203169	0.0161	Green	20251	780.3856	780.3871	37.1769	5579
193	MA_10071632g0010	Regular	6018.6420	0.00	10418.0137	58	6	9	63.44	347175	0	87435			Green	96 460 1381 2283 4140 4141 4491 6265 7585 8204 8635 9313 9520 10050 10121 12651 12919 14818 15877 15895 16091 16304 16437 16589 17262 17293 17575 18518 18534 19050 19051 19174 19196 19261 19327 19403 20394 20769 20816 21159 21511 21708 23993 24404 24453 25001 25135 25154 25188 47533	0	11	Pass2	InSource	None	637.4144	HLVLR	ESTLHLVLR	6	5	11.05	1049	2	2	0	0	113.7908	0.0000		741	0.0	b2y5	49.1236	619	87.8119052679424	135.623810535885	0.0138	Green	34669	637.4141	637.4149	48.1250	4797
193	MA_10071632g0010	Regular	6018.6420	0.00	10418.0137	58	6	9	63.44	347175	0	87435			Green	96 460 1381 2283 4140 4141 4491 6265 7585 8204 8635 9313 9520 10050 10121 12651 12919 14818 15877 15895 16091 16304 16437 16589 17262 17293 17575 18518 18534 19050 19051 19174 19196 19261 19327 19403 20394 20769 20816 21159 21511 21708 23993 24404 24453 25001 25135 25154 25188 47533	0	12	Pass2	InSource	None	851.5461	TLHLVLR	ESTLHLVLR	4	7	11.05	1049	3	3	0	1	1529.0590	0.0000		850	0.0	b3y4y6	49.1236	836	107.291129952809	67.2911299528087	0.0135	Green	34709	851.5470	851.5452	48.1517	4704
193	MA_10071632g0010	Regular	6018.6420	0.00	10418.0137	58	6	9	63.44	347175	0	87435			Green	96 460 1381 2283 4140 4141 4491 6265 7585 8204 8635 9313 9520 10050 10121 12651 12919 14818 15877 15895 16091 16304 16437 16589 17262 17293 17575 18518 18534 19050 19051 19174 19196 19261 19327 19403 20394 20769 20816 21159 21511 21708 23993 24404 24453 25001 25135 25154 25188 47533	0	13	Pass2	InSource	None	750.4985	LHLVLR	ESTLHLVLR	5	6	11.05	1049	3	3	0	0	727.6187	0.0000		400	0.0	b2y3y5	49.1236	743	99.1787986449122	59.1787986449122	0.0095	Green	34659	750.5020	750.5001	48.1199	3312
193	MA_10071632g0010	Regular	6018.6420	0.00	10418.0137	58	6	9	63.44	347175	0	87435			Green	96 460 1381 2283 4140 4141 4491 6265 7585 8204 8635 9313 9520 10050 10121 12651 12919 14818 15877 15895 16091 16304 16437 16589 17262 17293 17575 18518 18534 19050 19051 19174 19196 19261 19327 19403 20394 20769 20816 21159 21511 21708 23993 24404 24453 25001 25135 25154 25188 47533	0	14	Pass2	InSource	None	500.3555	LVLR	ESTLHLVLR	7	4	11.05	1049	2	2	0	0	122.8023	0.0000		272	0.0	y1y4	49.1236	501	76.2637432829414	112.527486565883	0.0074	Green	34683	500.3559	500.3562	48.1347	2565
193	MA_10071632g0010	Regular	6018.6420	0.00	10418.0137	58	6	9	63.44	347175	0	87435			Green	96 460 1381 2283 4140 4141 4491 6265 7585 8204 8635 9313 9520 10050 10121 12651 12919 14818 15877 15895 16091 16304 16437 16589 17262 17293 17575 18518 18534 19050 19051 19174 19196 19261 19327 19403 20394 20769 20816 21159 21511 21708 23993 24404 24453 25001 25135 25154 25188 47533	0	15	Pass2	NeutralLoss_H2O	None	1049.6102	ESTLHLVLR	ESTLHLVLR	2	9	7.88	1049	6	6	2	0	1499.2970	0.0000		4685	0.0	b2b3b4░b5░y2y4y5y7░y8	49.1236	1018	122.346482057929	82.3464820579293	0.0123	Green	34687	1049.6082	1049.6065	48.1382	4259
193	MA_10071632g0010	Regular	1927.9350	0.00	10418.0137	46	5	9	46.24	183209	0	47332			Green	96 460 1381 2283 4140 4141 4491 6265 7585 8023 8204 8635 9313 9503 9504 9520 10050 10121 11613 12651 12919 14818 15877 15895 16304 16589 17204 17262 17293 17575 18518 19050 19051 19174 19196 19261 19327 19403 20394 20613 20769 20816 21159 21511 21708 23888 24404 24453 25001 25135 25154 25188 47533	1	1	Pass1	PepFrag1	None	1065.5575	TLADYNIQK	TLADYNIQK	69	9	6.78	1094	7	7	5	2	6915.8650	7.1707		24279	6.0	b2b3b6░y2*y4y4*y5y6y6*y7y7*y8y8*	34.4086	985	119.687957171905	79.687957171905	0.3896	Green	12841	1065.5569	1065.5550	37.1809	71378
193	MA_10071632g0010	Regular	1927.9350	0.00	10418.0137	46	5	9	46.24	183209	0	47332			Green	96 460 1381 2283 4140 4141 4491 6265 7585 8204 8635 9313 9520 10050 10121 12651 12919 14818 15877 15895 16091 16304 16437 16589 17262 17293 17575 18518 18534 19050 19051 19174 19196 19261 19327 19403 20394 20769 20816 21159 21511 21708 23993 24404 24453 25001 25135 25154 25188 47533	0	2	Pass1	PepFrag1	None	1067.6208	ESTLHLVLR	ESTLHLVLR	78	9	7.88	1095	4	4	1	0	2002.0200	6.6324		9072	4.8	b2░b8y4y5y7y7░	44.8993	1018	122.346482057929	82.3464820579293	0.2134	Green	22438	1067.6221	1067.6203	48.3357	39095
193	MA_10071632g0010	Regular	1927.9350	0.00	10418.0137	46	5	9	46.24	183209	0	47332			Green	96 460 1381 2283 4140 4141 4491 6265 7585 8204 8635 9313 10121 12651 12919 13610 14818 15895 16091 16304 16437 16589 17204 17262 17293 17575 18518 18534 19050 19051 19174 19196 19261 19327 19403 20769 21159 21708 24404 24453 25001 25135 25154 25188 44013 44029 59692	0	3	Pass1	PepFrag1	None	1523.7812	IQDKEGIPPDQQR	IQDKEGIPPDQQR	44	13	4.31	1093	7	7	2	1	2887.0310	6.7913	Identified	2695	3.4	b5b7y1y3*y4y5y6y9	22.6684	1392	150.725173010307	60.4834486735383	0.0573	Green	3361	1523.7819	1523.7790	25.2177	10505
193	MA_10071632g0010	Regular	1927.9350	0.00	10418.0137	46	5	9	46.24	183209	0	47332			Green	96 460 1381 2283 4140 4141 4491 6265 7585 8204 8635 9313 9520 10050 10121 12651 12919 14818 15877 15895 16304 16589 17204 17262 17293 17575 18518 19050 19051 19174 19196 19261 19327 19403 20394 20769 20816 21159 21708 24404 24453 25001 25135 25154 25188	0	4	Pass2	MissedCleavage	None	1763.8923	QLEDGRTLADYNIQK	QLEDGRTLADYNIQK	63	15	4.31	1096	4	4	0	0	812.3201	6.2406		892	5.2	b7░y1y4y6y12*y15	49.2209	1619	166.695624348183	71.1304162321223	0.1526	Green	17958	1763.8962	1763.8935	43.0131	27959
193	MA_10071632g0010	Regular	1927.9350	0.00	10418.0137	46	5	9	46.24	183209	0	47332			Green	96 460 1381 2283 4140 4141 4491 6265 7585 8204 8635 9313 10121 12651 12919 14818 15895 16304 16589 17204 17262 17293 17575 18518 19050 19051 19174 19196 19261 19327 19403 20769 21159 21708 24404 24453 25001 25135 25154 25188 44013 44029	0	5	Pass2	VarMod	Deamidation+Q(*)	2368.2255	EGIPPDQQRLIFAGKQLEDGR	EGIPPDQQRLIFAGKQLEDGR	48	21	4.56	1097	2	2	0	0	107.8310	5.3636	Missing	584	4.1	b5░b6b8*b11░y21	58.5159	2195	204.19698117885	62.0984905894252	0.0596	Yellow	33987	2368.2204	2368.2204	61.7291	10925
193	MA_10071632g0010	Regular	1927.9350	0.00	10418.0137	46	5	9	46.24	183209	0	47332			Green	96 460 1381 2283 4140 4141 4491 6265 7585 8023 8204 8635 9313 9503 9504 9520 10050 10121 11613 12651 12919 14818 15877 15895 16304 16589 17204 17262 17293 17575 18518 19050 19051 19174 19196 19261 19327 19403 20394 20613 20769 20816 21159 21511 21708 23888 24404 24453 25001 25135 25154 25188 47533	0	6	Pass2	InSource	None	851.4258	ADYNIQK	TLADYNIQK	71	7	6.78	1094	4	4	1	1	853.0261	0.0000		420	0.0	b5y2y3y5	34.4086	768	101.391243059154	162.782486118308	0.0734	Green	12850	851.4234	851.4252	37.1930	13446
193	MA_10071632g0010	Regular	1927.9350	0.00	10418.0137	46	5	9	46.24	183209	0	47332			Green	96 460 1381 2283 4140 4141 4491 6265 7585 8204 8635 9313 9520 10050 10121 12651 12919 14818 15877 15895 16091 16304 16437 16589 17262 17293 17575 18518 18534 19050 19051 19174 19196 19261 19327 19403 20394 20769 20816 21159 21511 21708 23993 24404 24453 25001 25135 25154 25188 47533	0	7	Pass2	InSource	None	851.5461	TLHLVLR	ESTLHLVLR	80	7	11.05	1095	2	2	1	0	733.5165	0.0000		422	0.0	y4y5	44.8993	836	107.291129952809	67.2911299528087	0.0112	Green	22436	851.5459	851.5438	48.3331	2043
193	MA_10071632g0010	Regular	1927.9350	0.00	10418.0137	46	5	9	46.24	183209	0	47332			Green	96 460 1381 2283 4140 4141 4491 6265 7585 8023 8204 8635 9313 9503 9504 9520 10050 10121 11613 12651 12919 14818 15877 15895 16304 16589 17204 17262 17293 17575 18518 19050 19051 19174 19196 19261 19327 19403 20394 20613 20769 20816 21159 21511 21708 23888 24404 24453 25001 25135 25154 25188 47533	0	8	Pass2	InSource	None	780.3886	DYNIQK	TLADYNIQK	72	6	6.78	1094	1	1	0	0	84.4425	0.0000		162	0.0	y6	34.4086	701	95.4051121015843	150.810224203169	0.0098	Green	12840	780.3842	780.3856	37.1808	1796
193	MA_10071632g0010	Regular	1927.9350	0.00	10418.0137	46	5	9	46.24	183209	0	47332			Green	96 460 1381 2283 4140 4141 4491 6265 7585 8204 8635 9313 10121 12651 12919 13610 14818 15895 16091 16304 16437 16589 17204 17262 17293 17575 18518 18534 19050 19051 19174 19196 19261 19327 19403 20769 21159 21708 24404 24453 25001 25135 25154 25188 44013 44029 59692	0	9	Pass2	InSource	None	740.3686	PPDQQR	IQDKEGIPPDQQR	51	6	7.00	1093	2	2	1	0	1184.6770	0.0000	Identified	372	0.0	y4y5	22.6684	647	90.4404028107225	50.4404028107225	0.0098	Green	3380	740.3703	740.3684	25.2535	1791
193	MA_10071632g0010	Regular	1927.9350	0.00	10418.0137	46	5	9	46.24	183209	0	47332			Green	96 460 1381 2283 4140 4141 4491 6265 7585 8204 8635 9313 9520 10050 10121 12651 12919 14818 15877 15895 16304 16589 17204 17262 17293 17575 18518 19050 19051 19174 19196 19261 19327 19403 20394 20769 20816 21159 21708 24404 24453 25001 25135 25154 25188	0	10	Pass2	NeutralLoss_H2O	None	1745.8817	QLEDGRTLADYNIQK	QLEDGRTLADYNIQK	63	15	4.31	1096	5	5	0	0	521.7940	0.0000		3801	0.0	b2*b10*b10░b12░b13*b15*y2y5y7y11y13y13░	49.2209	1619	166.695624348183	71.1304162321223	0.0133	Green	17946	1745.8837	1745.8810	42.9991	2434
193	MA_10071632g0010	Regular	1927.9350	0.00	10418.0137	46	5	9	46.24	183209	0	47332			Green	96 460 1381 2283 4140 4141 4491 6265 7585 8204 8635 9313 9520 10050 10121 12651 12919 14818 15877 15895 16091 16304 16437 16589 17262 17293 17575 18518 18534 19050 19051 19174 19196 19261 19327 19403 20394 20769 20816 21159 21511 21708 23993 24404 24453 25001 25135 25154 25188 47533	0	11	Pass2	NeutralLoss_H2O	None	1049.6102	ESTLHLVLR	ESTLHLVLR	78	9	7.88	1095	8	8	4	1	8136.0000	0.0000		4633	0.0	b2b3b3░b5░b7░y1y2y3y4y6y8	44.8993	1018	122.346482057929	82.3464820579293	0.0100	Green	22440	1049.6101	1049.6082	48.3373	1837
193	MA_10071632g0010	Regular	25813.1000	0.00	10418.0137	120	9	9	65.59	737726	0	250216			Green	96 460 1381 2283 4140 4141 4491 6265 7585 8023 8204 8635 9313 9503 9504 9520 10050 10121 11613 12651 12919 14818 15877 15895 16304 16589 17204 17262 17293 17575 18518 19050 19051 19174 19196 19261 19327 19403 20394 20613 20769 20816 21159 21511 21708 23888 24404 24453 25001 25135 25154 25188 47533	1	1	Pass1	PepFrag1	None	1065.5575	TLADYNIQK	TLADYNIQK	69	9	6.78	723	13	13	9	5	63486.6600	9.2145		88476	8.8	b2b3b3░b4b4░b6b6*b7b9y2y2*y3y3*y4y4*y5y6y6*y7y7*y7░y8	35.5396	985	119.687957171905	79.687957171905	0.2781	Green	23772	1065.5585	1065.5566	37.0461	205183
193	MA_10071632g0010	Regular	25813.1000	0.00	10418.0137	120	9	9	65.59	737726	0	250216			Green	96 460 1381 2283 4140 4141 4491 6265 7585 8204 8635 9313 9520 10050 10121 12651 12919 14818 15877 15895 16091 16304 16437 16589 17262 17293 17575 18518 18534 19050 19051 19174 19196 19261 19327 19403 20394 20769 20816 21159 21511 21708 23993 24404 24453 25001 25135 25154 25188 47533	0	2	Pass1	PepFrag1	None	1067.6208	ESTLHLVLR	ESTLHLVLR	78	9	7.88	724	13	13	10	4	37697.1500	8.9881		77105	7.8	b2b2░b3b3░b4b5b5░b6b6░b7b7░b8░b9b9░y4y5y6y7y7░y8y8░y9	47.7451	1018	122.346482057929	82.3464820579293	0.1994	Green	39944	1067.6202	1067.6183	47.9444	147067
193	MA_10071632g0010	Regular	25813.1000	0.00	10418.0137	120	9	9	65.59	737726	0	250216			Green	460 1381 2283 4140 4141 4491 6264 6265 7585 8635 9313 9520 10050 10121 10468 12651 12919 13610 14818 15895 16304 16437 16589 17204 17262 17575 18518 19050 19051 19174 19196 19261 20769 20816 21159 21511 21708 23993 24404 24453 25001 25135 25154 25188 44013 47533 59692	0	3	Pass1	PepFrag1	None	1763.8909	TITLEVESSDTIDNVK	TITLEVESSDTIDNVK	26	16	3.59	721	19	19	13	5	21622.5700	8.7467		33365	9.1	b1b2b2░b3b3░b4b7░b8░b9b9░b10b11b16b16░y1y2y4*y5y7y8y9y9*y10y10░y11y12y12░y13y14y14*y15*	62.1211	1638	167.997273130927	127.997273130927	0.1667	Green	53728	1763.8869	1763.8873	57.0490	122955
193	MA_10071632g0010	Regular	25813.1000	0.00	10418.0137	120	9	9	65.59	737726	0	250216			Green	96 460 1381 2283 4140 4141 4491 6264 6265 7585 8204 8635 9313 10050 10121 12651 12919 14818 15877 15895 16304 16437 16589 17204 17262 17293 17575 18518 18534 19050 19051 19174 19196 19261 19327 19403 20769 21159 21511 21708 23993 24404 24453 25001 25135 25154 25188 38147 44013 44029 47533	0	4	Pass1	PepFrag1	None	648.4079	LIFAGK	LIFAGK	57	6	10.10	729	5	5	3	2	22627.9800	8.7665		5345	4.0	b2b3y2y3y4	42.7125	633	89.1309989971718	138.261997994344	0.0733	Green	26028	648.4071	648.4079	38.4307	54109
193	MA_10071632g0010	Regular	25813.1000	0.00	10418.0137	120	9	9	65.59	737726	0	250216			Green	96 460 1381 2283 4140 4141 4491 6265 7585 8204 8635 9313 10121 12651 12919 13610 14818 15895 16091 16304 16437 16589 17204 17262 17293 17575 18518 18534 19050 19051 19174 19196 19261 19327 19403 20769 21159 21708 24404 24453 25001 25135 25154 25188 44013 44029 59692	0	5	Pass1	PepFrag1	None	1523.7812	IQDKEGIPPDQQR	IQDKEGIPPDQQR	44	13	4.31	727	12	12	5	4	12081.4900	8.4940	Identified	11968	5.1	b2b3*b4b5b6b6*b7b13░y1y2*y3y5y5░y6y6*y7y9y11	25.1454	1392	150.725173010307	60.4834486735383	0.0418	Green	6291	1523.7833	1523.7803	25.2785	30867
193	MA_10071632g0010	Regular	25813.1000	0.00	10418.0137	120	9	9	65.59	737726	0	250216			Green	96 460 1381 2283 4140 4141 4491 6265 7585 8635 9313 9520 10050 10121 12651 12919 14818 15895 16304 16589 17262 17293 17575 18518 19050 19051 19174 19196 19261 19327 19403 20394 20769 20816 21159 21511 21708 24404 24453 25001 25135 25154 25188 47533	0	6	Pass1	PepFrag1	None	2114.1604	TLADYNIQKESTLHLVLR	TLADYNIQKESTLHLVLR	69	18	7.74	725	5	5	0	0	478.2738	7.0915		852	3.5	b2b6b6░b12y11y16*y18	69.5720	2003	192.1086560229	56.0543280114498	0.0105	Green	59245	2114.1725	2114.1679	60.9126	7764
193	MA_10071632g0010	Regular	25813.1000	0.00	10418.0137	120	9	9	65.59	737726	0	250216			Green	96 460 1381 2283 4140 4141 4491 6265 7585 8204 8635 9313 9520 10050 10121 12651 12919 14818 15877 15895 16304 16589 17204 17262 17293 17575 18518 19050 19051 19174 19196 19261 19327 19403 20394 20769 20816 21159 21708 24404 24453 25001 25135 25154 25188	0	7	Pass2	MissedCleavage	None	1763.8923	QLEDGRTLADYNIQK	QLEDGRTLADYNIQK	63	15	4.31	726	5	5	2	0	1958.4770	7.7038		2451	4.6	b7b9b12*b13░y2*y11y12y13y13░	49.2458	1619	166.695624348183	71.1304162321223	0.0273	Green	32565	1763.8974	1763.8946	42.8533	20158
193	MA_10071632g0010	Regular	25813.1000	0.00	10418.0137	120	9	9	65.59	737726	0	250216			Green	460 1381 2283 4140 4141 4491 6265 7585 8635 9313 9520 10050 10121 10468 12651 12919 14818 15895 16304 16437 16589 17204 17262 17575 18518 19050 19051 19174 19196 19261 20769 20816 21159 21511 21708 23993 24404 24453 25001 25135 25154 25188 59692	0	8	Pass2	MissedCleavage	None	1963.0230	TITLEVESSDTIDNVKAK	TITLEVESSDTIDNVKAK	26	18	4.06	722	5	5	0	0	414.5779	7.0294		2205	3.3	b2b3░b5b9y5y10y10░y11*y11░	57.6488	1840	181.539659359183	81.0264395727888	0.0092	Green	45765	1963.0339	1963.0314	51.9021	6753
193	MA_10071632g0010	Regular	25813.1000	0.00	10418.0137	120	9	9	65.59	737726	0	250216			Green	96 460 1381 2283 4140 4141 4491 6265 7585 8204 8635 9313 10121 12651 12919 14818 15895 16304 16437 16589 17204 17262 17575 18518 18534 19050 19051 19174 19196 19261 19327 19403 20769 21159 21708 24404 24453 25001 25135 25154 25188 44029 59692	0	9	Pass2	MissedCleavage	None	1722.9133	AKIQDKEGIPPDQQR	AKIQDKEGIPPDQQR	42	15	7.05	728	4	4	1	1	4345.9460	8.0499	Identified	3385	2.6	b9y3y5y6	23.1780	1594	164.975142526904	69.9834283512694	0.0055	Green	5369	1722.9149	1722.9121	24.5742	4090
193	MA_10071632g0010	Regular	25813.1000	0.00	10418.0137	120	9	9	65.59	737726	0	250216			Green	96 460 1381 2283 4140 4141 4491 6265 7585 8204 8635 9313 9520 10050 10121 12651 12919 14818 15877 15895 16091 16304 16437 16589 17262 17293 17575 18518 18534 19050 19051 19174 19196 19261 19327 19403 20394 20769 20816 21159 21511 21708 23993 24404 24453 25001 25135 25154 25188 47533	0	10	Pass2	InSource	None	938.5782	STLHLVLR	ESTLHLVLR	79	8	11.05	724	4	4	1	0	401.7087	0.0000		1176	0.0	b2b4b5y8	47.7451	909	113.449405129335	73.4494051293349	0.0369	Green	39956	938.5758	938.5738	47.9509	27219
193	MA_10071632g0010	Regular	25813.1000	0.00	10418.0137	120	9	9	65.59	737726	0	250216			Green	96 460 1381 2283 4140 4141 4491 6264 6265 7585 8204 8635 9313 10050 10121 12651 12919 14818 15877 15895 16304 16437 16589 17204 17262 17293 17575 18518 18534 19050 19051 19174 19196 19261 19327 19403 20769 21159 21511 21708 23993 24404 24453 25001 25135 25154 25188 38147 44013 44029 47533	0	11	Pass2	InSource	None	422.2398	FAGK	LIFAGK	59	4	10.10	729	5	5	3	1	14468.7400	0.0000		3077	0.0	b2y1y2y3y4	42.7125	385	63.9833223524601	87.9666447049202	0.0367	Green	26025	422.2404	422.2407	38.4301	27047
193	MA_10071632g0010	Regular	25813.1000	0.00	10418.0137	120	9	9	65.59	737726	0	250216			Green	96 460 1381 2283 4140 4141 4491 6265 7585 8023 8204 8635 9313 9503 9504 9520 10050 10121 11613 12651 12919 14818 15877 15895 16304 16589 17204 17262 17293 17575 18518 19050 19051 19174 19196 19261 19327 19403 20394 20613 20769 20816 21159 21511 21708 23888 24404 24453 25001 25135 25154 25188 47533	0	12	Pass2	InSource	None	780.3886	DYNIQK	TLADYNIQK	72	6	6.78	723	7	7	4	3	8523.1370	0.0000		2094	0.0	b2b3b4y2y2*y3y4y6	35.5396	701	95.4051121015843	150.810224203169	0.0225	Green	23784	780.3862	780.3874	37.0527	16628
193	MA_10071632g0010	Regular	25813.1000	0.00	10418.0137	120	9	9	65.59	737726	0	250216			Green	96 460 1381 2283 4140 4141 4491 6265 7585 8204 8635 9313 9520 10050 10121 12651 12919 14818 15877 15895 16091 16304 16437 16589 17262 17293 17575 18518 18534 19050 19051 19174 19196 19261 19327 19403 20394 20769 20816 21159 21511 21708 23993 24404 24453 25001 25135 25154 25188 47533	0	13	Pass2	InSource	None	851.5461	TLHLVLR	ESTLHLVLR	80	7	11.05	724	7	7	5	2	16838.8000	0.0000		6868	0.0	b2b3y2y3y4y5y6	47.7451	836	107.291129952809	67.2911299528087	0.0222	Green	39962	851.5485	851.5465	47.9539	16364
193	MA_10071632g0010	Regular	25813.1000	0.00	10418.0137	120	9	9	65.59	737726	0	250216			Green	96 460 1381 2283 4140 4141 4491 6265 7585 8204 8635 9313 9520 10050 10121 12651 12919 14818 15877 15895 16091 16304 16437 16589 17262 17293 17575 18518 18534 19050 19051 19174 19196 19261 19327 19403 20394 20769 20816 21159 21511 21708 23993 24404 24453 25001 25135 25154 25188 47533	0	14	Pass2	InSource	None	637.4144	HLVLR	ESTLHLVLR	82	5	11.05	724	4	4	1	0	10166.4800	0.0000		2156	0.0	b3b4y3y5	47.7451	619	87.8119052679424	135.623810535885	0.0211	Green	39942	637.4140	637.4148	47.9415	15596
193	MA_10071632g0010	Regular	25813.1000	0.00	10418.0137	120	9	9	65.59	737726	0	250216			Green	96 460 1381 2283 4140 4141 4491 6265 7585 8204 8635 9313 9520 10050 10121 12651 12919 14818 15877 15895 16091 16304 16437 16589 17262 17293 17575 18518 18534 19050 19051 19174 19196 19261 19327 19403 20394 20769 20816 21159 21511 21708 23993 24404 24453 25001 25135 25154 25188 47533	0	15	Pass2	InSource	None	500.3555	LVLR	ESTLHLVLR	83	4	11.05	724	2	2	0	0	258.2100	0.0000		578	0.0	y1y4	47.7451	501	76.2637432829414	112.527486565883	0.0105	Green	39958	500.3557	500.3561	47.9524	7765
193	MA_10071632g0010	Regular	25813.1000	0.00	10418.0137	120	9	9	65.59	737726	0	250216			Green	96 460 1381 2283 4140 4141 4491 6265 7585 8204 8635 9313 10121 12651 12919 13610 14818 15895 16091 16304 16437 16589 17204 17262 17293 17575 18518 18534 19050 19051 19174 19196 19261 19327 19403 20769 21159 21708 24404 24453 25001 25135 25154 25188 44013 44029 59692	0	16	Pass2	InSource	None	643.3158	PDQQR	IQDKEGIPPDQQR	52	5	7.00	727	2	2	0	0	1722.6050	0.0000	Missing	248	0.0	b3y3	25.1454	557	81.8458062035088	123.691612407018	0.0062	Green	6202	643.3168	643.3176	25.2137	4607
193	MA_10071632g0010	Regular	25813.1000	0.00	10418.0137	120	9	9	65.59	737726	0	250216			Green	96 460 1381 2283 4140 4141 4491 6265 7585 8204 8635 9313 9520 10050 10121 12651 12919 14818 15877 15895 16091 16304 16437 16589 17262 17293 17575 18518 18534 19050 19051 19174 19196 19261 19327 19403 20394 20769 20816 21159 21511 21708 23993 24404 24453 25001 25135 25154 25188 47533	0	17	Pass2	InSource	None	750.4985	LHLVLR	ESTLHLVLR	81	6	11.05	724	2	2	0	0	564.1600	0.0000		1299	0.0	b3y6	47.7451	743	99.1787986449122	158.357597289824	0.0057	Green	39936	750.4960	750.4971	47.9378	4195
193	MA_10071632g0010	Regular	25813.1000	0.00	10418.0137	120	9	9	65.59	737726	0	250216			Green	96 460 1381 2283 4140 4141 4491 6265 7585 8023 8204 8635 9313 9503 9504 9520 10050 10121 11613 12651 12919 14818 15877 15895 16304 16589 17204 17262 17293 17575 18518 19050 19051 19174 19196 19261 19327 19403 20394 20613 20769 20816 21159 21511 21708 23888 24404 24453 25001 25135 25154 25188 47533	0	18	Pass2	InSource	None	665.3617	YNIQK	TLADYNIQK	73	5	9.72	723	2	2	0	0	31.9226	0.0000		293	0.0	b2y1y2*	35.5396	610	86.9586637479435	133.917327495887	0.0041	Green	23773	665.3622	665.3631	37.0464	3026
193	MA_10071632g0010	Regular	25813.1000	0.00	10418.0137	120	9	9	65.59	737726	0	250216			Green	96 460 1381 2283 4140 4141 4491 6265 7585 8204 8635 9313 10121 12651 12919 13610 14818 15895 16091 16304 16437 16589 17204 17262 17293 17575 18518 18534 19050 19051 19174 19196 19261 19327 19403 20769 21159 21708 24404 24453 25001 25135 25154 25188 44013 44029 59692	0	19	Pass2	InSource	None	784.4199	IQDKEGI	IQDKEGIPPDQQR	44	7	4.07	727	0	0	0	0	205.0350	0.0000		0	0.0		25.1454	745	99.3566978948762	158.713395789752	0.0041	Green	6163	784.4181	784.4193	25.1836	2995
193	MA_10071632g0010	Regular	25813.1000	0.00	10418.0137	120	9	9	65.59	737726	0	250216			Green	96 460 1381 2283 4140 4141 4491 6265 7585 8204 8635 9313 9520 10050 10121 12651 12919 14818 15877 15895 16091 16304 16437 16589 17262 17293 17575 18518 18534 19050 19051 19174 19196 19261 19327 19403 20394 20769 20816 21159 21511 21708 23993 24404 24453 25001 25135 25154 25188 47533	0	20	Pass2	InSource	None	663.3461	ESTLHL	ESTLHLVLR	78	6	5.13	724	0	0	0	0	154.8121	0.0000		0	0.0		47.7451	641	89.8803980730476	139.760796146095	0.0033	Green	39941	663.3456	663.3464	47.9401	2467
193	MA_10071632g0010	Regular	25813.1000	0.00	10418.0137	120	9	9	65.59	737726	0	250216			Green	96 460 1381 2283 4140 4141 4491 6265 7585 8204 8635 9313 9520 10050 10121 12651 12919 14818 15877 15895 16091 16304 16437 16589 17262 17293 17575 18518 18534 19050 19051 19174 19196 19261 19327 19403 20394 20769 20816 21159 21511 21708 23993 24404 24453 25001 25135 25154 25188 47533	0	21	Pass2	NeutralLoss_H2O	None	1049.6102	ESTLHLVLR	ESTLHLVLR	78	9	7.88	724	4	4	2	0	2839.5040	0.0000		7275	0.0	y1y3y4y5	47.7451	1018	122.346482057929	82.3464820579293	0.0147	Green	39957	1049.6105	1049.6085	47.9517	10871
193	MA_10071632g0010	Regular	5108.8540	0.00	10418.0137	50	7	9	59.14	233115	0	38731			Green	96 460 1381 2283 4140 4141 4491 6265 7585 8023 8204 8635 9313 9503 9504 9520 10050 10121 11613 12651 12919 14818 15877 15895 16304 16589 17204 17262 17293 17575 18518 19050 19051 19174 19196 19261 19327 19403 20394 20613 20769 20816 21159 21511 21708 23888 24404 24453 25001 25135 25154 25188 47533	1	1	Pass1	PepFrag1	None	1065.5575	TLADYNIQK	TLADYNIQK	69	9	6.78	629	7	7	3	0	10394.0500	7.7251		7455	6.8	b2b3b6░y1y3y4y5y6*y7*y8	38.7729	985	119.687957171905	79.687957171905	0.4213	Green	11232	1065.5560	1065.5539	37.3356	98210
193	MA_10071632g0010	Regular	5108.8540	0.00	10418.0137	50	7	9	59.14	233115	0	38731			Green	96 460 1381 2283 4140 4141 4491 6265 7585 8204 8635 9313 9520 10050 10121 12651 12919 14818 15877 15895 16091 16304 16437 16589 17262 17293 17575 18518 18534 19050 19051 19174 19196 19261 19327 19403 20394 20769 20816 21159 21511 21708 23993 24404 24453 25001 25135 25154 25188 47533	0	2	Pass1	PepFrag1	None	1067.6208	ESTLHLVLR	ESTLHLVLR	78	9	7.88	630	4	4	3	0	1478.4110	6.8781		12351	5.4	b3░b5░y4y5y6y7y7░	48.0263	1018	122.346482057929	82.3464820579293	0.2268	Green	19970	1067.6207	1067.6186	48.3472	52876
193	MA_10071632g0010	Regular	5108.8540	0.00	10418.0137	50	7	9	59.14	233115	0	38731			Green	460 1381 2283 4140 4141 4491 6264 6265 7585 8635 9313 9520 10050 10121 10468 12651 12919 13610 14818 15895 16304 16437 16589 17204 17262 17575 18518 19050 19051 19174 19196 19261 20769 20816 21159 21511 21708 23993 24404 24453 25001 25135 25154 25188 44013 47533 59692	0	3	Pass1	PepFrag1	None	1763.8909	TITLEVESSDTIDNVK	TITLEVESSDTIDNVK	26	16	3.59	626	14	14	6	3	8799.0630	7.6528		5124	6.0	b2b3b5b7b8b13░y1y3y4y5y6y6*y7y8*y9y10░y11y12░y14	63.7629	1638	167.997273130927	127.997273130927	0.1732	Green	27025	1763.8883	1763.8881	57.3298	40380
193	MA_10071632g0010	Regular	5108.8540	0.00	10418.0137	50	7	9	59.14	233115	0	38731			Green	96 460 1381 2283 4140 4141 4491 6265 7585 8204 8635 9313 10121 12651 12919 13610 14818 15895 16091 16304 16437 16589 17204 17262 17293 17575 18518 18534 19050 19051 19174 19196 19261 19327 19403 20769 21159 21708 24404 24453 25001 25135 25154 25188 44013 59692	0	4	Pass1	PepFrag1	None	1523.7812	IQDKEGIPPDQQR	IQDKEGIPPDQQR	44	13	4.31	628	5	5	3	1	3747.8770	7.2821	Identified	5199	3.7	b6b7y4y5y5*y6	27.4802	1392	150.725173010307	60.4834486735383	0.0559	Green	2809	1523.7865	1523.7841	25.3912	13021
193	MA_10071632g0010	Regular	5108.8540	0.00	10418.0137	50	7	9	59.14	233115	0	38731			Green	460 1381 2283 4140 4141 4491 6265 7585 8635 9313 9520 10050 10121 10468 12651 12919 14818 15895 16304 16437 16589 17204 17262 17575 18518 19050 19051 19174 19196 19261 20769 20816 21159 21511 21708 23993 24404 24453 25001 25135 25154 25188 59692	0	5	Pass2	MissedCleavage	None	1963.0230	TITLEVESSDTIDNVKAK	TITLEVESSDTIDNVKAK	26	18	4.06	627	3	3	0	0	383.4180	6.2920		265	3.6	y7y9y12	57.9605	1840	181.539659359183	81.0264395727888	0.0361	Green	22552	1963.0273	1963.0250	51.6272	8423
193	MA_10071632g0010	Regular	5108.8540	0.00	10418.0137	50	7	9	59.14	233115	0	38731			Green	96 460 1381 2283 4140 4141 4491 6265 7585 8204 8635 9313 9520 10050 10121 12651 12919 14818 15877 15895 16304 16589 17204 17262 17293 17575 18518 19050 19051 19174 19196 19261 19327 19403 20394 20769 20816 21159 21708 24404 24453 25001 25135 25154 25188	0	6	Pass2	MissedCleavage	None	1763.8923	QLEDGRTLADYNIQK	QLEDGRTLADYNIQK	63	15	4.31	632	3	3	0	0	478.1333	6.3879		1839	2.6	b2b6░b7*b8*b8░b13░b14y5*y14	46.6701	1619	166.695624348183	126.695624348183	0.0184	Green	28254	1763.8946	1763.8943	58.8972	4291
193	MA_10071632g0010	Regular	5108.8540	0.00	10418.0137	50	7	9	59.14	233115	0	38731			Green	96 460 1381 2283 4140 4141 4491 6265 7585 8204 8635 9313 10121 12651 12919 14818 15895 16304 16437 16589 17204 17262 17575 18518 18534 19050 19051 19174 19196 19261 19327 19403 20769 21159 21708 24404 24453 25001 25135 25154 25188 59692	0	7	Pass2	MissedCleavage	None	1722.9133	AKIQDKEGIPPDQQR	AKIQDKEGIPPDQQR	42	15	7.05	631	3	3	1	1	2519.2610	7.1096	Identified	1749	2.0	b9y5y6	27.8713	1594	164.975142526904	69.9834283512694	0.0093	Green	2434	1722.9169	1722.9145	24.7494	2176
193	MA_10071632g0010	Regular	5108.8540	0.00	10418.0137	50	7	9	59.14	233115	0	38731			Green	96 460 1381 2283 4140 4141 4491 6265 7585 8204 8635 9313 9520 10050 10121 12651 12919 14818 15877 15895 16091 16304 16437 16589 17262 17293 17575 18518 18534 19050 19051 19174 19196 19261 19327 19403 20394 20769 20816 21159 21511 21708 23993 24404 24453 25001 25135 25154 25188 47533	0	8	Pass2	InSource	None	851.5461	TLHLVLR	ESTLHLVLR	80	7	11.05	630	3	3	2	0	937.0184	0.0000		1420	0.0	y3y4y5	48.0263	836	107.291129952809	67.2911299528087	0.0150	Green	19985	851.5465	851.5443	48.3647	3501
193	MA_10071632g0010	Regular	5108.8540	0.00	10418.0137	50	7	9	59.14	233115	0	38731			Green	96 460 1381 2283 4140 4141 4491 6265 7585 8204 8635 9313 10121 12651 12919 13610 14818 15895 16091 16304 16437 16589 17204 17262 17293 17575 18518 18534 19050 19051 19174 19196 19261 19327 19403 20769 21159 21708 24404 24453 25001 25135 25154 25188 44013 59692	0	9	Pass2	InSource	None	740.3686	PPDQQR	IQDKEGIPPDQQR	51	6	7.00	628	0	0	0	0	112.0476	0.0000	Missing	0	0.0		27.4802	647	90.4404028107225	50.4404028107225	0.0125	Green	2797	740.3708	740.3686	25.3757	2914
193	MA_10071632g0010	Regular	5108.8540	0.00	10418.0137	50	7	9	59.14	233115	0	38731			Green	96 460 1381 2283 4140 4141 4491 6265 7585 8204 8635 9313 9520 10050 10121 12651 12919 14818 15877 15895 16091 16304 16437 16589 17262 17293 17575 18518 18534 19050 19051 19174 19196 19261 19327 19403 20394 20769 20816 21159 21511 21708 23993 24404 24453 25001 25135 25154 25188 47533	0	10	Pass2	InSource	None	637.4144	HLVLR	ESTLHLVLR	82	5	11.05	630	1	1	0	0	135.2425	0.0000		490	0.0	y5	48.0263	619	87.8119052679424	135.623810535885	0.0122	Green	19956	637.4146	637.4151	48.3302	2842
193	MA_10071632g0010	Regular	5108.8540	0.00	10418.0137	50	7	9	59.14	233115	0	38731			Green	96 460 1381 2283 4140 4141 4491 6265 7585 8204 8635 9313 10121 12651 12919 13610 14818 15895 16091 16304 16437 16589 17204 17262 17293 17575 18518 18534 19050 19051 19174 19196 19261 19327 19403 20769 21159 21708 24404 24453 25001 25135 25154 25188 44013 59692	0	11	Pass2	InSource	None	643.3158	PDQQR	IQDKEGIPPDQQR	52	5	7.00	628	1	1	0	0	76.9421	0.0000	Identified	157	0.0	y5	27.4802	557	81.8458062035088	123.691612407018	0.0069	Green	2826	643.3160	643.3166	25.4266	1598
193	MA_10071632g0010	Regular	5108.8540	0.00	10418.0137	50	7	9	59.14	233115	0	38731			Green	96 460 1381 2283 4140 4141 4491 6265 7585 8204 8635 9313 9520 10050 10121 12651 12919 14818 15877 15895 16091 16304 16437 16589 17262 17293 17575 18518 18534 19050 19051 19174 19196 19261 19327 19403 20394 20769 20816 21159 21511 21708 23993 24404 24453 25001 25135 25154 25188 47533	0	12	Pass2	NeutralLoss_H2O	None	1049.6102	ESTLHLVLR	ESTLHLVLR	78	9	7.88	630	6	6	2	2	8789.3010	0.0000		2682	0.0	b2░b3b5b6y3y4y8	48.0263	1018	122.346482057929	82.3464820579293	0.0124	Green	19961	1049.6099	1049.6077	48.3344	2883
193	MA_10071632g0010	Regular	14146.1500	0.00	10418.0137	71	5	9	56.99	371688	0	61818			Green	96 460 1381 2283 4140 4141 4491 6265 7585 8204 8635 9313 9520 10050 10121 11613 12651 12919 14818 15877 15895 16304 16589 17204 17262 17293 17575 18518 19050 19051 19174 19196 19261 19327 19403 20394 20769 20816 21159 21511 21708 24404 24453 25001 25135 25154 25188 47533	1	1	Pass1	PepFrag1	None	1065.5575	TLADYNIQK	TLADYNIQK	69	9	6.78	323	9	9	5	1	10206.3700	8.1595		6413	6.9	b1░b2b3b6b7y4y5y6y6*y8y9	35.5020	985	119.687957171905	79.687957171905	0.2760	Green	19809	1065.5562	1065.5546	36.9430	102599
193	MA_10071632g0010	Regular	14146.1500	0.00	10418.0137	71	5	9	56.99	371688	0	61818			Green	96 460 1381 2283 4140 4141 4491 6265 7585 8204 8635 9313 9520 10050 10121 12651 12919 14818 15877 15895 16091 16304 16437 16589 17262 17293 17575 18518 18534 19050 19051 19174 19196 19261 19327 19403 20394 20769 20816 21159 21511 21708 23993 24404 24453 25001 25135 25154 25188 47533	0	2	Pass1	PepFrag1	None	1067.6208	ESTLHLVLR	ESTLHLVLR	78	9	7.88	321	7	7	4	1	8457.7830	8.0779		19226	6.1	b3b5b5░b6░y5y6y7y8y9	45.1776	1018	122.346482057929	82.3464820579293	0.1975	Green	34184	1067.6185	1067.6169	47.7678	73412
193	MA_10071632g0010	Regular	14146.1500	0.00	10418.0137	71	5	9	56.99	371688	0	61818			Green	460 1381 2283 4140 4141 4491 6264 6265 7585 8635 9313 9520 10050 10121 10468 12651 12919 13610 14818 15895 16304 16437 16589 17204 17262 17575 18518 19050 19051 19174 19196 19261 20769 20816 21159 21511 21708 23993 24404 24453 25001 25135 25154 25188 44013 47533 59692	0	3	Pass1	PepFrag1	None	1763.8909	TITLEVESSDTIDNVK	TITLEVESSDTIDNVK	26	16	3.59	319	17	17	10	6	25463.8200	8.5566		17205	7.3	b2░b3b3░b4b4░b5░b6b6░b7░b10b11b15y1y3y4y5y6y7░y8░y9y9*y9░y10y11y11*y11░y12y12░y13y13░y14y15*	61.5334	1638	167.997273130927	127.997273130927	0.1799	Green	46651	1763.8901	1763.8906	56.8823	66852
193	MA_10071632g0010	Regular	14146.1500	0.00	10418.0137	71	5	9	56.99	371688	0	61818			Green	96 460 1381 2283 4140 4141 4491 6264 6265 7585 8204 8635 9313 10050 10121 12651 12919 14818 15877 15895 16304 16437 16589 17204 17262 17293 17575 18518 18534 19050 19051 19174 19196 19261 19327 19403 20769 21159 21511 21708 23993 24404 24453 25001 25135 25154 25188 44013 44029 47533	0	4	Pass1	PepFrag1	None	648.4079	LIFAGK	LIFAGK	57	6	10.10	322	7	7	4	2	22472.5200	8.5023		5824	4.0	b2b3y1y2y3y4y6	38.7459	633	89.1309989971718	138.261997994344	0.1155	Green	21593	648.4079	648.4085	38.3492	42934
193	MA_10071632g0010	Regular	14146.1500	0.00	10418.0137	71	5	9	56.99	371688	0	61818			Green	96 460 1381 2283 4140 4141 4491 6265 7585 8204 8635 9313 10121 12651 12919 13610 14818 15895 16091 16304 16437 16589 17204 17262 17293 17575 18518 18534 19050 19051 19174 19196 19261 19327 19403 20769 21159 21708 24404 24453 25001 25135 25154 25188 44013 44029 59692	0	5	Pass1	PepFrag1	None	1523.7812	IQDKEGIPPDQQR	IQDKEGIPPDQQR	44	13	4.31	320	8	8	0	2	7369.2930	8.0181	Identified	5260	4.1	b2b5b5░b7y1y3y6y6*y8*y9y11	24.2798	1392	150.725173010307	110.725173010307	0.0452	Green	5183	1523.7826	1523.7821	25.1674	16799
193	MA_10071632g0010	Regular	14146.1500	0.00	10418.0137	71	5	9	56.99	371688	0	61818			Green	96 460 1381 2283 4140 4141 4491 6264 6265 7585 8204 8635 9313 10050 10121 12651 12919 14818 15877 15895 16304 16437 16589 17204 17262 17293 17575 18518 18534 19050 19051 19174 19196 19261 19327 19403 20769 21159 21511 21708 23993 24404 24453 25001 25135 25154 25188 44013 44029 47533	0	6	Pass2	InSource	None	422.2398	FAGK	LIFAGK	59	4	10.10	322	3	3	2	0	10213.5800	0.0000		1818	0.0	y2y3y4	38.7459	385	63.9833223524601	87.9666447049202	0.0551	Green	21637	422.2398	422.2399	38.3690	20487
193	MA_10071632g0010	Regular	14146.1500	0.00	10418.0137	71	5	9	56.99	371688	0	61818			Green	96 460 1381 2283 4140 4141 4491 6265 7585 8204 8635 9313 9520 10050 10121 12651 12919 14818 15877 15895 16091 16304 16437 16589 17262 17293 17575 18518 18534 19050 19051 19174 19196 19261 19327 19403 20394 20769 20816 21159 21511 21708 23993 24404 24453 25001 25135 25154 25188 47533	0	7	Pass2	InSource	None	938.5782	STLHLVLR	ESTLHLVLR	79	8	11.05	321	0	0	0	0	158.3624	0.0000		0	0.0		45.1776	909	113.449405129335	73.4494051293349	0.0244	Green	34181	938.5783	938.5765	47.7663	9078
193	MA_10071632g0010	Regular	14146.1500	0.00	10418.0137	71	5	9	56.99	371688	0	61818			Green	96 460 1381 2283 4140 4141 4491 6265 7585 8204 8635 9313 9520 10050 10121 11613 12651 12919 14818 15877 15895 16304 16589 17204 17262 17293 17575 18518 19050 19051 19174 19196 19261 19327 19403 20394 20769 20816 21159 21511 21708 24404 24453 25001 25135 25154 25188 47533	0	8	Pass2	InSource	None	780.3886	DYNIQK	TLADYNIQK	72	6	6.78	323	5	5	2	1	9195.1580	0.0000		1232	0.0	b2b3b4y2y2*y6	35.5020	701	95.4051121015843	150.810224203169	0.0211	Green	19808	780.3872	780.3882	36.9427	7857
193	MA_10071632g0010	Regular	14146.1500	0.00	10418.0137	71	5	9	56.99	371688	0	61818			Green	96 460 1381 2283 4140 4141 4491 6265 7585 8204 8635 9313 9520 10050 10121 12651 12919 14818 15877 15895 16091 16304 16437 16589 17262 17293 17575 18518 18534 19050 19051 19174 19196 19261 19327 19403 20394 20769 20816 21159 21511 21708 23993 24404 24453 25001 25135 25154 25188 47533	0	9	Pass2	InSource	None	637.4144	HLVLR	ESTLHLVLR	82	5	11.05	321	3	3	1	0	2680.8300	0.0000		1231	0.0	b2b3y5	45.1776	619	87.8119052679424	135.623810535885	0.0207	Green	34179	637.4140	637.4145	47.7639	7692
193	MA_10071632g0010	Regular	14146.1500	0.00	10418.0137	71	5	9	56.99	371688	0	61818			Green	96 460 1381 2283 4140 4141 4491 6265 7585 8204 8635 9313 10121 12651 12919 13610 14818 15895 16091 16304 16437 16589 17204 17262 17293 17575 18518 18534 19050 19051 19174 19196 19261 19327 19403 20769 21159 21708 24404 24453 25001 25135 25154 25188 44013 44029 59692	0	10	Pass2	InSource	None	740.3686	PPDQQR	IQDKEGIPPDQQR	51	6	7.00	320	2	2	0	0	166.5077	0.0000	Identified	1158	0.0	b6y6	24.2798	647	90.4404028107225	50.4404028107225	0.0204	Green	5165	740.3703	740.3685	25.1524	7567
193	MA_10071632g0010	Regular	14146.1500	0.00	10418.0137	71	5	9	56.99	371688	0	61818			Green	96 460 1381 2283 4140 4141 4491 6265 7585 8204 8635 9313 9520 10050 10121 12651 12919 14818 15877 15895 16091 16304 16437 16589 17262 17293 17575 18518 18534 19050 19051 19174 19196 19261 19327 19403 20394 20769 20816 21159 21511 21708 23993 24404 24453 25001 25135 25154 25188 47533	0	11	Pass2	InSource	None	851.5461	TLHLVLR	ESTLHLVLR	80	7	11.05	321	4	4	1	1	5870.3840	0.0000		1224	0.0	b3y1y4y5	45.1776	836	107.291129952809	67.2911299528087	0.0133	Green	34178	851.5466	851.5448	47.7638	4934
193	MA_10071632g0010	Regular	14146.1500	0.00	10418.0137	71	5	9	56.99	371688	0	61818			Green	96 460 1381 2283 4140 4141 4491 6265 7585 8204 8635 9313 9520 10050 10121 12651 12919 14818 15877 15895 16091 16304 16437 16589 17262 17293 17575 18518 18534 19050 19051 19174 19196 19261 19327 19403 20394 20769 20816 21159 21511 21708 23993 24404 24453 25001 25135 25154 25188 47533	0	12	Pass2	InSource	None	750.4985	LHLVLR	ESTLHLVLR	81	6	11.05	321	3	3	0	1	918.4181	0.0000		711	0.0	b3y3y6	45.1776	743	99.1787986449122	59.1787986449122	0.0119	Green	34191	750.4984	750.4966	47.7711	4419
193	MA_10071632g0010	Regular	14146.1500	0.00	10418.0137	71	5	9	56.99	371688	0	61818			Green	96 460 1381 2283 4140 4141 4491 6265 7585 8204 8635 9313 10121 12651 12919 13610 14818 15895 16091 16304 16437 16589 17204 17262 17293 17575 18518 18534 19050 19051 19174 19196 19261 19327 19403 20769 21159 21708 24404 24453 25001 25135 25154 25188 44013 44029 59692	0	13	Pass2	InSource	None	784.4199	IQDKEGI	IQDKEGIPPDQQR	44	7	4.07	320	0	0	0	0	306.9658	0.0000		51	0.0	y5░	24.2798	745	99.3566978948762	158.713395789752	0.0081	Green	5196	784.4185	784.4195	25.1812	3020
193	MA_10071632g0010	Regular	14146.1500	0.00	10418.0137	71	5	9	56.99	371688	0	61818			Green	96 460 1381 2283 4140 4141 4491 6265 7585 8204 8635 9313 9520 10050 10121 11613 12651 12919 14818 15877 15895 16304 16589 17204 17262 17293 17575 18518 19050 19051 19174 19196 19261 19327 19403 20394 20769 20816 21159 21511 21708 24404 24453 25001 25135 25154 25188 47533	0	14	Pass2	InSource	None	964.5098	LADYNIQK	TLADYNIQK	70	8	6.78	323	2	2	0	0	913.0632	0.0000		318	0.0	b5y8	35.5020	892	112.030481817647	184.060963635294	0.0067	Green	19805	964.5090	964.5108	36.9421	2485
193	MA_10071632g0010	Regular	14146.1500	0.00	10418.0137	71	5	9	56.99	371688	0	61818			Green	96 460 1381 2283 4140 4141 4491 6265 7585 8204 8635 9313 9520 10050 10121 11613 12651 12919 14818 15877 15895 16304 16589 17204 17262 17293 17575 18518 19050 19051 19174 19196 19261 19327 19403 20394 20769 20816 21159 21511 21708 24404 24453 25001 25135 25154 25188 47533	0	15	Pass2	InSource	None	665.3617	YNIQK	TLADYNIQK	73	5	9.72	323	1	1	0	0	29.2918	0.0000		147	0.0	b2y2*	35.5020	610	86.9586637479435	133.917327495887	0.0042	Green	19813	665.3600	665.3606	36.9452	1553
193	MA_10071632g0010	Regular	1819.6010	0.00	10418.0137	28	5	9	55.91	145433	0	12629			Green	460 1381 2283 4140 4141 4491 6265 7585 8635 9313 10121 12651 12919 13610 14818 15895 16304 16437 16589 17204 17262 17575 18518 19050 19051 19174 19196 19261 20769 21159 21708 24404 24453 25001 25135 25154 25188 44013 59692	1	1	Pass1	PepFrag1	None	1763.8909	TITLEVESSDTIDNVK	TITLEVESSDTIDNVK	26	16	3.59	182	10	10	3	1	1571.0100	6.4562		2828	7.3	b2b2░b5b5░b7b8b8░b11y1y3y4y5y7y7░y10░y12*y15*	57.2362	1638	167.997273130927	127.997273130927	0.4614	Green	24255	1763.8885	1763.8885	57.2362	67101
193	MA_10071632g0010	Regular	1819.6010	0.00	10418.0137	28	5	9	55.91	145433	0	12629			Green	96 460 1381 2283 4140 4141 4491 6265 7585 8204 8635 9313 10121 12651 12919 14818 15895 16304 16437 16589 17204 17262 17293 17575 18518 18534 19050 19051 19174 19196 19261 20769 21159 21708 24404 24453 25001 25135 25154 25188 44013	0	2	Pass1	PepFrag1	None	648.4079	LIFAGK	LIFAGK	57	6	10.10	185	5	5	4	0	7664.7420	7.1445		2920	3.9	y1y2y3y4y5	38.5900	633	89.1309989971718	138.261997994344	0.2256	Green	10990	648.4073	648.4073	38.5900	32807
193	MA_10071632g0010	Regular	1819.6010	0.00	10418.0137	28	5	9	55.91	145433	0	12629			Green	96 460 1381 2283 4140 4141 4491 6265 7585 8204 8635 9313 10121 12651 12919 13610 14818 15895 16304 16437 16589 17204 17262 17293 17575 18518 18534 19050 19051 19174 19196 19261 20769 21159 21708 24404 24453 25001 25135 25154 25188 44013 59692	0	3	Pass2	PepFrag2	None	1523.7812	IQDKEGIPPDQQR	IQDKEGIPPDQQR	44	13	4.31	186	5	5	0	1	2227.1870	6.6077	Identified	4055	4.9	b2b6*b7y1y3y4░y6y6*y6░	25.2566	1392	150.725173010307	60.4834486735383	0.1980	Green	2508	1523.7804	1523.7804	25.2566	28799
193	MA_10071632g0010	Regular	1819.6010	0.00	10418.0137	28	5	9	55.91	145433	0	12629			Green	460 1381 2283 4140 4141 4491 6265 7585 8635 9313 10121 12651 12919 14818 15895 16304 16437 16589 17204 17262 17575 18518 19050 19051 19174 19196 19261 20769 21159 21708 24404 24453 25001 25135 25154 25188 59692	0	4	Pass2	MissedCleavage	None	1963.0230	TITLEVESSDTIDNVKAK	TITLEVESSDTIDNVKAK	26	18	4.06	183	3	3	1	0	201.7546	5.5648		1214	3.0	b1░b7b8y10*y10░y12	52.1326	1840	181.539659359183	81.0264395727888	0.0359	Yellow	20513	1963.0294	1963.0294	52.1326	5227
193	MA_10071632g0010	Regular	1819.6010	0.00	10418.0137	28	5	9	55.91	145433	0	12629			Green	96 460 1381 2283 4140 4141 4491 6265 7585 8204 8635 9313 10121 12651 12919 14818 15895 16304 16589 17204 17262 17293 17575 18518 19050 19051 19174 19196 19261 20769 21159 21708 24404 24453 25001 25135 25154 25188	0	5	Pass2	MissedCleavage	None	1763.8923	QLEDGRTLADYNIQK	QLEDGRTLADYNIQK	63	15	4.31	184	2	2	1	0	379.7643	5.8395		636	2.4	b6░y5y6y6*y7░y12░y15*	58.0128	1619	166.695624348183	126.695624348183	0.0225	Yellow	24829	1763.8917	1763.8917	58.0128	3268
193	MA_10071632g0010	Regular	1819.6010	0.00	10418.0137	28	5	9	55.91	145433	0	12629			Green	96 460 1381 2283 4140 4141 4491 6265 7585 8204 8635 9313 10121 12651 12919 13610 14818 15895 16304 16437 16589 17204 17262 17293 17575 18518 18534 19050 19051 19174 19196 19261 20769 21159 21708 24404 24453 25001 25135 25154 25188 44013 59692	0	6	Pass2	InSource	None	740.3686	PPDQQR	IQDKEGIPPDQQR	51	6	7.00	186	3	3	0	0	204.3893	0.0000	Identified	976	0.0	y1y3y6	25.2173	647	90.4404028107225	50.4404028107225	0.0428	Green	2495	740.3701	740.3701	25.2173	6230
193	MA_10071632g0010	Regular	1819.6010	0.00	10418.0137	28	5	9	55.91	145433	0	12629			Green	96 460 1381 2283 4140 4141 4491 6265 7585 8204 8635 9313 10121 12651 12919 13610 14818 15895 16304 16437 16589 17204 17262 17293 17575 18518 18534 19050 19051 19174 19196 19261 20769 21159 21708 24404 24453 25001 25135 25154 25188 44013 59692	0	7	Pass2	InSource	None	784.4199	IQDKEGI	IQDKEGIPPDQQR	44	7	4.07	186	0	0	0	0	47.6608	0.0000		0	0.0		25.3032	745	99.3566978948762	158.713395789752	0.0138	Green	2542	784.4183	784.4183	25.3032	2001
193	MA_10071632g0010	Regular	1296.1430	0.00	10418.0137	30	4	9	39.78	325943	0	27814			Green	96 460 1381 2283 4140 4141 4491 6265 7585 8204 8635 9313 10050 10121 12651 12919 14818 15895 16304 16589 17204 17262 17575 18518 19050 19051 19174 19196 19261 19403 20769 21159 21511 21708 24404 24453 25001 25135 25154 25188 47533	1	1	Pass1	PepFrag1	None	1065.5575	TLADYNIQK	TLADYNIQK	69	9	6.78	167	6	6	0	1	1520.1680	6.2971		6257	7.2	b1░b2b6y1y4y5*y7y7*y9y9*	36.5386	985	119.687957171905	79.687957171905	0.3637	Green	12232	1065.5586	1065.5586	36.5386	118536
193	MA_10071632g0010	Regular	1296.1430	0.00	10418.0137	30	4	9	39.78	325943	0	27814			Green	96 460 1381 2283 4140 4141 4491 6264 6265 7585 8204 8635 9313 10050 10121 12651 12919 14818 15895 16304 16437 16589 17204 17262 17575 18518 18534 19050 19051 19174 19196 19261 19403 20769 21159 21511 21708 23993 24404 24453 25001 25135 25154 25188 44013 47533	0	2	Pass1	PepFrag1	None	648.4079	LIFAGK	LIFAGK	57	6	10.10	166	7	7	5	1	8695.2490	7.0545		6299	4.0	b2y1y2y3y4y5y6	37.9099	633	89.1309989971718	138.261997994344	0.1636	Green	13411	648.4085	648.4085	37.9099	53330
193	MA_10071632g0010	Regular	1296.1430	0.00	10418.0137	30	4	9	39.78	325943	0	27814			Green	96 460 1381 2283 4140 4141 4491 6265 7585 8635 9313 10050 10121 12651 12919 14818 15895 16304 16589 17262 17575 18518 19050 19051 19174 19196 19261 19403 20769 21159 21511 21708 24404 24453 25001 25135 25154 25188 47533	0	3	Pass1	PepFrag1	None	2114.1604	TLADYNIQKESTLHLVLR	TLADYNIQKESTLHLVLR	69	18	7.74	168	1	1	0	0	56.2222	4.8652		642	5.4	b2b6░b7░b8*b10░b11░b13░	68.7350	2003	192.1086560229	88.0724373485997	0.0821	Red	39034	2114.1583	2114.1583	68.7350	26766
193	MA_10071632g0010	Regular	1296.1430	0.00	10418.0137	30	4	9	39.78	325943	0	27814			Green	96 460 1381 2283 4140 4141 4491 6265 7585 8204 8635 9313 10121 12651 12919 14818 15895 16304 16437 16589 17204 17262 17575 18518 18534 19050 19051 19174 19196 19261 19403 20769 21159 21708 24404 24453 25001 25135 25154 25188 44013	0	4	Pass1	PepFrag1	None	1523.7812	IQDKEGIPPDQQR	IQDKEGIPPDQQR	44	13	4.31	165	3	3	0	0	538.5806	5.8465	Identified	1405	3.9	b3*b9*y1y6y9	25.1192	1392	150.725173010307	60.4834486735383	0.0456	Yellow	3561	1523.7800	1523.7800	25.1192	14860
193	MA_10071632g0010	Regular	1296.1430	0.00	10418.0137	30	4	9	39.78	325943	0	27814			Green	96 460 1381 2283 4140 4141 4491 6265 7585 8204 8635 9313 10050 10121 12651 12919 14818 15895 16304 16589 17204 17262 17575 18518 19050 19051 19174 19196 19261 19403 20769 21159 21511 21708 24404 24453 25001 25135 25154 25188 47533	0	5	Pass2	InSource	None	851.4258	ADYNIQK	TLADYNIQK	71	7	6.78	167	7	7	4	2	6340.6910	0.0000		9631	0.0	b3b4b4*b4░b5b5*y2*y3y4y4*y5y7y7*	36.5386	768	101.391243059154	162.782486118308	0.2361	Green	12231	851.4239	851.4239	36.5386	76966
193	MA_10071632g0010	Regular	1296.1430	0.00	10418.0137	30	4	9	39.78	325943	0	27814			Green	96 460 1381 2283 4140 4141 4491 6264 6265 7585 8204 8635 9313 10050 10121 12651 12919 14818 15895 16304 16437 16589 17204 17262 17575 18518 18534 19050 19051 19174 19196 19261 19403 20769 21159 21511 21708 23993 24404 24453 25001 25135 25154 25188 44013 47533	0	6	Pass2	InSource	None	535.3239	IFAGK	LIFAGK	58	5	10.10	166	4	4	2	1	3405.0190	0.0000		2625	0.0	b2y1y2y3	37.9084	509	77.0734540626853	114.146908125371	0.0928	Green	13408	535.3242	535.3242	37.9084	30256
193	MA_10071632g0010	Regular	1296.1430	0.00	10418.0137	30	4	9	39.78	325943	0	27814			Green	96 460 1381 2283 4140 4141 4491 6265 7585 8204 8635 9313 10121 12651 12919 14818 15895 16304 16437 16589 17204 17262 17575 18518 18534 19050 19051 19174 19196 19261 19403 20769 21159 21708 24404 24453 25001 25135 25154 25188 44013	0	7	Pass2	InSource	None	740.3686	PPDQQR	IQDKEGIPPDQQR	51	6	7.00	165	2	2	0	0	26.0817	0.0000	Identified	955	0.0	y1y6y6*	25.0929	647	90.4404028107225	50.4404028107225	0.0160	Yellow	3542	740.3713	740.3713	25.0929	5229
193	MA_10071632g0010	Regular	6125.5980	0.00	10418.0137	48	4	9	47.31	408833	0	51341			Green	96 460 1381 2283 4140 4141 4491 6265 7585 8204 8635 9313 9520 10050 10121 12651 12919 14818 15895 16304 16589 17204 17262 17575 18518 19050 19051 19174 19196 19261 19403 20769 20816 21159 21511 21708 24404 24453 25001 25135 25154 25188 47533	1	1	Pass1	PepFrag1	None	1065.5575	TLADYNIQK	TLADYNIQK	69	9	6.78	142	7	7	3	2	6102.3130	7.5726		6879	7.5	b1░b2b3░b5b6y3y4y5y6░y9y9*	37.4457	985	119.687957171905	79.687957171905	0.3223	Green	17901	1065.5582	1065.5582	37.4457	131784
193	MA_10071632g0010	Regular	6125.5980	0.00	10418.0137	48	4	9	47.31	408833	0	51341			Green	96 460 1381 2283 4140 4141 4491 6264 6265 7585 8204 8635 9313 10050 10121 12651 12919 14818 15895 16304 16437 16589 17204 17262 17483 17575 18518 18534 19050 19051 19174 19196 19261 19403 20769 21159 21511 21708 23993 24404 24453 25001 25135 25154 25188 44013 47533	0	2	Pass1	PepFrag1	None	648.4079	LIFAGK	LIFAGK	57	6	10.10	141	6	6	4	1	5616.4290	7.5366		8826	4.0	b2y2y3y4y5y6	38.8181	633	89.1309989971718	138.261997994344	0.1841	Green	19556	648.4071	648.4071	38.8181	75270
193	MA_10071632g0010	Regular	6125.5980	0.00	10418.0137	48	4	9	47.31	408833	0	51341			Green	460 1381 2283 4140 4141 4491 6264 6265 7585 8635 9313 9520 10050 10121 10468 12651 12919 13610 14818 15895 16304 16437 16589 17204 17262 17575 18518 19050 19051 19174 19196 19261 20769 20816 21159 21511 21708 23993 24404 24453 25001 25135 25154 25188 44013 47533 59692	0	3	Pass2	PepFrag2	None	1763.8909	TITLEVESSDTIDNVK	TITLEVESSDTIDNVK	26	16	3.59	140	20	20	16	8	14357.7500	7.9442		19035	7.7	b2b2░b3b3░b4b4░b5b5░b6b6░b7b8░b9░b11b13y3y4y5y5*y6y7y8y8░y9y9░y10y10*y10░y11y11*y11░y12y12░y13y14	57.2127	1638	167.997273130927	127.997273130927	0.1946	Green	41026	1763.8890	1763.8890	57.2127	79546
193	MA_10071632g0010	Regular	6125.5980	0.00	10418.0137	48	4	9	47.31	408833	0	51341			Green	96 460 1381 2283 4140 4141 4491 6265 7585 8204 8635 9313 10121 12651 12919 13610 14818 15895 16304 16437 16589 17204 17262 17575 18518 18534 19050 19051 19174 19196 19261 19403 20769 21159 21708 24404 24453 25001 25135 25154 25188 44013 59692	0	4	Pass2	PepFrag2	None	1523.7812	IQDKEGIPPDQQR	IQDKEGIPPDQQR	44	13	4.31	143	6	6	1	0	2132.1450	7.1160	Identified	9135	5.5	b5b5░b6░y1y2*y3y5y6y6*y9	25.5509	1392	150.725173010307	110.725173010307	0.0927	Green	4704	1523.7810	1523.7810	25.5509	37879
193	MA_10071632g0010	Regular	6125.5980	0.00	10418.0137	48	4	9	47.31	408833	0	51341			Green	96 460 1381 2283 4140 4141 4491 6264 6265 7585 8204 8635 9313 10050 10121 12651 12919 14818 15895 16304 16437 16589 17204 17262 17483 17575 18518 18534 19050 19051 19174 19196 19261 19403 20769 21159 21511 21708 23993 24404 24453 25001 25135 25154 25188 44013 47533	0	5	Pass2	InSource	None	535.3239	IFAGK	LIFAGK	58	5	10.10	141	2	2	1	0	1524.5330	0.0000		2993	0.0	y2y3	38.8225	509	77.0734540626853	114.146908125371	0.0874	Green	19560	535.3238	535.3238	38.8225	35717
193	MA_10071632g0010	Regular	6125.5980	0.00	10418.0137	48	4	9	47.31	408833	0	51341			Green	96 460 1381 2283 4140 4141 4491 6264 6265 7585 8204 8635 9313 10050 10121 12651 12919 14818 15895 16304 16437 16589 17204 17262 17483 17575 18518 18534 19050 19051 19174 19196 19261 19403 20769 21159 21511 21708 23993 24404 24453 25001 25135 25154 25188 44013 47533	0	6	Pass2	InSource	None	422.2398	FAGK	LIFAGK	59	4	10.10	141	2	2	0	1	209.3398	0.0000		2388	0.0	b2y2	38.8149	385	63.9833223524601	87.9666447049202	0.0649	Green	19554	422.2408	422.2408	38.8149	26517
193	MA_10071632g0010	Regular	6125.5980	0.00	10418.0137	48	4	9	47.31	408833	0	51341			Green	96 460 1381 2283 4140 4141 4491 6265 7585 8204 8635 9313 10121 12651 12919 13610 14818 15895 16304 16437 16589 17204 17262 17575 18518 18534 19050 19051 19174 19196 19261 19403 20769 21159 21708 24404 24453 25001 25135 25154 25188 44013 59692	0	7	Pass2	InSource	None	740.3686	PPDQQR	IQDKEGIPPDQQR	51	6	7.00	143	2	2	0	0	120.5604	0.0000	Identified	1667	0.0	y3y6y6*	25.5978	647	90.4404028107225	50.4404028107225	0.0304	Green	4745	740.3704	740.3704	25.5978	12411
193	MA_10071632g0010	Regular	6125.5980	0.00	10418.0137	48	4	9	47.31	408833	0	51341			Green	96 460 1381 2283 4140 4141 4491 6265 7585 8204 8635 9313 10121 12651 12919 13610 14818 15895 16304 16437 16589 17204 17262 17575 18518 18534 19050 19051 19174 19196 19261 19403 20769 21159 21708 24404 24453 25001 25135 25154 25188 44013 59692	0	8	Pass2	InSource	None	643.3158	PDQQR	IQDKEGIPPDQQR	52	5	7.00	143	2	2	0	1	252.4299	0.0000	Missing	261	0.0	b2y3	25.5347	557	81.8458062035088	123.691612407018	0.0168	Green	4690	643.3172	643.3172	25.5347	6866
193	MA_10071632g0010	Regular	6125.5980	0.00	10418.0137	48	4	9	47.31	408833	0	51341			Green	96 460 1381 2283 4140 4141 4491 6265 7585 8204 8635 9313 9520 10050 10121 12651 12919 14818 15895 16304 16589 17204 17262 17575 18518 19050 19051 19174 19196 19261 19403 20769 20816 21159 21511 21708 24404 24453 25001 25135 25154 25188 47533	0	9	Pass2	InSource	None	665.3617	YNIQK	TLADYNIQK	73	5	9.72	142	1	1	0	0	31.1624	0.0000		157	0.0	b2	37.4490	610	86.9586637479435	133.917327495887	0.0070	Green	17912	665.3611	665.3611	37.4490	2843
193	MA_10071632g0010	Regular	11951.4600	0.00	10418.0137	68	4	9	43.01	305286	0	47722			Green	96 460 1381 2283 4140 4141 4491 6265 7585 8023 8204 8635 9313 9503 9504 9520 10050 10121 11613 12651 12919 14818 15877 15895 16304 16589 17204 17262 17293 17575 18518 19050 19051 19174 19196 19261 19327 19403 20394 20613 20769 20816 21159 21511 21708 23888 24404 24453 25001 25135 25154 25188	1	1	Pass1	PepFrag1	None	1065.5575	TLADYNIQK	TLADYNIQK	69	9	6.78	418	14	14	11	5	32004.1200	8.5826		23747	8.0	b2b2░b3b3░b4b6b7y1y2y2*y3y4y4*y5y6y7y7*y7░y8y9	46.4039	985	119.687957171905	79.687957171905	0.5062	Green	7606	1065.5573	1065.5586	49.7528	154531
193	MA_10071632g0010	Regular	11951.4600	0.00	10418.0137	68	4	9	43.01	305286	0	47722			Green	460 1381 2283 4140 4141 4491 6264 6265 7585 8635 9313 9520 10050 10121 10468 12651 12919 13610 14818 15895 16304 16437 16589 17204 17262 17575 18518 19050 19051 19174 19196 19261 20769 20816 21159 21511 21708 23993 24404 24453 25001 25135 25154 25188	0	2	Pass1	PepFrag1	None	1763.8909	TITLEVESSDTIDNVK	TITLEVESSDTIDNVK	26	16	3.59	417	14	14	11	3	15340.2200	8.2633		7169	5.6	b2b3b3░b4b4░b5░y3y4y5y6y7░y8y8░y9y9*y10y10░y11y11*y12y12░y13y14y14*	85.2856	1638	167.997273130927	127.997273130927	0.1074	Green	17352	1763.8918	1763.8904	77.8065	32794
193	MA_10071632g0010	Regular	11951.4600	0.00	10418.0137	68	4	9	43.01	305286	0	47722			Green	96 460 1381 2283 4140 4141 4491 6264 6265 7585 8204 8635 9313 10050 10121 12651 12919 14818 15877 15895 16304 16437 16589 17204 17262 17293 17575 18518 18534 19050 19051 19174 19196 19261 19327 19403 20769 21159 21511 21708 23993 24404 24453 25001 25135 25154 25188	0	3	Pass1	PepFrag1	None	648.4079	LIFAGK	LIFAGK	57	6	10.10	420	8	8	6	2	24670.7200	8.4696		4490	3.9	b2b3y1y2y3y4y5y6	52.8904	633	89.1309989971718	138.261997994344	0.1034	Green	8518	648.4077	648.4082	52.1703	31571
193	MA_10071632g0010	Regular	11951.4600	0.00	10418.0137	68	4	9	43.01	305286	0	47722			Green	96 460 1381 2283 4140 4141 4491 6265 7585 8204 8635 9313 9520 10050 10121 12651 12919 14818 15877 15895 16091 16304 16437 16589 17262 17293 17575 18518 18534 19050 19051 19174 19196 19261 19327 19403 20394 20769 20816 21159 21511 21708 23993 24404 24453 25001 25135 25154 25188	0	4	Pass1	PepFrag1	None	1067.6208	ESTLHLVLR	ESTLHLVLR	78	9	7.88	419	9	9	5	1	8685.7630	8.0162		5360	3.8	b2░b3░b5b5░b9y2y3y4y5y6y7y9	69.7122	1018	122.346482057929	82.3464820579293	0.0670	Green	13661	1067.6231	1067.6245	66.8014	20444
193	MA_10071632g0010	Regular	11951.4600	0.00	10418.0137	68	4	9	43.01	305286	0	47722			Green	96 460 1381 2283 4140 4141 4491 6265 7585 8023 8204 8635 9313 9503 9504 9520 10050 10121 11613 12651 12919 14818 15877 15895 16304 16589 17204 17262 17293 17575 18518 19050 19051 19174 19196 19261 19327 19403 20394 20613 20769 20816 21159 21511 21708 23888 24404 24453 25001 25135 25154 25188	0	5	Pass2	InSource	None	851.4258	ADYNIQK	TLADYNIQK	71	7	6.78	418	9	9	6	3	18300.1200	0.0000		4614	0.0	b3b4b4░b5b5*y1y2y2*y3y4y4*y5y7y7*	46.4039	768	101.391243059154	162.782486118308	0.1233	Green	7611	851.4263	851.4256	49.7600	37632
193	MA_10071632g0010	Regular	11951.4600	0.00	10418.0137	68	4	9	43.01	305286	0	47722			Green	96 460 1381 2283 4140 4141 4491 6264 6265 7585 8204 8635 9313 10050 10121 12651 12919 14818 15877 15895 16304 16437 16589 17204 17262 17293 17575 18518 18534 19050 19051 19174 19196 19261 19327 19403 20769 21159 21511 21708 23993 24404 24453 25001 25135 25154 25188	0	6	Pass2	InSource	None	535.3239	IFAGK	LIFAGK	58	5	10.10	420	3	3	1	1	3473.5140	0.0000		713	0.0	b2y3y4	52.8904	509	77.0734540626853	114.146908125371	0.0409	Green	8519	535.3239	535.3248	52.1709	12484
193	MA_10071632g0010	Regular	11951.4600	0.00	10418.0137	68	4	9	43.01	305286	0	47722			Green	96 460 1381 2283 4140 4141 4491 6264 6265 7585 8204 8635 9313 10050 10121 12651 12919 14818 15877 15895 16304 16437 16589 17204 17262 17293 17575 18518 18534 19050 19051 19174 19196 19261 19327 19403 20769 21159 21511 21708 23993 24404 24453 25001 25135 25154 25188	0	7	Pass2	InSource	None	422.2398	FAGK	LIFAGK	59	4	10.10	420	3	3	2	0	5281.6150	0.0000		620	0.0	y1y2y3	52.8904	385	63.9833223524601	87.9666447049202	0.0233	Green	8523	422.2384	422.2395	52.1784	7098
193	MA_10071632g0010	Regular	11951.4600	0.00	10418.0137	68	4	9	43.01	305286	0	47722			Green	96 460 1381 2283 4140 4141 4491 6265 7585 8023 8204 8635 9313 9503 9504 9520 10050 10121 11613 12651 12919 14818 15877 15895 16304 16589 17204 17262 17293 17575 18518 19050 19051 19174 19196 19261 19327 19403 20394 20613 20769 20816 21159 21511 21708 23888 24404 24453 25001 25135 25154 25188	0	8	Pass2	InSource	None	780.3886	DYNIQK	TLADYNIQK	72	6	6.78	418	5	5	1	1	5369.6270	0.0000		631	0.0	b2b3y1y2*y3y6	46.4039	701	95.4051121015843	150.810224203169	0.0156	Green	7610	780.3889	780.3888	49.7597	4755
193	MA_10071632g0010	Regular	11951.4600	0.00	10418.0137	68	4	9	43.01	305286	0	47722			Green	96 460 1381 2283 4140 4141 4491 6265 7585 8204 8635 9313 9520 10050 10121 12651 12919 14818 15877 15895 16091 16304 16437 16589 17262 17293 17575 18518 18534 19050 19051 19174 19196 19261 19327 19403 20394 20769 20816 21159 21511 21708 23993 24404 24453 25001 25135 25154 25188	0	9	Pass2	InSource	None	637.4144	HLVLR	ESTLHLVLR	82	5	11.05	419	3	3	1	0	1054.7230	0.0000		378	0.0	b2b3y5	69.7122	619	87.8119052679424	135.623810535885	0.0065	Green	13675	637.4143	637.4149	66.8404	1991
193	MA_10071632g0010	Regular	11951.4600	0.00	10418.0137	68	4	9	43.01	305286	0	47722			Green	96 460 1381 2283 4140 4141 4491 6265 7585 8023 8204 8635 9313 9503 9504 9520 10050 10121 11613 12651 12919 14818 15877 15895 16304 16589 17204 17262 17293 17575 18518 19050 19051 19174 19196 19261 19327 19403 20394 20613 20769 20816 21159 21511 21708 23888 24404 24453 25001 25135 25154 25188	0	10	Pass2	InSource	None	964.5098	LADYNIQK	TLADYNIQK	70	8	6.78	418	0	0	0	0	186.3941	0.0000		0	0.0		46.4039	892	112.030481817647	184.060963635294	0.0065	Green	7603	964.5136	964.5120	49.7445	1986
193	MA_10071632g0010	Regular	12880.8900	0.00	10418.0137	61	4	9	43.01	292654	0	42092			Green	96 460 1381 2283 4140 4141 4491 6265 7585 8023 8204 8635 9313 9503 9504 9520 10050 10121 11613 12651 12919 14818 15877 15895 16304 16589 17204 17262 17293 17575 18518 19050 19051 19174 19196 19261 19327 19403 20394 20613 20769 20816 21159 21511 21708 23888 24404 24453 25001 25135 25154 25188	1	1	Pass1	PepFrag1	None	1065.5575	TLADYNIQK	TLADYNIQK	69	9	6.78	471	11	11	5	3	26620.7100	8.5352		19927	7.9	b2b4b6b7y1y2y2*y4y4*y5y6y6*y7y7*y7░y9y9*	46.6487	985	119.687957171905	79.687957171905	0.5079	Green	9199	1065.5573	1065.5576	49.6476	148635
193	MA_10071632g0010	Regular	12880.8900	0.00	10418.0137	61	4	9	43.01	292654	0	42092			Green	460 1381 2283 4140 4141 4491 6264 6265 7585 8635 9313 9520 10050 10121 10468 12651 12919 13610 14818 15895 16304 16437 16589 17204 17262 17575 18518 19050 19051 19174 19196 19261 20769 20816 21159 21511 21708 23993 24404 24453 25001 25135 25154 25188	0	2	Pass1	PepFrag1	None	1763.8909	TITLEVESSDTIDNVK	TITLEVESSDTIDNVK	26	16	3.59	470	17	17	14	4	28468.7600	8.5643		8404	5.9	b2b3b3░b4b4░b5b5░b6░b16y3y4y5y6y7y8y9y10y10░y11y12y12░y13y14	85.4627	1638	167.997273130927	127.997273130927	0.1317	Green	19229	1763.8915	1763.8896	77.6953	38553
193	MA_10071632g0010	Regular	12880.8900	0.00	10418.0137	61	4	9	43.01	292654	0	42092			Green	96 460 1381 2283 4140 4141 4491 6264 6265 7585 8204 8635 9313 10050 10121 12651 12919 14818 15877 15895 16304 16437 16589 17204 17262 17293 17575 18518 18534 19050 19051 19174 19196 19261 19327 19403 20769 21159 21511 21708 23993 24404 24453 25001 25135 25154 25188	0	3	Pass1	PepFrag1	None	648.4079	LIFAGK	LIFAGK	57	6	10.10	473	8	8	6	2	14696.3300	8.2772		4354	3.8	b2b3y1y2y3y4y5y6	55.7730	633	89.1309989971718	138.261997994344	0.1037	Green	10106	648.4092	648.4093	52.0406	30342
193	MA_10071632g0010	Regular	12880.8900	0.00	10418.0137	61	4	9	43.01	292654	0	42092			Green	96 460 1381 2283 4140 4141 4491 6265 7585 8204 8635 9313 9520 10050 10121 12651 12919 14818 15877 15895 16304 16437 16589 17262 17293 17575 18518 18534 19050 19051 19174 19196 19261 19327 19403 20394 20769 20816 21159 21511 21708 23993 24404 24453 25001 25135 25154 25188	0	4	Pass1	PepFrag1	None	1067.6208	ESTLHLVLR	ESTLHLVLR	78	9	7.88	472	6	6	1	0	2450.0910	7.4991		2407	3.4	b2░b3░b5░b9y1y3y4y6y9	67.1515	1018	122.346482057929	82.3464820579293	0.0493	Green	15344	1067.6222	1067.6226	66.5000	14437
193	MA_10071632g0010	Regular	12880.8900	0.00	10418.0137	61	4	9	43.01	292654	0	42092			Green	96 460 1381 2283 4140 4141 4491 6265 7585 8023 8204 8635 9313 9503 9504 9520 10050 10121 11613 12651 12919 14818 15877 15895 16304 16589 17204 17262 17293 17575 18518 19050 19051 19174 19196 19261 19327 19403 20394 20613 20769 20816 21159 21511 21708 23888 24404 24453 25001 25135 25154 25188	0	5	Pass2	InSource	None	851.4258	ADYNIQK	TLADYNIQK	71	7	6.78	471	9	9	6	3	9037.8120	0.0000		4980	0.0	b3b4b4░b5b5*y1y2y2*y3y4y4*y5y5*y7y7*	46.6487	768	101.391243059154	162.782486118308	0.1264	Green	9201	851.4279	851.4267	49.6499	36983
193	MA_10071632g0010	Regular	12880.8900	0.00	10418.0137	61	4	9	43.01	292654	0	42092			Green	96 460 1381 2283 4140 4141 4491 6264 6265 7585 8204 8635 9313 10050 10121 12651 12919 14818 15877 15895 16304 16437 16589 17204 17262 17293 17575 18518 18534 19050 19051 19174 19196 19261 19327 19403 20769 21159 21511 21708 23993 24404 24453 25001 25135 25154 25188	0	6	Pass2	InSource	None	535.3239	IFAGK	LIFAGK	58	5	10.10	473	4	4	1	1	4272.2600	0.0000		862	0.0	b2y1y3y4	55.7730	509	77.0734540626853	114.146908125371	0.0403	Green	10100	535.3244	535.3249	52.0339	11807
193	MA_10071632g0010	Regular	12880.8900	0.00	10418.0137	61	4	9	43.01	292654	0	42092			Green	96 460 1381 2283 4140 4141 4491 6264 6265 7585 8204 8635 9313 10050 10121 12651 12919 14818 15877 15895 16304 16437 16589 17204 17262 17293 17575 18518 18534 19050 19051 19174 19196 19261 19327 19403 20769 21159 21511 21708 23993 24404 24453 25001 25135 25154 25188	0	7	Pass2	InSource	None	422.2398	FAGK	LIFAGK	59	4	10.10	473	3	3	2	0	5802.6220	0.0000		564	0.0	y1y2y3	55.7730	385	63.9833223524601	87.9666447049202	0.0243	Green	10102	422.2391	422.2398	52.0354	7100
193	MA_10071632g0010	Regular	12880.8900	0.00	10418.0137	61	4	9	43.01	292654	0	42092			Green	96 460 1381 2283 4140 4141 4491 6265 7585 8023 8204 8635 9313 9503 9504 9520 10050 10121 11613 12651 12919 14818 15877 15895 16304 16589 17204 17262 17293 17575 18518 19050 19051 19174 19196 19261 19327 19403 20394 20613 20769 20816 21159 21511 21708 23888 24404 24453 25001 25135 25154 25188	0	8	Pass2	InSource	None	780.3886	DYNIQK	TLADYNIQK	72	6	6.78	471	3	3	1	0	268.3991	0.0000		594	0.0	b2b3y2*y6	46.6487	701	95.4051121015843	150.810224203169	0.0164	Green	9200	780.3907	780.3900	49.6483	4797
193	MA_10071632g0010	Regular	12399.0500	0.00	10418.0137	89	6	9	56.99	341481	0	58191			Green	96 460 1381 2283 4140 4141 4491 6265 7585 8023 8204 8635 9313 9503 9504 9520 10050 10121 11613 12651 12919 14818 15877 15895 16304 16589 17204 17262 17293 17575 18518 19050 19051 19174 19196 19261 19327 19403 20394 20613 20769 20816 21159 21511 21708 23888 24404 24453 25001 25135 25154 25188	1	1	Pass1	PepFrag1	None	1065.5575	TLADYNIQK	TLADYNIQK	69	9	6.78	730	12	12	8	4	30846.6100	8.5826		25584	8.1	b2b2░b3b4b5░b6b6░b7y2y2*y4y4*y5y6y6░y7y7*y7░y8y9	49.6208	985	119.687957171905	79.687957171905	0.4706	Green	12610	1065.5582	1065.5591	49.3081	160693
193	MA_10071632g0010	Regular	12399.0500	0.00	10418.0137	89	6	9	56.99	341481	0	58191			Green	460 1381 2283 4140 4141 4491 6264 6265 7585 8635 9313 9520 10050 10121 10468 12651 12919 13610 14818 15895 16304 16437 16589 17204 17262 17575 18518 19050 19051 19174 19196 19261 20769 20816 21159 21511 21708 23993 24404 24453 25001 25135 25154 25188	0	2	Pass1	PepFrag1	None	1763.8909	TITLEVESSDTIDNVK	TITLEVESSDTIDNVK	26	16	3.59	729	17	17	12	4	20649.2800	8.4083		9462	6.0	b2b3b3░b4b4░b5b5░b6░b7b7░y1y3y4y5y6y6*y7y7░y8y8*y8░y9y10y10░y11y12y12░y14	86.7799	1638	167.997273130927	127.997273130927	0.1150	Green	25920	1763.8950	1763.8932	77.0982	39254
193	MA_10071632g0010	Regular	12399.0500	0.00	10418.0137	89	6	9	56.99	341481	0	58191			Green	96 460 1381 2283 4140 4141 4491 6264 6265 7585 8204 8635 9313 10050 10121 12651 12919 14818 15877 15895 16304 16437 16589 17204 17262 17293 17575 18518 18534 19050 19051 19174 19196 19261 19327 19403 20769 21159 21511 21708 23993 24404 24453 25001 25135 25154 25188	0	3	Pass1	PepFrag1	None	648.4079	LIFAGK	LIFAGK	57	6	10.10	734	7	7	4	2	9914.5560	8.0897		3770	4.0	b2b3y1y2y3y4y6	56.7363	633	89.1309989971718	138.261997994344	0.1027	Green	13790	648.4092	648.4094	51.5559	35072
193	MA_10071632g0010	Regular	12399.0500	0.00	10418.0137	89	6	9	56.99	341481	0	58191			Green	96 460 1381 2283 4140 4141 4491 6265 7585 8204 8635 9313 9520 10050 10121 12651 12919 14818 15877 15895 16091 16304 16437 16589 17262 17293 17575 18518 18534 19050 19051 19174 19196 19261 19327 19403 20394 20769 20816 21159 21511 21708 23993 24404 24453 25001 25135 25154 25188	0	4	Pass1	PepFrag1	None	1067.6208	ESTLHLVLR	ESTLHLVLR	78	9	7.88	731	11	11	6	1	8689.3640	8.0324		6804	4.2	b3b5b9y1y2y3y5y6y7y8y9	68.4314	1018	122.346482057929	82.3464820579293	0.0768	Green	20463	1067.6227	1067.6236	65.3143	26241
193	MA_10071632g0010	Regular	12399.0500	0.00	10418.0137	89	6	9	56.99	341481	0	58191			Green	96 460 1381 2283 4140 4141 4491 6265 7585 8635 9313 9520 10050 10121 12651 12919 14818 15895 16304 16589 17262 17293 17575 18518 19050 19051 19174 19196 19261 19327 19403 20394 20769 20816 21159 21511 21708 24404 24453 25001 25135 25154 25188	0	5	Pass1	PepFrag1	None	2114.1604	TLADYNIQKESTLHLVLR	TLADYNIQKESTLHLVLR	69	18	7.74	732	8	8	1	1	256.2928	6.5021		2685	3.8	b2b8b8░y1y4y5y9y16y16*y18	97.1983	2003	192.1086560229	56.0543280114498	0.0292	Green	28376	2114.1553	2114.1562	82.5683	9968
193	MA_10071632g0010	Regular	12399.0500	0.00	10418.0137	89	6	9	56.99	341481	0	58191			Green	96 460 1381 2283 4140 4141 4491 6265 7585 8204 8635 9313 10121 12651 12919 13610 14818 15895 16091 16304 16437 16589 17204 17262 17293 17575 18518 18534 19050 19051 19174 19196 19261 19327 19403 20769 21159 21708 24404 24453 25001 25135 25154 25188	0	6	Pass1	PepFrag1	None	1523.7812	IQDKEGIPPDQQR	IQDKEGIPPDQQR	44	13	4.31	733	4	4	1	1	2294.0940	7.4540	Identified	1145	2.4	b7y1y5y6	30.4348	1392	150.725173010307	60.4834486735383	0.0114	Green	3627	1523.7760	1523.7779	32.7852	3890
193	MA_10071632g0010	Regular	12399.0500	0.00	10418.0137	89	6	9	56.99	341481	0	58191			Green	96 460 1381 2283 4140 4141 4491 6265 7585 8023 8204 8635 9313 9503 9504 9520 10050 10121 11613 12651 12919 14818 15877 15895 16304 16589 17204 17262 17293 17575 18518 19050 19051 19174 19196 19261 19327 19403 20394 20613 20769 20816 21159 21511 21708 23888 24404 24453 25001 25135 25154 25188	0	7	Pass2	InSource	None	851.4258	ADYNIQK	TLADYNIQK	71	7	6.78	730	10	10	7	4	18228.8900	0.0000		5231	0.0	b2b3b4b4░b5b5*b6*y1y2y2*y3y4y4*y5y5*y7y7*	49.6208	768	101.391243059154	162.782486118308	0.1210	Green	12608	851.4262	851.4253	49.3073	41332
193	MA_10071632g0010	Regular	12399.0500	0.00	10418.0137	89	6	9	56.99	341481	0	58191			Green	96 460 1381 2283 4140 4141 4491 6264 6265 7585 8204 8635 9313 10050 10121 12651 12919 14818 15877 15895 16304 16437 16589 17204 17262 17293 17575 18518 18534 19050 19051 19174 19196 19261 19327 19403 20769 21159 21511 21708 23993 24404 24453 25001 25135 25154 25188	0	8	Pass2	InSource	None	422.2398	FAGK	LIFAGK	59	4	10.10	734	4	4	2	1	12840.6300	0.0000		800	0.0	b2y1y2y3	56.7363	385	63.9833223524601	87.9666447049202	0.0251	Green	13791	422.2390	422.2397	51.5567	8570
193	MA_10071632g0010	Regular	12399.0500	0.00	10418.0137	89	6	9	56.99	341481	0	58191			Green	96 460 1381 2283 4140 4141 4491 6265 7585 8023 8204 8635 9313 9503 9504 9520 10050 10121 11613 12651 12919 14818 15877 15895 16304 16589 17204 17262 17293 17575 18518 19050 19051 19174 19196 19261 19327 19403 20394 20613 20769 20816 21159 21511 21708 23888 24404 24453 25001 25135 25154 25188	0	9	Pass2	InSource	None	780.3886	DYNIQK	TLADYNIQK	72	6	6.78	730	3	3	1	0	680.7470	0.0000		794	0.0	b2b3y2*y6y6*	49.6208	701	95.4051121015843	150.810224203169	0.0158	Green	12611	780.3893	780.3888	49.3083	5399
193	MA_10071632g0010	Regular	12399.0500	0.00	10418.0137	89	6	9	56.99	341481	0	58191			Green	96 460 1381 2283 4140 4141 4491 6265 7585 8204 8635 9313 9520 10050 10121 12651 12919 14818 15877 15895 16091 16304 16437 16589 17262 17293 17575 18518 18534 19050 19051 19174 19196 19261 19327 19403 20394 20769 20816 21159 21511 21708 23993 24404 24453 25001 25135 25154 25188	0	10	Pass2	InSource	None	938.5782	STLHLVLR	ESTLHLVLR	79	8	11.05	731	5	5	3	1	3683.1190	0.0000		844	0.0	b5y3y4y5y6	68.4314	909	113.449405129335	73.4494051293349	0.0107	Green	20475	938.5739	938.5750	65.3439	3657
193	MA_10071632g0010	Regular	12399.0500	0.00	10418.0137	89	6	9	56.99	341481	0	58191			Green	96 460 1381 2283 4140 4141 4491 6265 7585 8204 8635 9313 9520 10050 10121 12651 12919 14818 15877 15895 16091 16304 16437 16589 17262 17293 17575 18518 18534 19050 19051 19174 19196 19261 19327 19403 20394 20769 20816 21159 21511 21708 23993 24404 24453 25001 25135 25154 25188	0	11	Pass2	InSource	None	637.4144	HLVLR	ESTLHLVLR	82	5	11.05	731	3	3	1	0	1257.1150	0.0000		514	0.0	b2b3y5	68.4314	619	87.8119052679424	135.623810535885	0.0094	Green	20467	637.4156	637.4158	65.3218	3196
193	MA_10071632g0010	Regular	12399.0500	0.00	10418.0137	89	6	9	56.99	341481	0	58191			Green	96 460 1381 2283 4140 4141 4491 6265 7585 8204 8635 9313 9520 10050 10121 12651 12919 14818 15877 15895 16091 16304 16437 16589 17262 17293 17575 18518 18534 19050 19051 19174 19196 19261 19327 19403 20394 20769 20816 21159 21511 21708 23993 24404 24453 25001 25135 25154 25188	0	12	Pass2	InSource	None	851.5461	TLHLVLR	ESTLHLVLR	80	7	11.05	731	3	3	1	1	1105.6120	0.0000		439	0.0	b2y4y5	68.4314	836	107.291129952809	67.2911299528087	0.0068	Green	20481	851.5432	851.5445	65.3587	2305
193	MA_10071632g0010	Regular	12399.0500	0.00	10418.0137	89	6	9	56.99	341481	0	58191			Green	96 460 1381 2283 4140 4141 4491 6265 7585 8023 8204 8635 9313 9503 9504 9520 10050 10121 11613 12651 12919 14818 15877 15895 16304 16589 17204 17262 17293 17575 18518 19050 19051 19174 19196 19261 19327 19403 20394 20613 20769 20816 21159 21511 21708 23888 24404 24453 25001 25135 25154 25188	0	13	Pass2	InSource	None	964.5098	LADYNIQK	TLADYNIQK	70	8	6.78	730	2	2	0	0	172.7561	0.0000		119	0.0	b5y8	49.6208	892	112.030481817647	184.060963635294	0.0056	Green	12600	964.5095	964.5076	49.3019	1904
193	MA_10071632g0010	Regular	10212.7300	0.00	10418.0137	64	6	9	59.14	289701	0	44663			Green	96 460 1381 2283 4140 4141 4491 6265 7585 8023 8204 8635 9313 9503 9504 9520 10050 10121 11613 12651 12919 14818 15877 15895 16304 16589 17204 17262 17293 17575 18518 19050 19051 19174 19196 19261 19327 19403 20394 20613 20769 20816 21159 21511 21708 23888 24404 24453 25001 25135 25154 25188	1	1	Pass1	PepFrag1	None	1065.5575	TLADYNIQK	TLADYNIQK	69	9	6.78	395	11	11	9	3	31899.3600	8.5129		24819	8.2	b1b2b3y2y2*y3y4y4*y5y6y6*y7y7*y7░y8y9	49.9218	985	119.687957171905	79.687957171905	0.5705	Green	5188	1065.5585	1065.5598	49.4833	165282
193	MA_10071632g0010	Regular	10212.7300	0.00	10418.0137	64	6	9	59.14	289701	0	44663			Green	96 460 1381 2283 4140 4141 4491 6264 6265 7585 8204 8635 9313 10050 10121 12651 12919 14818 15877 15895 16304 16437 16589 17204 17262 17293 17575 18518 18534 19050 19051 19174 19196 19261 19327 19403 20769 21159 21511 21708 23993 24404 24453 25001 25135 25154 25188	0	2	Pass1	PepFrag1	None	648.4079	LIFAGK	LIFAGK	57	6	10.10	398	7	7	4	2	10014.0300	8.0098		2824	3.6	b2b3y1y2y3y4y6	58.5872	633	89.1309989971718	138.261997994344	0.0901	Green	5809	648.4080	648.4081	51.9665	26109
193	MA_10071632g0010	Regular	10212.7300	0.00	10418.0137	64	6	9	59.14	289701	0	44663			Green	460 1381 2283 4140 4141 4491 6264 6265 7585 8635 9313 9520 10050 10121 10468 12651 12919 13610 14818 15895 16304 16437 16589 17204 17262 17575 18518 19050 19051 19174 19196 19261 20769 20816 21159 21511 21708 23993 24404 24453 25001 25135 25154 25188	0	3	Pass1	PepFrag1	None	1763.8909	TITLEVESSDTIDNVK	TITLEVESSDTIDNVK	26	16	3.59	394	12	12	8	2	14755.7400	8.1781		3480	4.5	b3b4░b5b6░y4y6y7y8y9y10y10░y11y12y13y14	83.8208	1638	167.997273130927	127.997273130927	0.0613	Green	12088	1763.8907	1763.8892	77.6673	17748
193	MA_10071632g0010	Regular	10212.7300	0.00	10418.0137	64	6	9	59.14	289701	0	44663			Green	96 460 1381 2283 4140 4141 4491 6265 7585 8204 8635 9313 9520 10050 10121 12651 12919 14818 15877 15895 16091 16304 16437 16589 17262 17293 17575 18518 18534 19050 19051 19174 19196 19261 19327 19403 20394 20769 20816 21159 21511 21708 23993 24404 24453 25001 25135 25154 25188	0	4	Pass1	PepFrag1	None	1067.6208	ESTLHLVLR	ESTLHLVLR	2	9	7.88	396	9	9	6	0	5943.1590	7.7832		3270	3.4	b2░b9y1y2y3y4y5y6y7y9	59.2006	1018	122.346482057929	82.3464820579293	0.0494	Green	9409	1067.6196	1067.6209	67.1785	14323
193	MA_10071632g0010	Regular	10212.7300	0.00	10418.0137	64	6	9	59.14	289701	0	44663			Green	96 460 1381 2283 4140 4141 4491 6265 7585 8204 8635 9313 10121 12651 12919 13610 14818 15895 16091 16304 16437 16589 17204 17262 17293 17575 18518 18534 19050 19051 19174 19196 19261 19327 19403 20769 21159 21708 23993 24404 24453 25001 25135 25154 25188	0	5	Pass1	PepFrag1	None	1039.5167	EGIPPDQQR	EGIPPDQQR	48	9	4.07	397	3	3	0	0	919.9603	6.9729	Identified	1543	2.0	b2b8*y3y6	21.3286	928	115.024834837476	75.024834837476	0.0125	Green	1013	1039.5108	1039.5121	30.6433	3629
193	MA_10071632g0010	Regular	10212.7300	0.00	10418.0137	64	6	9	59.14	289701	0	44663			Green	96 460 1381 2283 4140 4141 4491 6265 7585 8204 8635 9313 9520 10050 10121 12651 12919 14818 15877 15895 16304 16589 17204 17262 17293 17575 18518 19050 19051 19174 19196 19261 19327 19403 20394 20769 20816 21159 21708 24404 24453 25001 25135 25154 25188	0	6	Pass2	MissedCleavage	None	1763.8923	QLEDGRTLADYNIQK	QLEDGRTLADYNIQK	63	15	4.31	399	7	7	4	0	2576.3020	7.4201		3891	4.4	b7*b8*b10*b10░b12░b15y2*y5y6y7y11y12y13	65.2994	1619	166.695624348183	71.1304162321223	0.0637	Green	7235	1763.8954	1763.8969	58.0900	18458
193	MA_10071632g0010	Regular	10212.7300	0.00	10418.0137	64	6	9	59.14	289701	0	44663			Green	96 460 1381 2283 4140 4141 4491 6265 7585 8023 8204 8635 9313 9503 9504 9520 10050 10121 11613 12651 12919 14818 15877 15895 16304 16589 17204 17262 17293 17575 18518 19050 19051 19174 19196 19261 19327 19403 20394 20613 20769 20816 21159 21511 21708 23888 24404 24453 25001 25135 25154 25188	0	7	Pass2	InSource	None	851.4258	ADYNIQK	TLADYNIQK	71	7	6.78	395	8	8	5	3	13521.6900	0.0000		3650	0.0	b3b4b4░b5b5*y2y2*y3y4y4*y5y7	49.9218	768	101.391243059154	162.782486118308	0.1070	Green	5190	851.4264	851.4253	49.4853	30987
193	MA_10071632g0010	Regular	10212.7300	0.00	10418.0137	64	6	9	59.14	289701	0	44663			Green	96 460 1381 2283 4140 4141 4491 6264 6265 7585 8204 8635 9313 10050 10121 12651 12919 14818 15877 15895 16304 16437 16589 17204 17262 17293 17575 18518 18534 19050 19051 19174 19196 19261 19327 19403 20769 21159 21511 21708 23993 24404 24453 25001 25135 25154 25188	0	8	Pass2	InSource	None	422.2398	FAGK	LIFAGK	59	4	10.10	398	3	3	2	0	1689.1010	0.0000		544	0.0	y1y2y3	58.5872	385	63.9833223524601	87.9666447049202	0.0256	Green	5805	422.2384	422.2391	51.9611	7413
193	MA_10071632g0010	Regular	10212.7300	0.00	10418.0137	64	6	9	59.14	289701	0	44663			Green	96 460 1381 2283 4140 4141 4491 6265 7585 8023 8204 8635 9313 9503 9504 9520 10050 10121 11613 12651 12919 14818 15877 15895 16304 16589 17204 17262 17293 17575 18518 19050 19051 19174 19196 19261 19327 19403 20394 20613 20769 20816 21159 21511 21708 23888 24404 24453 25001 25135 25154 25188	0	9	Pass2	InSource	None	780.3886	DYNIQK	TLADYNIQK	72	6	6.78	395	4	4	1	1	1437.9870	0.0000		511	0.0	b2b3y2*y3y6	49.9218	701	95.4051121015843	150.810224203169	0.0144	Green	5187	780.3889	780.3883	49.4823	4178
193	MA_10071632g0010	Regular	10212.7300	0.00	10418.0137	64	6	9	59.14	289701	0	44663			Green	96 460 1381 2283 4140 4141 4491 6265 7585 8204 8635 9313 9520 10050 10121 12651 12919 14818 15877 15895 16091 16304 16437 16589 17262 17293 17575 18518 18534 19050 19051 19174 19196 19261 19327 19403 20394 20769 20816 21159 21511 21708 23993 24404 24453 25001 25135 25154 25188	0	10	Pass2	NeutralLoss_H2O	None	1049.6102	ESTLHLVLR	ESTLHLVLR	2	9	7.88	396	0	0	0	0	270.3979	0.0000		131	0.0	b3░	59.2006	1018	122.346482057929	41.5643213719529	0.0054	Green	9408	1049.6038	1049.6065	67.1739	1574
193	MA_10071632g0010	Regular	17139.3800	0.00	10418.0137	100	7	9	63.44	476167	0	75992			Green	96 460 1381 2283 4140 4141 4491 6265 7585 8023 8204 8635 9313 9503 9504 9520 10050 10121 11613 12651 12919 14818 15877 15895 16304 16589 17204 17262 17293 17575 18518 19050 19051 19174 19196 19261 19327 19403 20394 20613 20769 20816 21159 21511 21708 23888 24404 24453 25001 25135 25154 25188	1	1	Pass1	PepFrag1	None	1065.5575	TLADYNIQK	TLADYNIQK	69	9	6.78	471	14	14	11	5	43859.0800	8.8761		35155	8.9	b2b3b4b4░b6b6*b6░b7y1y2y2*y3y4y4*y5y5*y6y6*y7y7*y7░y8y9	47.3474	985	119.687957171905	79.687957171905	0.4426	Green	8293	1065.5550	1065.5558	48.7614	210774
193	MA_10071632g0010	Regular	17139.3800	0.00	10418.0137	100	7	9	63.44	476167	0	75992			Green	96 460 1381 2283 4140 4141 4491 6265 7585 8204 8635 9313 9520 10050 10121 12651 12919 14818 15877 15895 16091 16304 16437 16589 17262 17293 17575 18518 18534 19050 19051 19174 19196 19261 19327 19403 20394 20769 20816 21159 21511 21708 23993 24404 24453 25001 25135 25154 25188	0	2	Pass1	PepFrag1	None	1067.6208	ESTLHLVLR	ESTLHLVLR	78	9	7.88	472	11	11	5	2	20941.1200	8.5550		7901	4.7	b3b3░b5b5░b6░b7b9y1y2y5y6y7y8y9	62.9794	1018	122.346482057929	82.3464820579293	0.0765	Green	14255	1067.6208	1067.6217	65.0641	36420
193	MA_10071632g0010	Regular	17139.3800	0.00	10418.0137	100	7	9	63.44	476167	0	75992			Green	96 460 1381 2283 4140 4141 4491 6264 6265 7585 8204 8635 9313 10050 10121 12651 12919 14818 15877 15895 16304 16437 16589 17204 17262 17293 17575 18518 18534 19050 19051 19174 19196 19261 19327 19403 20769 21159 21511 21708 23993 24404 24453 25001 25135 25154 25188	0	3	Pass1	PepFrag1	None	648.4079	LIFAGK	LIFAGK	57	6	10.10	475	6	6	4	2	23340.6700	8.6021		2831	3.7	b2b3y3y4y5y6	55.0422	633	89.1309989971718	138.261997994344	0.0573	Green	9221	648.4084	648.4082	51.0925	27285
193	MA_10071632g0010	Regular	17139.3800	0.00	10418.0137	100	7	9	63.44	476167	0	75992			Green	460 1381 2283 4140 4141 4491 6264 6265 7585 8635 9313 9520 10050 10121 10468 12651 12919 13610 14818 15895 16304 16437 16589 17204 17262 17575 18518 19050 19051 19174 19196 19261 20769 20816 21159 21511 21708 23993 24404 24453 25001 25135 25154 25188	0	4	Pass1	PepFrag1	None	1763.8909	TITLEVESSDTIDNVK	TITLEVESSDTIDNVK	26	16	3.59	470	16	16	8	3	18370.9700	8.4981		5490	5.0	b2b3b3░b4░b5b5░b6░b7b11b16y3y4y6y7y8y9y10y10░y11y12y12░y14	87.7666	1638	167.997273130927	127.997273130927	0.0496	Green	18423	1763.8910	1763.8893	76.6838	23628
193	MA_10071632g0010	Regular	17139.3800	0.00	10418.0137	100	7	9	63.44	476167	0	75992			Green	96 460 1381 2283 4140 4141 4491 6265 7585 8635 9313 9520 10050 10121 12651 12919 14818 15895 16304 16589 17262 17293 17575 18518 19050 19051 19174 19196 19261 19327 19403 20394 20769 20816 21159 21511 21708 24404 24453 25001 25135 25154 25188	0	5	Pass1	PepFrag1	None	2114.1604	TLADYNIQKESTLHLVLR	TLADYNIQKESTLHLVLR	69	18	7.74	473	4	4	1	0	1249.5030	7.3307		950	4.0	b5░y5y15y16y18	90.2566	2003	192.1086560229	56.0543280114498	0.0240	Green	20396	2114.1530	2114.1570	82.1782	11416
193	MA_10071632g0010	Regular	17139.3800	0.00	10418.0137	100	7	9	63.44	476167	0	75992			Green	96 460 1381 2283 4140 4141 4491 6265 7585 8204 8635 9313 10121 12651 12919 13610 14818 15895 16091 16304 16437 16589 17204 17262 17293 17575 18518 18534 19050 19051 19174 19196 19261 19327 19403 20769 21159 21708 24404 24453 25001 25135 25154 25188	0	6	Pass1	PepFrag1	None	1523.7812	IQDKEGIPPDQQR	IQDKEGIPPDQQR	44	13	4.31	474	4	4	1	1	3917.2180	7.8270	Identified	2138	3.2	b7y5y6y13	27.8532	1392	150.725173010307	60.4834486735383	0.0183	Green	2242	1523.7777	1523.7786	32.2315	8729
193	MA_10071632g0010	Regular	17139.3800	0.00	10418.0137	100	7	9	63.44	476167	0	75992			Green	96 460 1381 2283 4140 4141 4491 6265 7585 8204 8635 9313 9520 10050 10121 12651 12919 14818 15877 15895 16304 16589 17204 17262 17293 17575 18518 19050 19051 19174 19196 19261 19327 19403 20394 20769 20816 21159 21708 24404 24453 25001 25135 25154 25188	0	7	Pass2	MissedCleavage	None	1763.8923	QLEDGRTLADYNIQK	QLEDGRTLADYNIQK	63	15	4.31	476	12	12	8	0	7444.0550	8.1058		9510	6.1	b4░b6*b7*b8*b10*b10░b12░b15y1y2y2*y3y4y6y7y11y12y13y13░y14y15y15*	64.5586	1619	166.695624348183	71.1304162321223	0.0950	Green	11357	1763.8936	1763.8940	56.9343	45220
193	MA_10071632g0010	Regular	17139.3800	0.00	10418.0137	100	7	9	63.44	476167	0	75992			Green	96 460 1381 2283 4140 4141 4491 6265 7585 8023 8204 8635 9313 9503 9504 9520 10050 10121 11613 12651 12919 14818 15877 15895 16304 16589 17204 17262 17293 17575 18518 19050 19051 19174 19196 19261 19327 19403 20394 20613 20769 20816 21159 21511 21708 23888 24404 24453 25001 25135 25154 25188	0	8	Pass2	InSource	None	851.4258	ADYNIQK	TLADYNIQK	71	7	6.78	471	9	9	6	4	9593.9490	0.0000		6208	0.0	b2b3b4b4*b4░b5b5*b6*y2y2*y3y4y4*y5y7y7*	47.3474	768	101.391243059154	162.782486118308	0.1145	Green	8299	851.4258	851.4243	48.7688	54525
193	MA_10071632g0010	Regular	17139.3800	0.00	10418.0137	100	7	9	63.44	476167	0	75992			Green	96 460 1381 2283 4140 4141 4491 6264 6265 7585 8204 8635 9313 10050 10121 12651 12919 14818 15877 15895 16304 16437 16589 17204 17262 17293 17575 18518 18534 19050 19051 19174 19196 19261 19327 19403 20769 21159 21511 21708 23993 24404 24453 25001 25135 25154 25188	0	9	Pass2	InSource	None	535.3239	IFAGK	LIFAGK	58	5	10.10	475	3	3	1	1	4973.2870	0.0000		919	0.0	b2y3y4	55.0422	509	77.0734540626853	114.146908125371	0.0372	Green	9222	535.3243	535.3246	51.0949	17730
193	MA_10071632g0010	Regular	17139.3800	0.00	10418.0137	100	7	9	63.44	476167	0	75992			Green	96 460 1381 2283 4140 4141 4491 6264 6265 7585 8204 8635 9313 10050 10121 12651 12919 14818 15877 15895 16304 16437 16589 17204 17262 17293 17575 18518 18534 19050 19051 19174 19196 19261 19327 19403 20769 21159 21511 21708 23993 24404 24453 25001 25135 25154 25188	0	10	Pass2	InSource	None	422.2398	FAGK	LIFAGK	59	4	10.10	475	4	4	2	1	6117.5410	0.0000		1135	0.0	b2y1y2y3	55.0422	385	63.9833223524601	87.9666447049202	0.0240	Green	9223	422.2387	422.2393	51.0972	11426
193	MA_10071632g0010	Regular	17139.3800	0.00	10418.0137	100	7	9	63.44	476167	0	75992			Green	96 460 1381 2283 4140 4141 4491 6265 7585 8023 8204 8635 9313 9503 9504 9520 10050 10121 11613 12651 12919 14818 15877 15895 16304 16589 17204 17262 17293 17575 18518 19050 19051 19174 19196 19261 19327 19403 20394 20613 20769 20816 21159 21511 21708 23888 24404 24453 25001 25135 25154 25188	0	11	Pass2	InSource	None	780.3886	DYNIQK	TLADYNIQK	72	6	6.78	471	6	6	3	1	3346.6510	0.0000		957	0.0	b2b3y1y2y2*y3y6	47.3474	701	95.4051121015843	150.810224203169	0.0136	Green	8291	780.3895	780.3885	48.7574	6496
193	MA_10071632g0010	Regular	17139.3800	0.00	10418.0137	100	7	9	63.44	476167	0	75992			Green	96 460 1381 2283 4140 4141 4491 6265 7585 8204 8635 9313 9520 10050 10121 12651 12919 14818 15877 15895 16091 16304 16437 16589 17262 17293 17575 18518 18534 19050 19051 19174 19196 19261 19327 19403 20394 20769 20816 21159 21511 21708 23993 24404 24453 25001 25135 25154 25188	0	12	Pass2	InSource	None	938.5782	STLHLVLR	ESTLHLVLR	79	8	11.05	472	3	3	1	0	3502.5400	0.0000		697	0.0	y3y5y6	62.9794	909	113.449405129335	73.4494051293349	0.0112	Green	14262	938.5772	938.5783	65.0763	5330
193	MA_10071632g0010	Regular	17139.3800	0.00	10418.0137	100	7	9	63.44	476167	0	75992			Green	96 460 1381 2283 4140 4141 4491 6265 7585 8204 8635 9313 9520 10050 10121 12651 12919 14818 15877 15895 16091 16304 16437 16589 17262 17293 17575 18518 18534 19050 19051 19174 19196 19261 19327 19403 20394 20769 20816 21159 21511 21708 23993 24404 24453 25001 25135 25154 25188	0	13	Pass2	InSource	None	637.4144	HLVLR	ESTLHLVLR	82	5	11.05	472	3	3	1	0	1143.6870	0.0000		635	0.0	b2b3y5	62.9794	619	87.8119052679424	135.623810535885	0.0079	Green	14251	637.4169	637.4167	65.0591	3738
193	MA_10071632g0010	Regular	17139.3800	0.00	10418.0137	100	7	9	63.44	476167	0	75992			Green	96 460 1381 2283 4140 4141 4491 6265 7585 8635 9313 9520 10050 10121 12651 12919 14818 15895 16304 16589 17262 17293 17575 18518 19050 19051 19174 19196 19261 19327 19403 20394 20769 20816 21159 21511 21708 24404 24453 25001 25135 25154 25188	0	14	Pass2	InSource	None	1900.0287	ADYNIQKESTLHLVLR	TLADYNIQKESTLHLVLR	71	16	7.74	473	1	1	0	0	358.7702	0.0000		365	0.0	y16	90.2566	1786	177.97019265175	78.6467951011664	0.0055	Green	20394	1900.0249	1900.0249	82.1662	2634
193	MA_10071632g0010	Regular	17139.3800	0.00	10418.0137	100	7	9	63.44	476167	0	75992			Green	96 460 1381 2283 4140 4141 4491 6265 7585 8023 8204 8635 9313 9503 9504 9520 10050 10121 11613 12651 12919 14818 15877 15895 16304 16589 17204 17262 17293 17575 18518 19050 19051 19174 19196 19261 19327 19403 20394 20613 20769 20816 21159 21511 21708 23888 24404 24453 25001 25135 25154 25188	0	15	Pass2	InSource	None	964.5098	LADYNIQK	TLADYNIQK	70	8	6.78	471	2	2	0	0	301.7094	0.0000		264	0.0	b5y8	47.3474	892	112.030481817647	184.060963635294	0.0049	Green	8298	964.5106	964.5081	48.7684	2328
193	MA_10071632g0010	Regular	17139.3800	0.00	10418.0137	100	7	9	63.44	476167	0	75992			Green	96 460 1381 2283 4140 4141 4491 6265 7585 8204 8635 9313 10121 12651 12919 13610 14818 15895 16091 16304 16437 16589 17204 17262 17293 17575 18518 18534 19050 19051 19174 19196 19261 19327 19403 20769 21159 21708 24404 24453 25001 25135 25154 25188	0	16	Pass2	InSource	None	643.3158	PDQQR	IQDKEGIPPDQQR	52	5	7.00	474	0	0	0	0	62.4463	0.0000	Missing	0	0.0		27.8532	557	81.8458062035088	123.691612407018	0.0037	Green	2209	643.3174	643.3173	32.1481	1783
193	MA_10071632g0010	Regular	17139.3800	0.00	10418.0137	100	7	9	63.44	476167	0	75992			Green	96 460 1381 2283 4140 4141 4491 6265 7585 8204 8635 9313 9520 10050 10121 12651 12919 14818 15877 15895 16304 16589 17204 17262 17293 17575 18518 19050 19051 19174 19196 19261 19327 19403 20394 20769 20816 21159 21708 24404 24453 25001 25135 25154 25188	0	17	Pass2	NeutralLoss_H2O	None	1745.8817	QLEDGRTLADYNIQK	QLEDGRTLADYNIQK	63	15	4.31	476	0	0	0	0	629.7094	0.0000		132	0.0	b7░y6*	64.5586	1619	166.695624348183	71.1304162321223	0.0079	Green	11363	1745.8808	1745.8812	56.9452	3751
193	MA_10071632g0010	Regular	17139.3800	0.00	10418.0137	100	7	9	63.44	476167	0	75992			Green	96 460 1381 2283 4140 4141 4491 6265 7585 8204 8635 9313 9520 10050 10121 12651 12919 14818 15877 15895 16091 16304 16437 16589 17262 17293 17575 18518 18534 19050 19051 19174 19196 19261 19327 19403 20394 20769 20816 21159 21511 21708 23993 24404 24453 25001 25135 25154 25188	0	18	Pass2	NeutralLoss_H2O	None	1049.6102	ESTLHLVLR	ESTLHLVLR	78	9	7.88	472	2	2	1	0	394.1406	0.0000		705	0.0	b2░y3y4	62.9794	1018	122.346482057929	41.5643213719529	0.0062	Green	14252	1049.6052	1049.6066	65.0592	2954
193	MA_10071632g0010	Regular	11550.1100	0.00	10418.0137	90	7	9	51.61	409359	0	69709			Green	96 460 1381 2283 4140 4141 4491 6265 7585 8023 8204 8635 9313 9503 9504 9520 10050 10121 11613 12651 12919 14818 15877 15895 16304 16589 17204 17262 17293 17575 18518 19050 19051 19174 19196 19261 19327 19403 20394 20613 20769 20816 21159 21511 21708 23888 24404 24453 25001 25135 25154 25188	1	1	Pass1	PepFrag1	None	1065.5575	TLADYNIQK	TLADYNIQK	69	9	6.78	285	12	12	10	3	29047.7800	8.5257		37527	8.9	b2b2░b3b4b4░b6░y1y2y2*y3y4y4*y5y5*y6y6*y7y7*y7░y8y9	44.8043	985	119.687957171905	79.687957171905	0.5128	Green	3092	1065.5575	1065.5586	49.0535	209902
193	MA_10071632g0010	Regular	11550.1100	0.00	10418.0137	90	7	9	51.61	409359	0	69709			Green	96 460 1381 2283 4140 4141 4491 6264 6265 7585 8204 8635 9313 10050 10121 12651 12919 14818 15877 15895 16304 16437 16589 17204 17262 17293 17575 18518 18534 19050 19051 19174 19196 19261 19327 19403 20769 21159 21511 21708 23993 24404 24453 25001 25135 25154 25188	0	2	Pass1	PepFrag1	None	648.4079	LIFAGK	LIFAGK	57	6	10.10	288	8	8	6	2	20073.6800	8.3652		2942	3.3	b2b3y1y2y3y4y5y6	53.9041	633	89.1309989971718	138.261997994344	0.0521	Green	3503	648.4091	648.4096	51.5804	21328
193	MA_10071632g0010	Regular	11550.1100	0.00	10418.0137	90	7	9	51.61	409359	0	69709			Green	460 1381 2283 4140 4141 4491 6264 6265 7585 8635 9313 9520 10050 10121 10468 12651 12919 13610 14818 15895 16304 16437 16589 17204 17262 17575 18518 19050 19051 19174 19196 19261 20769 20816 21159 21511 21708 23993 24404 24453 25001 25135 25154 25188	0	3	Pass1	PepFrag1	None	1763.8909	TITLEVESSDTIDNVK	TITLEVESSDTIDNVK	26	16	3.59	283	13	13	9	3	10952.3400	8.1021		4009	4.8	b2b2░b3b3░b4░b5b5░y4y5y6y7y9y10y10░y11y12y12░y13y14	84.8283	1638	167.997273130927	127.997273130927	0.0518	Green	7663	1763.8952	1763.8940	76.9792	21194
193	MA_10071632g0010	Regular	11550.1100	0.00	10418.0137	90	7	9	51.61	409359	0	69709			Green	96 460 1381 2283 4140 4141 4491 6265 7585 8204 8635 9313 9520 10050 10121 12651 12919 14818 15877 15895 16091 16304 16437 16589 17262 17293 17575 18518 18534 19050 19051 19174 19196 19261 19327 19403 20394 20769 20816 21159 21511 21708 23993 24404 24453 25001 25135 25154 25188	0	4	Pass1	PepFrag1	None	1067.6208	ESTLHLVLR	ESTLHLVLR	2	9	7.88	286	11	11	7	2	20296.0200	8.3700		4873	3.6	b2b2░b3░b6b9y2y3y4y5y6y7y8y9	64.0063	1018	122.346482057929	82.3464820579293	0.0426	Green	5940	1067.6210	1067.6221	66.9332	17427
193	MA_10071632g0010	Regular	11550.1100	0.00	10418.0137	90	7	9	51.61	409359	0	69709			Green	96 460 1381 2283 4140 4141 4491 6265 7585 8204 8635 9313 9520 10050 10121 12651 12919 14818 15877 15895 16304 16589 17204 17262 17293 17575 18518 19050 19051 19174 19196 19261 19327 19403 20394 20769 20816 21159 21708 24404 24453 25001 25135 25154 25188	0	5	Pass2	MissedCleavage	None	1763.8923	QLEDGRTLADYNIQK	QLEDGRTLADYNIQK	63	15	4.31	287	13	13	9	1	6831.1990	7.8971		14104	7.1	b2b2*b3*b4░b6*b7*b8*b9*b10*b10░b11░b12*b12░b13░b14░b15b15*y1y2y2*y3y4y5y6y7y11y12y13y13░y14y15*	69.1346	1619	166.695624348183	71.1304162321223	0.1636	Green	4429	1763.8857	1763.8872	57.5763	66970
193	MA_10071632g0010	Regular	11550.1100	0.00	10418.0137	90	7	9	51.61	409359	0	69709			Green	460 1381 2283 4140 4141 4491 6265 7585 8635 9313 9520 10050 10121 10468 12651 12919 14818 15895 16304 16437 16589 17204 17262 17575 18518 19050 19051 19174 19196 19261 20769 20816 21159 21511 21708 23993 24404 24453 25001 25135 25154 25188	0	6	Pass2	MissedCleavage	None	1963.0230	TITLEVESSDTIDNVKAK	TITLEVESSDTIDNVKAK	26	18	4.06	284	5	5	1	0	1549.9290	7.2529		665	3.8	b2b2░y7y11y12y14	76.0113	1840	181.539659359183	81.0264395727888	0.0239	Green	6304	1963.0258	1963.0265	69.1493	9778
193	MA_10071632g0010	Regular	11550.1100	0.00	10418.0137	90	7	9	51.61	409359	0	69709			Green	96 460 1381 2283 4140 4141 4491 6264 6265 7585 8204 8635 9313 10050 10121 12651 12919 14818 15877 15895 16304 16589 17204 17262 17293 17575 18518 19050 19051 19174 19196 19261 19327 19403 20769 21159 21708 24404 24453 25001 25135 25154 25188	0	7	Pass2	MissedCleavage	None	1346.7427	LIFAGKQLEDGR	LIFAGKQLEDGR	57	12	7.03	289	4	4	1	0	716.0241	6.9175		383	2.4	y5y9y10y12	67.1830	1267	141.561137633036	101.561137633036	0.0101	Green	5000	1346.7412	1346.7417	61.0186	4117
193	MA_10071632g0010	Regular	11550.1100	0.00	10418.0137	90	7	9	51.61	409359	0	69709			Green	96 460 1381 2283 4140 4141 4491 6265 7585 8023 8204 8635 9313 9503 9504 9520 10050 10121 11613 12651 12919 14818 15877 15895 16304 16589 17204 17262 17293 17575 18518 19050 19051 19174 19196 19261 19327 19403 20394 20613 20769 20816 21159 21511 21708 23888 24404 24453 25001 25135 25154 25188	0	8	Pass2	InSource	None	851.4258	ADYNIQK	TLADYNIQK	71	7	6.78	285	8	8	5	3	6651.9290	0.0000		2305	0.0	b3b4b5y2y2*y3y4y5y7	44.8043	768	101.391243059154	162.782486118308	0.0448	Green	3093	851.4265	851.4256	49.0609	18321
193	MA_10071632g0010	Regular	11550.1100	0.00	10418.0137	90	7	9	51.61	409359	0	69709			Green	96 460 1381 2283 4140 4141 4491 6264 6265 7585 8204 8635 9313 10050 10121 12651 12919 14818 15877 15895 16304 16437 16589 17204 17262 17293 17575 18518 18534 19050 19051 19174 19196 19261 19327 19403 20769 21159 21511 21708 23993 24404 24453 25001 25135 25154 25188	0	9	Pass2	InSource	None	535.3239	IFAGK	LIFAGK	58	5	10.10	288	5	5	3	1	4179.2440	0.0000		1153	0.0	b2y1y2y3y4	53.9041	509	77.0734540626853	114.146908125371	0.0284	Green	3504	535.3253	535.3263	51.5816	11626
193	MA_10071632g0010	Regular	11550.1100	0.00	10418.0137	90	7	9	51.61	409359	0	69709			Green	96 460 1381 2283 4140 4141 4491 6264 6265 7585 8204 8635 9313 10050 10121 12651 12919 14818 15877 15895 16304 16437 16589 17204 17262 17293 17575 18518 18534 19050 19051 19174 19196 19261 19327 19403 20769 21159 21511 21708 23993 24404 24453 25001 25135 25154 25188	0	10	Pass2	InSource	None	422.2398	FAGK	LIFAGK	59	4	10.10	288	3	3	2	0	3304.5340	0.0000		702	0.0	y1y2y3	53.9041	385	63.9833223524601	87.9666447049202	0.0233	Green	3502	422.2396	422.2408	51.5754	9531
193	MA_10071632g0010	Regular	11550.1100	0.00	10418.0137	90	7	9	51.61	409359	0	69709			Green	96 460 1381 2283 4140 4141 4491 6264 6265 7585 8204 8635 9313 10050 10121 12651 12919 14818 15877 15895 16304 16589 17204 17262 17293 17575 18518 19050 19051 19174 19196 19261 19327 19403 20769 21159 21708 24404 24453 25001 25135 25154 25188	0	11	Pass2	InSource	None	1120.5745	FAGKQLEDGR	LIFAGKQLEDGR	59	10	7.03	289	2	2	0	0	124.5675	0.0000		492	0.0	y6y10	67.1830	1019	122.426591069237	82.4265910692372	0.0101	Green	5006	1120.5691	1120.5701	61.0686	4127
193	MA_10071632g0010	Regular	11550.1100	0.00	10418.0137	90	7	9	51.61	409359	0	69709			Green	96 460 1381 2283 4140 4141 4491 6265 7585 8204 8635 9313 9520 10050 10121 12651 12919 14818 15877 15895 16304 16589 17204 17262 17293 17575 18518 19050 19051 19174 19196 19261 19327 19403 20394 20769 20816 21159 21708 24404 24453 25001 25135 25154 25188	0	12	Pass2	InSource	None	1522.7496	EDGRTLADYNIQK	QLEDGRTLADYNIQK	65	13	4.31	287	0	0	0	0	203.2719	0.0000		0	0.0		69.1346	1381	149.930073275612	109.930073275612	0.0079	Green	4434	1522.7524	1522.7522	57.5917	3239
193	MA_10071632g0010	Regular	11550.1100	0.00	10418.0137	90	7	9	51.61	409359	0	69709			Green	96 460 1381 2283 4140 4141 4491 6265 7585 8023 8204 8635 9313 9503 9504 9520 10050 10121 11613 12651 12919 14818 15877 15895 16304 16589 17204 17262 17293 17575 18518 19050 19051 19174 19196 19261 19327 19403 20394 20613 20769 20816 21159 21511 21708 23888 24404 24453 25001 25135 25154 25188	0	13	Pass2	InSource	None	780.3886	DYNIQK	TLADYNIQK	72	6	6.78	285	3	3	1	0	442.6890	0.0000		361	0.0	b2b3y2*y6	44.8043	701	95.4051121015843	150.810224203169	0.0075	Green	3090	780.3883	780.3879	49.0522	3058
193	MA_10071632g0010	Regular	11550.1100	0.00	10418.0137	90	7	9	51.61	409359	0	69709			Green	96 460 1381 2283 4140 4141 4491 6265 7585 8204 8635 9313 9520 10050 10121 12651 12919 14818 15877 15895 16091 16304 16437 16589 17262 17293 17575 18518 18534 19050 19051 19174 19196 19261 19327 19403 20394 20769 20816 21159 21511 21708 23993 24404 24453 25001 25135 25154 25188	0	14	Pass2	InSource	None	938.5782	STLHLVLR	ESTLHLVLR	3	8	11.05	286	1	1	0	0	309.7943	0.0000		76	0.0	y3	64.0063	909	113.449405129335	73.4494051293349	0.0063	Green	5933	938.5731	938.5744	66.8711	2560
193	MA_10071632g0010	Regular	11550.1100	0.00	10418.0137	90	7	9	51.61	409359	0	69709			Green	96 460 1381 2283 4140 4141 4491 6265 7585 8204 8635 9313 9520 10050 10121 12651 12919 14818 15877 15895 16091 16304 16437 16589 17262 17293 17575 18518 18534 19050 19051 19174 19196 19261 19327 19403 20394 20769 20816 21159 21511 21708 23993 24404 24453 25001 25135 25154 25188	0	15	Pass2	InSource	None	851.5461	TLHLVLR	ESTLHLVLR	4	7	11.05	286	2	2	0	0	114.3791	0.0000		117	0.0	y1y4	64.0063	836	107.291129952809	67.2911299528087	0.0038	Green	5938	851.5429	851.5442	66.9099	1557
193	MA_10071632g0010	Regular	11550.1100	0.00	10418.0137	90	7	9	51.61	409359	0	69709			Green	96 460 1381 2283 4140 4141 4491 6265 7585 8204 8635 9313 9520 10050 10121 12651 12919 14818 15877 15895 16304 16589 17204 17262 17293 17575 18518 19050 19051 19174 19196 19261 19327 19403 20394 20769 20816 21159 21708 24404 24453 25001 25135 25154 25188	0	16	Pass2	NeutralLoss_H2O	None	1745.8817	QLEDGRTLADYNIQK	QLEDGRTLADYNIQK	63	15	4.31	287	0	0	0	0	191.0427	0.0000		0	0.0		69.1346	1619	166.695624348183	71.1304162321223	0.0113	Green	4431	1745.8761	1745.8776	57.5793	4624
193	MA_10071632g0010	Regular	10672.6000	0.00	10418.0137	94	9	9	65.59	370494	0	62700			Green	96 460 1381 2283 4140 4141 4491 6265 7585 8023 8204 8635 9313 9503 9504 9520 10050 10121 11613 12651 12919 14818 15877 15895 16304 16589 17204 17262 17293 17575 18518 19050 19051 19174 19196 19261 19327 19403 20394 20613 20769 20816 21159 21511 21708 23888 24404 24453 25001 25135 25154 25188	1	1	Pass1	PepFrag1	None	1065.5575	TLADYNIQK	TLADYNIQK	69	9	6.78	332	13	13	10	5	36395.8700	8.5893		34671	8.6	b2b2░b3b4b6b6░b7y1y2y2*y3y4y4*y5y5*y6y6*y7y7*y7░y8	48.5131	985	119.687957171905	79.687957171905	0.5203	Green	3874	1065.5584	1065.5594	48.9760	192767
193	MA_10071632g0010	Regular	10672.6000	0.00	10418.0137	94	9	9	65.59	370494	0	62700			Green	460 1381 2283 4140 4141 4491 6264 6265 7585 8635 9313 9520 10050 10121 10468 12651 12919 13610 14818 15895 16304 16437 16589 17204 17262 17575 18518 19050 19051 19174 19196 19261 20769 20816 21159 21511 21708 23993 24404 24453 25001 25135 25154 25188	0	2	Pass1	PepFrag1	None	1763.8909	TITLEVESSDTIDNVK	TITLEVESSDTIDNVK	26	16	3.59	329	15	15	11	3	11862.7400	8.1025		4803	5.0	b1b2b3b3░b4░b5b5░b6y4y5y6y7y8y9y10y10░y11y12y14	85.7121	1638	167.997273130927	127.997273130927	0.0660	Green	9136	1763.8952	1763.8942	77.3591	24436
193	MA_10071632g0010	Regular	10672.6000	0.00	10418.0137	94	9	9	65.59	370494	0	62700			Green	96 460 1381 2283 4140 4141 4491 6264 6265 7585 8204 8635 9313 10050 10121 12651 12919 14818 15877 15895 16304 16437 16589 17204 17262 17293 17575 18518 18534 19050 19051 19174 19196 19261 19327 19403 20769 21159 21511 21708 23993 24404 24453 25001 25135 25154 25188	0	3	Pass1	PepFrag1	None	648.4079	LIFAGK	LIFAGK	57	6	10.10	337	8	8	6	2	18499.4900	8.2954		2668	3.3	b2b3y1y2y3y4y5y6	57.1364	633	89.1309989971718	138.261997994344	0.0570	Green	4343	648.4092	648.4092	51.4334	21116
193	MA_10071632g0010	Regular	10672.6000	0.00	10418.0137	94	9	9	65.59	370494	0	62700			Green	96 460 1381 2283 4140 4141 4491 6265 7585 8204 8635 9313 9520 10050 10121 12651 12919 14818 15877 15895 16091 16304 16437 16589 17262 17293 17575 18518 18534 19050 19051 19174 19196 19261 19327 19403 20394 20769 20816 21159 21511 21708 23993 24404 24453 25001 25135 25154 25188	0	4	Pass1	PepFrag1	None	1067.6208	ESTLHLVLR	ESTLHLVLR	2	9	7.88	335	10	10	4	1	2955.9290	7.4990		3926	3.4	b2░b3b3░b5b6░b9y1y2y3y4y5y7y9	60.0410	1018	122.346482057929	82.3464820579293	0.0403	Green	7141	1067.6178	1067.6187	66.6145	14918
193	MA_10071632g0010	Regular	10672.6000	0.00	10418.0137	94	9	9	65.59	370494	0	62700			Green	96 460 1381 2283 4140 4141 4491 6265 7585 8204 8635 9313 10121 12651 12919 13610 14818 15895 16091 16304 16437 16589 17204 17262 17293 17575 18518 18534 19050 19051 19174 19196 19261 19327 19403 20769 21159 21708 23993 24404 24453 25001 25135 25154 25188	0	5	Pass1	PepFrag1	None	1039.5167	EGIPPDQQR	EGIPPDQQR	48	9	4.07	331	1	1	0	0	1296.1760	7.1409	Identified	811	2.1	y4░y5*y6	21.6803	928	115.024834837476	75.024834837476	0.0104	Green	627	1039.5152	1039.5162	29.7431	3836
193	MA_10071632g0010	Regular	10672.6000	0.00	10418.0137	94	9	9	65.59	370494	0	62700			Green	96 460 1381 2283 4140 4141 4491 6265 7585 8204 8635 9313 10121 12651 12919 13610 14818 15895 16091 16304 16437 16589 17204 17262 17293 17575 18518 18534 19050 19051 19174 19196 19261 19327 19403 20769 21159 21708 24404 24453 25001 25135 25154 25188	0	6	Pass1	PepFrag1	None	1523.7812	IQDKEGIPPDQQR	IQDKEGIPPDQQR	44	13	4.31	333	2	2	0	0	782.6595	6.9218	Identified	333	1.8	b8*b10y6	29.5002	1392	150.725173010307	110.725173010307	0.0050	Green	1173	1523.7771	1523.7770	33.8152	1849
193	MA_10071632g0010	Regular	10672.6000	0.00	10418.0137	94	9	9	65.59	370494	0	62700			Green	96 460 1381 2283 4140 4141 4491 6265 7585 8204 8635 9313 9520 10050 10121 12651 12919 14818 15877 15895 16304 16589 17204 17262 17293 17575 18518 19050 19051 19174 19196 19261 19327 19403 20394 20769 20816 21159 21708 24404 24453 25001 25135 25154 25188	0	7	Pass2	MissedCleavage	None	1763.8923	QLEDGRTLADYNIQK	QLEDGRTLADYNIQK	63	15	4.31	334	10	10	6	0	6231.4560	7.8229		9664	6.3	b2*b4░b7*b8*b10*b10░b11░b12*b12░b13░b14░b15b15*y2y2*y3y4y5y7y11y12y13y13░y14y15*	62.9542	1619	166.695624348183	71.1304162321223	0.1337	Green	5449	1763.8936	1763.8956	57.4059	49535
193	MA_10071632g0010	Regular	10672.6000	0.00	10418.0137	94	9	9	65.59	370494	0	62700			Green	460 1381 2283 4140 4141 4491 6265 7585 8635 9313 9520 10050 10121 10468 12651 12919 14818 15895 16304 16437 16589 17204 17262 17575 18518 19050 19051 19174 19196 19261 20769 20816 21159 21511 21708 23993 24404 24453 25001 25135 25154 25188	0	8	Pass2	MissedCleavage	None	1963.0230	TITLEVESSDTIDNVKAK	TITLEVESSDTIDNVKAK	26	18	4.06	330	6	6	3	0	2473.5410	7.4216		673	4.0	y1y6y10y11y12y13	74.4690	1840	181.539659359183	81.0264395727888	0.0307	Green	7646	1963.0220	1963.0234	69.3452	11381
193	MA_10071632g0010	Regular	10672.6000	0.00	10418.0137	94	9	9	65.59	370494	0	62700			Green	96 460 1381 2283 4140 4141 4491 6264 6265 7585 8204 8635 9313 10050 10121 12651 12919 14818 15877 15895 16304 16589 17204 17262 17293 17575 18518 19050 19051 19174 19196 19261 19327 19403 20769 21159 21708 24404 24453 25001 25135 25154 25188	0	9	Pass2	MissedCleavage	None	1346.7427	LIFAGKQLEDGR	LIFAGKQLEDGR	57	12	7.03	336	4	4	0	0	797.6689	6.9301		406	2.3	y6y8y8*y10y12	65.6410	1267	141.561137633036	54.374091755357	0.0099	Green	6043	1346.7422	1346.7449	60.7439	3685
193	MA_10071632g0010	Regular	10672.6000	0.00	10418.0137	94	9	9	65.59	370494	0	62700			Green	96 460 1381 2283 4140 4141 4491 6265 7585 8023 8204 8635 9313 9503 9504 9520 10050 10121 11613 12651 12919 14818 15877 15895 16304 16589 17204 17262 17293 17575 18518 19050 19051 19174 19196 19261 19327 19403 20394 20613 20769 20816 21159 21511 21708 23888 24404 24453 25001 25135 25154 25188	0	10	Pass2	InSource	None	851.4258	ADYNIQK	TLADYNIQK	71	7	6.78	332	8	8	5	3	9146.1300	0.0000		1643	0.0	b3b4b5y2y2*y3y4y5y7	48.5131	768	101.391243059154	162.782486118308	0.0421	Green	3877	851.4272	851.4261	48.9888	15590
193	MA_10071632g0010	Regular	10672.6000	0.00	10418.0137	94	9	9	65.59	370494	0	62700			Green	96 460 1381 2283 4140 4141 4491 6264 6265 7585 8204 8635 9313 10050 10121 12651 12919 14818 15877 15895 16304 16437 16589 17204 17262 17293 17575 18518 18534 19050 19051 19174 19196 19261 19327 19403 20769 21159 21511 21708 23993 24404 24453 25001 25135 25154 25188	0	11	Pass2	InSource	None	535.3239	IFAGK	LIFAGK	58	5	10.10	337	5	5	3	1	6781.6340	0.0000		1081	0.0	b2y1y2y3y4	57.1364	509	77.0734540626853	114.146908125371	0.0291	Green	4344	535.3242	535.3246	51.4376	10779
193	MA_10071632g0010	Regular	10672.6000	0.00	10418.0137	94	9	9	65.59	370494	0	62700			Green	96 460 1381 2283 4140 4141 4491 6264 6265 7585 8204 8635 9313 10050 10121 12651 12919 14818 15877 15895 16304 16437 16589 17204 17262 17293 17575 18518 18534 19050 19051 19174 19196 19261 19327 19403 20769 21159 21511 21708 23993 24404 24453 25001 25135 25154 25188	0	12	Pass2	InSource	None	422.2398	FAGK	LIFAGK	59	4	10.10	337	3	3	2	0	2978.9920	0.0000		775	0.0	y1y2y3	57.1364	385	63.9833223524601	87.9666447049202	0.0248	Green	4342	422.2391	422.2398	51.4327	9183
193	MA_10071632g0010	Regular	10672.6000	0.00	10418.0137	94	9	9	65.59	370494	0	62700			Green	96 460 1381 2283 4140 4141 4491 6264 6265 7585 8204 8635 9313 10050 10121 12651 12919 14818 15877 15895 16304 16589 17204 17262 17293 17575 18518 19050 19051 19174 19196 19261 19327 19403 20769 21159 21708 24404 24453 25001 25135 25154 25188	0	13	Pass2	InSource	None	1120.5745	FAGKQLEDGR	LIFAGKQLEDGR	59	10	7.03	336	5	5	1	0	402.6317	0.0000		941	0.0	y2y5y6y8y10	65.6410	1019	122.426591069237	82.4265910692372	0.0094	Green	6046	1120.5714	1120.5723	60.7574	3491
193	MA_10071632g0010	Regular	10672.6000	0.00	10418.0137	94	9	9	65.59	370494	0	62700			Green	96 460 1381 2283 4140 4141 4491 6265 7585 8023 8204 8635 9313 9503 9504 9520 10050 10121 11613 12651 12919 14818 15877 15895 16304 16589 17204 17262 17293 17575 18518 19050 19051 19174 19196 19261 19327 19403 20394 20613 20769 20816 21159 21511 21708 23888 24404 24453 25001 25135 25154 25188	0	14	Pass2	InSource	None	780.3886	DYNIQK	TLADYNIQK	72	6	6.78	332	3	3	1	0	465.1598	0.0000		245	0.0	b2b3y6	48.5131	701	95.4051121015843	150.810224203169	0.0066	Green	3878	780.3900	780.3894	48.9896	2447
193	MA_10071632g0010	Regular	10672.6000	0.00	10418.0137	94	9	9	65.59	370494	0	62700			Green	96 460 1381 2283 4140 4141 4491 6265 7585 8204 8635 9313 9520 10050 10121 12651 12919 14818 15877 15895 16091 16304 16437 16589 17262 17293 17575 18518 18534 19050 19051 19174 19196 19261 19327 19403 20394 20769 20816 21159 21511 21708 23993 24404 24453 25001 25135 25154 25188	0	15	Pass2	InSource	None	851.5461	TLHLVLR	ESTLHLVLR	4	7	11.05	335	1	1	0	0	325.5213	0.0000		60	0.0	y4	60.0410	836	107.291129952809	67.2911299528087	0.0045	Green	7129	851.5447	851.5458	66.5743	1668
193	MA_10071632g0010	Regular	10672.6000	0.00	10418.0137	94	9	9	65.59	370494	0	62700			Green	96 460 1381 2283 4140 4141 4491 6265 7585 8204 8635 9313 9520 10050 10121 12651 12919 14818 15877 15895 16304 16589 17204 17262 17293 17575 18518 19050 19051 19174 19196 19261 19327 19403 20394 20769 20816 21159 21708 24404 24453 25001 25135 25154 25188	0	16	Pass2	NeutralLoss_H2O	None	1745.8817	QLEDGRTLADYNIQK	QLEDGRTLADYNIQK	63	15	4.31	334	0	0	0	0	450.6578	0.0000		0	0.0		62.9542	1619	166.695624348183	71.1304162321223	0.0103	Green	5451	1745.8787	1745.8807	57.4114	3813
193	MA_10071632g0010	Regular	12884.7200	0.00	10418.0137	119	9	9	61.29	560888	0	92040			Green	96 460 1381 2283 4140 4141 4491 6265 7585 8023 8204 8635 9313 9503 9504 9520 10050 10121 11613 12651 12919 14818 15877 15895 16304 16589 17204 17262 17293 17575 18518 19050 19051 19174 19196 19261 19327 19403 20394 20613 20769 20816 21159 21511 21708 23888 24404 24453 25001 25135 25154 25188	1	1	Pass1	PepFrag1	None	1065.5575	TLADYNIQK	TLADYNIQK	69	9	6.78	392	13	13	11	4	53185.2900	8.8359		42756	9.6	b2b2░b3b3░b4b5b6░y1y2y2*y3y4y4*y5y5*y6y6*y6░y7y7*y7░y8y9	50.3657	985	119.687957171905	79.687957171905	0.4570	Green	6819	1065.5553	1065.5557	48.8098	256305
193	MA_10071632g0010	Regular	12884.7200	0.00	10418.0137	119	9	9	61.29	560888	0	92040			Green	96 460 1381 2283 4140 4141 4491 6265 7585 8204 8635 9313 9520 10050 10121 12651 12919 14818 15877 15895 16304 16437 16589 17262 17293 17575 18518 18534 19050 19051 19174 19196 19261 19327 19403 20394 20769 20816 21159 21511 21708 23993 24404 24453 25001 25135 25154 25188	0	2	Pass1	PepFrag1	None	1067.6208	ESTLHLVLR	ESTLHLVLR	2	9	7.88	393	10	10	6	2	3828.1320	7.6931		7287	4.6	b2b2░b3b3░b5░b9y1y2y5y6y7y8y9	60.3532	1018	122.346482057929	82.3464820579293	0.0617	Green	11974	1067.6209	1067.6214	65.4076	34598
193	MA_10071632g0010	Regular	12884.7200	0.00	10418.0137	119	9	9	61.29	560888	0	92040			Green	96 460 1381 2283 4140 4141 4491 6264 6265 7585 8204 8635 9313 10050 10121 12651 12919 14818 15877 15895 16304 16437 16589 17204 17262 17293 17575 18518 18534 19050 19051 19174 19196 19261 19327 19403 20769 21159 21511 21708 23993 24404 24453 25001 25135 25154 25188	0	3	Pass1	PepFrag1	None	648.4079	LIFAGK	LIFAGK	57	6	10.10	395	8	8	6	2	16796.4900	8.3353		3751	3.6	b2b3y1y2y3y4y5y6	58.5496	633	89.1309989971718	138.261997994344	0.0481	Green	7646	648.4090	648.4088	51.1881	26960
193	MA_10071632g0010	Regular	12884.7200	0.00	10418.0137	119	9	9	61.29	560888	0	92040			Green	460 1381 2283 4140 4141 4491 6264 6265 7585 8635 9313 9520 10050 10121 10468 12651 12919 13610 14818 15895 16304 16437 16589 17204 17262 17575 18518 19050 19051 19174 19196 19261 20769 20816 21159 21511 21708 23993 24404 24453 25001 25135 25154 25188	0	4	Pass1	PepFrag1	None	1763.8909	TITLEVESSDTIDNVK	TITLEVESSDTIDNVK	26	16	3.59	390	12	12	8	3	10402.7900	8.1272		3893	4.5	b2b3b3░b5b5░y4y5y8y8░y9y10y11y12y13y14	85.9743	1638	167.997273130927	127.997273130927	0.0332	Green	15291	1763.8939	1763.8911	76.7309	18635
193	MA_10071632g0010	Regular	12884.7200	0.00	10418.0137	119	9	9	61.29	560888	0	92040			Green	96 460 1381 2283 4140 4141 4491 6265 7585 8635 9313 9520 10050 10121 12651 12919 14818 15895 16304 16589 17262 17293 17575 18518 19050 19051 19174 19196 19261 19327 19403 20394 20769 20816 21159 21511 21708 24404 24453 25001 25135 25154 25188	0	5	Pass1	PepFrag1	None	2114.1604	TLADYNIQKESTLHLVLR	TLADYNIQKESTLHLVLR	69	18	7.74	394	7	7	2	0	2302.5450	7.4723		1269	4.3	y3y5y8y9y11*y15y16y18	91.1074	2003	192.1086560229	56.0543280114498	0.0256	Green	16946	2114.1568	2114.1568	82.5166	14356
193	MA_10071632g0010	Regular	12884.7200	0.00	10418.0137	119	9	9	61.29	560888	0	92040			Green	96 460 1381 2283 4140 4141 4491 6265 7585 8204 8635 9313 9520 10050 10121 12651 12919 14818 15877 15895 16304 16589 17204 17262 17293 17575 18518 19050 19051 19174 19196 19261 19327 19403 20394 20769 20816 21159 21708 24404 24453 25001 25135 25154 25188	0	6	Pass2	MissedCleavage	None	1763.8923	QLEDGRTLADYNIQK	QLEDGRTLADYNIQK	63	15	4.31	397	11	11	3	1	7311.3880	7.9741		16018	7.7	b2b2*b4░b6*b7*b8*b9*b10*b10░b11░b12░b13░b14░b15b15*y2y2*y3y5y7y9y11y12y12*y13y13░y15	65.3433	1619	166.695624348183	71.1304162321223	0.1485	Green	9469	1763.8915	1763.8919	57.0261	83299
193	MA_10071632g0010	Regular	12884.7200	0.00	10418.0137	119	9	9	61.29	560888	0	92040			Green	460 1381 2283 4140 4141 4491 6265 7585 8635 9313 9520 10050 10121 10468 12651 12919 14818 15895 16304 16437 16589 17204 17262 17575 18518 19050 19051 19174 19196 19261 20769 20816 21159 21511 21708 23993 24404 24453 25001 25135 25154 25188	0	7	Pass2	MissedCleavage	None	1963.0230	TITLEVESSDTIDNVKAK	TITLEVESSDTIDNVKAK	26	18	4.06	391	8	8	3	0	2809.3850	7.5587		1613	4.6	b2y3y6y10y11y12y13y14░y15	77.6538	1840	181.539659359183	81.0264395727888	0.0298	Green	12936	1963.0225	1963.0220	68.6952	16717
193	MA_10071632g0010	Regular	12884.7200	0.00	10418.0137	119	9	9	61.29	560888	0	92040			Green	96 460 1381 2283 4140 4141 4491 6264 6265 7585 8204 8635 9313 10050 10121 12651 12919 14818 15877 15895 16304 16589 17204 17262 17293 17575 18518 19050 19051 19174 19196 19261 19327 19403 20769 21159 21708 24404 24453 25001 25135 25154 25188	0	8	Pass2	MissedCleavage	None	1346.7427	LIFAGKQLEDGR	LIFAGKQLEDGR	57	12	7.03	396	7	7	2	0	1683.4520	7.3363		1279	2.9	y1y2y5y6y8y10y12	70.5139	1267	141.561137633036	101.561137633036	0.0126	Green	10353	1346.7418	1346.7413	59.9389	7064
193	MA_10071632g0010	Regular	12884.7200	0.00	10418.0137	119	9	9	61.29	560888	0	92040			Green	96 460 1381 2283 4140 4141 4491 6265 7585 8204 8635 9313 10050 10121 12651 12919 14818 15877 15895 16304 16589 17204 17262 17293 17575 18518 19050 19051 19174 19196 19261 19327 19403 20769 21159 21708 24404 24453 25001 25135 25154 25188	0	9	Pass2	MissedCleavage	None	2393.2823	LIFAGKQLEDGRTLADYNIQK	LIFAGKQLEDGRTLADYNIQK	57	21	7.00	398	4	4	0	0	1294.0520	7.2220		1168	3.0	b16y14y19y21	96.1883	2252	207.716928293195	63.8584641465974	0.0079	Green	15845	2393.2807	2393.2807	78.6867	4447
193	MA_10071632g0010	Regular	12884.7200	0.00	10418.0137	119	9	9	61.29	560888	0	92040			Green	96 460 1381 2283 4140 4141 4491 6265 7585 8023 8204 8635 9313 9503 9504 9520 10050 10121 11613 12651 12919 14818 15877 15895 16304 16589 17204 17262 17293 17575 18518 19050 19051 19174 19196 19261 19327 19403 20394 20613 20769 20816 21159 21511 21708 23888 24404 24453 25001 25135 25154 25188	0	10	Pass2	InSource	None	851.4258	ADYNIQK	TLADYNIQK	71	7	6.78	392	8	8	5	3	8859.0920	0.0000		3272	0.0	b3b4b4░b5b5*y2y2*y3y4y5y7y7*	50.3657	768	101.391243059154	162.782486118308	0.0532	Green	6821	851.4280	851.4263	48.8129	29820
193	MA_10071632g0010	Regular	12884.7200	0.00	10418.0137	119	9	9	61.29	560888	0	92040			Green	96 460 1381 2283 4140 4141 4491 6264 6265 7585 8204 8635 9313 10050 10121 12651 12919 14818 15877 15895 16304 16437 16589 17204 17262 17293 17575 18518 18534 19050 19051 19174 19196 19261 19327 19403 20769 21159 21511 21708 23993 24404 24453 25001 25135 25154 25188	0	11	Pass2	InSource	None	535.3239	IFAGK	LIFAGK	58	5	10.10	395	3	3	1	1	2745.0030	0.0000		1032	0.0	b2y3y4	58.5496	509	77.0734540626853	114.146908125371	0.0344	Green	7641	535.3251	535.3255	51.1823	19312
193	MA_10071632g0010	Regular	12884.7200	0.00	10418.0137	119	9	9	61.29	560888	0	92040			Green	96 460 1381 2283 4140 4141 4491 6264 6265 7585 8204 8635 9313 10050 10121 12651 12919 14818 15877 15895 16304 16437 16589 17204 17262 17293 17575 18518 18534 19050 19051 19174 19196 19261 19327 19403 20769 21159 21511 21708 23993 24404 24453 25001 25135 25154 25188	0	12	Pass2	InSource	None	422.2398	FAGK	LIFAGK	59	4	10.10	395	4	4	2	1	9001.6370	0.0000		1508	0.0	b2y1y2y3	58.5496	385	63.9833223524601	87.9666447049202	0.0239	Green	7645	422.2391	422.2398	51.1872	13432
193	MA_10071632g0010	Regular	12884.7200	0.00	10418.0137	119	9	9	61.29	560888	0	92040			Green	96 460 1381 2283 4140 4141 4491 6264 6265 7585 8204 8635 9313 10050 10121 12651 12919 14818 15877 15895 16304 16589 17204 17262 17293 17575 18518 19050 19051 19174 19196 19261 19327 19403 20769 21159 21708 24404 24453 25001 25135 25154 25188	0	13	Pass2	InSource	None	1120.5745	FAGKQLEDGR	LIFAGKQLEDGR	59	10	7.03	396	5	5	1	0	771.2552	0.0000		1585	0.0	y2y5y6y6*y8y10	70.5139	1019	122.426591069237	82.4265910692372	0.0128	Green	10354	1120.5726	1120.5729	59.9447	7166
193	MA_10071632g0010	Regular	12884.7200	0.00	10418.0137	119	9	9	61.29	560888	0	92040			Green	96 460 1381 2283 4140 4141 4491 6265 7585 8204 8635 9313 9520 10050 10121 12651 12919 14818 15877 15895 16304 16437 16589 17262 17293 17575 18518 18534 19050 19051 19174 19196 19261 19327 19403 20394 20769 20816 21159 21511 21708 23993 24404 24453 25001 25135 25154 25188	0	14	Pass2	InSource	None	938.5782	STLHLVLR	ESTLHLVLR	3	8	11.05	393	4	4	3	0	1426.5950	0.0000		1035	0.0	y3y4y5y6	60.3532	909	113.449405129335	73.4494051293349	0.0102	Green	11982	938.5776	938.5783	65.4254	5699
193	MA_10071632g0010	Regular	12884.7200	0.00	10418.0137	119	9	9	61.29	560888	0	92040			Green	96 460 1381 2283 4140 4141 4491 6265 7585 8023 8204 8635 9313 9503 9504 9520 10050 10121 11613 12651 12919 14818 15877 15895 16304 16589 17204 17262 17293 17575 18518 19050 19051 19174 19196 19261 19327 19403 20394 20613 20769 20816 21159 21511 21708 23888 24404 24453 25001 25135 25154 25188	0	15	Pass2	InSource	None	780.3886	DYNIQK	TLADYNIQK	72	6	6.78	392	4	4	1	1	1317.5190	0.0000		568	0.0	b2b3y2*y3y6	50.3657	701	95.4051121015843	150.810224203169	0.0083	Green	6826	780.3912	780.3901	48.8179	4675
193	MA_10071632g0010	Regular	12884.7200	0.00	10418.0137	119	9	9	61.29	560888	0	92040			Green	96 460 1381 2283 4140 4141 4491 6265 7585 8635 9313 9520 10050 10121 12651 12919 14818 15895 16304 16589 17262 17293 17575 18518 19050 19051 19174 19196 19261 19327 19403 20394 20769 20816 21159 21511 21708 24404 24453 25001 25135 25154 25188	0	16	Pass2	InSource	None	1900.0287	ADYNIQKESTLHLVLR	TLADYNIQKESTLHLVLR	71	16	7.74	394	2	2	1	0	364.5040	0.0000		588	0.0	b7*y15y16	91.1074	1786	177.97019265175	78.6467951011664	0.0058	Green	16937	1900.0283	1900.0281	82.5092	3231
193	MA_10071632g0010	Regular	12884.7200	0.00	10418.0137	119	9	9	61.29	560888	0	92040			Green	96 460 1381 2283 4140 4141 4491 6265 7585 8204 8635 9313 9520 10050 10121 12651 12919 14818 15877 15895 16304 16437 16589 17262 17293 17575 18518 18534 19050 19051 19174 19196 19261 19327 19403 20394 20769 20816 21159 21511 21708 23993 24404 24453 25001 25135 25154 25188	0	17	Pass2	InSource	None	851.5461	TLHLVLR	ESTLHLVLR	4	7	11.05	393	3	3	2	0	1631.2430	0.0000		467	0.0	y3y4y5	60.3532	836	107.291129952809	67.2911299528087	0.0054	Green	11973	851.5433	851.5441	65.4050	3008
193	MA_10071632g0010	Regular	12884.7200	0.00	10418.0137	119	9	9	61.29	560888	0	92040			Green	96 460 1381 2283 4140 4141 4491 6265 7585 8204 8635 9313 9520 10050 10121 12651 12919 14818 15877 15895 16304 16437 16589 17262 17293 17575 18518 18534 19050 19051 19174 19196 19261 19327 19403 20394 20769 20816 21159 21511 21708 23993 24404 24453 25001 25135 25154 25188	0	18	Pass2	InSource	None	637.4144	HLVLR	ESTLHLVLR	6	5	11.05	393	3	3	1	0	648.8901	0.0000		464	0.0	b2b3y5	60.3532	619	87.8119052679424	135.623810535885	0.0042	Green	11983	637.4150	637.4148	65.4254	2360
193	MA_10071632g0010	Regular	12884.7200	0.00	10418.0137	119	9	9	61.29	560888	0	92040			Green	96 460 1381 2283 4140 4141 4491 6265 7585 8204 8635 9313 10050 10121 12651 12919 14818 15877 15895 16304 16589 17204 17262 17293 17575 18518 19050 19051 19174 19196 19261 19327 19403 20769 21159 21708 24404 24453 25001 25135 25154 25188	0	19	Pass2	InSource	None	2167.1142	FAGKQLEDGRTLADYNIQK	LIFAGKQLEDGRTLADYNIQK	59	19	7.00	398	1	1	0	0	229.9553	0.0000		657	0.0	y19	96.1883	2004	192.172591011913	88.1150606746089	0.0029	Green	15834	2167.1157	2167.1141	78.6667	1632
193	MA_10071632g0010	Regular	12884.7200	0.00	10418.0137	119	9	9	61.29	560888	0	92040			Green	96 460 1381 2283 4140 4141 4491 6265 7585 8204 8635 9313 9520 10050 10121 12651 12919 14818 15877 15895 16304 16589 17204 17262 17293 17575 18518 19050 19051 19174 19196 19261 19327 19403 20394 20769 20816 21159 21708 24404 24453 25001 25135 25154 25188	0	20	Pass2	NeutralLoss_H2O	None	1745.8817	QLEDGRTLADYNIQK	QLEDGRTLADYNIQK	63	15	4.31	397	0	0	0	0	279.7830	0.0000		0	0.0		65.3433	1619	166.695624348183	71.1304162321223	0.0097	Green	9468	1745.8783	1745.8787	57.0249	5442
193	MA_10071632g0010	Regular	12884.7200	0.00	10418.0137	119	9	9	61.29	560888	0	92040			Green	96 460 1381 2283 4140 4141 4491 6265 7585 8204 8635 9313 9520 10050 10121 12651 12919 14818 15877 15895 16304 16437 16589 17262 17293 17575 18518 18534 19050 19051 19174 19196 19261 19327 19403 20394 20769 20816 21159 21511 21708 23993 24404 24453 25001 25135 25154 25188	0	21	Pass2	NeutralLoss_H2O	None	1049.6102	ESTLHLVLR	ESTLHLVLR	2	9	7.88	393	2	2	1	0	343.9112	0.0000		1830	0.0	y3y4	60.3532	1018	122.346482057929	41.5643213719529	0.0049	Green	11979	1049.6111	1049.6131	65.4187	2730
203	MA_100776g0010	Regular	304.6869	0.00	59196.5590	25	6	41	11.21	32922	21713	6197			Green		1	1	Pass1	PepFrag1	None	1502.7849	TGLHPSEIISGYTK	TGLHPSEIISGYTK	119	14	7.77	3245	5	5	1	1	4833.4850	6.1681	Identified	1246	3.4	b4b7b7░b8y5y10	45.1301	1393	150.797350755601	60.5315671704009	0.2822	Green	20144	1502.7866	1502.7842	48.6011	9292
203	MA_100776g0010	Regular	304.6869	0.00	59196.5590	25	6	41	11.21	32922	21713	6197			Green		0	2	Pass1	PepFrag1	None	1287.6440	NPVNFNVDNVR	NPVNFNVDNVR	194	11	7.00	3244	4	4	2	0	389.0906	5.0739	Missing	1148	2.8	b4*y1y7y7░y8y9	43.1584	1163	133.704526606516	93.7045266065161	0.2131	Red	18878	1287.6490	1287.6472	46.9270	7017
203	MA_100776g0010	Regular	304.6869	0.00	59196.5590	25	6	41	11.21	32922	21713	6197			Green		0	3	Pass1	PepFrag1	None	1160.6310	FAESLELVPR	FAESLELVPR	442	10	4.26	3246	6	6	3	1	9380.0880	6.4561	Missing	1345	2.4	b2y3y4y5y7y8	60.3583	1084	127.578988824308	87.5789888243075	0.1641	Green	28636	1160.6361	1160.6341	59.3836	5404
203	MA_100776g0010	Regular	304.6869	0.00	59196.5590	25	6	41	11.21	32922	21713	6197			Green		0	4	Pass2	MissedCleavage	None	2788.3959	NEEGGNLVSTVVLRGSTDSILDDLER	NEEGGNLVSTVVLRGSTDSILDDLER	366	26	3.75	3248	3	3	0	0	575.9061	5.2442		638	3.3	b11*b12b14░b22y7	79.5301	2572	226.955272783457	73.4776363917284	0.1390	Yellow	45815	2788.3844	2788.3844	80.3770	4577
203	MA_100776g0010	Regular	304.6869	0.00	59196.5590	25	6	41	11.21	32922	21713	6197			Green		0	5	Pass2	MissedCleavage	None	2332.1952	AIELLDELVEVGSETMDVKNK	AIELLDELVEVGSETMDVKNK	137	21	3.82	3247	5	5	0	0	419.5205	5.1066		1046	2.4	b4b8b11░b12y2y11*y21	76.4463	2200	204.506957695219	96.3379717968125	0.0786	Red	41547	2332.2175	2332.2157	75.7562	2587
203	MA_100776g0010	Regular	304.6869	0.00	59196.5590	25	6	41	11.21	32922	21713	6197			Green		0	6	Pass2	VarMod	Oxidation+M(*);Deamidation+N(*)	1861.9436	QLSQITRTSLGPNGMNK	QLSQITRTSLGPNGMNK	36	17	11.49	3249	2	2	0	0	96.2760	4.4674	Missing	774	2.7	b7b7*b9b9*b13*b14░y10*y10░	40.7839	1717	173.356380570415	133.356380570415	0.1229	Red	53734	1861.9457	1861.9460	88.5461	4045
203	MA_100776g0010	Regular	642.9095	0.59	59196.5590	51	15	41	39.34	94347	44083	25672			Green		1	1	Pass1	PepFrag1	None	1410.7951	ILPGAGATEIELAR	ILPGAGATEIELAR	409	14	4.26	3585	4	4	1	1	6696.1440	6.6340	Identified	10609	4.4	b2y10y12y12░y13	58.4746	1342	147.093893865454	107.093893865454	0.2123	Green	44606	1410.7982	1410.7973	55.5790	20026
203	MA_100776g0010	Regular	642.9095	0.59	59196.5590	51	15	41	39.34	94347	44083	25672			Green		0	2	Pass1	PepFrag1	None	2380.2507	LFVTNDAATIVNELEVQHPAAK	LFVTNDAATIVNELEVQHPAAK	61	22	4.42	3587	6	6	0	0	897.9741	5.7614	Identified	2039	4.4	b3b11░b20░y2y4y9*y12y14y20	68.2183	2234	206.608608795017	97.7390725300111	0.1310	Yellow	77726	2380.2586	2380.2563	79.1315	12358
203	MA_100776g0010	Regular	642.9095	0.59	59196.5590	51	15	41	39.34	94347	44083	25672			Green		0	3	Pass1	PepFrag1	None	1502.7849	TGLHPSEIISGYTK	TGLHPSEIISGYTK	119	14	7.77	3584	6	6	1	1	1935.9850	6.0951	Identified	1420	3.7	b7b12░y1y5y7y10y11	43.5105	1393	150.797350755601	110.797350755601	0.1240	Green	34586	1502.7867	1502.7861	48.1061	11699
203	MA_100776g0010	Regular	642.9095	0.59	59196.5590	51	15	41	39.34	94347	44083	25672			Green		0	4	Pass1	PepFrag1	None	2821.4003	TLAENAGLNATEIISSLYAEHASGNFK	TLAENAGLNATEIISSLYAEHASGNFK	452	27	4.53	3588	5	5	2	0	2003.2330	6.1099		1150	4.6	b15b16y10y12*y13y14y23*	74.6206	2600	228.599459653864	112.399639769243	0.1175	Green	96235	2821.4005	2821.3991	89.0399	11083
203	MA_100776g0010	Regular	642.9095	0.59	59196.5590	51	15	41	39.34	94347	44083	25672			Green		0	5	Pass1	PepFrag1	None	1160.6310	FAESLELVPR	FAESLELVPR	442	10	4.26	3594	4	4	1	0	1347.4840	5.9377	Missing	843	2.6	b2y4y6y7	58.5701	1084	127.578988824308	87.5789888243075	0.0683	Yellow	49374	1160.6313	1160.6298	58.9546	6441
203	MA_100776g0010	Regular	642.9095	0.59	59196.5590	51	15	41	39.34	94347	44083	25672			Green		0	6	Pass1	PepFrag1	Carbamidomethyl+C(9);Carbamidomethyl+C(16);Carbamidomethyl+C(20)	2575.2467	QFGQESILCPLIADACIQVCPR	QFGQESILCPLIADACIQVCPR	172	22	4.07	3591	3	3	0	0	4037.0990	6.4142	Identified	636	3.3	b9*y7y10y13	87.8646	2243	207.163139137999	98.1087594253325	0.0572	Green	94349	2575.2457	2575.2437	88.1537	5395
203	MA_100776g0010	Regular	642.9095	0.59	59196.5590	51	15	41	39.34	94347	44083	25672			Green		0	7	Pass1	PepFrag1	None	1486.7860	NEEGGNLVSTVVLR	NEEGGNLVSTVVLR	366	14	4.26	3586	3	3	0	1	1352.4530	5.9393		854	2.1	b2b10░y6y12y14*	57.3745	1383	150.074793437601	110.074793437601	0.0256	Yellow	48092	1486.7811	1486.7805	57.9571	2419
203	MA_100776g0010	Regular	642.9095	0.59	59196.5590	51	15	41	39.34	94347	44083	25672			Green		0	8	Pass1	PepFrag1	None	1552.7853	VAVFGGGIDTSATETK	VAVFGGGIDTSATETK	240	16	4.07	3593	4	4	0	0	720.6310	5.6659		1273	2.0	b14y1y8y12	52.2544	1434	153.741955864748	113.741955864748	0.0213	Yellow	35252	1552.7848	1552.7844	48.6358	2007
203	MA_100776g0010	Regular	642.9095	0.59	59196.5590	51	15	41	39.34	94347	44083	25672			Green		0	9	Pass1	PepFrag1	None	1287.6440	NPVNFNVDNVR	NPVNFNVDNVR	194	11	7.00	3592	2	2	0	0	582.9824	5.5738	Missing	644	1.7	b7b9*y8	49.9848	1163	133.704526606516	93.7045266065161	0.0189	Yellow	37437	1287.6450	1287.6437	50.1821	1784
203	MA_100776g0010	Regular	642.9095	0.59	59196.5590	51	15	41	39.34	94347	44083	25672			Green		0	10	Pass1	PepFrag1	None	1574.8359	GFQIQPQGLQSMLK	GFQIQPQGLQSMLK	1	14	10.10	3590	2	2	0	0	358.3948	5.3625	Missing	356	1.8	b4b11y11*	66.7805	1481	157.08317589147	117.08317589147	0.0166	Red	66149	1574.8310	1574.8307	71.5746	1567
203	MA_100776g0010	Regular	642.9095	0.59	59196.5590	51	15	41	39.34	94347	44083	25672			Green		0	11	Pass2	PepFrag2	None	1705.8764	MGFQIQPQGLQSMLK	MGFQIQPQGLQSMLK	0	15	10.10	3589	1	1	0	0	164.3356	5.0239	Missing	534	2.4	b13*b14*y1y7░y8*y11░	67.4259	1605	165.733254506207	70.4888363374711	0.0381	Red	58965	1705.8906	1705.8878	66.3386	3591
203	MA_100776g0010	Regular	642.9095	0.59	59196.5590	51	15	41	39.34	94347	44083	25672			Green		0	12	Pass2	PepFrag2	None	2060.0699	LKDFAYKETGLDQYAIGK	LKDFAYKETGLDQYAIGK	424	18	6.92	3598	3	3	1	0	466.6347	5.4771		1423	2.2	b4░b5░b13*y5y6y6*y9░y11░y17░y18	59.0156	1922	186.893941458952	53.4469707294761	0.0243	Yellow	54388	2060.0983	2060.0931	62.8493	2296
203	MA_100776g0010	Regular	642.9095	0.59	59196.5590	51	15	41	39.34	94347	44083	25672			Green		0	13	Pass2	MissedCleavage	Carbamidomethyl+C(12)	1832.9364	FFALKYSADAACTVLR	FFALKYSADAACTVLR	504	16	8.87	3597	4	4	0	0	837.8082	5.7313		1319	3.2	b9y3y5y8░y9░y15░y16	73.1313	1658	169.362004433111	72.9080029554071	0.0777	Yellow	69049	1832.9560	1832.9533	73.4538	7333
203	MA_100776g0010	Regular	642.9095	0.59	59196.5590	51	15	41	39.34	94347	44083	25672			Green		0	14	Pass2	MissedCleavage	Carbamidomethyl+C(5)	1546.8006	NIDACKQLSQITR	NIDACKQLSQITR	30	13	8.97	3595	3	3	1	0	238.0961	5.1849		876	2.2	b7b8y1y4*	38.5172	1389	150.508535992028	110.508535992028	0.0342	Red	18639	1546.8099	1546.8095	36.0421	3229
203	MA_100776g0010	Regular	642.9095	0.59	59196.5590	51	15	41	39.34	94347	44083	25672			Green		0	15	Pass2	MissedCleavage	Carbamidomethyl+C(23)	2977.5789	NPVNFNVDNVRVAKLLGGGLHECTVVR	NPVNFNVDNVRVAKLLGGGLHECTVVR	194	27	8.97	3596	1	1	0	0	561.6597	5.5576	Missing	1696	2.9	b10░b12░b21░b23░b24░y20*y27	79.8448	2750	237.309302808562	118.206201872375	0.0331	Yellow	95682	2977.5787	2977.5776	88.7959	3119
203	MA_100776g0010	Regular	750.6599	0.00	59196.5590	48	9	41	25.55	60340	34803	11462			Green		1	1	Pass1	PepFrag1	None	2380.2507	LFVTNDAATIVNELEVQHPAAK	LFVTNDAATIVNELEVQHPAAK	61	22	4.42	1812	9	9	4	1	4465.5410	6.5253	Identified	1879	4.7	b2b10*y4y8y9y11y12y18y19y20	99.9981	2234	206.608608795017	97.7390725300111	0.2461	Green	19053	2380.2480	2380.2466	107.7461	14848
203	MA_100776g0010	Regular	750.6599	0.00	59196.5590	48	9	41	25.55	60340	34803	11462			Green		0	2	Pass1	PepFrag1	None	1410.7951	ILPGAGATEIELAR	ILPGAGATEIELAR	409	14	4.26	1809	6	6	3	0	3411.5270	6.4084	Identified	4214	3.5	y1y6y9y10y11y12	87.4733	1342	147.093893865454	107.093893865454	0.1690	Green	11656	1410.7935	1410.7938	76.1466	10200
203	MA_100776g0010	Regular	750.6599	0.00	59196.5590	48	9	41	25.55	60340	34803	11462			Green		0	3	Pass1	PepFrag1	None	2821.4003	TLAENAGLNATEIISSLYAEHASGNFK	TLAENAGLNATEIISSLYAEHASGNFK	452	27	4.53	1813	5	5	1	0	3590.4150	6.4306		876	4.3	y11y13y14y19y21	107.6390	2600	228.599459653864	112.399639769243	0.1617	Green	21065	2821.4049	2821.4002	120.9113	9755
203	MA_100776g0010	Regular	750.6599	0.00	59196.5590	48	9	41	25.55	60340	34803	11462			Green		0	4	Pass1	PepFrag1	None	1287.6440	NPVNFNVDNVR	NPVNFNVDNVR	194	11	7.00	1807	6	6	3	1	3151.7500	6.3740	Identified	1650	2.9	b3b3*y5y6y8y9y10	65.2305	1163	133.704526606516	93.7045266065161	0.1257	Green	8534	1287.6464	1287.6471	63.5496	7582
203	MA_100776g0010	Regular	750.6599	0.00	59196.5590	48	9	41	25.55	60340	34803	11462			Green		0	5	Pass1	PepFrag1	None	1194.6001	ETGLDQYAIGK	ETGLDQYAIGK	431	11	4.07	1806	4	4	0	0	1805.2400	6.1320		339	2.5	y2y5y7y9	56.0698	1094	128.362406008244	88.3624060082445	0.0873	Green	7469	1194.6037	1194.6047	59.0775	5270
203	MA_100776g0010	Regular	750.6599	0.00	59196.5590	48	9	41	25.55	60340	34803	11462			Green		0	6	Pass1	PepFrag1	None	1160.6310	FAESLELVPR	FAESLELVPR	442	10	4.26	1811	7	7	3	1	3372.7830	6.4034	Identified	917	2.1	b2y2y4y6y7y8y9	76.7463	1084	127.578988824308	87.5789888243075	0.0627	Green	12916	1160.6277	1160.6287	80.9203	3786
203	MA_100776g0010	Regular	750.6599	0.00	59196.5590	48	9	41	25.55	60340	34803	11462			Green		0	7	Pass1	PepFrag1	None	1552.7853	VAVFGGGIDTSATETK	VAVFGGGIDTSATETK	240	16	4.07	1808	3	3	1	0	2123.0630	6.2024		563	2.4	y8y12y13	71.4962	1434	153.741955864748	113.741955864748	0.0506	Green	9221	1552.7871	1552.7867	66.4381	3052
203	MA_100776g0010	Regular	750.6599	0.00	59196.5590	48	9	41	25.55	60340	34803	11462			Green		0	8	Pass1	PepFrag1	None	1486.7860	NEEGGNLVSTVVLR	NEEGGNLVSTVVLR	366	14	4.26	1810	3	3	1	0	2047.0690	6.1866		314	2.1	y6y7y11	77.0170	1383	150.074793437601	110.074793437601	0.0402	Green	12599	1486.7822	1486.7821	79.6944	2428
203	MA_100776g0010	Regular	750.6599	0.00	59196.5590	48	9	41	25.55	60340	34803	11462			Green		0	9	Pass2	PepFrag2	None	1574.8359	GFQIQPQGLQSMLK	GFQIQPQGLQSMLK	1	14	10.10	1814	5	5	3	1	1037.9830	5.8916	Identified	710	2.3	b3y8y9y10y11	88.8275	1481	157.08317589147	117.08317589147	0.0567	Yellow	17089	1574.8245	1574.8240	97.5717	3419
203	MA_100776g0010	Regular	1274.9620	0.00	59196.5590	60	11	41	29.41	72803	35853	15604			Green		1	1	Pass1	PepFrag1	None	2380.2507	LFVTNDAATIVNELEVQHPAAK	LFVTNDAATIVNELEVQHPAAK	61	22	4.42	2438	6	6	1	0	4028.3350	6.7106	Identified	1405	4.5	b2y4y7y8y12y19	99.1182	2234	206.608608795017	97.7390725300111	0.1810	Green	28509	2380.2515	2380.2497	106.5559	13175
203	MA_100776g0010	Regular	1274.9620	0.00	59196.5590	60	11	41	29.41	72803	35853	15604			Green		0	2	Pass1	PepFrag1	None	2821.4003	TLAENAGLNATEIISSLYAEHASGNFK	TLAENAGLNATEIISSLYAEHASGNFK	452	27	4.53	2439	10	10	5	1	6470.8900	6.9165		1850	4.8	b2b3b12░y9y10y12y13y14y21y23y24	106.2064	2600	228.599459653864	112.399639769243	0.1758	Green	31935	2821.4019	2821.3979	119.8228	12798
203	MA_100776g0010	Regular	1274.9620	0.00	59196.5590	60	11	41	29.41	72803	35853	15604			Green		0	3	Pass1	PepFrag1	None	1287.6440	NPVNFNVDNVR	NPVNFNVDNVR	194	11	7.00	2433	10	10	8	2	18954.6400	7.3832	Identified	2240	3.1	b2b3b3*y4y5y6y7y8y9y10y11	62.1026	1163	133.704526606516	93.7045266065161	0.1357	Green	13305	1287.6446	1287.6449	62.4572	9880
203	MA_100776g0010	Regular	1274.9620	0.00	59196.5590	60	11	41	29.41	72803	35853	15604			Green		0	4	Pass1	PepFrag1	None	1410.7951	ILPGAGATEIELAR	ILPGAGATEIELAR	409	14	4.26	2435	8	8	6	0	7553.2120	6.9836	Identified	4724	3.3	y5y6y7y9y10y11y12y12░y13	86.3240	1342	147.093893865454	107.093893865454	0.1252	Green	17855	1410.7940	1410.7938	75.1073	9116
203	MA_100776g0010	Regular	1274.9620	0.00	59196.5590	60	11	41	29.41	72803	35853	15604			Green		0	5	Pass1	PepFrag1	None	1094.5113	AVDDGVNNYK	AVDDGVNNYK	392	10	3.88	2432	4	4	2	0	833.3087	6.0263		901	2.4	y1y6y7y8y8*	30.7647	975	118.876509496102	78.8765094961024	0.0728	Green	3388	1094.5106	1094.5114	35.5674	5300
203	MA_100776g0010	Regular	1274.9620	0.00	59196.5590	60	11	41	29.41	72803	35853	15604			Green		0	6	Pass1	PepFrag1	None	1574.8359	GFQIQPQGLQSMLK	GFQIQPQGLQSMLK	1	14	10.10	2437	5	5	2	1	1605.7250	6.3112	Identified	892	2.5	b3b8y9y10y10*y11	88.9148	1481	157.08317589147	117.08317589147	0.0546	Green	25385	1574.8316	1574.8308	96.5656	3974
203	MA_100776g0010	Regular	1274.9620	0.00	59196.5590	60	11	41	29.41	72803	35853	15604			Green		0	7	Pass1	PepFrag1	None	1160.6310	FAESLELVPR	FAESLELVPR	442	10	4.26	2436	6	6	3	0	4325.7020	6.7416	Identified	1163	2.1	b5░y2y4y5y7y8y9	80.4222	1084	127.578988824308	87.5789888243075	0.0485	Green	19517	1160.6292	1160.6298	79.8018	3530
203	MA_100776g0010	Regular	1274.9620	0.00	59196.5590	60	11	41	29.41	72803	35853	15604			Green		0	8	Pass1	PepFrag1	None	1552.7853	VAVFGGGIDTSATETK	VAVFGGGIDTSATETK	240	16	4.07	2434	4	4	1	0	1771.4890	6.3538		659	2.2	b2y8y12y13	71.9590	1434	153.741955864748	113.741955864748	0.0345	Green	14393	1552.7841	1552.7834	65.3851	2511
203	MA_100776g0010	Regular	1274.9620	0.00	59196.5590	60	11	41	29.41	72803	35853	15604			Green		0	9	Pass2	PepFrag2	None	1018.4986	TSLGPNGMNK	TSLGPNGMNK	43	10	10.10	2442	2	2	0	0	267.7219	5.5332	Identified	239	2.2	b6*y6y8	29.7159	927	114.942187206058	74.9421872060584	0.0546	Yellow	3782	1018.5124	1018.5133	36.5935	3972
203	MA_100776g0010	Regular	1274.9620	0.00	59196.5590	60	11	41	29.41	72803	35853	15604			Green		0	10	Pass2	PepFrag2	None	1320.6278	GSTDSILDDLER	GSTDSILDDLER	380	12	3.50	2441	4	4	3	0	908.7053	6.0639		730	2.3	b6░y5y6y7y8	72.6445	1189	135.689904646416	95.6899046464164	0.0518	Green	22659	1320.6451	1320.6453	88.7903	3770
203	MA_100776g0010	Regular	1274.9620	0.00	59196.5590	60	11	41	29.41	72803	35853	15604			Green		0	11	Pass2	MissedCleavage	None	2788.3959	NEEGGNLVSTVVLRGSTDSILDDLER	NEEGGNLVSTVVLRGSTDSILDDLER	366	26	3.75	2440	1	1	0	0	175.2621	5.3492		801	3.3	b11░b12*b13*b20░y16░y26	112.5892	2572	226.955272783457	111.303515188971	0.0656	Yellow	30047	2788.4232	2788.4193	112.1135	4777
203	MA_100776g0010	Regular	110.1778	0.00	59196.5590	9	2	41	4.41	5052	7578	1824			Yellow		1	1	Pass1	PepFrag1	None	1410.7951	ILPGAGATEIELAR	ILPGAGATEIELAR	409	14	4.26	1948	5	5	3	0	3095.6610	5.5328	Identified	1441	2.3	y7y9y10y11y12	83.9893	1342	147.093893865454	107.093893865454	0.6457	Yellow	8841	1410.7944	1410.7946	75.8534	3262
203	MA_100776g0010	Regular	110.1778	0.00	59196.5590	9	2	41	4.41	5052	7578	1824			Yellow		0	2	Pass1	PepFrag1	None	1160.6310	FAESLELVPR	FAESLELVPR	442	10	4.26	1949	4	4	1	0	1659.7450	5.2621	Identified	383	1.6	y2y5y7y8	77.1483	1084	127.578988824308	87.5789888243075	0.3543	Yellow	9725	1160.6311	1160.6319	80.6743	1790
207	MA_10078744g0010	Regular	865.5488	0.46	22273.8298	23	3	16	16.10	52814	0	6017			Green	22556	1	1	Pass1	PepFrag1	None	1721.8817	GHVVAVTGDGTNDAPALK	GHVVAVTGDGTNDAPALK	73	18	5.10	3139	14	14	6	4	9857.6390	7.1623	Identified	4869	5.8	b2b4b6b7b14b18y4y5y6y7y7*y10░y11░y12y13y14y16	47.5427	1591	164.768082383051	124.768082383051	0.6030	Green	18547	1721.8820	1721.8823	35.9661	31847
207	MA_10078744g0010	Regular	865.5488	0.46	22273.8298	23	3	16	16.10	52814	0	6017			Green	22556	0	2	Pass2	MissedCleavage	None	1536.8744	SSPTDKLHLVQALK	SSPTDKLHLVQALK	57	14	9.88	3140	4	4	1	0	1402.3350	6.3153	Missing	370	3.2	b7b8y5y8	46.1494	1466	156.02072119427	64.0138141295132	0.1516	Green	32651	1536.8765	1536.8737	46.4098	8005
207	MA_10078744g0010	Regular	865.5488	0.46	22273.8298	23	3	16	16.10	52814	0	6017			Green		0	3	Pass2	MissedCleavage	None	1849.9767	KGHVVAVTGDGTNDAPALK	KGHVVAVTGDGTNDAPALK	72	19	7.79	3138	4	4	1	0	985.2605	5.9308	Missing	403	3.5	b5y1y10y11y12*	35.9319	1726	173.961640740262	75.9744271601747	0.1398	Yellow	14307	1849.9792	1849.9764	32.4857	7383
207	MA_10078744g0010	Regular	865.5488	0.46	22273.8298	23	3	16	16.10	52814	0	6017			Green	22556	0	4	Pass2	NeutralLoss_H2O	None	1703.8711	GHVVAVTGDGTNDAPALK	GHVVAVTGDGTNDAPALK	73	18	5.10	3139	1	1	0	0	156.5163	0.0000	Missing	375	0.0	b4b13░y12░	47.5427	1591	164.768082383051	69.8453882553674	0.1056	Green	18550	1703.8752	1703.8724	35.9678	5579
207	MA_10078744g0010	Regular	1453.6690	0.00	22273.8298	32	3	16	17.56	39622	0	7656			Green	22556	1	1	Pass1	PepFrag1	None	1721.8817	GHVVAVTGDGTNDAPALK	GHVVAVTGDGTNDAPALK	73	18	5.10	2363	18	18	12	6	16555.6700	7.8001	Identified	5433	5.4	b2b3b4b5b6b7b14y2y4y5y6y7y9y10░y11y11░y12y13y14y15	62.0047	1591	164.768082383051	69.8453882553674	0.6812	Green	7839	1721.8819	1721.8824	47.4749	26989
207	MA_10078744g0010	Regular	1453.6690	0.00	22273.8298	32	3	16	17.56	39622	0	7656			Green		0	2	Pass2	MissedCleavage	None	1849.9767	KGHVVAVTGDGTNDAPALK	KGHVVAVTGDGTNDAPALK	72	19	7.79	2361	4	4	0	0	1027.4620	6.1742	Identified	514	3.0	b7y4y11y19	56.0140	1726	173.961640740262	75.9744271601747	0.1239	Green	6393	1849.9745	1849.9747	43.5411	4908
207	MA_10078744g0010	Regular	1453.6690	0.00	22273.8298	32	3	16	17.56	39622	0	7656			Green		0	3	Pass2	MissedCleavage	None	1879.0059	ESSDIIILDDKFASVVK	ESSDIIILDDKFASVVK	108	17	3.97	2362	3	3	2	0	1489.4200	6.3355		722	2.3	y9░y10y11y12	113.1278	1779	177.504867322824	78.3365782152162	0.0675	Green	26594	1879.0075	1879.0076	100.1757	2673
207	MA_10078744g0010	Regular	1453.6690	0.00	22273.8298	32	3	16	17.56	39622	0	7656			Green	22556	0	4	Pass2	NeutralLoss_H2O	None	1703.8711	GHVVAVTGDGTNDAPALK	GHVVAVTGDGTNDAPALK	73	18	5.10	2363	7	7	3	0	442.7370	0.0000	Missing	987	0.0	b2b3b5b6y1y5y6y11░	62.0047	1591	164.768082383051	69.8453882553674	0.1275	Green	7838	1703.8681	1703.8687	47.4616	5052
26810	MA_10078g0020	Regular	769.0874	0.30	30739.0937	31	6	18	16.61	73406	51972	31328			Green		1	1	Pass1	PepFrag1	None	829.4526	EAAAALQR	EAAAALQR	248	8	7.00	8619	6	6	2	0	6375.9440	6.6905		17971	4.1	b5b5░y1y2*y3*y4y5y7y8	26.3176	763	100.950698010768	161.901396021536	0.3859	Green	3352	829.4516	829.4531	22.8613	28327
26810	MA_10078g0020	Regular	769.0874	0.30	30739.0937	31	6	18	16.61	73406	51972	31328			Green		0	2	Pass1	PepFrag1	None	1599.8449	EVKEAAAALQREER	EVKEAAAALQREER	245	14	4.73	8617	6	6	3	0	2792.1740	6.3319		3965	3.8	b4░b14y9y10y11y12y12*y14	30.0558	1478	156.870972979248	64.5806486528317	0.1792	Green	14067	1599.8472	1599.8442	30.7488	13158
26810	MA_10078g0020	Regular	769.0874	0.30	30739.0937	31	6	18	16.61	73406	51972	31328			Green		0	3	Pass1	PepFrag1	None	1243.6389	EAAAALQREER	EAAAALQREER	248	11	4.56	8615	3	3	1	0	1325.1380	6.0082		5346	3.2	b7*b9b10y7*y8*y11	27.0166	1129	131.085783888653	91.085783888653	0.1429	Green	4935	1243.6404	1243.6389	24.1960	10487
26810	MA_10078g0020	Regular	769.0874	0.30	30739.0937	31	6	18	16.61	73406	51972	31328			Green		0	4	Pass1	PepFrag1	None	1185.6586	EVKEAAAALQR	EVKEAAAALQR	245	11	7.11	8616	5	5	4	0	2991.0870	6.3618		2029	3.0	b4░b8░y5y6y7y8y9	29.7857	1112	129.766570062951	89.766570062951	0.1207	Green	10160	1185.6597	1185.6580	28.1343	8861
26810	MA_10078g0020	Regular	769.0874	0.30	30739.0937	31	6	18	16.61	73406	51972	31328			Green		0	5	Pass1	PepFrag1	None	1981.0277	LSSPAVSFPSTWSSLSLSK	LSSPAVSFPSTWSSLSLSK	132	19	10.10	8618	7	7	3	1	3971.6190	6.4849	Identified	1514	3.3	b2░b6b13░b15y10y11y12y13y16	74.8924	1834	181.144793129879	141.144793129879	0.0914	Green	84438	1981.0256	1981.0272	79.5914	6709
26810	MA_10078g0020	Regular	769.0874	0.30	30739.0937	31	6	18	16.61	73406	51972	31328			Green		0	6	Pass2	MissedCleavage	None	1492.8118	AQYIKEATDLGKR	AQYIKEATDLGKR	230	13	9.63	8620	3	3	1	0	390.0607	5.4771		400	2.3	y5y7y8y12*	32.7257	1396	151.013780440696	60.6758536271304	0.0506	Yellow	19979	1492.8105	1492.8076	34.6238	3717
26810	MA_10078g0020	Regular	769.0874	0.30	30739.0937	31	6	18	16.61	73406	51972	31328			Green		0	7	Pass2	InSource	None	487.2987	ALQR	EAAAALQR	252	4	11.05	8619	1	1	0	0	16.5119	0.0000		103	0.0	y1	26.3176	453	71.3113134411164	102.622626882233	0.0292	Green	3365	487.2962	487.2965	22.8720	2147
26849	MA_10086863g0010	Regular	461.2749	0.55	36470.1189	13	2	24	10.69	40400	113211	4729			Green	42003	1	1	Pass1	PepFrag1	None	1398.6859	TINEIHSEAEQK	TINEIHSEAEQK	248	12	4.53	10110	11	11	5	2	12223.7900	6.7512		4317	5.3	b3b11y1y2y4y4*y6y7y8y8*y9y10*y11y12	25.3134	1271	141.858926121739	101.858926121739	0.9341	Green	6406	1398.6884	1398.6872	25.3645	37737
26849	MA_10086863g0010	Regular	461.2749	0.55	36470.1189	13	2	24	10.69	40400	113211	4729			Green		0	2	Pass2	MissedCleavage	None	2522.2562	YLSTELPRFPSEEPDGTPIAFR	YLSTELPRFPSEEPDGTPIAFR	71	22	4.16	10111	2	2	0	0	942.9296	5.6384	Identified	412	2.5	b6░b8b17y16░	79.2257	2304	210.902284486469	100.60152299098	0.0659	Yellow	102273	2522.2564	2522.2554	96.5932	2663
26849	MA_10086863g0010	Regular	270.6769	0.20	36470.1189	17	6	24	3.77	34084	34887	4011			Green		1	1	Pass1	PepFrag1	None	1398.6859	TINEIHSEAEQK	TINEIHSEAEQK	248	12	4.53	3420	4	4	1	1	6478.7490	6.2439		655	3.4	b5y3░y6y7y10	25.9926	1271	141.858926121739	54.5726174144928	0.3412	Green	2914	1398.6892	1398.6868	25.5936	11629
26849	MA_10086863g0010	Regular	270.6769	0.20	36470.1189	17	6	24	3.77	34084	34887	4011			Green		0	2	Pass2	PepFrag2	None	1222.6500	YMVGEILELR	YMVGEILELR	224	10	4.26	3425	2	2	1	0	75.0873	4.3080		495	2.6	b6░b8b8░b9	65.3859	1156	133.167482703312	93.1674827033122	0.1862	Red	19134	1222.6346	1222.6327	47.2726	6348
26849	MA_10086863g0010	Regular	270.6769	0.20	36470.1189	17	6	24	3.77	34084	34887	4011			Green		0	3	Pass2	PepFrag2	None	2088.0291	LGLNPGTSNMHVGGGSSFSIR	LGLNPGTSNMHVGGGSSFSIR	260	21	11.05	3422	2	2	0	0	58.8502	4.2022	Missing	369	3.3	b9b10*y1y6░	55.0116	1909	186.050247941035	84.0334986273568	0.1669	Red	46026	2088.0195	2088.0174	80.5717	5689
26849	MA_10086863g0010	Regular	270.6769	0.20	36470.1189	17	6	24	3.77	34084	34887	4011			Green		0	4	Pass2	PepFrag2	Carbamidomethyl+C(12)	2144.1420	APPAKENVEALCLLFSTVGK	APPAKENVEALCLLFSTVGK	171	20	6.43	3421	0	0	0	0	317.1775	4.9338	Identified	360	2.2	b12*b13░y14░y19░	71.5521	1982	190.763552263277	87.1757015088515	0.0616	Red	80187	2144.1643	2144.1622	109.4892	2098
26849	MA_10086863g0010	Regular	270.6769	0.20	36470.1189	17	6	24	3.77	34084	34887	4011			Green		0	5	Pass2	MissedCleavage	None	1519.8995	ILGNIRFIGELFK	ILGNIRFIGELFK	136	13	10.12	3423	3	3	0	0	331.4563	4.9529		530	2.3	b5b8*b9*y4y6	83.3328	1474	156.587812282011	64.391874854674	0.1090	Red	40493	1519.8903	1519.8879	74.4824	3715
26849	MA_10086863g0010	Regular	270.6769	0.20	36470.1189	17	6	24	3.77	34084	34887	4011			Green		0	6	Pass2	MissedCleavage	None	1881.9375	NEQAQKTVSKQMTLFE	NEQAQKTVSKQMTLFE	302	16	7.08	3424	2	2	0	1	457.5056	5.0928		1093	1.9	b6b14░y10	47.8839	1740	174.901069997249	76.6007133314995	0.0516	Red	22268	1881.9333	1881.9310	51.2453	1758
26849	MA_10086863g0010	Regular	270.6769	0.20	36470.1189	17	6	24	3.77	34084	34887	4011			Green		0	7	Pass2	InSource	None	1184.5542	NEIHSEAEQK	TINEIHSEAEQK	250	10	4.53	3420	4	4	2	0	1700.6940	0.0000		509	0.0	y6y7y9y10	25.9926	1054	125.214139930828	85.2141399308275	0.0835	Green	2918	1184.5564	1184.5544	25.5964	2847
245	MA_10090g0010	Regular	2980.0750	0.00	76319.7320	187	29	50	45.88	1167676	307832	214914			Green	34549	1	1	Pass1	PepFrag1	None	2221.0964	WFDTNYHYIVPELGPEIK	WFDTNYHYIVPELGPEIK	111	18	4.42	1784	14	14	8	2	14896.1000	7.6473	Identified	28783	9.4	b7*b9b9*b10b10*y1y2y6y6░y8y9y10y11y12y14y15y16y17*y18	81.9938	2036	194.212934323365	89.4752895489103	0.1025	Green	75051	2221.0945	2221.0928	78.8692	119640
245	MA_10090g0010	Regular	2980.0750	0.00	76319.7320	187	29	50	45.88	1167676	307832	214914			Green		0	2	Pass1	PepFrag1	None	1839.9222	ISEDEYVSSIKEEIAK	ISEDEYVSSIKEEIAK	458	16	4.00	1780	9	9	4	1	5352.9070	7.2028		11096	8.4	b4░b6b13y1y5y8y9y10y10░y11y12y12░y13░	53.0453	1701	172.277744245453	74.8518294969685	0.0855	Green	49013	1839.9281	1839.9257	58.7347	99892
245	MA_10090g0010	Regular	2980.0750	0.00	76319.7320	187	29	50	45.88	1167676	307832	214914			Green		0	3	Pass1	PepFrag1	None	1658.8285	YGAGIGPGVYDIHSPR	YGAGIGPGVYDIHSPR	614	16	7.70	1777	7	7	2	0	1927.1340	6.7591	Identified	7704	8.0	b4b9y2y6░y8y9y10y11░y13y13░y15░	47.1252	1504	158.705334595509	65.803556397006	0.0756	Green	33785	1658.8277	1658.8252	47.4648	88300
245	MA_10090g0010	Regular	2980.0750	0.00	76319.7320	187	29	50	45.88	1167676	307832	214914			Green		0	4	Pass1	PepFrag1	None	2093.0774	ALAGQKDEAFFAANAAALASR	ALAGQKDEAFFAANAAALASR	367	21	7.03	1781	9	9	2	1	5098.9080	7.1817		5499	8.7	b5b9b11b11░b12b13y2y4y10y19	67.3835	1935	187.735734914755	85.1571566098369	0.0727	Green	55143	2093.0782	2093.0762	63.1143	84868
245	MA_10090g0010	Regular	2980.0750	0.00	76319.7320	187	29	50	45.88	1167676	307832	214914			Green		0	5	Pass1	PepFrag1	None	1199.5732	FALESFWDGK	FALESFWDGK	18	10	4.07	1783	7	7	5	1	16615.7400	7.6947		20510	6.3	b2y4y5y6y7y8y9	69.1802	1080	127.264948037977	87.2649480379768	0.0617	Green	71926	1199.5755	1199.5740	76.2238	72033
245	MA_10090g0010	Regular	2980.0750	0.00	76319.7320	187	29	50	45.88	1167676	307832	214914			Green		0	6	Pass1	PepFrag1	None	1195.6470	GISAIGFDFIR	GISAIGFDFIR	259	11	7.00	1785	9	9	4	3	6744.1110	7.3032		18439	6.3	b2b3░b4b4░b5b7░b10y1y5y6y7y8y8░	76.2305	1117	130.155267655168	90.1552676551683	0.0567	Green	75754	1195.6519	1195.6505	79.4166	66192
245	MA_10090g0010	Regular	2980.0750	0.00	76319.7320	187	29	50	45.88	1167676	307832	214914			Green		0	7	Pass1	PepFrag1	Carbamidomethyl+C(7)	2286.2010	LVVSTSCSLLHTAVDLVNETK	LVVSTSCSLLHTAVDLVNETK	322	21	5.21	1790	3	3	2	0	985.8811	6.4681		3573	7.0	b11░y16y17y18	69.7019	2116	199.267624298681	92.8450828657872	0.0392	Green	82077	2286.2025	2286.2009	84.2381	45800
245	MA_10090g0010	Regular	2980.0750	0.00	76319.7320	187	29	50	45.88	1167676	307832	214914			Green		0	8	Pass1	PepFrag1	None	2508.4687	ELGIDTVPVIVGPVSYLLLSKPAK	ELGIDTVPVIVGPVSYLLLSKPAK	145	24	6.95	1788	4	4	1	0	1312.9330	6.5925	Identified	1293	7.0	b5░b6░b7b7░b12░y5y11░y14y15	93.4052	2447	219.540987713106	106.360658475404	0.0343	Green	106373	2508.4656	2508.4646	101.8915	39998
245	MA_10090g0010	Regular	2980.0750	0.00	76319.7320	187	29	50	45.88	1167676	307832	214914			Green		0	9	Pass1	PepFrag1	None	1130.5688	IPSTEEIADR	IPSTEEIADR	630	10	3.83	1773	3	3	1	0	649.4728	6.2868	Missing	5350	5.0	y5y7y8	37.7507	1028	123.146397226733	83.1463972267327	0.0325	Green	17438	1130.5730	1130.5714	35.0922	37961
245	MA_10090g0010	Regular	2980.0750	0.00	76319.7320	187	29	50	45.88	1167676	307832	214914			Green		0	10	Pass1	PepFrag1	None	1061.5473	SSAADLEAVAK	SSAADLEAVAK	28	11	4.07	1774	7	7	4	1	4577.5030	7.1349		4817	4.5	b2b2░b3b3░y2y3y5░y6y7y8y10░	38.5842	978	119.120233866157	79.1202338661567	0.0225	Green	20069	1061.5508	1061.5491	37.0547	26247
245	MA_10090g0010	Regular	2980.0750	0.00	76319.7320	187	29	50	45.88	1167676	307832	214914			Green		0	11	Pass1	PepFrag1	None	971.5772	LIEVDALAK	LIEVDALAK	358	9	4.07	1778	6	6	2	1	4406.7400	7.1183		2254	3.8	b2y2y4y5y7y8	52.9643	946	116.507457558411	76.5074575584113	0.0170	Green	37913	971.5818	971.5800	50.5699	19885
245	MA_10090g0010	Regular	2980.0750	0.00	76319.7320	187	29	50	45.88	1167676	307832	214914			Green		0	12	Pass1	PepFrag1	None	1263.6072	GNATLPAMEMTK	GNATLPAMEMTK	99	12	7.00	1776	4	4	2	1	2832.6150	6.9264	Identified	1592	4.1	b2b3b4b4░b5░y8	46.7376	1170	134.24049410814	94.2404941081401	0.0165	Green	31043	1263.6093	1263.6080	45.2414	19277
245	MA_10090g0010	Regular	2980.0750	0.00	76319.7320	187	29	50	45.88	1167676	307832	214914			Green		0	13	Pass1	PepFrag1	None	1032.5837	VLFAGVVDGR	VLFAGVVDGR	287	10	7.00	1779	6	6	3	2	6219.1690	7.2680		5532	3.6	b2b3y1y6y7y7░y8	55.9241	976	118.957778691304	78.9577786913042	0.0131	Green	43857	1032.5859	1032.5842	55.1800	15352
245	MA_10090g0010	Regular	2980.0750	0.00	76319.7320	187	29	50	45.88	1167676	307832	214914			Green		0	14	Pass1	PepFrag1	None	1524.7441	DEAFFAANAAALASR	DEAFFAANAAALASR	373	15	4.07	1782	9	9	1	0	998.2134	6.4735		2229	3.8	b2b4b7b15*y1y7y9y10y12y15	71.8555	1380	149.857686998284	109.857686998284	0.0104	Green	58877	1524.7482	1524.7477	65.7917	12089
245	MA_10090g0010	Regular	2980.0750	0.00	76319.7320	187	29	50	45.88	1167676	307832	214914			Green		0	15	Pass1	PepFrag1	None	2310.3068	LNLPILPTTTIGSFPQTVELR	LNLPILPTTTIGSFPQTVELR	427	21	7.00	1787	5	5	0	0	2662.5580	6.8995	Identified	1659	4.1	b3b6b15*y2y7y14*y16	89.9670	2214	205.373645375806	96.915763583871	0.0089	Green	96205	2310.3044	2310.3029	94.7189	10421
245	MA_10090g0010	Regular	2980.0750	0.00	76319.7320	187	29	50	45.88	1167676	307832	214914			Green		0	16	Pass1	PepFrag1	Carbamidomethyl+C(16)	2186.1348	MLAVLETNILWVNPDCGLK	MLAVLETNILWVNPDCGLK	643	19	4.07	1786	5	5	0	1	1740.4010	6.7149	Identified	1085	3.8	b8b10░b11b13░b17*b18░y4y6y8	93.1768	2028	193.703856804343	153.703856804343	0.0079	Green	95719	2186.1323	2186.1358	94.3752	9265
245	MA_10090g0010	Regular	2980.0750	0.00	76319.7320	187	29	50	45.88	1167676	307832	214914			Green		0	17	Pass1	PepFrag1	None	784.4676	VTPVNVR	VTPVNVR	413	7	11.05	1772	4	4	2	0	3572.5970	7.0272	Identified	1760	2.5	b2░y1y3y4y5	23.1771	742	99.0897891704049	158.17957834081	0.0073	Green	7467	784.4630	784.4645	27.2127	8487
245	MA_10090g0010	Regular	2980.0750	0.00	76319.7320	187	29	50	45.88	1167676	307832	214914			Green		0	18	Pass1	PepFrag1	None	2500.2930	NIWANDLADSLSVLESLENIVGK	NIWANDLADSLSVLESLENIVGK	297	23	3.59	1789	4	4	0	0	1463.6400	6.6397		355	3.8	b17y10y12y22	96.4195	2341	213.154207640017	102.102805093345	0.0068	Green	137832	2500.2917	2500.2907	118.0734	7924
245	MA_10090g0010	Regular	2980.0750	0.00	76319.7320	187	29	50	45.88	1167676	307832	214914			Green		0	19	Pass1	PepFrag1	None	1269.6209	ISEDEYVSSIK	ISEDEYVSSIK	458	11	3.83	1775	3	3	1	0	4010.0350	7.0774		1045	2.6	y4y9y10	44.3935	1157	133.244269491442	93.244269491442	0.0052	Green	27944	1269.6242	1269.6229	42.8776	6102
245	MA_10090g0010	Regular	2980.0750	0.00	76319.7320	187	29	50	45.88	1167676	307832	214914			Green		0	20	Pass2	MissedCleavage	None	1847.9650	EAGFPADKVLFAGVVDGR	EAGFPADKVLFAGVVDGR	279	18	4.31	1791	9	9	5	1	20263.2600	7.7809	Identified	16521	8.7	b4b10░b11░b12░y5y7y8y9y10y14y15y16y16░	72.3474	1718	173.42368383482	75.6157892232132	0.0848	Green	64251	1847.9683	1847.9660	69.9151	98995
245	MA_10090g0010	Regular	2980.0750	0.00	76319.7320	187	29	50	45.88	1167676	307832	214914			Green		0	21	Pass2	MissedCleavage	None	2195.1442	INKISEDEYVSSIKEEIAK	INKISEDEYVSSIKEEIAK	455	19	4.36	1794	7	7	2	1	5223.0190	7.1921		1982	6.8	b6b8*b10b10░y1y6y8y9y10	54.6258	2056	195.482720503809	57.7413602519046	0.0399	Green	44574	2195.1468	2195.1425	55.7453	46632
245	MA_10090g0010	Regular	2980.0750	0.00	76319.7320	187	29	50	45.88	1167676	307832	214914			Green		0	22	Pass2	MissedCleavage	None	1458.7798	IPSTEEIADRISK	IPSTEEIADRISK	630	13	4.44	1797	8	8	5	0	3613.1600	7.0321	Identified	3263	4.4	y1y5y7y8y9y10y10░y11y12	42.8804	1360	148.406266577473	58.9375110516484	0.0182	Green	32724	1458.7805	1458.7779	46.6055	21263
245	MA_10090g0010	Regular	2980.0750	0.00	76319.7320	187	29	50	45.88	1167676	307832	214914			Green		0	23	Pass2	MissedCleavage	None	1801.9881	KYPEVVPALTNMVAAAK	KYPEVVPALTNMVAAAK	664	17	9.63	1799	9	9	3	1	1969.3340	6.7685	Identified	2554	4.5	b4░b8░b12b12*y5y6y8y8░y9y11y11░y12y14░y15y17	59.7999	1720	173.558251202197	75.7055008014647	0.0148	Green	62166	1801.9834	1801.9810	68.3949	17326
245	MA_10090g0010	Regular	2980.0750	0.00	76319.7320	187	29	50	45.88	1167676	307832	214914			Green		0	24	Pass2	MissedCleavage	None	2438.4017	KLNLPILPTTTIGSFPQTVELR	KLNLPILPTTTIGSFPQTVELR	426	22	10.12	1793	2	2	0	0	924.9774	6.4404	Identified	1264	4.8	b15y10y14░	87.7363	2349	213.639545502825	102.42636366855	0.0134	Green	84574	2438.3997	2438.3985	86.0799	15638
245	MA_10090g0010	Regular	2980.0750	0.00	76319.7320	187	29	50	45.88	1167676	307832	214914			Green		0	25	Pass2	MissedCleavage	None	1962.9609	KAEHAYYLDWAVHGFR	KAEHAYYLDWAVHGFR	561	16	7.83	1795	3	3	0	0	793.0507	6.3735		1027	2.2	b6░b7░b15y6y16	58.4407	1777	177.3718051956	78.2478701304001	0.0022	Green	49879	1962.9665	1962.9642	59.4168	2566
245	MA_10090g0010	Regular	2980.0750	0.00	76319.7320	187	29	50	45.88	1167676	307832	214914			Green		0	26	Pass2	MissedCleavage	None	2249.1785	ALAGQKDEAFFAANAAALASRR	ALAGQKDEAFFAANAAALASRR	367	22	10.09	1792	0	0	0	0	416.5180	6.0939		259	2.4	b8*b10*y8░	63.2387	2083	197.190420974093	91.4602806493951	0.0020	Green	117907	2249.1775	2249.1759	108.6781	2385
245	MA_10090g0010	Regular	2980.0750	0.00	76319.7320	187	29	50	45.88	1167676	307832	214914			Green		0	27	Pass2	MissedCleavage	None	2770.3795	YGAGIGPGVYDIHSPRIPSTEEIADR	YGAGIGPGVYDIHSPRIPSTEEIADR	614	26	4.54	1796	3	3	0	0	586.5672	6.2425	Identified	1328	2.4	b8b12░b14y5░y6	64.2166	2532	224.596043669391	109.730695779594	0.0017	Green	58963	2770.3802	2770.3801	65.8657	1938
245	MA_10090g0010	Regular	2980.0750	0.00	76319.7320	187	29	50	45.88	1167676	307832	214914			Green		0	28	Pass2	MissedCleavage	Carbamidomethyl+C(19)	2514.3459	ISKMLAVLETNILWVNPDCGLK	ISKMLAVLETNILWVNPDCGLK	640	22	6.36	1798	3	3	0	0	760.2281	6.3552	Missing	695	2.0	b10░b11b13y7*y9*y13y14*	94.1759	2360	214.30598644687	102.870657631247	0.0013	Green	108643	2514.3448	2514.3438	103.3010	1515
245	MA_10090g0010	Regular	2980.0750	0.00	76319.7320	187	29	50	45.88	1167676	307832	214914			Green		0	29	Pass2	VarMod	Acetyl+N-TERM(1)	1027.5320	ASHVVGYPR	ASHVVGYPR	1	9	9.84	1800	6	6	4	2	4250.2790	7.1026	Identified	55201	6.6	b2░b3b3░b4b4░b7░y4y5y6y7	19.1031	895	112.281530647571	72.2815306475709	0.0795	Green	18040	1027.5346	1027.5329	35.5564	92819
245	MA_10090g0010	Regular	2980.0750	0.00	76319.7320	187	29	50	45.88	1167676	307832	214914			Green		0	30	Pass2	InSource	None	584.3515	PVNVR	VTPVNVR	415	5	11.05	1772	5	5	3	2	3509.5200	0.0000	Identified	2694	0.0	b2b3y2y3y4y5*	23.1771	544	80.5673168821943	121.134633764389	0.0369	Green	7471	584.3516	584.3522	27.2165	43035
245	MA_10090g0010	Regular	2980.0750	0.00	76319.7320	187	29	50	45.88	1167676	307832	214914			Green		0	31	Pass2	InSource	None	690.3933	VVGYPR	ASHVVGYPR	4	6	9.84	1800	3	3	0	0	75.6512	0.0000	Identified	1757	0.0	b3y2y6	19.1031	637	89.5060906881961	139.012181376392	0.0060	Green	18027	690.3909	690.3920	35.5435	6968
245	MA_10090g0010	Regular	2980.0750	0.00	76319.7320	187	29	50	45.88	1167676	307832	214914			Green		0	32	Pass2	InSource	None	745.4090	EVDALAK	LIEVDALAK	360	7	4.07	1778	3	3	1	0	307.3422	0.0000		408	0.0	b3b4b4░y7	52.9643	698	95.1327204007175	150.265440801435	0.0050	Green	37901	745.4069	745.4082	50.5622	5886
245	MA_10090g0010	Regular	2980.0750	0.00	76319.7320	187	29	50	45.88	1167676	307832	214914			Green		0	33	Pass2	InSource	None	591.3249	VGYPR	ASHVVGYPR	5	5	9.84	1800	1	1	0	0	18.5839	0.0000	Identified	76	0.0	y2	19.1031	532	79.3781042037651	118.75620840753	0.0049	Green	18031	591.3262	591.3268	35.5467	5753
245	MA_10090g0010	Regular	2980.0750	0.00	76319.7320	187	29	50	45.88	1167676	307832	214914			Green		0	34	Pass2	InSource	None	487.2987	VNVR	VTPVNVR	416	4	11.05	1772	1	1	0	0	85.7636	0.0000		329	0.0	y1y3*	23.1771	454	71.4162216125113	102.832443225023	0.0048	Green	7469	487.2971	487.2974	27.2155	5596
245	MA_10090g0010	Regular	2980.0750	0.00	76319.7320	187	29	50	45.88	1167676	307832	214914			Green		0	35	Pass2	InSource	None	754.3883	GFDFIR	GISAIGFDFIR	264	6	7.00	1785	3	3	0	0	1628.0130	0.0000		820	0.0	b4y3y6	76.2305	681	93.5817240989522	147.163448197904	0.0028	Green	75751	754.3874	754.3887	79.4156	3292
245	MA_10090g0010	Regular	2980.0750	0.00	76319.7320	187	29	50	45.88	1167676	307832	214914			Green		0	36	Pass2	InSource	None	745.4090	DLEAVAK	SSAADLEAVAK	32	7	4.07	1774	2	2	1	0	413.3477	0.0000		111	0.0	b3b4	38.5842	698	95.1327204007175	150.265440801435	0.0022	Green	20028	745.4079	745.4091	37.0266	2622
245	MA_10090g0010	Regular	2980.0750	0.00	76319.7320	187	29	50	45.88	1167676	307832	214914			Green		0	37	Pass2	InSource	None	820.4312	FAGVVDGR	VLFAGVVDGR	289	8	7.00	1779	1	1	0	0	178.2079	0.0000		50	0.0	y1	55.9241	747	99.534438021864	159.068876043728	0.0014	Green	43853	820.4290	820.4307	55.1744	1647
245	MA_10090g0010	Regular	2980.0750	0.00	76319.7320	187	29	50	45.88	1167676	307832	214914			Green		0	38	Pass2	NeutralLoss_H2O	None	766.4570	VTPVNVR	VTPVNVR	413	7	11.05	1772	0	0	0	0	127.3695	0.0000	Missing	0	0.0		23.1771	742	99.0897891704049	59.0897891704049	0.0018	Green	7479	766.4581	766.4562	27.2203	2067
245	MA_10090g0010	Regular	1297.1390	0.00	76319.7320	111	20	50	30.25	523042	165841.2	65908			Green		1	1	Pass1	PepFrag1	None	1195.6470	GISAIGFDFIR	GISAIGFDFIR	259	11	7.00	1541	9	9	7	4	19465.3900	7.4022		19425	6.1	b2b3b3░b4b4░b5y5y6y7y8y9	76.2666	1117	130.155267655168	90.1552676551683	0.1142	Green	49463	1195.6518	1195.6501	79.5913	59755
245	MA_10090g0010	Regular	1297.1390	0.00	76319.7320	111	20	50	30.25	523042	165841.2	65908			Green		0	2	Pass1	PepFrag1	None	2221.0964	WFDTNYHYIVPELGPEIK	WFDTNYHYIVPELGPEIK	111	18	4.42	1544	5	5	1	0	1255.7000	6.2119	Identified	675	7.2	b4b7b14*y5y6y9	78.6861	2036	194.212934323365	89.4752895489103	0.1132	Green	48966	2221.1017	2221.0999	79.0302	59230
245	MA_10090g0010	Regular	1297.1390	0.00	76319.7320	111	20	50	30.25	523042	165841.2	65908			Green	15644	0	3	Pass1	PepFrag1	None	1199.5732	FALESFWDGK	FALESFWDGK	18	10	4.07	1540	7	7	2	1	6807.4550	6.9460		9740	5.5	b2b6y2y3y5y6y8y9░	72.9899	1080	127.264948037977	87.2649480379768	0.0943	Green	46815	1199.5743	1199.5726	76.3984	49306
245	MA_10090g0010	Regular	1297.1390	0.00	76319.7320	111	20	50	30.25	523042	165841.2	65908			Green	2633 15644 24229	0	4	Pass1	PepFrag1	None	1658.8285	YGAGIGPGVYDIHSPR	YGAGIGPGVYDIHSPR	614	16	7.70	1536	10	10	3	1	5095.1060	6.8201	Missing	4347	5.8	b5b8b16y1y4y6y7y8y9y14	51.4293	1504	158.705334595509	65.803556397006	0.0690	Green	21828	1658.8318	1658.8290	47.6234	36068
245	MA_10090g0010	Regular	1297.1390	0.00	76319.7320	111	20	50	30.25	523042	165841.2	65908			Green		0	5	Pass1	PepFrag1	None	2093.0774	ALAGQKDEAFFAANAAALASR	ALAGQKDEAFFAANAAALASR	367	21	7.03	1538	5	5	1	0	2548.1260	6.5192		1223	6.3	b9*b15y3y4y7y11y12░y20*	65.4911	1935	187.735734914755	85.1571566098369	0.0671	Green	35622	2093.0795	2093.0774	63.3053	35105
245	MA_10090g0010	Regular	1297.1390	0.00	76319.7320	111	20	50	30.25	523042	165841.2	65908			Green		0	6	Pass1	PepFrag1	None	1061.5473	SSAADLEAVAK	SSAADLEAVAK	28	11	4.07	1535	7	7	3	1	9367.7290	7.0846		3274	3.8	b2b2░b3░y2y3y5y7y8y9	38.0113	978	119.120233866157	79.1202338661567	0.0312	Green	12737	1061.5496	1061.5477	37.0588	16332
245	MA_10090g0010	Regular	1297.1390	0.00	76319.7320	111	20	50	30.25	523042	165841.2	65908			Green	2633	0	7	Pass1	PepFrag1	None	2310.3068	LNLPILPTTTIGSFPQTVELR	LNLPILPTTTIGSFPQTVELR	427	21	7.00	1543	4	4	1	1	1443.2780	6.2723	Identified	1813	4.3	b2b5b6b6*b9░b13*b14░y13*y15	92.3810	2214	205.373645375806	96.915763583871	0.0226	Green	59708	2310.3065	2310.3049	94.7615	11803
245	MA_10090g0010	Regular	1297.1390	0.00	76319.7320	111	20	50	30.25	523042	165841.2	65908			Green		0	8	Pass1	PepFrag1	None	784.4676	VTPVNVR	VTPVNVR	413	7	11.05	1534	4	4	2	0	3135.7190	6.6093	Identified	1068	2.5	b2░y1y3y4y5y5*	22.2429	742	99.0897891704049	158.17957834081	0.0161	Green	4731	784.4646	784.4661	27.1000	8436
245	MA_10090g0010	Regular	1297.1390	0.00	76319.7320	111	20	50	30.25	523042	165841.2	65908			Green		0	9	Pass1	PepFrag1	None	1032.5837	VLFAGVVDGR	VLFAGVVDGR	287	10	7.00	1537	4	4	1	0	3869.3050	6.7006		1949	2.9	y4y6y8y9	57.6329	976	118.957778691304	78.9577786913042	0.0160	Green	28355	1032.5873	1032.5854	55.3202	8374
245	MA_10090g0010	Regular	1297.1390	0.00	76319.7320	111	20	50	30.25	523042	165841.2	65908			Green		0	10	Pass1	PepFrag1	None	1524.7441	DEAFFAANAAALASR	DEAFFAANAAALASR	373	15	4.07	1539	4	4	0	0	880.9301	6.0579		1155	3.0	b2y1y3░y8░y9y11y13*	65.9404	1380	149.857686998284	109.857686998284	0.0116	Green	37919	1524.7483	1524.7476	65.9231	6081
245	MA_10090g0010	Regular	1297.1390	0.00	76319.7320	111	20	50	30.25	523042	165841.2	65908			Green	15644	0	11	Pass1	PepFrag1	Carbamidomethyl+C(16)	2186.1348	MLAVLETNILWVNPDCGLK	MLAVLETNILWVNPDCGLK	643	19	4.07	1542	5	5	1	0	1179.1110	6.1845	Identified	924	2.7	b7b10░b12*y6y7y9y9*y10░y13	96.8205	2028	193.703856804343	153.703856804343	0.0070	Green	59534	2186.1322	2186.1352	94.5003	3639
245	MA_10090g0010	Regular	1297.1390	0.00	76319.7320	111	20	50	30.25	523042	165841.2	65908			Green		0	12	Pass2	PepFrag2	None	1263.6072	GNATLPAMEMTK	GNATLPAMEMTK	99	12	7.00	1551	4	4	0	1	584.7256	5.8799	Identified	1224	3.0	b9y3y7░y9y12	47.7945	1170	134.24049410814	49.4936627387601	0.0148	Yellow	5769	1263.6344	1263.6315	28.5065	7739
245	MA_10090g0010	Regular	1297.1390	0.00	76319.7320	111	20	50	30.25	523042	165841.2	65908			Green		0	13	Pass2	PepFrag2	None	1127.6419	VIQIDEAALR	VIQIDEAALR	545	10	4.07	1552	2	2	0	0	440.9666	5.7574		2303	1.9	b5y7░y8░y9	50.1075	1073	126.714442012085	86.7144420120846	0.0055	Yellow	22268	1127.6702	1127.6684	48.1207	2893
245	MA_10090g0010	Regular	1297.1390	0.00	76319.7320	111	20	50	30.25	523042	165841.2	65908			Green	15644	0	14	Pass2	PepFrag2	None	1021.5465	SWLAFAAQK	SWLAFAAQK	349	9	10.10	1553	3	3	1	0	127.1977	5.2175		389	1.5	b4b5y7	59.1576	945	116.425337760286	76.4253377602863	0.0031	Yellow	33170	1021.5537	1021.5517	60.8104	1634
245	MA_10090g0010	Regular	1297.1390	0.00	76319.7320	111	20	50	30.25	523042	165841.2	65908			Green		0	15	Pass2	MissedCleavage	None	1847.9650	EAGFPADKVLFAGVVDGR	EAGFPADKVLFAGVVDGR	279	18	4.31	1546	10	10	2	1	5234.1910	6.8318	Identified	8034	8.2	b2b2░b3░b4b9b9░b11y3y4y7y8y11y15	70.0511	1718	173.42368383482	75.6157892232132	0.1569	Green	41534	1847.9681	1847.9655	70.0938	82064
245	MA_10090g0010	Regular	1297.1390	0.00	76319.7320	111	20	50	30.25	523042	165841.2	65908			Green		0	16	Pass2	MissedCleavage	None	2242.1026	FALESFWDGKSSAADLEAVAK	FALESFWDGKSSAADLEAVAK	18	21	4.06	1545	7	7	0	0	2476.0530	6.5067		3268	5.8	b9y1y4y6░y8y13y18y19░y21	80.3329	2058	195.609472151767	90.4063147678444	0.0527	Green	49100	2242.1039	2242.1021	79.1856	27568
245	MA_10090g0010	Regular	1297.1390	0.00	76319.7320	111	20	50	30.25	523042	165841.2	65908			Green		0	17	Pass2	MissedCleavage	None	2059.1369	TRKYPEVVPALTNMVAAAK	TRKYPEVVPALTNMVAAAK	662	19	10.18	1549	3	3	1	0	133.7404	5.2392	Identified	385	4.7	b1░b4b5b7	50.9338	1961	189.413689381886	54.7068446909432	0.0335	Yellow	33073	2059.1256	2059.1256	60.7071	17540
245	MA_10090g0010	Regular	1297.1390	0.00	76319.7320	111	20	50	30.25	523042	165841.2	65908			Green		0	18	Pass2	MissedCleavage	None	1801.9881	KYPEVVPALTNMVAAAK	KYPEVVPALTNMVAAAK	664	17	9.63	1548	7	7	2	0	754.4773	5.9906	Identified	1235	3.5	b4░b5b6b11b11*y2y4y5y8y11░	58.8295	1720	173.558251202197	75.7055008014647	0.0168	Green	40243	1801.9847	1801.9821	68.6870	8804
245	MA_10090g0010	Regular	1297.1390	0.00	76319.7320	111	20	50	30.25	523042	165841.2	65908			Green		0	19	Pass2	MissedCleavage	None	940.5687	RVTPVNVR	RVTPVNVR	412	8	12.40	1547	4	4	2	0	619.0514	5.9047	Identified	2018	2.6	b3b6*y6y6░y7y8y8*	16.7868	890	111.862959562797	71.8629595627968	0.0151	Green	3058	940.5704	940.5684	24.7767	7919
245	MA_10090g0010	Regular	1297.1390	0.00	76319.7320	111	20	50	30.25	523042	165841.2	65908			Green		0	20	Pass2	VarMod	Deamidation+Q(14)	1707.8952	LDSEIKSWLAFAAQK	LDSEIKSWLAFAAQK	343	15	7.00	1550	4	4	0	0	605.1024	5.8948		701	5.4	b2b7░b13░b14y6y15	70.8648	1601	165.457778416878	70.3051856112519	0.0617	Yellow	37244	1707.8975	1707.8948	65.1790	32274
245	MA_10090g0010	Regular	1297.1390	0.00	76319.7320	111	20	50	30.25	523042	165841.2	65908			Green		0	21	Pass2	InSource	None	584.3515	PVNVR	VTPVNVR	415	5	11.05	1534	1	1	0	0	16.7142	0.0000	Identified	377	0.0	y2y5*	22.2429	544	80.5673168821943	121.134633764389	0.0668	Green	4724	584.3518	584.3524	27.0948	34929
245	MA_10090g0010	Regular	1297.1390	0.00	76319.7320	111	20	50	30.25	523042	165841.2	65908			Green		0	22	Pass2	InSource	None	487.2987	VNVR	VTPVNVR	416	4	11.05	1534	2	2	0	0	118.3920	0.0000		381	0.0	y1y4	22.2429	454	71.4162216125113	102.832443225023	0.0077	Green	4730	487.2975	487.2978	27.0968	4019
245	MA_10090g0010	Regular	1297.1390	0.00	76319.7320	111	20	50	30.25	523042	165841.2	65908			Green		0	23	Pass2	NeutralLoss_H2O	None	766.4570	VTPVNVR	VTPVNVR	413	7	11.05	1534	0	0	0	0	124.7546	0.0000	Missing	0	0.0		22.2429	742	99.0897891704049	59.0897891704049	0.0029	Green	4719	766.4594	766.4574	27.0924	1530
245	MA_10090g0010	Regular	9987.4360	0.00	76319.7320	322	33	50	53.55	1624822	403467	467344			Green		1	1	Pass1	PepFrag1	None	1839.9222	ISEDEYVSSIKEEIAK	ISEDEYVSSIKEEIAK	458	16	4.00	1925	17	17	14	2	29140.8100	8.4640		39352	9.7	b3░b4b9░b13y2y3y4y4░y5y5░y6y7y8y9y9░y10y11y12y13y14y14░y15y15░y16	54.2020	1701	172.277744245453	74.8518294969685	0.0904	Green	55983	1839.9277	1839.9250	58.6879	146916
245	MA_10090g0010	Regular	9987.4360	0.00	76319.7320	322	33	50	53.55	1624822	403467	467344			Green	34549	0	2	Pass1	PepFrag1	None	2221.0964	WFDTNYHYIVPELGPEIK	WFDTNYHYIVPELGPEIK	111	18	4.42	1932	15	15	10	3	18963.5100	8.2774	Identified	48422	10.1	b3b6*b8b8*b9b9*y4y5y6y8y9y10y11y12y15y16y16░y17y18y18*	86.2505	2036	194.212934323365	89.4752895489103	0.0900	Green	83534	2221.0940	2221.0920	78.8411	146215
245	MA_10090g0010	Regular	9987.4360	0.00	76319.7320	322	33	50	53.55	1624822	403467	467344			Green		0	3	Pass1	PepFrag1	None	2093.0774	ALAGQKDEAFFAANAAALASR	ALAGQKDEAFFAANAAALASR	367	21	7.03	1927	18	18	11	4	6352.8330	7.8024		28247	9.6	b5*b6b9b10b11b12b13*b15y1y2y3y4y6y6░y7y8y9y10y10░y11y11░y19y21	71.9218	1935	187.735734914755	85.1571566098369	0.0679	Green	62314	2093.0825	2093.0803	63.0457	110336
245	MA_10090g0010	Regular	9987.4360	0.00	76319.7320	322	33	50	53.55	1624822	403467	467344			Green	2633 15644 24229	0	4	Pass1	PepFrag1	None	1658.8285	YGAGIGPGVYDIHSPR	YGAGIGPGVYDIHSPR	614	16	7.70	1922	15	15	9	3	39293.8900	8.5938	Identified	30169	8.7	b2b3b4b5b16y2y3y4y4░y5y7y9y10y11y11░y13y13░y14	47.3642	1504	158.705334595509	65.803556397006	0.0670	Green	39034	1658.8302	1658.8273	47.3217	108883
245	MA_10090g0010	Regular	9987.4360	0.00	76319.7320	322	33	50	53.55	1624822	403467	467344			Green	15644	0	5	Pass1	PepFrag1	None	1199.5732	FALESFWDGK	FALESFWDGK	18	10	4.07	1930	10	10	7	2	25039.1600	8.3981		28047	6.9	b2b4y2y3y4y4░y5y6y7y7░y8y8░y9	69.1529	1080	127.264948037977	87.2649480379768	0.0567	Green	80234	1199.5764	1199.5747	76.2149	92191
245	MA_10090g0010	Regular	9987.4360	0.00	76319.7320	322	33	50	53.55	1624822	403467	467344			Green		0	6	Pass1	PepFrag1	None	1195.6470	GISAIGFDFIR	GISAIGFDFIR	259	11	7.00	1933	10	10	6	4	35136.6100	8.5452		33549	6.9	b2b3b3░b4b4░b6b8░y1y5y6y7y8y9	81.4420	1117	130.155267655168	90.1552676551683	0.0525	Green	84221	1195.6507	1195.6490	79.3984	85277
245	MA_10090g0010	Regular	9987.4360	0.00	76319.7320	322	33	50	53.55	1624822	403467	467344			Green		0	7	Pass1	PepFrag1	None	2508.4687	ELGIDTVPVIVGPVSYLLLSKPAK	ELGIDTVPVIVGPVSYLLLSKPAK	145	24	6.95	1937	10	10	3	1	8493.1160	7.9285	Identified	7563	8.2	b2b3░b7b11░y3y4y6y9y11░y12y13y14y17	95.1939	2447	219.540987713106	106.360658475404	0.0382	Green	106583	2508.4645	2508.4635	101.8903	62144
245	MA_10090g0010	Regular	9987.4360	0.00	76319.7320	322	33	50	53.55	1624822	403467	467344			Green		0	8	Pass1	PepFrag1	None	1130.5688	IPSTEEIADR	IPSTEEIADR	630	10	3.83	1919	10	10	5	2	20499.1700	8.3112	Identified	23800	5.5	b2b4b6y3y4y5y7y8y9y10	39.8742	1028	123.146397226733	83.1463972267327	0.0313	Green	20556	1130.5711	1130.5693	34.9713	50862
245	MA_10090g0010	Regular	9987.4360	0.00	76319.7320	322	33	50	53.55	1624822	403467	467344			Green		0	9	Pass1	PepFrag1	None	2743.4149	NIWANDLADSLSVLESLENIVGKDK	NIWANDLADSLSVLESLENIVGKDK	297	25	3.86	1938	8	8	1	1	5525.0290	7.7418		2177	7.5	b2b3b9░y5y8y11y14y17y22	93.3684	2567	226.661041484379	111.107360989586	0.0291	Green	124347	2743.4085	2743.4083	117.7852	47308
245	MA_10090g0010	Regular	9987.4360	0.00	76319.7320	322	33	50	53.55	1624822	403467	467344			Green		0	10	Pass1	PepFrag1	Carbamidomethyl+C(7)	2286.2010	LVVSTSCSLLHTAVDLVNETK	LVVSTSCSLLHTAVDLVNETK	322	21	5.21	1934	11	11	5	2	2151.4520	7.3322		16330	6.7	b2b6b11y6y10y11y16y17y18y19y20	69.0850	2116	199.267624298681	92.8450828657872	0.0254	Green	90166	2286.2035	2286.2017	84.1974	41197
245	MA_10090g0010	Regular	9987.4360	0.00	76319.7320	322	33	50	53.55	1624822	403467	467344			Green		0	11	Pass1	PepFrag1	None	1061.5473	SSAADLEAVAK	SSAADLEAVAK	28	11	4.07	1920	11	11	7	3	21068.1200	8.3231		7813	4.9	b2b2░b3b3░b6y2y3y5y6y7y8y9y10	37.8979	978	119.120233866157	79.1202338661567	0.0207	Green	23618	1061.5508	1061.5489	36.9273	33654
245	MA_10090g0010	Regular	9987.4360	0.00	76319.7320	322	33	50	53.55	1624822	403467	467344			Green		0	12	Pass1	PepFrag1	None	1263.6072	GNATLPAMEMTK	GNATLPAMEMTK	99	12	7.00	1921	6	6	1	1	8945.1680	7.9510	Identified	8747	4.7	b2b2*b4*b4░b5░b8*b10y3y7y7░y8y10	46.0652	1170	134.24049410814	94.2404941081401	0.0164	Green	35928	1263.6099	1263.6084	45.1607	26668
245	MA_10090g0010	Regular	9987.4360	0.00	76319.7320	322	33	50	53.55	1624822	403467	467344			Green		0	13	Pass1	PepFrag1	None	971.5772	LIEVDALAK	LIEVDALAK	358	9	4.07	1923	7	7	3	0	3666.6590	7.5637		4118	4.2	b5b8y2y3y6y7y7░y8	53.8665	946	116.507457558411	76.5074575584113	0.0162	Green	43656	971.5815	971.5795	50.4835	26321
245	MA_10090g0010	Regular	9987.4360	0.00	76319.7320	322	33	50	53.55	1624822	403467	467344			Green	15644	0	14	Pass1	PepFrag1	Carbamidomethyl+C(16)	2186.1348	MLAVLETNILWVNPDCGLK	MLAVLETNILWVNPDCGLK	643	19	4.07	1935	9	9	5	0	5619.0680	7.7491	Identified	2546	5.1	b2b3b9░y6y7y8y9y10y12░y13y15	92.3433	2028	193.703856804343	153.703856804343	0.0131	Green	100294	2186.1352	2186.1384	94.3293	21352
245	MA_10090g0010	Regular	9987.4360	0.00	76319.7320	322	33	50	53.55	1624822	403467	467344			Green		0	15	Pass1	PepFrag1	None	1032.5837	VLFAGVVDGR	VLFAGVVDGR	287	10	7.00	1924	7	7	3	1	12501.7000	8.0964		7111	3.9	b2y2y4y6y7y8y9	56.1617	976	118.957778691304	78.9577786913042	0.0124	Green	50516	1032.5868	1032.5849	55.1520	20073
245	MA_10090g0010	Regular	9987.4360	0.00	76319.7320	322	33	50	53.55	1624822	403467	467344			Green		0	16	Pass1	PepFrag1	None	1524.7441	DEAFFAANAAALASR	DEAFFAANAAALASR	373	15	4.07	1928	10	10	6	3	3513.2380	7.5452		3112	3.9	b3b4b5b7y5y6y8y8░y9y10y11y14*	74.1850	1380	149.857686998284	109.857686998284	0.0079	Green	66254	1524.7474	1524.7467	65.7854	12857
245	MA_10090g0010	Regular	9987.4360	0.00	76319.7320	322	33	50	53.55	1624822	403467	467344			Green		0	17	Pass1	PepFrag1	None	784.4676	VTPVNVR	VTPVNVR	413	7	11.05	1917	5	5	2	0	2451.8000	7.3889	Identified	5571	2.9	b2░y1y3y4y5y5*y7	18.9001	742	99.0897891704049	158.17957834081	0.0079	Green	8759	784.4627	784.4639	27.0791	12799
245	MA_10090g0010	Regular	9987.4360	0.00	76319.7320	322	33	50	53.55	1624822	403467	467344			Green	2633	0	18	Pass1	PepFrag1	None	2310.3068	LNLPILPTTTIGSFPQTVELR	LNLPILPTTTIGSFPQTVELR	427	21	7.00	1936	8	8	3	3	8972.5670	7.9524	Identified	2570	4.3	b3b5b6b7*b12*y12y13y15y16y18y18░	93.4005	2214	205.373645375806	96.915763583871	0.0076	Green	100663	2310.3042	2310.3025	94.6741	12305
245	MA_10090g0010	Regular	9987.4360	0.00	76319.7320	322	33	50	53.55	1624822	403467	467344			Green		0	19	Pass1	PepFrag1	None	2853.4491	LIPSNTFSFYDQVLDTTAMLGAVPPR	LIPSNTFSFYDQVLDTTAMLGAVPPR	55	26	3.88	1939	4	4	0	0	6346.4000	7.8020	Identified	441	4.0	y3y7y10y12	96.8995	2658	231.986627785173	114.657751856782	0.0050	Green	112290	2853.4518	2853.4521	107.2009	8174
245	MA_10090g0010	Regular	9987.4360	0.00	76319.7320	322	33	50	53.55	1624822	403467	467344			Green		0	20	Pass1	PepFrag1	None	1834.8660	AEHAYYLDWAVHGFR	AEHAYYLDWAVHGFR	562	15	6.02	1929	5	5	2	0	597.6788	6.7759		717	3.2	b3b4b6y3y4	64.2879	1642	168.270661771182	72.1804411807879	0.0045	Green	67957	1834.8742	1834.8715	67.0529	7370
245	MA_10090g0010	Regular	9987.4360	0.00	76319.7320	322	33	50	53.55	1624822	403467	467344			Green	2633 15644 24229 46411	0	21	Pass1	PepFrag1	None	812.4989	EGLPLRK	EGLPLRK	555	7	10.12	1918	3	3	1	0	5994.4490	7.7772	Identified	1255	2.1	y3y4y6	22.8847	778	102.269476338066	62.2694763380663	0.0030	Green	9974	812.4995	812.4974	27.9775	4829
245	MA_10090g0010	Regular	9987.4360	0.00	76319.7320	322	33	50	53.55	1624822	403467	467344			Green	2633 15644	0	22	Pass1	PepFrag1	None	1021.5465	SWLAFAAQK	SWLAFAAQK	349	9	10.10	1926	3	3	0	1	2084.4610	7.3184		1478	2.2	b2b8*y2*y3y7	59.4901	945	116.425337760286	76.4253377602863	0.0029	Green	58781	1021.5483	1021.5463	60.6152	4668
245	MA_10090g0010	Regular	9987.4360	0.00	76319.7320	322	33	50	53.55	1624822	403467	467344			Green		0	23	Pass1	PepFrag1	None	1673.8931	YPEVVPALTNMVAAAK	YPEVVPALTNMVAAAK	665	16	6.89	1931	3	3	0	1	1459.2070	7.1636	Identified	697	2.1	b5y8y11	69.8916	1585	164.353571210361	124.353571210361	0.0015	Green	81563	1673.9024	1673.9023	77.2404	2373
245	MA_10090g0010	Regular	9987.4360	0.00	76319.7320	322	33	50	53.55	1624822	403467	467344			Green		0	24	Pass1	PepFrag1	None	1127.6419	VIQIDEAALR	VIQIDEAALR	545	10	4.07	1940	1	1	0	0	86.1476	5.9347		302	1.7	b2b6*b8*b9*	54.1698	1073	126.714442012085	86.7144420120846	0.0013	Yellow	48308	1127.6459	1127.6441	53.6875	2166
245	MA_10090g0010	Regular	9987.4360	0.00	76319.7320	322	33	50	53.55	1624822	403467	467344			Green		0	25	Pass2	MissedCleavage	None	1847.9650	EAGFPADKVLFAGVVDGR	EAGFPADKVLFAGVVDGR	279	18	4.31	1942	15	15	7	3	18193.4000	8.2594	Identified	30483	9.2	b2b2░b3░b4b4░b9b9░b10░b11y3y4y5y6y7y9y10y14y15y17y18	74.9870	1718	173.42368383482	75.6157892232132	0.0711	Green	71953	1847.9694	1847.9667	69.8599	115539
245	MA_10090g0010	Regular	9987.4360	0.00	76319.7320	322	33	50	53.55	1624822	403467	467344			Green		0	26	Pass2	MissedCleavage	None	2195.1442	INKISEDEYVSSIKEEIAK	INKISEDEYVSSIKEEIAK	455	19	4.36	1946	15	15	8	2	11079.7600	8.0440		11258	8.1	b3b3*b4b8b19░y2y5y6y8y9y10y12y15y16y16░y17y18y19	57.1876	2056	195.482720503809	90.3218136692062	0.0465	Green	51301	2195.1442	2195.1422	55.6560	75630
245	MA_10090g0010	Regular	9987.4360	0.00	76319.7320	322	33	50	53.55	1624822	403467	467344			Green		0	27	Pass2	MissedCleavage	None	2242.1026	FALESFWDGKSSAADLEAVAK	FALESFWDGKSSAADLEAVAK	18	21	4.06	1941	11	11	6	1	5193.8650	7.7149		9791	6.1	b3b10░b21y8y12░y13y14y16y17y18y19y19░y20y21	81.2334	2058	195.609472151767	90.4063147678444	0.0193	Green	83699	2242.1051	2242.1032	78.9683	31298
245	MA_10090g0010	Regular	9987.4360	0.00	76319.7320	322	33	50	53.55	1624822	403467	467344			Green		0	28	Pass2	MissedCleavage	None	1458.7798	IPSTEEIADRISK	IPSTEEIADRISK	630	13	4.44	1947	9	9	5	0	8263.6000	7.9166	Identified	6780	4.9	b5░b6░b7░b10y2y5y6y7y8y9y11░y12y12░y13	45.8703	1360	148.406266577473	58.9375110516484	0.0174	Green	37869	1458.7816	1458.7786	46.5102	28240
245	MA_10090g0010	Regular	9987.4360	0.00	76319.7320	322	33	50	53.55	1624822	403467	467344			Green	2633	0	29	Pass2	MissedCleavage	None	2438.4017	KLNLPILPTTTIGSFPQTVELR	KLNLPILPTTTIGSFPQTVELR	426	22	10.12	1945	7	7	1	1	2857.1600	7.4554	Identified	4534	5.0	b7b10b10*b11░b12y5y7y8y10y10*	89.8222	2349	213.639545502825	102.42636366855	0.0108	Green	92126	2438.4041	2438.4028	86.0366	17545
245	MA_10090g0010	Regular	9987.4360	0.00	76319.7320	322	33	50	53.55	1624822	403467	467344			Green		0	30	Pass2	MissedCleavage	None	940.5687	RVTPVNVR	RVTPVNVR	412	8	12.40	1944	4	4	1	1	1574.3600	7.1966	Identified	2966	3.1	b3y5y7y8y8*	17.0915	890	111.862959562797	71.8629595627968	0.0077	Green	5539	940.5721	940.5700	24.7226	12511
245	MA_10090g0010	Regular	9987.4360	0.00	76319.7320	322	33	50	53.55	1624822	403467	467344			Green		0	31	Pass2	MissedCleavage	Carbamidomethyl+C(9)	2529.3229	DKLVVSTSCSLLHTAVDLVNETK	DKLVVSTSCSLLHTAVDLVNETK	320	23	5.28	1943	8	8	1	1	1026.2310	7.0107		5282	4.2	b3░b5b8b23y4y6*y11y14░y18y19y23	73.9668	2342	213.214905072761	102.143270048508	0.0064	Green	91944	2529.3195	2529.3185	85.8791	10344
245	MA_10090g0010	Regular	9987.4360	0.00	76319.7320	322	33	50	53.55	1624822	403467	467344			Green	15644	0	32	Pass2	VarMod	Acetyl+N-TERM(1)	1027.5320	ASHVVGYPR	ASHVVGYPR	1	9	9.84	1949	11	11	7	3	5803.9510	7.7632	Identified	68491	7.3	b2░b3b3░b4b4░b5b7b9y4y5y6y7y8y9	16.3392	895	112.281530647571	72.2815306475709	0.0754	Green	21232	1027.5362	1027.5343	35.4189	122452
245	MA_10090g0010	Regular	9987.4360	0.00	76319.7320	322	33	50	53.55	1624822	403467	467344			Green		0	33	Pass2	VarMod	Deamidation+N(8)	1681.8292	DEAFFAANAAALASRR	DEAFFAANAAALASRR	373	16	7.11	1948	0	0	0	0	133.0717	6.1235		409	3.0	b6░b10░b14*y15*	68.7021	1528	160.389230466827	120.389230466827	0.0035	Green	50455	1681.8362	1681.8361	55.1092	5760
245	MA_10090g0010	Regular	9987.4360	0.00	76319.7320	322	33	50	53.55	1624822	403467	467344			Green		0	34	Pass2	InSource	None	584.3515	PVNVR	VTPVNVR	415	5	11.05	1917	9	9	7	3	4041.2260	0.0000	Identified	14766	0.0	b2b3b4b5b5*y1y2y3y4y4*y5y5*	18.9001	544	80.5673168821943	121.134633764389	0.0357	Green	8741	584.3523	584.3529	27.0690	58050
245	MA_10090g0010	Regular	9987.4360	0.00	76319.7320	322	33	50	53.55	1624822	403467	467344			Green		0	35	Pass2	InSource	None	745.4090	EVDALAK	LIEVDALAK	360	7	4.07	1923	5	5	1	1	1805.2060	0.0000		923	0.0	b3b3░b4░y2y4y5y7	53.8665	698	95.1327204007175	150.265440801435	0.0071	Green	43637	745.4083	745.4094	50.4725	11527
245	MA_10090g0010	Regular	9987.4360	0.00	76319.7320	322	33	50	53.55	1624822	403467	467344			Green	15644	0	36	Pass2	InSource	None	690.3933	VVGYPR	ASHVVGYPR	4	6	9.84	1949	4	4	1	0	128.5735	0.0000	Identified	2485	0.0	b2b3y2y6	16.3392	637	89.5060906881961	139.012181376392	0.0069	Green	21258	690.3919	690.3929	35.4297	11229
245	MA_10090g0010	Regular	9987.4360	0.00	76319.7320	322	33	50	53.55	1624822	403467	467344			Green		0	37	Pass2	InSource	None	487.2987	VNVR	VTPVNVR	416	4	11.05	1917	4	4	1	1	398.5367	0.0000		1328	0.0	b2y1y2y4	18.9001	454	71.4162216125113	102.832443225023	0.0052	Green	8742	487.2972	487.2976	27.0692	8495
245	MA_10090g0010	Regular	9987.4360	0.00	76319.7320	322	33	50	53.55	1624822	403467	467344			Green	15644	0	38	Pass2	InSource	None	591.3249	VGYPR	ASHVVGYPR	5	5	9.84	1949	1	1	0	0	94.7464	0.0000	Missing	715	0.0	y5	16.3392	532	79.3781042037651	118.75620840753	0.0040	Green	21234	591.3252	591.3258	35.4197	6466
245	MA_10090g0010	Regular	9987.4360	0.00	76319.7320	322	33	50	53.55	1624822	403467	467344			Green		0	39	Pass2	InSource	None	754.3883	GFDFIR	GISAIGFDFIR	264	6	7.00	1933	4	4	0	1	1374.0530	0.0000		1313	0.0	b3y1y3y6	81.4420	681	93.5817240989522	147.163448197904	0.0032	Green	84222	754.3900	754.3912	79.4000	5177
245	MA_10090g0010	Regular	9987.4360	0.00	76319.7320	322	33	50	53.55	1624822	403467	467344			Green		0	40	Pass2	InSource	None	820.4312	FAGVVDGR	VLFAGVVDGR	289	8	7.00	1924	2	2	0	0	328.6968	0.0000		1002	0.0	y2y8	56.1617	747	99.534438021864	159.068876043728	0.0019	Green	50548	820.4296	820.4310	55.1680	3052
245	MA_10090g0010	Regular	9987.4360	0.00	76319.7320	322	33	50	53.55	1624822	403467	467344			Green		0	41	Pass2	InSource	None	816.4462	ADLEAVAK	SSAADLEAVAK	31	8	4.07	1920	2	2	0	0	207.8400	0.0000		176	0.0	b4y8	37.8979	765	101.127031163723	162.254062327446	0.0014	Green	23625	816.4440	816.4453	36.9330	2307
245	MA_10090g0010	Regular	9987.4360	0.00	76319.7320	322	33	50	53.55	1624822	403467	467344			Green		0	42	Pass2	InSource	None	807.3739	PAMEMTK	GNATLPAMEMTK	104	7	7.00	1921	1	1	0	0	141.4431	0.0000	Missing	72	0.0	b4	46.0652	742	99.0897891704049	158.17957834081	0.0012	Green	35903	807.3739	807.3753	45.1446	1949
245	MA_10090g0010	Regular	9987.4360	0.00	76319.7320	322	33	50	53.55	1624822	403467	467344			Green		0	43	Pass2	InSource	None	920.4320	STEEIADR	IPSTEEIADR	632	8	3.83	1919	0	0	0	0	164.1803	0.0000		0	0.0		39.8742	814	105.400475656562	170.800951313123	0.0011	Green	20550	920.4295	920.4313	34.9694	1708
245	MA_10090g0010	Regular	9987.4360	0.00	76319.7320	322	33	50	53.55	1624822	403467	467344			Green		0	44	Pass2	InSource	None	858.4931	IEVDALAK	LIEVDALAK	359	8	4.07	1923	2	2	0	0	253.4842	0.0000		144	0.0	b5y8	53.8665	822	106.089933997782	172.179867995563	0.0010	Green	43647	858.4912	858.4927	50.4809	1634
245	MA_10090g0010	Regular	9987.4360	0.00	76319.7320	322	33	50	53.55	1624822	403467	467344			Green		0	45	Pass2	InSource	None	602.3257	GVVDGR	EAGFPADKVLFAGVVDGR	291	6	7.00	1942	1	1	0	0	17.1246	0.0000		192	0.0	y2	74.9870	545	80.6660211143177	121.332042228635	0.0010	Green	71979	602.3281	602.3288	69.8753	1609
245	MA_10090g0010	Regular	9987.4360	0.00	76319.7320	322	33	50	53.55	1624822	403467	467344			Green	2633 15644 24229	0	46	Pass2	InSource	None	887.4370	YDIHSPR	YGAGIGPGVYDIHSPR	623	7	7.77	1922	0	0	0	0	175.9096	0.0000	Missing	0	0.0		47.3642	785	102.88200168687	165.764003373739	0.0009	Green	39037	887.4338	887.4355	47.3239	1521
245	MA_10090g0010	Regular	9987.4360	0.00	76319.7320	322	33	50	53.55	1624822	403467	467344			Green		0	47	Pass2	NeutralLoss_H2O	None	1829.9545	EAGFPADKVLFAGVVDGR	EAGFPADKVLFAGVVDGR	279	18	4.31	1942	1	1	0	0	204.3876	0.0000	Missing	100	0.0	y12	74.9870	1718	173.42368383482	75.6157892232132	0.0024	Green	71943	1829.9602	1829.9575	69.8517	3841
245	MA_10090g0010	Regular	3935.7480	0.00	76319.7320	149	25	50	46.16	580729	183101	103364			Green		1	1	Pass1	PepFrag1	None	1839.9222	ISEDEYVSSIKEEIAK	ISEDEYVSSIKEEIAK	458	16	4.00	766	8	8	3	0	2917.5260	7.0600		3935	7.2	b2░y2y4y6y7y8y10y12y13y14░	54.9802	1701	172.277744245453	74.8518294969685	0.1148	Green	28307	1839.9299	1839.9276	58.9545	66687
245	MA_10090g0010	Regular	3935.7480	0.00	76319.7320	149	25	50	46.16	580729	183101	103364			Green	34549	0	2	Pass1	PepFrag1	None	2221.0964	WFDTNYHYIVPELGPEIK	WFDTNYHYIVPELGPEIK	111	18	4.42	770	8	8	3	1	12074.2200	7.6769	Identified	9613	7.4	b7*b8y8y9y10y12y15y17y18	79.1996	2036	194.212934323365	89.4752895489103	0.1086	Green	44492	2221.0997	2221.0977	79.0490	63069
245	MA_10090g0010	Regular	3935.7480	0.00	76319.7320	149	25	50	46.16	580729	183101	103364			Green		0	3	Pass1	PepFrag1	None	2093.0774	ALAGQKDEAFFAANAAALASR	ALAGQKDEAFFAANAAALASR	367	21	7.03	767	9	9	3	1	5607.7570	7.3438		6144	7.4	b2b5b10b11b12y5y6y10y11*y12y12*	65.8090	1935	187.735734914755	85.1571566098369	0.0919	Green	31724	2093.0848	2093.0827	63.3502	53345
245	MA_10090g0010	Regular	3935.7480	0.00	76319.7320	149	25	50	46.16	580729	183101	103364			Green	2633 15644 24229	0	4	Pass1	PepFrag1	None	1658.8285	YGAGIGPGVYDIHSPR	YGAGIGPGVYDIHSPR	614	16	7.70	763	10	10	4	1	11772.4000	7.6659	Identified	5518	6.5	b2b3b4b6b16y2y5y6y7y11░y14	45.1113	1504	158.705334595509	65.803556397006	0.0846	Green	19446	1658.8287	1658.8263	47.6737	49136
245	MA_10090g0010	Regular	3935.7480	0.00	76319.7320	149	25	50	46.16	580729	183101	103364			Green	15644	0	5	Pass1	PepFrag1	None	1199.5732	FALESFWDGK	FALESFWDGK	18	10	4.07	769	11	11	8	3	36258.4100	8.1544		10210	5.0	b2b3b7y2y3y4y5y6y7y8y9	70.5815	1080	127.264948037977	87.2649480379768	0.0662	Green	42124	1199.5764	1199.5745	76.3996	38446
245	MA_10090g0010	Regular	3935.7480	0.00	76319.7320	149	25	50	46.16	580729	183101	103364			Green		0	6	Pass1	PepFrag1	None	1195.6470	GISAIGFDFIR	GISAIGFDFIR	259	11	7.00	771	9	9	5	3	18775.0700	7.8686		11221	5.1	b2b3b3░b4b4░y1y3y6y7y8y9	78.0912	1117	130.155267655168	90.1552676551683	0.0654	Green	45015	1195.6521	1195.6502	79.6067	37976
245	MA_10090g0010	Regular	3935.7480	0.00	76319.7320	149	25	50	46.16	580729	183101	103364			Green		0	7	Pass1	PepFrag1	None	1130.5688	IPSTEEIADR	IPSTEEIADR	630	10	3.83	761	9	9	4	1	13308.5900	7.7192	Identified	9180	4.3	b2b6b10y1y6y7y8y9y10	39.4772	1028	123.146397226733	83.1463972267327	0.0450	Green	9668	1130.5703	1130.5682	35.2320	26129
245	MA_10090g0010	Regular	3935.7480	0.00	76319.7320	149	25	50	46.16	580729	183101	103364			Green		0	8	Pass1	PepFrag1	Carbamidomethyl+C(7)	2286.2010	LVVSTSCSLLHTAVDLVNETK	LVVSTSCSLLHTAVDLVNETK	322	21	5.21	772	4	4	2	1	2178.2750	6.9331		2473	4.6	b2b3y17y18	69.6499	2116	199.267624298681	92.8450828657872	0.0247	Green	49723	2286.2012	2286.1993	84.4106	14340
245	MA_10090g0010	Regular	3935.7480	0.00	76319.7320	149	25	50	46.16	580729	183101	103364			Green		0	9	Pass1	PepFrag1	None	971.5772	LIEVDALAK	LIEVDALAK	358	9	4.07	764	6	6	4	1	3238.8540	7.1054		1564	3.3	b2y4y5y6y7y8	54.7939	946	116.507457558411	76.5074575584113	0.0237	Green	21900	971.5806	971.5784	50.7569	13780
245	MA_10090g0010	Regular	3935.7480	0.00	76319.7320	149	25	50	46.16	580729	183101	103364			Green		0	10	Pass1	PepFrag1	None	1061.5473	SSAADLEAVAK	SSAADLEAVAK	28	11	4.07	762	8	8	5	2	8352.2680	7.5168		2752	3.5	b2b2░b3b3░y3y5y6y7y8y9	43.0878	978	119.120233866157	79.1202338661567	0.0232	Green	11154	1061.5509	1061.5488	37.2089	13455
245	MA_10090g0010	Regular	3935.7480	0.00	76319.7320	149	25	50	46.16	580729	183101	103364			Green		0	11	Pass1	PepFrag1	None	1032.5837	VLFAGVVDGR	VLFAGVVDGR	287	10	7.00	765	3	3	0	0	3039.8720	7.0779		1751	2.9	y1y6y7░y8	55.4659	976	118.957778691304	78.9577786913042	0.0153	Green	25467	1032.5872	1032.5850	55.4140	8870
245	MA_10090g0010	Regular	3935.7480	0.00	76319.7320	149	25	50	46.16	580729	183101	103364			Green	15644	0	12	Pass1	PepFrag1	Carbamidomethyl+C(16)	2186.1348	MLAVLETNILWVNPDCGLK	MLAVLETNILWVNPDCGLK	643	19	4.07	773	3	3	1	0	735.1893	6.4614	Identified	428	3.3	b6░y6y12y13y17░	89.2734	2028	193.703856804343	89.1359045362288	0.0113	Green	59367	2186.1266	2186.1246	94.4412	6544
245	MA_10090g0010	Regular	3935.7480	0.00	76319.7320	149	25	50	46.16	580729	183101	103364			Green	2633	0	13	Pass1	PepFrag1	None	2310.3068	LNLPILPTTTIGSFPQTVELR	LNLPILPTTTIGSFPQTVELR	427	21	7.00	774	6	6	0	1	1230.5840	6.6851	Identified	1048	3.3	b6b12░b13*y7y8░y9y11y15y18	92.1354	2214	205.373645375806	96.915763583871	0.0099	Green	59703	2310.3126	2310.3107	94.8381	5721
245	MA_10090g0010	Regular	3935.7480	0.00	76319.7320	149	25	50	46.16	580729	183101	103364			Green		0	14	Pass1	PepFrag1	None	1976.9924	LQEDLDIDVLVHGEPER	LQEDLDIDVLVHGEPER	477	17	3.75	777	2	2	0	0	415.5619	6.2137	Missing	461	2.3	b7*b8b10*y7y8░	66.0847	1824	180.485724389224	80.3238162594828	0.0048	Green	35246	1976.9902	1976.9879	67.8936	2815
245	MA_10090g0010	Regular	3935.7480	0.00	76319.7320	149	25	50	46.16	580729	183101	103364			Green		0	15	Pass1	PepFrag1	None	1680.8452	DEAFFAANAAALASRR	DEAFFAANAAALASRR	373	16	7.11	768	1	1	0	0	191.1357	5.8764		355	2.0	y8y10*y13░y14░	64.3247	1528	160.389230466827	120.389230466827	0.0032	Yellow	35675	1680.8518	1680.8512	68.4332	1852
245	MA_10090g0010	Regular	3935.7480	0.00	76319.7320	149	25	50	46.16	580729	183101	103364			Green		0	16	Pass2	PepFrag2	None	784.4676	VTPVNVR	VTPVNVR	413	7	11.05	776	4	4	2	0	1398.4100	6.7407	Identified	1286	1.8	y3y4y5y7	21.3520	742	99.0897891704049	158.17957834081	0.0058	Green	4023	784.4617	784.4628	27.2810	3378
245	MA_10090g0010	Regular	3935.7480	0.00	76319.7320	149	25	50	46.16	580729	183101	103364			Green		0	17	Pass2	PepFrag2	None	2853.4491	LIPSNTFSFYDQVLDTTAMLGAVPPR	LIPSNTFSFYDQVLDTTAMLGAVPPR	55	26	3.88	775	2	2	0	0	78.1004	5.4877	Missing	779	2.3	b9*b9░b22*y1y7y12░	93.2808	2658	231.986627785173	114.657751856782	0.0030	Yellow	46372	2853.4286	2853.4278	80.9493	1770
245	MA_10090g0010	Regular	3935.7480	0.00	76319.7320	149	25	50	46.16	580729	183101	103364			Green		0	18	Pass2	MissedCleavage	None	1847.9650	EAGFPADKVLFAGVVDGR	EAGFPADKVLFAGVVDGR	279	18	4.31	779	13	13	8	2	9265.4790	7.5619	Identified	7684	6.6	b2b2░b3b4b4░b9b9░b10░y4y5y6y8y9y10y11y12y16	69.9885	1718	173.42368383482	75.6157892232132	0.0782	Green	37018	1847.9721	1847.9698	70.1223	45437
245	MA_10090g0010	Regular	3935.7480	0.00	76319.7320	149	25	50	46.16	580729	183101	103364			Green	2633	0	19	Pass2	MissedCleavage	None	2438.4017	KLNLPILPTTTIGSFPQTVELR	KLNLPILPTTTIGSFPQTVELR	426	22	10.12	781	5	5	0	0	2290.4030	6.9549	Identified	2632	5.3	b1b4b11b12░y7y10*y15	87.4416	2349	213.639545502825	102.42636366855	0.0348	Green	51514	2438.3997	2438.3980	86.2556	20185
[truncated: 79,661 more rows]
[truncated: 30 more columns]
