# Supplementary material for: Hunting monolignol transporters: membrane proteomics and biochemical transport assays with membrane vesicles of Norway spruce
Source: J Exp Bot. 2020 Aug 10;71(20):6379–95. doi: 10.1093/jxb/eraa368 (PMC7586744; doi:10.1093/jxb/eraa368)
Supplement: eraa368_suppl_Supplementary_Table_3 [file eraa368_suppl_supplementary_table_3.xlsx]

## Sheet: proteins in MF
Supplementary Table S3. Proteins detected in the SDC-solubilized microsomal fraction (MF) samples of Norway spruce. Protein was marked as present when it was detected with at least one good quality unique peptide in at least two biological replicates.
Developing xylem	Developing phloem	Lignin-forming tissue-cultured cells
MA_100296g0010	MA_10007370g0010	MA_10363858g0010
MA_100379g0010	MA_100402g0010	MA_10427147g0010
MA_100402g0010	MA_10090g0010	MA_10427919g0010
MA_10043564g0010	MA_101067g0010	MA_10427947g0020
MA_10090g0010	MA_10155182g0010	MA_10427968g0010
MA_10103335g0010	MA_10168585g0010	MA_10428984g0010
MA_101067g0010	MA_10332403g0010	MA_10429683g0010
MA_10131595g0010	MA_10347733g0010	MA_10431009g0010
MA_10156g0010	MA_10425967g0010	MA_10431031g0010
MA_101812g0010	MA_10426544g0020	MA_10436324g0010
MA_101924g0020	MA_10426758g0020	MA_10437148g0010
MA_10206328g0010	MA_10427016g0010	MA_11179g0010
MA_10208914g0010	MA_10427661g0030	MA_116011g0010
MA_102312g0010	MA_10427891g0010	MA_12242g0010
MA_10241825g0010	MA_10427919g0010	MA_131587g0010
MA_10268127g0010	MA_10427947g0020	MA_1489g0010
MA_103022g0010	MA_10427968g0010	MA_19827g0010
MA_10330942g0010	MA_10428568g0010	MA_19860g0010
MA_10332403g0010	MA_10428777g0010	MA_21175g0010
MA_10341095g0020	MA_10429185g0010	MA_24468g0010
MA_10347733g0010	MA_10429544g0030	MA_25845g0010
MA_103500g0020	MA_10429683g0010	MA_434977g0010
MA_10351g0010	MA_10430339g0010	MA_461651g0010
MA_10363858g0010	MA_10430469g0010	MA_53043g0010
MA_10368868g0010	MA_10430956g0010	MA_5339g0010
MA_10373780g0020	MA_10431009g0010	MA_5353g0010
MA_10382255g0010	MA_10431596g0010	MA_635089g0010
MA_103867g0010	MA_10432549g0010	MA_666378g0010
MA_10393847g0010	MA_10433058g0020	MA_6890550g0010
MA_10394417g0010	MA_10433227g0010	MA_80564g0010
MA_10425916g0010	MA_10434136g0010	MA_81991g0010
MA_10426143g0010	MA_10435501g0010	MA_82655g0010
MA_10426449g0010	MA_10435501g0030	MA_8687g0010
MA_10426681g0010	MA_10435782g0010	MA_905169g0010
MA_10426758g0020	MA_10436218g0010	MA_91617g0010
MA_10426786g0010	MA_10436250g0010	MA_9438062g0010
MA_10426804g0010	MA_10436287g0020	MA_96038g0010
MA_10427013g0010	MA_10436982g0010	MA_9608290g0010
MA_10427069g0010	MA_110270g0010	MA_99511g0010
MA_10427147g0010	MA_11179g0010
MA_10427170g0010	MA_121856g0010
MA_10427170g0020	MA_12191g0010
MA_10427501g0010	MA_126500g0010
MA_10427517g0010	MA_130835g0010
MA_10427606g0010	MA_135063g0010
MA_10427661g0030	MA_1489g0010
MA_10427851g0010	MA_15508g0010
MA_10427919g0010	MA_15606g0010
MA_10427943g0010	MA_161458g0010
MA_10427946g0010	MA_16160g0010
MA_10427947g0020	MA_177059g0010
MA_10427963g0010	MA_184192g0010
MA_10427968g0010	MA_19370g0010
MA_10428137g0010	MA_19827g0010
MA_10428281g0010	MA_19860g0010
MA_10428416g0010	MA_201611g0010
MA_10428425g0010	MA_20589g0010
MA_10428452g0010	MA_230579g0020
MA_10428487g0010	MA_239561g0010
MA_10428490g0010	MA_2539526g0010
MA_10428554g0010	MA_25845g0010
MA_10428615g0010	MA_2656490g0010
MA_10428887g0010	MA_26900g0010
MA_10428941g0010	MA_28816g0010
MA_10428948g0010	MA_311211g0010
MA_10428984g0010	MA_34171g0010
MA_10428984g0020	MA_377460g0010
MA_10428993g0010	MA_434977g0010
MA_10429123g0020	MA_516147g0010
MA_10429137g0010	MA_52700g0010
MA_10429177g0010	MA_53043g0010
MA_10429284g0010	MA_5320g0010
MA_10429293g0010	MA_5339g0010
MA_10429397g0010	MA_5353g0010
MA_10429422g0010	MA_58518g0010
MA_10429541g0010	MA_635089g0010
MA_10429543g0010	MA_654072g0010
MA_10429544g0010	MA_66093g0010
MA_10429544g0030	MA_666378g0010
MA_10429560g0010	MA_69667g0010
MA_10429683g0010	MA_7597689g0010
MA_10429869g0010	MA_764324g0010
MA_10429885g0010	MA_7745673g0010
MA_10429995g0010	MA_79741g0010
MA_10430056g0020	MA_80564g0010
MA_10430182g0010	MA_82655g0010
MA_10430197g0010	MA_84366g0010
MA_10430228g0010	MA_8742883g0010
MA_10430239g0010	MA_87456g0010
MA_10430291g0010	MA_8835337g0020
MA_10430339g0010	MA_89717g0010
MA_10430469g0010	MA_9152660g0010
MA_10430522g0010	MA_91617g0010
MA_10430543g0010	MA_92733g0010
MA_10430549g0010	MA_9282769g0010
MA_10430553g0010	MA_93674g0010
MA_10430708g0010	MA_9608290g0010
MA_10430790g0030	MA_98979g0010
MA_10430815g0010	MA_99511g0010
MA_10430933g0010	MA_9996g0010
MA_10430956g0010
MA_10431009g0010
MA_10431031g0010
MA_10431049g0010
MA_10431092g0010
MA_10431251g0010
MA_10431279g0010
MA_10431342g0010
MA_10431596g0010
MA_10431681g0010
MA_10431833g0010
MA_10432016g0010
MA_10432052g0010
MA_10432054g0010
MA_10432094g0010
MA_10432099g0010
MA_10432244g0010
MA_10432442g0010
MA_10432470g0010
MA_10432549g0010
MA_10432674g0020
MA_10433133g0010
MA_10433352g0010
MA_10433420g0010
MA_10433454g0020
MA_10433644g0010
MA_10434136g0010
MA_10434486g0010
MA_10434491g0010
MA_10434601g0010
MA_10434693g0010
MA_10434855g0010
MA_10434893g0010
MA_10434929g0010
MA_10434957g0010
MA_10434967g0010
MA_10434974g0010
MA_10435137g0010
MA_10435202g0010
MA_10435285g0010
MA_10435501g0030
MA_10435572g0010
MA_10435782g0010
MA_10435875g0010
MA_10435875g0020
MA_10435930g0010
MA_10435930g0050
MA_10436001g0010
MA_10436001g0020
MA_10436001g0030
MA_10436101g0010
MA_10436101g0020
MA_10436112g0020
MA_10436117g0020
MA_10436218g0010
MA_10436250g0010
MA_10436250g0020
MA_10436324g0010
MA_10436390g0010
MA_10436809g0010
MA_104604g0010
MA_106832g0010
MA_107182g0010
MA_109211g0010
MA_109548g0010
MA_109703g0010
MA_11179g0010
MA_112061g0010
MA_112923g0010
MA_113056g0010
MA_113075g0010
MA_11327g0010
MA_11357g0010
MA_114136g0010
MA_115324g0010
MA_116011g0010
MA_117961g0010
MA_11864g0020
MA_118702g0010
MA_119336g0010
MA_11992g0010
MA_120826g0010
MA_121856g0010
MA_12190g0010
MA_12191g0010
MA_123269g0010
MA_124056g0010
MA_124501g0010
MA_12466g0020
MA_124901g0010
MA_126500g0010
MA_126556g0010
MA_12714g0010
MA_127575g0010
MA_129080g0010
MA_129755g0010
MA_130453g0010
MA_130482g0010
MA_130835g0010
MA_131015g0010
MA_13141g0010
MA_134470g0010
MA_134489g0020
MA_135063g0010
MA_13536g0010
MA_137857g0010
MA_138136g0010
MA_138360g0010
MA_139378g0010
MA_139433g0010
MA_139640g0010
MA_140235g0010
MA_140410g0010
MA_141232g0010
MA_14148g0010
MA_14317g0010
MA_14388g0010
MA_14786g0010
MA_1489g0010
MA_14901g0010
MA_15386g0010
MA_1548g0010
MA_15586g0010
MA_15972g0010
MA_16160g0010
MA_16445g0010
MA_167502g0010
MA_169256g0010
MA_17138g0010
MA_171542g0010
MA_17319g0010
MA_17319g0020
MA_17326g0010
MA_174748g0020
MA_17500g0010
MA_17567g0010
MA_175978g0010
MA_177756g0010
MA_18050g0020
MA_18058g0010
MA_180954g0010
MA_182501g0010
MA_183104g0010
MA_183130g0010
MA_1836g0010
MA_184192g0010
MA_18584g0010
MA_18599g0010
MA_186340g0010
MA_186351g0010
MA_18665g0010
MA_18685g0010
MA_18715g0010
MA_19075g0010
MA_1914g0010
MA_19370g0010
MA_195978g0010
MA_1964g0010
MA_197296g0010
MA_197340g0010
MA_19741g0010
MA_19827g0010
MA_19860g0010
MA_19916g0010
MA_19967g0010
MA_201611g0010
MA_20195g0010
MA_20247g0020
MA_20251g0010
MA_202753g0010
MA_20409g0010
MA_20409g0030
MA_204401g0010
MA_20550g0010
MA_20588g0010
MA_206106g0010
MA_206492g0010
MA_208242g0010
MA_21175g0010
MA_217472g0010
MA_218507g0010
MA_219029g0010
MA_22562g0010
MA_228579g0010
MA_22977g0010
MA_230579g0020
MA_236980g0010
MA_239309g0010
MA_240476g0010
MA_24218g0010
MA_24468g0010
MA_24566g0010
MA_251404g0010
MA_25663g0010
MA_25845g0010
MA_258707g0010
MA_25920g0010
MA_265018g0010
MA_26805g0010
MA_26900g0010
MA_273360g0010
MA_27351g0010
MA_27666g0010
MA_27820g0010
MA_287260g0010
MA_28816g0010
MA_28841g0010
MA_29400g0010
MA_296126g0010
MA_299113g0010
MA_303987g0010
MA_307089g0010
MA_31004g0010
MA_311211g0010
MA_31261g0010
MA_313447g0010
MA_319g0020
MA_320498g0010
MA_323775g0010
MA_334563g0010
MA_34171g0010
MA_34351g0010
MA_34399g0010
MA_348027g0010
MA_35043g0010
MA_35200g0010
MA_36178g0010
MA_36432g0010
MA_3650g0010
MA_369963g0010
MA_371g0020
MA_3787g0010
MA_38141g0010
MA_38514g0010
MA_38665g0010
MA_3880g0010
MA_39312g0010
MA_39698g0010
MA_39755g0010
MA_40499g0010
MA_412882g0010
MA_41569g0010
MA_41769g0010
MA_422175g0010
MA_425143g0010
MA_426565g0010
MA_4305g0010
MA_4333439g0010
MA_434977g0010
MA_44157g0010
MA_442130g0010
MA_44271g0010
MA_443729g0010
MA_445567g0010
MA_450599g0010
MA_456304g0010
MA_461651g0010
MA_475289g0010
MA_48007g0010
MA_48238g0010
MA_4852g0010
MA_487257g0010
MA_49086g0010
MA_50461g0010
MA_5097395g0010
MA_5114g0010
MA_516147g0010
MA_52206g0010
MA_52277g0010
MA_52574g0010
MA_53043g0010
MA_5320g0010
MA_5339g0010
MA_5353g0010
MA_53567g0010
MA_54625g0010
MA_547264g0010
MA_54864g0010
MA_55439g0010
MA_5571g0010
MA_55902g0010
MA_5611g0010
MA_56129g0010
MA_5630845g0010
MA_56506g0010
MA_57006g0010
MA_5715g0010
MA_585937g0010
MA_589691g0010
MA_59492g0010
MA_597173g0010
MA_60513g0010
MA_61879g0010
MA_6199g0020
MA_6277g0010
MA_631234g0010
MA_635089g0010
MA_641648g0010
MA_64923g0010
MA_651220g0010
MA_65436g0010
MA_666378g0010
MA_667274g0010
MA_671655g0010
MA_679956g0010
MA_68401g0010
MA_68464g0010
MA_6856247g0010
MA_68712g0010
MA_69439g0010
MA_69667g0010
MA_698119g0010
MA_7021431g0010
MA_7027365g0010
MA_70965g0010
MA_71275g0010
MA_71602g0010
MA_71739g0010
MA_72126g0010
MA_722766g0010
MA_7238328g0010
MA_72744g0010
MA_72828g0010
MA_74060g0010
MA_74264g0020
MA_7436374g0010
MA_74546g0010
MA_74683g0010
MA_76209g0010
MA_76825g0010
MA_7739875g0010
MA_7742378g0010
MA_7821g0010
MA_788228g0010
MA_7927824g0010
MA_79708g0010
MA_79802g0010
MA_80564g0010
MA_81306g0020
MA_817408g0010
MA_81991g0010
MA_82655g0010
MA_83018g0010
MA_8407941g0010
MA_8436115g0010
MA_84581g0010
MA_8511g0020
MA_8588927g0010
MA_8687g0010
MA_87491g0010
MA_875075g0010
MA_87523g0010
MA_87590g0010
MA_87653g0010
MA_89226g0010
MA_89348g0010
MA_8961g0010
MA_89717g0010
MA_89828g0010
MA_8987660g0010
MA_9015061g0010
MA_901813g0010
MA_905169g0010
MA_9085556g0010
MA_9138363g0010
MA_91617g0010
MA_9168g0010
MA_91881g0010
MA_9208435g0010
MA_923946g0010
MA_9244g0010
MA_9244g0020
MA_925263g0010
MA_9290429g0010
MA_93486g0010
MA_934g0010
MA_934g0020
MA_93674g0010
MA_9438062g0010
MA_9448149g0010
MA_94963g0010
MA_9512579g0010
MA_9542143g0010
MA_9578301g0010
MA_958153g0010
MA_95955g0010
MA_96038g0010
MA_9608290g0010
MA_96110g0010
MA_96369g0010
MA_96468g0010
MA_97067g0010
MA_9851g0010
MA_99511g0010
MA_9991417g0010
MA_9996g0010

## Sheet: all peptides in MF
Supplementary Table S3. All peptides detected in the microsomal fraction (MF) samples of Norway spruce. Unique peptides are marked in green, and poor quality peptides with a gray background.
protein.key	protein.Accession	protein.dataBaseType	protein.score	protein.falsePositiveRate	protein.avgMass	protein.MatchedProducts	protein.matchedPeptides	protein.digestPeps	protein.seqCover(%)	protein.MatchedPeptideIntenSum	protein.top3MatchedPeptideIntenSum	protein.MatchedProductIntenSum	protein.fmolOnColumn	protein.ngramOnColumn	protein.AutoCurate	protein.Key_ForHomologs	protein.SumForTotalProteins	peptide.Rank	peptide.Pass	peptide.matchType	peptide.modification	peptide.mhp	peptide.seq	peptide.OriginatingSeq	peptide.seqStart	peptide.seqLength	peptide.pI	peptide.componentID	peptide.MatchedProducts	peptide.UniqueProducts	peptide.ConsectiveMatchedProducts	peptide.ComplementaryMatchedProducts	peptide.rawScore	peptide.score	peptide.(X)-P Bond	peptide.MatchedProductsSumInten	peptide.MatchedProductsTheoretical	peptide.MatchedProductsString	peptide.ModelRT	peptide.Volume	peptide.CSA	peptide.ModelDrift	peptide.RelIntensity	peptide.AutoCurate	precursor.leID	precursor.mhp	precursor.mhpCal	precursor.retT	precursor.inten
28812	MA_10347733g0010	Regular	38063.6300	0.00	9096.2074	110	6	7	69.62	1561700	1163728	568505			Green	30117	1	1	Pass1	PepFrag1	None	1491.7842	DGNELILFEWKK	DGNELILFEWKK	53	12	4.44	1	14	14	10	5	80754.7200	9.4877		167105	14.2	b1░b2░b3b3*b3░b4b4*b5b5*b5░b6b7y1y2y4y5y5░y6y7y7░y8y9y10*y11	79.6432	1393	150.797350755601	110.797350755601	0.3622	Green	84914	1491.7857	1491.7846	72.6141	565636
28812	MA_10347733g0010	Regular	38063.6300	0.00	9096.2074	110	6	7	69.62	1561700	1163728	568505			Green	30117	0	2	Pass1	PepFrag1	None	2297.1673	AADGHVGGIRDGNELILFEWK	AADGHVGGIRDGNELILFEWK	43	21	4.54	0	26	26	16	7	37240.7700	9.1515		182655	13.9	b2b3b3░b4b5b6b8b10░b11░b12b13b13*b14b15b17b18b20b20░b21b21*y1y2y3y3░y4y5y9y11y15y16y17░y19y19*y20y20░y21	78.8832	2122	199.644133884572	93.0960892563816	0.1953	Green	84426	2297.1700	2297.1678	72.2745	304995
28812	MA_10347733g0010	Regular	38063.6300	0.00	9096.2074	110	6	7	69.62	1561700	1163728	568505			Green	30117	0	3	Pass1	PepFrag1	None	1363.6892	DGNELILFEWK	DGNELILFEWK	53	11	3.83	2	13	13	9	4	74413.9600	9.4522		102032	10.8	b2b3b3░b4b4*b4░b5b5*b5░b6b6*b6░b9░y1y3y4y5y6y6░y7y8y9*y10	88.6289	1258	140.889965116729	100.889965116729	0.1877	Green	105407	1363.6939	1363.6924	86.0834	293097
28812	MA_10347733g0010	Regular	38063.6300	0.00	9096.2074	110	6	7	69.62	1561700	1163728	568505			Green		0	4	Pass1	PepFrag1	Carbamidomethyl+C(19)	3690.8003	AEQSVLWTLSADVGNGYQCLRPVNNINLNMDAK	AEQSVLWTLSADVGNGYQCLRPVNNINLNMDAK	10	33	4.31	3	18	18	6	2	5445.3730	8.3165	Identified	11673	7.7	b3b4░b5b6b6░b9*b9░b11*b12*b14b14*b23b24b24░b29░b33y1y7░y8░y10░y12y12░y13y15*y16y18y19*y20y20░y22*y23y25y26y26░y27y28y29░y31░	84.1630	3357	271.056938222417	95.5284691112087	0.0247	Green	108841	3690.8028	3690.8015	88.2794	38620
28812	MA_10347733g0010	Regular	38063.6300	0.00	9096.2074	110	6	7	69.62	1561700	1163728	568505			Green	30117	0	5	Pass2	PepFrag2	None	952.4959	AADGHVGGIR	AADGHVGGIR	43	10	7.88	4	12	12	7	4	25766.2900	8.9916		82212	8.1	b2b3b5b5░b8y2y3y4y5y6y7y8y10	19.0190	864	109.673607551249	69.6736075512489	0.0926	Green	2512	952.4892	952.4871	21.2072	144576
28812	MA_10347733g0010	Regular	38063.6300	0.00	9096.2074	110	6	7	69.62	1561700	1163728	568505			Green	30117	0	6	Pass2	MissedCleavage	None	2425.2623	AADGHVGGIRDGNELILFEWKK	AADGHVGGIRDGNELILFEWKK	43	22	5.39	5	12	12	7	3	6321.8670	8.3814		16739	9.4	b6b8b12░b13b14b15b15*b16b16░b19b19░y3y4y4░y5y6y7y16*	72.3414	2257	208.024270122932	64.0121350614659	0.0641	Green	73469	2425.2690	2425.2636	65.2947	100061
28812	MA_10347733g0010	Regular	38063.6300	0.00	9096.2074	110	6	7	69.62	1561700	1163728	568505			Green	30117	0	7	Pass2	InSource	None	501.3144	VGGIR	AADGHVGGIR	48	5	11.05	4	1	1	0	0	43.0301	0.0000		63	0.0	b2	19.0190	473	73.395099123788	106.790198247576	0.0177	Green	2524	501.3142	501.3143	21.2165	27646
28812	MA_10347733g0010	Regular	38063.6300	0.00	9096.2074	110	6	7	69.62	1561700	1163728	568505			Green	30117	0	8	Pass2	InSource	None	850.4822	LFEWKK	DGNELILFEWKK	59	6	9.88	1	2	2	1	0	185.3345	0.0000		539	0.0	b3b4b4░	79.6432	801	104.275267249717	168.550534499435	0.0094	Green	84928	850.4814	850.4827	72.6196	14638
28812	MA_10347733g0010	Regular	38063.6300	0.00	9096.2074	110	6	7	69.62	1561700	1163728	568505			Green	30117	0	9	Pass2	InSource	None	695.3947	GHVGGIR	AADGHVGGIR	46	7	11.05	4	1	1	0	0	1092.2490	0.0000		111	0.0	b3	19.0190	639	89.6933420092249	139.38668401845	0.0084	Green	2519	695.3942	695.3949	21.2126	13069
28812	MA_10347733g0010	Regular	38063.6300	0.00	9096.2074	110	6	7	69.62	1561700	1163728	568505			Green	30117	0	10	Pass2	InSource	None	737.3981	FEWKK	DGNELILFEWKK	60	5	9.88	1	2	2	1	0	1688.5560	0.0000		191	0.0	y3y4	79.6432	677	93.2149161649599	146.42983232992	0.0072	Green	84948	737.3963	737.3971	72.6297	11178
28812	MA_10347733g0010	Regular	38063.6300	0.00	9096.2074	110	6	7	69.62	1561700	1163728	568505			Green	30117	0	11	Pass2	InSource	None	722.3872	LFEWK	AADGHVGGIRDGNELILFEWK	59	5	7.00	0	2	2	0	1	194.3355	0.0000		350	0.0	b3y2	78.8832	666	92.2024483817211	144.404896763442	0.0069	Green	84459	722.3872	722.3880	72.2893	10827
28812	MA_10347733g0010	Regular	38063.6300	0.00	9096.2074	110	6	7	69.62	1561700	1163728	568505			Green	30117	0	12	Pass2	InSource	None	1076.6503	LILFEWKK	DGNELILFEWKK	57	8	9.88	1	2	2	0	0	89.0932	0.0000		2606	0.0	b2y2	79.6432	1049	124.817829531084	84.8178295310837	0.0064	Green	84912	1076.6541	1076.6520	72.6138	9966
28812	MA_10347733g0010	Regular	38063.6300	0.00	9096.2074	110	6	7	69.62	1561700	1163728	568505			Green	30117	0	13	Pass2	InSource	None	638.3733	HVGGIR	AADGHVGGIR	47	6	11.05	4	1	1	0	0	300.8828	0.0000		1669	0.0	y6	19.0190	591	85.1434586985685	130.286917397137	0.0049	Green	2514	638.3725	638.3730	21.2092	7622
28812	MA_10347733g0010	Regular	38063.6300	0.00	9096.2074	110	6	7	69.62	1561700	1163728	568505			Green	30117	0	14	Pass2	InSource	None	402.2459	GGIR	AADGHVGGIR	49	4	11.05	4	1	1	0	0	63.4575	0.0000		239	0.0	y1	19.0190	368	62.0856901744168	84.1713803488337	0.0040	Green	2517	402.2459	402.2459	21.2119	6222
28812	MA_10347733g0010	Regular	38063.6300	0.00	9096.2074	110	6	7	69.62	1561700	1163728	568505			Green	30117	0	15	Pass2	InSource	None	609.3031	FEWK	AADGHVGGIRDGNELILFEWK	60	4	7.00	0	0	0	0	0	427.5131	0.0000		51	0.0	y3░	78.8832	542	80.3697267720239	120.739453544048	0.0027	Green	84420	609.3034	609.3038	72.2695	4257
28812	MA_10347733g0010	Regular	38063.6300	0.00	9096.2074	110	6	7	69.62	1561700	1163728	568505			Green	30117	0	16	Pass2	InSource	None	722.3872	LFEWK	DGNELILFEWK	59	5	7.00	2	1	1	0	0	50.1121	0.0000		106	0.0	y2	88.6289	666	92.2024483817211	144.404896763442	0.0021	Green	105422	722.3872	722.3879	86.0909	3216
28812	MA_10347733g0010	Regular	38063.6300	0.00	9096.2074	110	6	7	69.62	1561700	1163728	568505			Green	30117	0	17	Pass2	InSource	None	835.4713	ILFEWK	DGNELILFEWK	58	6	7.00	2	1	1	0	0	306.7272	0.0000		55	0.0	y4	88.6289	790	103.318405479469	166.636810958937	0.0018	Green	105434	835.4692	835.4704	86.1008	2855
28812	MA_10347733g0010	Regular	38063.6300	0.00	9096.2074	110	6	7	69.62	1561700	1163728	568505			Green	30117	0	18	Pass2	InSource	None	609.3031	FEWK	DGNELILFEWK	60	4	7.00	2	0	0	0	0	50.5927	0.0000		0	0.0		88.6289	542	80.3697267720239	120.739453544048	0.0011	Green	105420	609.3039	609.3042	86.0900	1663
28812	MA_10347733g0010	Regular	38063.6300	0.00	9096.2074	110	6	7	69.62	1561700	1163728	568505			Green	30117	0	19	Pass2	InSource	None	948.5553	LILFEWK	DGNELILFEWK	57	7	7.00	2	1	1	0	0	81.9706	0.0000		109	0.0	y7	88.6289	914	113.865047420825	187.730094841651	0.0010	Green	105438	948.5528	948.5546	86.1020	1556
30117	MA_10427390g0010	Regular	35788.9800	0.00	17221.7112	92	5	9	14.29	1523080	0	556832			Green	28812	1	1	Pass1	PepFrag1	None	1491.7842	DGNELILFEWKK	DGNELILFEWKK	127	12	4.44	7	14	14	10	5	80754.7200	9.4877		167105	14.2	b1░b2░b3b3*b3░b4b4*b5b5*b5░b6b7y1y2y4y5y5░y6y7y7░y8y9y10*y11	79.6432	1393	150.797350755601	110.797350755601	0.3714	Green	84914	1491.7857	1491.7846	72.6141	565636
30117	MA_10427390g0010	Regular	35788.9800	0.00	17221.7112	92	5	9	14.29	1523080	0	556832			Green	28812	0	2	Pass1	PepFrag1	None	2297.1673	AADGHVGGIRDGNELILFEWK	AADGHVGGIRDGNELILFEWK	117	21	4.54	6	26	26	16	7	37240.7700	9.1515		182655	13.9	b2b3b3░b4b5b6b8b10░b11░b12b13b13*b14b15b17b18b20b20░b21b21*y1y2y3y3░y4y5y9y11y15y16y17░y19y19*y20y20░y21	78.8832	2122	199.644133884572	93.0960892563816	0.2002	Green	84426	2297.1700	2297.1678	72.2745	304995
30117	MA_10427390g0010	Regular	35788.9800	0.00	17221.7112	92	5	9	14.29	1523080	0	556832			Green	28812	0	3	Pass1	PepFrag1	None	1363.6892	DGNELILFEWK	DGNELILFEWK	127	11	3.83	8	13	13	9	4	74413.9600	9.4522		102032	10.8	b2b3b3░b4b4*b4░b5b5*b5░b6b6*b6░b9░y1y3y4y5y6y6░y7y8y9*y10	88.6289	1258	140.889965116729	100.889965116729	0.1924	Green	105407	1363.6939	1363.6924	86.0834	293097
30117	MA_10427390g0010	Regular	35788.9800	0.00	17221.7112	92	5	9	14.29	1523080	0	556832			Green	28812	0	4	Pass2	PepFrag2	None	952.4959	AADGHVGGIR	AADGHVGGIR	117	10	7.88	9	12	12	7	4	25766.2900	8.9916		82212	8.1	b2b3b5b5░b8y2y3y4y5y6y7y8y10	19.0190	864	109.673607551249	69.6736075512489	0.0949	Green	2512	952.4892	952.4871	21.2072	144576
30117	MA_10427390g0010	Regular	35788.9800	0.00	17221.7112	92	5	9	14.29	1523080	0	556832			Green	28812	0	5	Pass2	MissedCleavage	None	2425.2623	AADGHVGGIRDGNELILFEWKK	AADGHVGGIRDGNELILFEWKK	117	22	5.39	10	12	12	7	3	6321.8670	8.3814		16739	9.4	b6b8b12░b13b14b15b15*b16b16░b19b19░y3y4y4░y5y6y7y16*	72.3414	2257	208.024270122932	64.0121350614659	0.0657	Green	73469	2425.2690	2425.2636	65.2947	100061
30117	MA_10427390g0010	Regular	35788.9800	0.00	17221.7112	92	5	9	14.29	1523080	0	556832			Green	28812	0	6	Pass2	InSource	None	501.3144	VGGIR	AADGHVGGIR	122	5	11.05	9	1	1	0	0	43.0301	0.0000		63	0.0	b2	19.0190	473	73.395099123788	106.790198247576	0.0182	Green	2524	501.3142	501.3143	21.2165	27646
30117	MA_10427390g0010	Regular	35788.9800	0.00	17221.7112	92	5	9	14.29	1523080	0	556832			Green	28812	0	7	Pass2	InSource	None	850.4822	LFEWKK	DGNELILFEWKK	133	6	9.88	7	2	2	1	0	185.3345	0.0000		539	0.0	b3b4b4░	79.6432	801	104.275267249717	168.550534499435	0.0096	Green	84928	850.4814	850.4827	72.6196	14638
30117	MA_10427390g0010	Regular	35788.9800	0.00	17221.7112	92	5	9	14.29	1523080	0	556832			Green	28812	0	8	Pass2	InSource	None	695.3947	GHVGGIR	AADGHVGGIR	120	7	11.05	9	1	1	0	0	1092.2490	0.0000		111	0.0	b3	19.0190	639	89.6933420092249	139.38668401845	0.0086	Green	2519	695.3942	695.3949	21.2126	13069
30117	MA_10427390g0010	Regular	35788.9800	0.00	17221.7112	92	5	9	14.29	1523080	0	556832			Green	28812	0	9	Pass2	InSource	None	737.3981	FEWKK	DGNELILFEWKK	134	5	9.88	7	2	2	1	0	1688.5560	0.0000		191	0.0	y3y4	79.6432	677	93.2149161649599	146.42983232992	0.0073	Green	84948	737.3963	737.3971	72.6297	11178
30117	MA_10427390g0010	Regular	35788.9800	0.00	17221.7112	92	5	9	14.29	1523080	0	556832			Green	28812	0	10	Pass2	InSource	None	722.3872	LFEWK	AADGHVGGIRDGNELILFEWK	133	5	7.00	6	2	2	0	1	194.3355	0.0000		350	0.0	b3y2	78.8832	666	92.2024483817211	144.404896763442	0.0071	Green	84459	722.3872	722.3880	72.2893	10827
30117	MA_10427390g0010	Regular	35788.9800	0.00	17221.7112	92	5	9	14.29	1523080	0	556832			Green	28812	0	11	Pass2	InSource	None	1076.6503	LILFEWKK	DGNELILFEWKK	131	8	9.88	7	2	2	0	0	89.0932	0.0000		2606	0.0	b2y2	79.6432	1049	124.817829531084	84.8178295310837	0.0065	Green	84912	1076.6541	1076.6520	72.6138	9966
30117	MA_10427390g0010	Regular	35788.9800	0.00	17221.7112	92	5	9	14.29	1523080	0	556832			Green	28812	0	12	Pass2	InSource	None	638.3733	HVGGIR	AADGHVGGIR	121	6	11.05	9	1	1	0	0	300.8828	0.0000		1669	0.0	y6	19.0190	591	85.1434586985685	130.286917397137	0.0050	Green	2514	638.3725	638.3730	21.2092	7622
30117	MA_10427390g0010	Regular	35788.9800	0.00	17221.7112	92	5	9	14.29	1523080	0	556832			Green	28812	0	13	Pass2	InSource	None	402.2459	GGIR	AADGHVGGIR	123	4	11.05	9	1	1	0	0	63.4575	0.0000		239	0.0	y1	19.0190	368	62.0856901744168	84.1713803488337	0.0041	Green	2517	402.2459	402.2459	21.2119	6222
30117	MA_10427390g0010	Regular	35788.9800	0.00	17221.7112	92	5	9	14.29	1523080	0	556832			Green	28812	0	14	Pass2	InSource	None	609.3031	FEWK	AADGHVGGIRDGNELILFEWK	134	4	7.00	6	0	0	0	0	427.5131	0.0000		51	0.0	y3░	78.8832	542	80.3697267720239	120.739453544048	0.0028	Green	84420	609.3034	609.3038	72.2695	4257
30117	MA_10427390g0010	Regular	35788.9800	0.00	17221.7112	92	5	9	14.29	1523080	0	556832			Green	28812	0	15	Pass2	InSource	None	722.3872	LFEWK	DGNELILFEWK	133	5	7.00	8	1	1	0	0	50.1121	0.0000		106	0.0	y2	88.6289	666	92.2024483817211	144.404896763442	0.0021	Green	105422	722.3872	722.3879	86.0909	3216
30117	MA_10427390g0010	Regular	35788.9800	0.00	17221.7112	92	5	9	14.29	1523080	0	556832			Green	28812	0	16	Pass2	InSource	None	835.4713	ILFEWK	DGNELILFEWK	132	6	7.00	8	1	1	0	0	306.7272	0.0000		55	0.0	y4	88.6289	790	103.318405479469	166.636810958937	0.0019	Green	105434	835.4692	835.4704	86.1008	2855
30117	MA_10427390g0010	Regular	35788.9800	0.00	17221.7112	92	5	9	14.29	1523080	0	556832			Green	28812	0	17	Pass2	InSource	None	609.3031	FEWK	DGNELILFEWK	134	4	7.00	8	0	0	0	0	50.5927	0.0000		0	0.0		88.6289	542	80.3697267720239	120.739453544048	0.0011	Green	105420	609.3039	609.3042	86.0900	1663
30117	MA_10427390g0010	Regular	35788.9800	0.00	17221.7112	92	5	9	14.29	1523080	0	556832			Green	28812	0	18	Pass2	InSource	None	948.5553	LILFEWK	DGNELILFEWK	131	7	7.00	8	1	1	0	0	81.9706	0.0000		109	0.0	y7	88.6289	914	113.865047420825	187.730094841651	0.0010	Green	105438	948.5528	948.5546	86.1020	1556
22244	MA_79708g0010	Regular	33989.9700	0.00	38809.4888	286	28	24	64.69	3864441	1157869	1418262			Green		1	1	Pass1	PepFrag1	Carbamidomethyl+C(6)	1916.8596	FWEVVCDEHGIDPTGR	FWEVVCDEHGIDPTGR	19	16	4.06	12	15	15	11	4	79704.5800	9.4328	Identified	215949	15.0	b2b3b4b7y4y4░y5y7y8y9y10y11y12y13y14y14░y15	58.8418	1663	169.702328105566	73.1348854037104	0.1281	Green	61104	1916.8645	1916.8613	57.6204	494851
22244	MA_79708g0010	Regular	33989.9700	0.00	38809.4888	286	28	24	64.69	3864441	1157869	1418262			Green	18849 20152 23589 50145	0	2	Pass1	PepFrag1	Carbamidomethyl+C(10)	1822.9229	EILHIQGGQCGNQIGAK	EILHIQGGQCGNQIGAK	2	17	7.16	36	22	22	15	7	38723.8700	9.1193		146330	14.9	b2b4b4░b5b5░b6b6░b7░b8b8░b9b10b12b13*b14b15░b16*b17*y1y2y3y4y5y5*y6y6*y7y7*y8y8*y9y10y12y13y14	42.3463	1641	168.202335443028	72.1348902953517	0.1163	Green	31319	1822.9298	1822.9264	39.4185	449382
22244	MA_79708g0010	Regular	33989.9700	0.00	38809.4888	286	28	24	64.69	3864441	1157869	1418262			Green	4263 13665 18849 20152 21180 25625	0	3	Pass1	PepFrag1	None	1696.8329	NSSYFVEWIPNNVK	NSSYFVEWIPNNVK	228	14	6.89	32	8	8	1	0	4654.9780	8.1993	Identified	15282	12.7	b2b2░b3░b4░b5b5*b7b7*b9░b10*y3y4y5*y6y8y8*y12*y12░y14	73.0063	1541	161.297657411125	121.297657411125	0.0924	Green	86027	1696.8288	1696.8286	73.2995	357164
22244	MA_79708g0010	Regular	33989.9700	0.00	38809.4888	286	28	24	64.69	3864441	1157869	1418262			Green	4263 13666	0	4	Pass1	PepFrag1	None	1309.6383	YQGTSDLQLER	YQGTSDLQLER	35	11	4.07	26	14	14	11	5	34649.4400	9.0710		288497	11.6	b1b2b2*b3b3*b4b4*b4░b5*b6b7░b8░b11*y2y2░y3y4y4*y5y5░y6y7y7░y8y9y9░y10y10*	44.7860	1179	134.928027321837	94.9280273218366	0.0907	Green	30104	1309.6409	1309.6393	38.6955	350594
22244	MA_79708g0010	Regular	33989.9700	0.00	38809.4888	286	28	24	64.69	3864441	1157869	1418262			Green	13666 50145	0	5	Pass1	PepFrag1	Carbamidomethyl+C(10)	1431.6322	VNVYYNEASCGR	VNVYYNEASCGR	46	12	6.29	17	11	11	8	1	36651.3000	9.0954		182333	11.2	b2b2*b8*b10*y1y3y4y5y6y7y7*y7░y8y8*y8░y9y9*y10y11y11*y11░y12*	32.4258	1215	137.660862467225	97.660862467225	0.0765	Green	22843	1431.6313	1431.6300	34.6280	295706
22244	MA_79708g0010	Regular	33989.9700	0.00	38809.4888	286	28	24	64.69	3864441	1157869	1418262			Green		0	6	Pass1	PepFrag1	None	1464.6457	EVDEQMMNVQNK	EVDEQMMNVQNK	216	12	3.83	11	16	16	13	6	67974.0900	9.3637		116659	11.2	b2b3b3░b4b4░b5b5░b6b6░b8░b9b10*b11*y1y2y2*y3y3*y4y5y5*y6y6*y7y7*y8y8*y9y9░y10y10*	37.2512	1322	145.628800025286	105.628800025286	0.0753	Green	23850	1464.6433	1464.6422	35.2534	291058
22244	MA_79708g0010	Regular	33989.9700	0.00	38809.4888	286	28	24	64.69	3864441	1157869	1418262			Green	4263 13465 13982 21180 23589	0	7	Pass1	PepFrag1	None	1746.8731	ALTVPELTQQMWDSK	ALTVPELTQQMWDSK	174	15	4.07	29	12	12	6	1	6263.8890	8.3282	Identified	16685	11.0	b2b3b3░b4░b6░b7b9░b10*b11*y1y2y3y4y4░y5y7y8░y9y10*y10░y11y11*y12y13░	64.7791	1619	166.695624348183	126.695624348183	0.0583	Green	89230	1746.8703	1746.8704	75.4891	225351
22244	MA_79708g0010	Regular	33989.9700	0.00	38809.4888	286	28	24	64.69	3864441	1157869	1418262			Green	13465 13665 13982 18849 20152 21180 23589 57012 57114	0	8	Pass1	PepFrag1	None	1215.5827	VSEQFTAMFR	VSEQFTAMFR	272	10	7.00	22	11	11	9	3	94583.2700	9.5072		110850	9.5	b2b2░b3b3░b4b4*b5░b10░y2y3y4y5y6y7y7*y7░y8y8░y9	55.3639	1103	129.065442828005	89.0654428280055	0.0574	Green	64404	1215.5845	1215.5827	59.7062	221902
22244	MA_79708g0010	Regular	33989.9700	0.00	38809.4888	286	28	24	64.69	3864441	1157869	1418262			Green	4263 13465 13666 13982 18849 20152 21180 23589 25625 57012	0	9	Pass1	PepFrag1	None	1139.6935	LAVNLIPFPR	LAVNLIPFPR	144	10	11.05	30	12	12	8	3	56362.8900	9.2823	Identified	76869	8.9	b3b4b5b5*b6b6*b10y2y3y4y6y7y8y8*y9	69.3741	1103	129.065442828005	89.0654428280055	0.0483	Green	90539	1139.6954	1139.6935	76.4076	186722
22244	MA_79708g0010	Regular	33989.9700	0.00	38809.4888	286	28	24	64.69	3864441	1157869	1418262			Green	4263 13465 13665 13982 20152 21180 25625 57012	0	10	Pass1	PepFrag1	None	1059.5292	YLTASAMFR	YLTASAMFR	201	9	9.84	27	6	6	4	2	14530.5600	8.6936		89810	7.9	b2b3b3░b4░y5y6y6░y7y7░y8	58.3449	972	118.632535023639	78.632535023639	0.0393	Green	54383	1059.5306	1059.5286	53.6187	151970
22244	MA_79708g0010	Regular	33989.9700	0.00	38809.4888	286	28	24	64.69	3864441	1157869	1418262			Green	13465 13665 13982 20152 21180 23589 25625 57012	0	11	Pass1	PepFrag1	Carbamidomethyl+C(4)	1065.4275	NMMCAADPR	NMMCAADPR	189	9	6.10	19	11	11	9	3	44859.7700	9.1832	Identified	55296	7.5	b2b2*b3b3*b4y1y2y3y3░y4y5y6y7y8	30.8842	893	112.114195987893	72.1141959878926	0.0339	Green	15541	1065.4247	1065.4227	30.1718	131000
22244	MA_79708g0010	Regular	33989.9700	0.00	38809.4888	286	28	24	64.69	3864441	1157869	1418262			Green	4263 57114	0	12	Pass1	PepFrag1	None	2193.0315	GLSMSSTFIGNSTSIQEMFR	GLSMSSTFIGNSTSIQEMFR	251	20	7.00	31	10	10	4	3	11622.3900	8.5966		3995	9.4	b2b5b5░b7░b8░b10b10░b15b16b16*y4y5y10y11y12y14░	85.5009	2004	192.172591011913	152.172591011913	0.0279	Green	105326	2193.0293	2193.0321	86.0300	107715
22244	MA_79708g0010	Regular	33989.9700	0.00	38809.4888	286	28	24	64.69	3864441	1157869	1418262			Green	13666 18849	0	13	Pass1	PepFrag1	Carbamidomethyl+C(22);Carbamidomethyl+C(23)	2751.3263	LTTPSFGDLNHLISATMSGVTCCLR	LTTPSFGDLNHLISATMSGVTCCLR	108	25	7.00	18	6	6	2	1	1310.0480	7.6486	Missing	2016	9.0	b6░b10b11b14b14*b17░y9y13y13░y14y23░	77.6217	2453	219.899714916899	106.599809944599	0.0200	Green	136177	2751.3242	2751.3240	105.6491	77179
22244	MA_79708g0010	Regular	33989.9700	0.00	38809.4888	286	28	24	64.69	3864441	1157869	1418262			Green	18849 20152 23589 50145	0	14	Pass1	PepFrag1	Carbamidomethyl+C(12)	2110.0645	MREILHIQGGQCGNQIGAK	MREILHIQGGQCGNQIGAK	0	19	8.97	37	17	17	8	4	3601.4070	8.0878		39832	8.1	b6b7b8b8*b9b10b14b15b15░b17y1y4y5y6y8y11y13y14y19y19*	46.6190	1913	186.310049352388	84.2066995682587	0.0198	Green	31846	2110.0710	2110.0682	39.7094	76702
22244	MA_79708g0010	Regular	33989.9700	0.00	38809.4888	286	28	24	64.69	3864441	1157869	1418262			Green	13465 13666 13982 18849 20152 21180 23589 25625 40000 57012 64007	0	15	Pass1	PepFrag1	None	1146.5902	FPGQLNSDLR	FPGQLNSDLR	133	10	7.00	20	8	8	5	2	7344.7320	8.3973	Missing	3617	5.7	b2b3b4b5y3y4y5y5*y7y8*y8░	46.6802	1043	124.341424877252	84.3414248772521	0.0147	Green	41211	1146.5905	1146.5886	45.4195	56653
22244	MA_79708g0010	Regular	33989.9700	0.00	38809.4888	286	28	24	64.69	3864441	1157869	1418262			Green		0	16	Pass1	PepFrag1	None	1911.8609	MSTKEVDEQMMNVQNK	MSTKEVDEQMMNVQNK	212	16	4.44	13	7	7	1	1	3280.3130	8.0473		3347	4.2	b3░b5b7b9b10y2*y3y6y16	38.5880	1747	175.369839368313	76.913226245542	0.0040	Green	32004	1911.8653	1911.8621	39.8220	15460
22244	MA_79708g0010	Regular	33989.9700	0.00	38809.4888	286	28	24	64.69	3864441	1157869	1418262			Green	13465 13665 13982 18849 20152 21180 23589 57012 57114	0	17	Pass1	PepFrag1	None	1371.6838	VSEQFTAMFRR	VSEQFTAMFRR	272	11	10.89	21	7	7	4	1	4243.2080	8.1590		3720	3.2	b3b10░y4y6░y7y8y9y10y10░y11	48.7962	1251	140.366834935168	53.5778899567786	0.0027	Green	51278	1371.6843	1371.6805	51.6563	10266
22244	MA_79708g0010	Regular	33989.9700	0.00	38809.4888	286	28	24	64.69	3864441	1157869	1418262			Green	4263 13666 20152 23589 50145	0	18	Pass1	PepFrag1	None	1633.7924	AVLMDLEPGTMDSVR	AVLMDLEPGTMDSVR	62	15	3.70	28	4	4	1	1	1398.6410	7.6771	Identified	1046	2.8	b6░b7b9b10░y7y8y9░	70.5950	1516	159.548393293312	119.548393293312	0.0014	Green	69664	1633.7947	1633.7942	62.9480	5323
22244	MA_79708g0010	Regular	33989.9700	0.00	38809.4888	286	28	24	64.69	3864441	1157869	1418262			Green		0	19	Pass2	MissedCleavage	None	3142.4608	EVDEQMMNVQNKNSSYFVEWIPNNVK	EVDEQMMNVQNKNSSYFVEWIPNNVK	216	26	4.16	14	8	8	2	1	1569.9190	7.7272	Missing	2953	5.7	b9b17y9y11*y12y15y20y21y21░y22	76.3701	2863	243.766412683693	122.510941789129	0.0055	Green	87442	3142.4661	3142.4684	74.2736	21157
22244	MA_79708g0010	Regular	33989.9700	0.00	38809.4888	286	28	24	64.69	3864441	1157869	1418262			Green		0	20	Pass2	VarMod	Oxidation+M(*)	1480.6406	EVDEQMMNVQNK	EVDEQMMNVQNK	216	12	3.83	15	6	6	4	1	4322.5870	8.1671		2278	5.5	b2b3y3*y6y7y8y9	37.2512	1322	145.628800025286	105.628800025286	0.0108	Green	11140	1480.6423	1480.6412	27.4214	41815
22244	MA_79708g0010	Regular	33989.9700	0.00	38809.4888	286	28	24	64.69	3864441	1157869	1418262			Green	4263 13666 20152 23589 50145	0	21	Pass2	VarMod	Oxidation+M(*)	1649.7873	AVLMDLEPGTMDSVR	AVLMDLEPGTMDSVR	62	15	3.70	33	12	12	7	4	4483.9790	8.1830	Identified	11799	6.0	b2b3b4b5b7░b11b12y1y8y10y11y12y12░y13y13░	70.5950	1516	159.548393293312	119.548393293312	0.0108	Green	59067	1649.7898	1649.7894	56.3063	41693
22244	MA_79708g0010	Regular	33989.9700	0.00	38809.4888	286	28	24	64.69	3864441	1157869	1418262			Green	13465 13665 13982 18849 20152 21180 23589 57012 57114	0	22	Pass2	VarMod	Oxidation+M(*)	1231.5776	VSEQFTAMFR	VSEQFTAMFR	272	10	7.00	23	7	7	2	0	1621.5440	7.7413		3004	4.8	b2b3b10y2y4y5y9	55.3639	1103	129.065442828005	89.0654428280055	0.0088	Green	42244	1231.5821	1231.5803	46.0892	34106
22244	MA_79708g0010	Regular	33989.9700	0.00	38809.4888	286	28	24	64.69	3864441	1157869	1418262			Green	4263 13665 18849 20152 21180 25625	0	23	Pass2	VarMod	Deamidation+N(*)	1697.8169	NSSYFVEWIPNNVK	NSSYFVEWIPNNVK	228	14	6.89	34	8	8	4	1	2111.9810	7.8560	Identified	4515	5.3	b2b3░b4b4░b5*b5░b12*y4y5y7y8y9y10y10*y12*	73.0063	1541	161.297657411125	121.297657411125	0.0082	Green	88397	1697.8157	1697.8155	74.9376	31589
22244	MA_79708g0010	Regular	33989.9700	0.00	38809.4888	286	28	24	64.69	3864441	1157869	1418262			Green	18849 20152 23589 50145	0	24	Pass2	VarMod	Carbamidomethyl+C(12);Oxidation+M(*)	2126.0594	MREILHIQGGQCGNQIGAK	MREILHIQGGQCGNQIGAK	0	19	8.97	38	9	9	3	1	773.9958	7.4201		6804	4.2	b3b4b8b13y5*y8y10y11y12y19	46.6190	1913	186.310049352388	84.2066995682587	0.0032	Green	25030	2126.0629	2126.0602	35.9144	12289
22244	MA_79708g0010	Regular	33989.9700	0.00	38809.4888	286	28	24	64.69	3864441	1157869	1418262			Green	4263 13665 18849 20152 21180 25625	0	25	Pass2	VarMod	Deamidation+N(1)	1697.8169	NSSYFVEWIPNNVK	NSSYFVEWIPNNVK	228	14	6.89	35	1	1	0	0	95.6689	6.5121	Identified	445	2.8	b9░b13*y1y8░y10░	73.0063	1541	161.297657411125	121.297657411125	0.0014	Green	89619	1697.8178	1697.8176	75.7626	5540
22244	MA_79708g0010	Regular	33989.9700	0.00	38809.4888	286	28	24	64.69	3864441	1157869	1418262			Green	13465 13982 23589	0	26	Pass2	VarMod	Oxidation+M(17);Oxidation+M(17);Deamidation+Q(16)	2499.1820	GSQQYRALTVPELTQQMWDSK	GSQQYRALTVPELTQQMWDSK	168	21	6.95	24	5	5	0	1	1114.7760	7.5785	Identified	3038	2.6	b3b5░b6*b7░b9*b10*b10░b13*y1y5y11░y14y18	67.1096	2257	208.024270122932	64.0121350614659	0.0008	Green	52897	2499.1882	2499.1830	52.6603	3147
22244	MA_79708g0010	Regular	33989.9700	0.00	38809.4888	286	28	24	64.69	3864441	1157869	1418262			Green		0	27	Pass2	VarMod	Deamidation+N(*)	3590.6600	MSTKEVDEQMMNVQNKNSSYFVEWIPNNVK	MSTKEVDEQMMNVQNKNSSYFVEWIPNNVK	212	30	4.65	16	3	3	0	0	804.5148	7.4369	Missing	2449	2.9	b10*b11*b13b13░b15*b22y12░y20*y27░y30	71.4759	3288	267.329882051525	93.6649410257627	0.0007	Green	125810	3590.6655	3590.6637	99.1611	2815
22244	MA_79708g0010	Regular	33989.9700	0.00	38809.4888	286	28	24	64.69	3864441	1157869	1418262			Green	13465 13982 21180 23589	0	28	Pass2	VarMod	Carbamidomethyl+C(19);Oxidation+M(*);Oxidation+M(*);Deamidation+N(*)	2826.2565	ALTVPELTQQMWDSKNMMCAADPR	ALTVPELTQQMWDSKNMMCAADPR	174	24	4.31	25	4	4	0	0	257.8548	6.9427	Missing	1495	2.1	b3b6b11░b13*b15*b18b21*y1y9*y17*	72.3296	2512	223.411774247509	71.7058871237543	0.0004	Green	50412	2826.2549	2826.2503	51.1438	1528
22244	MA_79708g0010	Regular	33989.9700	0.00	38809.4888	286	28	24	64.69	3864441	1157869	1418262			Green	4263 13465 13665 13982 20152 21180 25625 57012	0	29	Pass2	InSource	None	783.3818	TASAMFR	YLTASAMFR	203	7	11.05	27	5	5	2	1	2482.2580	0.0000		590	0.0	b3b3░y1y2y4y5	58.3449	707	95.9487328072719	151.897465614544	0.0135	Green	54369	783.3811	783.3820	53.6139	52048
22244	MA_79708g0010	Regular	33989.9700	0.00	38809.4888	286	28	24	64.69	3864441	1157869	1418262			Green	4263 13666	0	30	Pass2	InSource	None	1018.5164	GTSDLQLER	YQGTSDLQLER	37	9	4.07	26	3	3	0	0	107.3047	0.0000		300	0.0	b5b9y1	44.7860	924	114.694065796325	189.388131592649	0.0056	Green	30109	1018.5125	1018.5146	38.6982	21687
22244	MA_79708g0010	Regular	33989.9700	0.00	38809.4888	286	28	24	64.69	3864441	1157869	1418262			Green	13465 13665 13982 20152 21180 23589 25625 57012	0	31	Pass2	InSource	Carbamidomethyl+C(2);Carbamidomethyl+C(2)	820.3441	MCAADPR	NMMCAADPR	191	7	6.10	19	2	2	0	0	131.7496	0.0000	Missing	2068	0.0	y1y7	30.8842	673	92.8473850958121	145.694770191624	0.0045	Green	15545	820.3448	820.3459	30.1746	17484
22244	MA_79708g0010	Regular	33989.9700	0.00	38809.4888	286	28	24	64.69	3864441	1157869	1418262			Green	4263 13465 13665 13982 20152 21180 25625 57012	0	32	Pass2	InSource	None	682.3341	ASAMFR	YLTASAMFR	204	6	11.05	27	2	2	0	0	230.0436	0.0000		411	0.0	b3░b6y1	58.3449	614	87.3383966566926	134.676793313385	0.0023	Green	54362	682.3337	682.3344	53.6100	8781
22244	MA_79708g0010	Regular	33989.9700	0.00	38809.4888	286	28	24	64.69	3864441	1157869	1418262			Green	13666 50145	0	33	Pass2	InSource	Carbamidomethyl+C(6);Carbamidomethyl+C(6)	956.3891	YNEASCGR	VNVYYNEASCGR	50	8	6.28	17	0	0	0	0	187.4056	0.0000		0	0.0		32.4258	768	101.391243059154	162.782486118308	0.0018	Green	22848	956.3857	956.3875	34.6300	6900
22244	MA_79708g0010	Regular	33989.9700	0.00	38809.4888	286	28	24	64.69	3864441	1157869	1418262			Green	13666 50145	0	34	Pass2	InSource	Carbamidomethyl+C(7);Carbamidomethyl+C(7)	1119.4524	YYNEASCGR	VNVYYNEASCGR	49	9	6.29	17	0	0	0	0	272.0329	0.0000		0	0.0		32.4258	909	113.449405129335	186.89881025867	0.0017	Green	22847	1119.4504	1119.4531	34.6300	6600
22244	MA_79708g0010	Regular	33989.9700	0.00	38809.4888	286	28	24	64.69	3864441	1157869	1418262			Green	4263 13465 13665 13982 20152 21180 25625 57012	0	35	Pass2	InSource	None	611.2970	SAMFR	YLTASAMFR	205	5	11.05	27	0	0	0	0	79.3341	0.0000		0	0.0		58.3449	547	80.8632486724697	121.726497344939	0.0016	Green	54365	611.2972	611.2976	53.6107	6133
22244	MA_79708g0010	Regular	33989.9700	0.00	38809.4888	286	28	24	64.69	3864441	1157869	1418262			Green	4263 13465 13666 13982 18849 20152 21180 23589 25625 57012	0	36	Pass2	InSource	None	516.2929	PFPR	LAVNLIPFPR	150	4	11.05	30	1	1	0	0	10.6319	0.0000	Identified	99	0.0	b2	69.3741	463	72.3569571206996	104.713914241399	0.0015	Green	90550	516.2937	516.2938	76.4118	5854
22244	MA_79708g0010	Regular	33989.9700	0.00	38809.4888	286	28	24	64.69	3864441	1157869	1418262			Green	13465 13665 13982 18849 20152 21180 23589 57012 57114	0	37	Pass2	InSource	None	772.3811	FTAMFR	VSEQFTAMFR	276	6	11.05	22	1	1	0	0	36.6104	0.0000		111	0.0	y1	55.3639	702	95.4958229369362	150.991645873872	0.0013	Green	64405	772.3813	772.3822	59.7065	5173
22244	MA_79708g0010	Regular	33989.9700	0.00	38809.4888	286	28	24	64.69	3864441	1157869	1418262			Green	4263 13465 13665 13982 20152 21180 25625 57012	0	38	Pass2	InSource	None	896.4658	LTASAMFR	YLTASAMFR	202	8	11.05	27	0	0	0	0	185.0356	0.0000		0	0.0		58.3449	831	106.862906810347	173.725813620694	0.0013	Green	54361	896.4635	896.4649	53.6093	5102
22244	MA_79708g0010	Regular	33989.9700	0.00	38809.4888	286	28	24	64.69	3864441	1157869	1418262			Green	13666 50145	0	39	Pass2	InSource	Carbamidomethyl+C(5);Carbamidomethyl+C(5)	793.3258	NEASCGR	VNVYYNEASCGR	51	7	6.29	17	1	1	0	0	95.9825	0.0000		167	0.0	y1	32.4258	627	88.5668763889684	137.133752777937	0.0013	Green	22858	793.3222	793.3232	34.6340	4881
22244	MA_79708g0010	Regular	33989.9700	0.00	38809.4888	286	28	24	64.69	3864441	1157869	1418262			Green	4263 13666	0	40	Pass2	InSource	None	860.4472	SDLQLER	YQGTSDLQLER	39	7	4.07	26	2	2	0	0	760.4654	0.0000		1882	0.0	y5y7	44.7860	783	102.707180900706	165.414361801413	0.0009	Green	30107	860.4457	860.4470	38.6976	3510
22244	MA_79708g0010	Regular	33989.9700	0.00	38809.4888	286	28	24	64.69	3864441	1157869	1418262			Green	13465 13665 13982 18849 20152 21180 23589 57012 57114	0	41	Pass2	InSource	None	1116.5143	SEQFTAMFR	VSEQFTAMFR	273	9	7.00	22	1	1	0	0	70.9492	0.0000		78	0.0	b9	55.3639	998	120.738746218848	201.477492437696	0.0008	Green	64401	1116.5131	1116.5158	59.7041	3039
22244	MA_79708g0010	Regular	33989.9700	0.00	38809.4888	286	28	24	64.69	3864441	1157869	1418262			Green	13465 13665 13982 18849 20152 21180 23589 57012 57114	0	42	Pass2	InSource	None	900.4396	QFTAMFR	VSEQFTAMFR	275	7	11.05	22	1	1	0	0	157.6527	0.0000		1006	0.0	y7	55.3639	816	105.573051186756	171.146102373512	0.0007	Green	64395	900.4411	900.4426	59.7029	2859
22244	MA_79708g0010	Regular	33989.9700	0.00	38809.4888	286	28	24	64.69	3864441	1157869	1418262			Green	13465 13665 13982 18849 20152 21180 23589 57012 57114	0	43	Pass2	InSource	None	625.3126	TAMFR	VSEQFTAMFR	277	5	11.05	22	1	1	0	0	16.2984	0.0000		138	0.0	y1	55.3639	567	82.8225008705113	125.645001741023	0.0007	Green	64387	625.3128	625.3133	59.6982	2770
22244	MA_79708g0010	Regular	33989.9700	0.00	38809.4888	286	28	24	64.69	3864441	1157869	1418262			Green	4263 13665 18849 20152 21180 25625	0	44	Pass2	InSource	None	827.3570	NSSYFVE	NSSYFVEWIPNNVK	228	7	3.31	32	0	0	0	0	190.9441	0.0000		0	0.0		73.0063	732	98.1974827321985	156.394965464397	0.0005	Green	86094	827.3570	827.3581	73.3304	2021
22244	MA_79708g0010	Regular	33989.9700	0.00	38809.4888	286	28	24	64.69	3864441	1157869	1418262			Green	18849 20152 23589 50145	0	45	Pass2	InSource	None	976.5211	EILHIQGGQ	EILHIQGGQCGNQIGAK	2	9	5.13	36	4	4	1	0	1064.1580	0.0000		355	0.0	b5b6b9y8	42.3463	923	114.611299011537	189.222598023073	0.0005	Green	31277	976.5172	976.5191	39.4061	2006
22244	MA_79708g0010	Regular	33989.9700	0.00	38809.4888	286	28	24	64.69	3864441	1157869	1418262			Green	4263 13666	0	46	Pass2	InSource	None	961.4949	TSDLQLER	YQGTSDLQLER	38	8	4.07	26	1	1	0	0	236.6441	0.0000		80	0.0	y5	44.7860	876	110.686767625355	181.373535250711	0.0005	Green	30103	961.4943	961.4961	38.6951	1760
22244	MA_79708g0010	Regular	33989.9700	0.00	38809.4888	286	28	24	64.69	3864441	1157869	1418262			Green	18849 20152 23589 50145	0	47	Pass2	InSource	None	734.4196	EILHIQ	EILHIQGGQCGNQIGAK	2	6	5.13	36	1	1	0	0	96.2753	0.0000		64	0.0	b4	42.3463	713	96.4908178407953	152.981635681591	0.0005	Green	31274	734.4187	734.4195	39.4050	1747
22244	MA_79708g0010	Regular	33989.9700	0.00	38809.4888	286	28	24	64.69	3864441	1157869	1418262			Green	4263 13666	0	48	Pass2	InSource	None	773.4152	DLQLER	YQGTSDLQLER	40	6	4.07	26	0	0	0	0	72.1011	0.0000		0	0.0		44.7860	710	96.2199661996764	152.439932399353	0.0004	Green	30088	773.4159	773.4169	38.6866	1734
22244	MA_79708g0010	Regular	33989.9700	0.00	38809.4888	286	28	24	64.69	3864441	1157869	1418262			Green	4263 13665 18849 20152 21180 25625	0	49	Pass2	InSource	None	684.4039	IPNNVK	NSSYFVEWIPNNVK	236	6	10.10	32	0	0	0	0	168.9891	0.0000	Missing	0	0.0		73.0063	646	90.3471892958311	140.694378591662	0.0004	Green	86068	684.4029	684.4036	73.3152	1675
20152	MA_65436g0010	Regular	32304.4900	0.00	50333.4548	305	33	30	66.52	3889806	206630.1	1246579			Green	13666 18849 21412 23589 50145	1	1	Pass1	PepFrag1	None	2101.0924	GHYTEGAELIDSVLDVVRK	GHYTEGAELIDSVLDVVRK	103	19	4.54	45	21	21	14	6	37780.3000	9.0865		270415	16.4	b2b3b4b4░b5░b6b6░b7b7░b8b9b9░b10b10░b11b12░b15y1y2y4y5y6y7░y8y9y9░y10y10░y11y12y12░y14y17░	70.2444	1958	189.220459379412	86.1469729196077	0.1366	Green	105734	2101.0947	2101.0919	86.2797	531362
20152	MA_65436g0010	Regular	32304.4900	0.00	50333.4548	305	33	30	66.52	3889806	206630.1	1246579			Green	18849 22244 23589 50145	0	2	Pass1	PepFrag1	Carbamidomethyl+C(10)	1822.9229	EILHIQGGQCGNQIGAK	EILHIQGGQCGNQIGAK	2	17	7.16	67	22	22	15	7	38723.8700	9.1193		146330	14.9	b2b4b4░b5b5░b6b6░b7░b8b8░b9b10b12b13*b14b15░b16*b17*y1y2y3y4y5y5*y6y6*y7y7*y8y8*y9y10y12y13y14	42.3463	1641	168.202335443028	72.1348902953517	0.1155	Green	31319	1822.9298	1822.9264	39.4185	449382
20152	MA_65436g0010	Regular	32304.4900	0.00	50333.4548	305	33	30	66.52	3889806	206630.1	1246579			Green	4263 13665 18849 21180 22244 25625	0	3	Pass1	PepFrag1	None	1696.8329	NSSYFVEWIPNNVK	NSSYFVEWIPNNVK	336	14	6.89	58	8	8	1	0	4654.9780	8.1993	Identified	15282	12.7	b2b2░b3░b4░b5b5*b7b7*b9░b10*y3y4y5*y6y8y8*y12*y12░y14	73.0063	1541	161.297657411125	121.297657411125	0.0918	Green	86027	1696.8288	1696.8286	73.2995	357164
20152	MA_65436g0010	Regular	32304.4900	0.00	50333.4548	305	33	30	66.52	3889806	206630.1	1246579			Green	4263 13666 18849 21180 50145	0	4	Pass1	PepFrag1	Carbamidomethyl+C(5);Carbamidomethyl+C(7);Carbamidomethyl+C(14)	3383.5124	EAENCDCLQGFQVCHSLGGGTGSGMGTLLISK	EAENCDCLQGFQVCHSLGGGTGSGMGTLLISK	122	32	4.42	62	7	7	0	1	3913.3510	8.1018		44949	16.1	b8*b11*b12b15b22b26b29░b30y10░y13░y17y19░y29y29░	70.6795	2936	247.892660388196	125.261773592131	0.0768	Green	82107	3383.5102	3383.5141	70.7858	298685
20152	MA_65436g0010	Regular	32304.4900	0.00	50333.4548	305	33	30	66.52	3889806	206630.1	1246579			Green	13666 18849 21412 23589 50145	0	5	Pass1	PepFrag1	None	1972.9974	GHYTEGAELIDSVLDVVR	GHYTEGAELIDSVLDVVR	103	18	4.06	46	18	18	13	4	13059.3100	8.6252		106504	12.6	b2b3b4b4░b5b5░b6b7b8b8░b9b10░b12░b14░b15░y1y2y5y5░y6y7y8y9y10y13y15	77.0339	1823	180.41975135554	80.2798342370266	0.0690	Green	116394	1973.0047	1973.0016	93.1817	268486
20152	MA_65436g0010	Regular	32304.4900	0.00	50333.4548	305	33	30	66.52	3889806	206630.1	1246579			Green	13465 13665 13982 18849 21180 22244 23589 57012 57114	0	6	Pass1	PepFrag1	None	1215.5827	VSEQFTAMFR	VSEQFTAMFR	380	10	7.00	51	11	11	9	3	94583.2700	9.5072		110850	9.5	b2b2░b3b3░b4b4*b5░b10░y2y3y4y5y6y7y7*y7░y8y8░y9	55.3639	1103	129.065442828005	89.0654428280055	0.0570	Green	64404	1215.5845	1215.5827	59.7062	221902
20152	MA_65436g0010	Regular	32304.4900	0.00	50333.4548	305	33	30	66.52	3889806	206630.1	1246579			Green	13666 13982 18849 21180 23589 25625 33612 40000 50145 50919 57012 58384	0	7	Pass1	PepFrag1	None	1077.5323	IREEYPDR	IREEYPDR	154	8	4.44	47	11	11	8	3	30009.2900	8.9865	Identified	158480	8.0	b3b4b5b7y2y3y4y4░y5y6y6░y7y8	20.9987	960	117.654115402372	77.6541154023718	0.0521	Green	5909	1077.5343	1077.5323	23.9053	202747
20152	MA_65436g0010	Regular	32304.4900	0.00	50333.4548	305	33	30	66.52	3889806	206630.1	1246579			Green	4263 13465 13666 13982 18849 21180 22244 23589 25625 57012	0	8	Pass1	PepFrag1	None	1139.6935	LAVNLIPFPR	LAVNLIPFPR	252	10	11.05	57	12	12	8	3	56362.8900	9.2823	Identified	76869	8.9	b3b4b5b5*b6b6*b10y2y3y4y6y7y8y8*y9	69.3741	1103	129.065442828005	89.0654428280055	0.0480	Green	90539	1139.6954	1139.6935	76.4076	186722
20152	MA_65436g0010	Regular	32304.4900	0.00	50333.4548	305	33	30	66.52	3889806	206630.1	1246579			Green	4263 13465 13665 13982 21180 22244 25625 57012	0	9	Pass1	PepFrag1	None	1059.5292	YLTASAMFR	YLTASAMFR	309	9	9.84	55	6	6	4	2	14530.5600	8.6936		89810	7.9	b2b3b3░b4░y5y6y6░y7y7░y8	58.3449	972	118.632535023639	78.632535023639	0.0391	Green	54383	1059.5306	1059.5286	53.6187	151970
20152	MA_65436g0010	Regular	32304.4900	0.00	50333.4548	305	33	30	66.52	3889806	206630.1	1246579			Green	21180	0	10	Pass1	PepFrag1	None	1446.6893	EVDEQMLNVQNK	EVDEQMLNVQNK	324	12	3.83	40	7	7	3	1	11192.3800	8.5582		20656	8.7	b2b3b3░b5░b6░b10y5y5*y6y8y8*y9	41.6981	1322	145.628800025286	105.628800025286	0.0376	Green	29484	1446.6887	1446.6875	38.3490	146397
20152	MA_65436g0010	Regular	32304.4900	0.00	50333.4548	305	33	30	66.52	3889806	206630.1	1246579			Green	4263 13666 18849 21180 50145	0	11	Pass1	PepFrag1	Carbamidomethyl+C(6);Carbamidomethyl+C(8);Carbamidomethyl+C(15)	3511.6074	KEAENCDCLQGFQVCHSLGGGTGSGMGTLLISK	KEAENCDCLQGFQVCHSLGGGTGSGMGTLLISK	121	33	5.34	63	8	8	0	0	2423.5090	7.8937		21039	12.4	b5b9b12b25░y4y9y11y13y26░y33	67.0507	3071	255.434474940238	87.717237470119	0.0364	Green	74710	3511.6067	3511.6045	66.1126	141461
20152	MA_65436g0010	Regular	32304.4900	0.00	50333.4548	305	33	30	66.52	3889806	206630.1	1246579			Green	13465 13665 13982 21180 22244 23589 25625 57012	0	12	Pass1	PepFrag1	Carbamidomethyl+C(4)	1065.4275	NMMCAADPR	NMMCAADPR	297	9	6.10	48	11	11	9	3	44859.7700	9.1832	Identified	55296	7.5	b2b2*b3b3*b4y1y2y3y3░y4y5y6y7y8	30.8842	893	112.114195987893	72.1141959878926	0.0337	Green	15541	1065.4247	1065.4227	30.1718	131000
20152	MA_65436g0010	Regular	32304.4900	0.00	50333.4548	305	33	30	66.52	3889806	206630.1	1246579			Green	18849 22244 23589 50145	0	13	Pass1	PepFrag1	Carbamidomethyl+C(12)	2110.0645	MREILHIQGGQCGNQIGAK	MREILHIQGGQCGNQIGAK	0	19	8.97	68	17	17	8	4	3601.4070	8.0878		39832	8.1	b6b7b8b8*b9b10b14b15b15░b17y1y4y5y6y8y11y13y14y19y19*	46.6190	1913	186.310049352388	84.2066995682587	0.0197	Green	31846	2110.0710	2110.0682	39.7094	76702
20152	MA_65436g0010	Regular	32304.4900	0.00	50333.4548	305	33	30	66.52	3889806	206630.1	1246579			Green	4263 13666 13982 18849 21180 23589 25625 40000 50919 57012 58384 64007	0	14	Pass1	PepFrag1	None	1384.7003	MMLTFSVFPSPK	MMLTFSVFPSPK	162	12	10.10	64	6	6	0	1	1125.0410	7.5604	Identified	6796	6.5	b2b5b6░b7░b8y3y4░y5y5░y10	71.9232	1301	144.082476723823	104.082476723823	0.0167	Green	98312	1384.7042	1384.7028	81.4002	64828
20152	MA_65436g0010	Regular	32304.4900	0.00	50333.4548	305	33	30	66.52	3889806	206630.1	1246579			Green	13465 13982 18849	0	15	Pass1	PepFrag1	None	1919.8990	MASTFIGNSTSIQEMFR	MASTFIGNSTSIQEMFR	362	17	7.00	54	6	6	0	0	1104.3310	7.5524		2168	7.2	b3b3░b6b8*b9b9░y9y15y17	73.5476	1753	175.771143567208	135.771143567208	0.0158	Green	92628	1919.8959	1919.8969	77.7294	61282
20152	MA_65436g0010	Regular	32304.4900	0.00	50333.4548	305	33	30	66.52	3889806	206630.1	1246579			Green	13465 13666 13982 18849 21180 22244 23589 25625 40000 57012 64007	0	16	Pass1	PepFrag1	None	1146.5902	FPGQLNSDLR	FPGQLNSDLR	241	10	7.00	49	8	8	5	2	7344.7320	8.3973	Missing	3617	5.7	b2b3b4b5y3y4y5y5*y7y8*y8░	46.6802	1043	124.341424877252	84.3414248772521	0.0146	Green	41211	1146.5905	1146.5886	45.4195	56653
20152	MA_65436g0010	Regular	32304.4900	0.00	50333.4548	305	33	30	66.52	3889806	206630.1	1246579			Green	21180	0	17	Pass1	PepFrag1	None	1342.6386	INVYYNEASGGR	INVYYNEASGGR	46	12	6.84	39	7	7	3	1	11674.1600	8.5765		15359	6.0	b2b6b12*y6y7y8y9y11y11*y11░	37.3595	1196	136.221948254149	96.2219482541493	0.0138	Green	27943	1342.6432	1342.6417	37.5082	53515
20152	MA_65436g0010	Regular	32304.4900	0.00	50333.4548	305	33	30	66.52	3889806	206630.1	1246579			Green	13465 13665 13982 18849 21180 22244 23589 57012 57114	0	18	Pass1	PepFrag1	None	1371.6838	VSEQFTAMFRR	VSEQFTAMFRR	380	11	10.89	50	7	7	4	1	4243.2080	8.1590		3720	3.2	b3b10░y4y6░y7y8y9y10y10░y11	48.7962	1251	140.366834935168	53.5778899567786	0.0026	Green	51278	1371.6843	1371.6805	51.6563	10266
20152	MA_65436g0010	Regular	32304.4900	0.00	50333.4548	305	33	30	66.52	3889806	206630.1	1246579			Green		0	19	Pass1	PepFrag1	Carbamidomethyl+C(6);Carbamidomethyl+C(18)	3187.3732	FWEVICDEHGIDSTGSYCGDSNLQLER	FWEVICDEHGIDSTGSYCGDSNLQLER	19	27	3.75	41	3	3	0	0	870.0140	7.4488		390	3.6	b9y7y10░y13░y16	78.1258	2744	236.964	117.976	0.0014	Green	78400	3187.3822	3187.3847	68.5316	5599
20152	MA_65436g0010	Regular	32304.4900	0.00	50333.4548	305	33	30	66.52	3889806	206630.1	1246579			Green	4263 13666 22244 23589 50145	0	20	Pass1	PepFrag1	None	1633.7924	AVLMDLEPGTMDSVR	AVLMDLEPGTMDSVR	62	15	3.70	56	4	4	1	1	1398.6410	7.6771	Identified	1046	2.8	b6░b7b9b10░y7y8y9░	70.5950	1516	159.548393293312	119.548393293312	0.0014	Green	69664	1633.7947	1633.7942	62.9480	5323
20152	MA_65436g0010	Regular	32304.4900	0.00	50333.4548	305	33	30	66.52	3889806	206630.1	1246579			Green	13465 13982 18849	0	21	Pass1	PepFrag1	None	2076.0001	MASTFIGNSTSIQEMFRR	MASTFIGNSTSIQEMFRR	362	18	10.89	53	4	4	1	0	893.9080	7.4606		2000	2.8	b5░b6░y2y6y6*y13y14	67.8213	1901	185.530100047603	83.6867333650687	0.0011	Green	81334	2076.0069	2076.0040	70.3138	4223
20152	MA_65436g0010	Regular	32304.4900	0.00	50333.4548	305	33	30	66.52	3889806	206630.1	1246579			Green	4263 13666 13982 18849 25625 57012 64007	0	22	Pass2	PepFrag2	Carbamidomethyl+C(25);Carbamidomethyl+C(37)	4529.0946	VSDTVVEPYNATLSVHQLVENADECMVLDNEALYDICFR	VSDTVVEPYNATLSVHQLVENADECMVLDNEALYDICFR	174	39	3.57	66	0	0	0	0	653.4157	7.3245	Missing	404	3.1	b14*y6░y34░	93.3742	4054	307.384617638886	113.692308819443	0.0007	Green	139104	4529.1014	4529.1054	107.0059	2689
20152	MA_65436g0010	Regular	32304.4900	0.00	50333.4548	305	33	30	66.52	3889806	206630.1	1246579			Green		0	23	Pass2	PepFrag2	None	1746.8731	SLTVPELTQQMWDAK	SLTVPELTQQMWDAK	282	15	4.07	42	0	0	0	0	866.1588	7.4469	Identified	925	1.9	y4░y7░y10░y11░y12░	67.1994	1619	166.695624348183	126.695624348183	0.0005	Green	90216	1746.8607	1746.8607	76.2200	1942
20152	MA_65436g0010	Regular	32304.4900	0.00	50333.4548	305	33	30	66.52	3889806	206630.1	1246579			Green		0	24	Pass2	MissedCleavage	Carbamidomethyl+C(19)	2793.2827	SLTVPELTQQMWDAKNMMCAADPR	SLTVPELTQQMWDAKNMMCAADPR	282	24	4.31	43	7	7	1	0	1739.9570	7.7498	Identified	2384	7.5	b3░b4░b7b11b12*b13b19░b24░y2y3░y5y5░y6y8░y9y9░	74.7499	2512	223.411774247509	71.7058871237543	0.0124	Green	95421	2793.2884	2793.2837	79.5721	48212
20152	MA_65436g0010	Regular	32304.4900	0.00	50333.4548	305	33	30	66.52	3889806	206630.1	1246579			Green	13982	0	25	Pass2	MissedCleavage	None	2374.2006	GLKMASTFIGNSTSIQEMFRR	GLKMASTFIGNSTSIQEMFRR	359	21	11.32	70	3	3	2	0	462.7240	7.1746		1142	2.2	b4b5b6b16░	76.1521	2208	205.002432153336	96.6682881022242	0.0005	Green	90266	2374.2164	2374.2145	76.2434	1893
20152	MA_65436g0010	Regular	32304.4900	0.00	50333.4548	305	33	30	66.52	3889806	206630.1	1246579			Green	4263 13666 22244 23589 50145	0	26	Pass2	VarMod	Oxidation+M(*)	1649.7873	AVLMDLEPGTMDSVR	AVLMDLEPGTMDSVR	62	15	3.70	59	12	12	7	4	4483.9790	8.1830	Identified	11799	6.0	b2b3b4b5b7░b11b12y1y8y10y11y12y12░y13y13░	70.5950	1516	159.548393293312	119.548393293312	0.0107	Green	59067	1649.7898	1649.7894	56.3063	41693
20152	MA_65436g0010	Regular	32304.4900	0.00	50333.4548	305	33	30	66.52	3889806	206630.1	1246579			Green	13465 13665 13982 18849 21180 22244 23589 57012 57114	0	27	Pass2	VarMod	Oxidation+M(*)	1231.5776	VSEQFTAMFR	VSEQFTAMFR	380	10	7.00	52	7	7	2	0	1621.5440	7.7413		3004	4.8	b2b3b10y2y4y5y9	55.3639	1103	129.065442828005	89.0654428280055	0.0088	Green	42244	1231.5821	1231.5803	46.0892	34106
20152	MA_65436g0010	Regular	32304.4900	0.00	50333.4548	305	33	30	66.52	3889806	206630.1	1246579			Green	4263 13665 18849 21180 22244 25625	0	28	Pass2	VarMod	Deamidation+N(*)	1697.8169	NSSYFVEWIPNNVK	NSSYFVEWIPNNVK	336	14	6.89	60	8	8	4	1	2111.9810	7.8560	Identified	4515	5.3	b2b3░b4b4░b5*b5░b12*y4y5y7y8y9y10y10*y12*	73.0063	1541	161.297657411125	121.297657411125	0.0081	Green	88397	1697.8157	1697.8155	74.9376	31589
20152	MA_65436g0010	Regular	32304.4900	0.00	50333.4548	305	33	30	66.52	3889806	206630.1	1246579			Green	18849 22244 23589 50145	0	29	Pass2	VarMod	Carbamidomethyl+C(12);Oxidation+M(*)	2126.0594	MREILHIQGGQCGNQIGAK	MREILHIQGGQCGNQIGAK	0	19	8.97	69	9	9	3	1	773.9958	7.4201		6804	4.2	b3b4b8b13y5*y8y10y11y12y19	46.6190	1913	186.310049352388	84.2066995682587	0.0032	Green	25030	2126.0629	2126.0602	35.9144	12289
20152	MA_65436g0010	Regular	32304.4900	0.00	50333.4548	305	33	30	66.52	3889806	206630.1	1246579			Green	4263 13665 18849 21180 22244 25625	0	30	Pass2	VarMod	Deamidation+N(1)	1697.8169	NSSYFVEWIPNNVK	NSSYFVEWIPNNVK	336	14	6.89	61	1	1	0	0	95.6689	6.5121	Identified	445	2.8	b9░b13*y1y8░y10░	73.0063	1541	161.297657411125	121.297657411125	0.0014	Green	89619	1697.8178	1697.8176	75.7626	5540
20152	MA_65436g0010	Regular	32304.4900	0.00	50333.4548	305	33	30	66.52	3889806	206630.1	1246579			Green	13982	0	31	Pass2	VarMod	Deamidation+N(11)	2219.0835	GLKMASTFIGNSTSIQEMFR	GLKMASTFIGNSTSIQEMFR	359	20	10.12	71	4	4	1	1	1445.3370	7.6692		966	3.0	b11░b12b15b16y4y8*y11░y12*	81.5030	2060	195.736182746551	90.4907884977009	0.0013	Green	93371	2219.0855	2219.0831	78.1767	4975
20152	MA_65436g0010	Regular	32304.4900	0.00	50333.4548	305	33	30	66.52	3889806	206630.1	1246579			Green	4263 13666 13982 18849 21180 23589 25625 40000 50919 57012 58384 64007	0	32	Pass2	VarMod	Oxidation+M(*)	1400.6952	MMLTFSVFPSPK	MMLTFSVFPSPK	162	12	10.10	65	5	5	2	0	276.3023	6.9506	Identified	692	2.4	b2b3b9b12░y4░y7░y11y12	71.9232	1301	144.082476723823	104.082476723823	0.0011	Green	88437	1400.7008	1400.6994	74.9612	4114
20152	MA_65436g0010	Regular	32304.4900	0.00	50333.4548	305	33	30	66.52	3889806	206630.1	1246579			Green	21180	0	33	Pass2	VarMod	Deamidation+N(2)	1343.6226	INVYYNEASGGR	INVYYNEASGGR	46	12	6.84	44	2	2	0	0	297.8541	6.9833		296	1.9	b3b5*y6y8░	37.3595	1196	136.221948254149	96.2219482541493	0.0006	Green	55656	1343.6230	1343.6214	54.3969	2303
20152	MA_65436g0010	Regular	32304.4900	0.00	50333.4548	305	33	30	66.52	3889806	206630.1	1246579			Green	4263 13465 13665 13982 21180 22244 25625 57012	0	34	Pass2	InSource	None	783.3818	TASAMFR	YLTASAMFR	311	7	11.05	55	5	5	2	1	2482.2580	0.0000		590	0.0	b3b3░y1y2y4y5	58.3449	707	95.9487328072719	151.897465614544	0.0134	Green	54369	783.3811	783.3820	53.6139	52048
20152	MA_65436g0010	Regular	32304.4900	0.00	50333.4548	305	33	30	66.52	3889806	206630.1	1246579			Green	13666 13982 18849 21180 23589 25625 33612 40000 50145 50919 57012 58384	0	35	Pass2	InSource	None	528.2776	IREE	IREEYPDR	154	4	4.26	47	2	2	1	0	4018.4980	0.0000		1635	0.0	b2b3y3░	20.9987	490	75.1433156674763	110.286631334953	0.0083	Green	5921	528.2778	528.2779	23.9105	32262
20152	MA_65436g0010	Regular	32304.4900	0.00	50333.4548	305	33	30	66.52	3889806	206630.1	1246579			Green	13666 13982 18849 21180 23589 25625 33612 40000 50145 50919 57012 58384	0	36	Pass2	InSource	None	691.3410	IREEY	IREEYPDR	154	5	4.26	47	2	2	1	0	734.4406	0.0000		355	0.0	b2b3	20.9987	631	88.9431569734046	137.886313946809	0.0076	Green	5917	691.3390	691.3397	23.9078	29528
20152	MA_65436g0010	Regular	32304.4900	0.00	50333.4548	305	33	30	66.52	3889806	206630.1	1246579			Green	13666 13982 18849 21180 23589 25625 33612 40000 50145 50919 57012 58384	0	37	Pass2	InSource	None	387.1987	PDR	IREEYPDR	159	3	7.00	47	3	3	2	0	356.0999	0.0000	Identified	3708	0.0	y1y2y3	20.9987	329	57.617830214928	75.2356604298559	0.0065	Green	5922	387.2001	387.2000	23.9116	25346
20152	MA_65436g0010	Regular	32304.4900	0.00	50333.4548	305	33	30	66.52	3889806	206630.1	1246579			Green	13465 13665 13982 21180 22244 23589 25625 57012	0	38	Pass2	InSource	Carbamidomethyl+C(2);Carbamidomethyl+C(2)	820.3441	MCAADPR	NMMCAADPR	299	7	6.10	48	2	2	0	0	131.7496	0.0000	Missing	2068	0.0	y1y7	30.8842	673	92.8473850958121	145.694770191624	0.0045	Green	15545	820.3448	820.3459	30.1746	17484
20152	MA_65436g0010	Regular	32304.4900	0.00	50333.4548	305	33	30	66.52	3889806	206630.1	1246579			Green	13666 18849 21412 23589 50145	0	39	Pass2	InSource	None	845.3424	GHYTEGAE	GHYTEGAELIDSVLDVVRK	103	8	4.25	45	4	4	2	0	1192.1830	0.0000		740	0.0	b2b3b4░b6b7	70.2444	733	98.2868954262199	156.57379085244	0.0033	Green	105761	845.3418	845.3431	86.2969	12739
20152	MA_65436g0010	Regular	32304.4900	0.00	50333.4548	305	33	30	66.52	3889806	206630.1	1246579			Green	4263 13465 13665 13982 21180 22244 25625 57012	0	40	Pass2	InSource	None	682.3341	ASAMFR	YLTASAMFR	312	6	11.05	55	2	2	0	0	230.0436	0.0000		411	0.0	b3░b6y1	58.3449	614	87.3383966566926	134.676793313385	0.0023	Green	54362	682.3337	682.3344	53.6100	8781
20152	MA_65436g0010	Regular	32304.4900	0.00	50333.4548	305	33	30	66.52	3889806	206630.1	1246579			Green	13666 18849 21412 23589 50145	0	41	Pass2	InSource	None	601.3668	LDVVR	GHYTEGAELIDSVLDVVR	116	5	7.00	46	3	3	0	1	1025.4200	0.0000		1501	0.0	b2y1y3	77.0339	573	83.4057609214479	126.811521842896	0.0022	Green	116369	601.3676	601.3679	93.1735	8534
20152	MA_65436g0010	Regular	32304.4900	0.00	50333.4548	305	33	30	66.52	3889806	206630.1	1246579			Green	13666 18849 21412 23589 50145	0	42	Pass2	InSource	None	902.4942	DSVLDVVR	GHYTEGAELIDSVLDVVR	113	8	3.88	46	2	2	0	0	99.3937	0.0000		4690	0.0	b8y8	77.0339	842	107.80387253151	175.607745063021	0.0020	Green	116357	902.4923	902.4939	93.1692	7778
20152	MA_65436g0010	Regular	32304.4900	0.00	50333.4548	305	33	30	66.52	3889806	206630.1	1246579			Green	13666 18849 21412 23589 50145	0	43	Pass2	InSource	None	716.2998	GHYTEGA	GHYTEGAELIDSVLDVVRK	103	7	5.13	45	1	1	0	0	20.6483	0.0000		144	0.0	b2b7░	70.2444	624	88.2841406489556	136.568281297911	0.0019	Green	105730	716.2999	716.3006	86.2782	7257
20152	MA_65436g0010	Regular	32304.4900	0.00	50333.4548	305	33	30	66.52	3889806	206630.1	1246579			Green	13666 13982 18849 21180 23589 25625 33612 40000 50145 50919 57012 58384	0	44	Pass2	InSource	None	550.2620	YPDR	IREEYPDR	158	4	6.73	47	1	1	0	0	254.7093	0.0000	Missing	768	0.0	y4	20.9987	470	73.0844314565147	106.168862913029	0.0018	Green	5916	550.2621	550.2623	23.9076	7181
20152	MA_65436g0010	Regular	32304.4900	0.00	50333.4548	305	33	30	66.52	3889806	206630.1	1246579			Green	13666 18849 21412 23589 50145	0	45	Pass2	InSource	None	958.4265	GHYTEGAEL	GHYTEGAELIDSVLDVVRK	103	9	4.25	45	1	1	0	0	320.7375	0.0000		2621	0.0	b5y2░	70.2444	857	109.080431890802	69.0804318908022	0.0016	Green	105823	958.4279	958.4257	86.3304	6173
20152	MA_65436g0010	Regular	32304.4900	0.00	50333.4548	305	33	30	66.52	3889806	206630.1	1246579			Green	4263 13465 13665 13982 21180 22244 25625 57012	0	46	Pass2	InSource	None	611.2970	SAMFR	YLTASAMFR	313	5	11.05	55	0	0	0	0	79.3341	0.0000		0	0.0		58.3449	547	80.8632486724697	121.726497344939	0.0016	Green	54365	611.2972	611.2976	53.6107	6133
20152	MA_65436g0010	Regular	32304.4900	0.00	50333.4548	305	33	30	66.52	3889806	206630.1	1246579			Green	4263 13465 13666 13982 18849 21180 22244 23589 25625 57012	0	47	Pass2	InSource	None	516.2929	PFPR	LAVNLIPFPR	258	4	11.05	57	1	1	0	0	10.6319	0.0000	Identified	99	0.0	b2	69.3741	463	72.3569571206996	104.713914241399	0.0015	Green	90550	516.2937	516.2938	76.4118	5854
20152	MA_65436g0010	Regular	32304.4900	0.00	50333.4548	305	33	30	66.52	3889806	206630.1	1246579			Green	13465 13665 13982 18849 21180 22244 23589 57012 57114	0	48	Pass2	InSource	None	772.3811	FTAMFR	VSEQFTAMFR	384	6	11.05	51	1	1	0	0	36.6104	0.0000		111	0.0	y1	55.3639	702	95.4958229369362	150.991645873872	0.0013	Green	64405	772.3813	772.3822	59.7065	5173
20152	MA_65436g0010	Regular	32304.4900	0.00	50333.4548	305	33	30	66.52	3889806	206630.1	1246579			Green	4263 13465 13665 13982 21180 22244 25625 57012	0	49	Pass2	InSource	None	896.4658	LTASAMFR	YLTASAMFR	310	8	11.05	55	0	0	0	0	185.0356	0.0000		0	0.0		58.3449	831	106.862906810347	173.725813620694	0.0013	Green	54361	896.4635	896.4649	53.6093	5102
20152	MA_65436g0010	Regular	32304.4900	0.00	50333.4548	305	33	30	66.52	3889806	206630.1	1246579			Green	13666 18849 21412 23589 50145	0	50	Pass2	InSource	None	729.4618	LDVVRK	GHYTEGAELIDSVLDVVRK	116	6	10.12	45	0	0	0	0	55.3620	0.0000		0	0.0		70.2444	708	96.0391864878618	152.078372975724	0.0011	Green	105719	729.4630	729.4638	86.2732	4140
20152	MA_65436g0010	Regular	32304.4900	0.00	50333.4548	305	33	30	66.52	3889806	206630.1	1246579			Green	13666 18849 21412 23589 50145	0	51	Pass2	InSource	None	645.2627	GHYTEG	GHYTEGAELIDSVLDVVRK	103	6	5.13	45	0	0	0	0	60.3182	0.0000		0	0.0		70.2444	557	81.8458062035088	123.691612407018	0.0009	Green	105671	645.2636	645.2641	86.2550	3623
20152	MA_65436g0010	Regular	32304.4900	0.00	50333.4548	305	33	30	66.52	3889806	206630.1	1246579			Green	13465 13665 13982 18849 21180 22244 23589 57012 57114	0	52	Pass2	InSource	None	1116.5143	SEQFTAMFR	VSEQFTAMFR	381	9	7.00	51	1	1	0	0	70.9492	0.0000		78	0.0	b9	55.3639	998	120.738746218848	201.477492437696	0.0008	Green	64401	1116.5131	1116.5158	59.7041	3039
20152	MA_65436g0010	Regular	32304.4900	0.00	50333.4548	305	33	30	66.52	3889806	206630.1	1246579			Green	13666 18849 21412 23589 50145	0	53	Pass2	InSource	None	1015.5782	IDSVLDVVR	GHYTEGAELIDSVLDVVR	112	9	3.88	46	3	3	0	0	233.4378	0.0000		541	0.0	b7y7y9	77.0339	966	118.143831644999	78.1438316449989	0.0007	Green	116437	1015.5813	1015.5792	93.2047	2902
20152	MA_65436g0010	Regular	32304.4900	0.00	50333.4548	305	33	30	66.52	3889806	206630.1	1246579			Green	13465 13665 13982 18849 21180 22244 23589 57012 57114	0	54	Pass2	InSource	None	900.4396	QFTAMFR	VSEQFTAMFR	383	7	11.05	51	1	1	0	0	157.6527	0.0000		1006	0.0	y7	55.3639	816	105.573051186756	171.146102373512	0.0007	Green	64395	900.4411	900.4426	59.7029	2859
20152	MA_65436g0010	Regular	32304.4900	0.00	50333.4548	305	33	30	66.52	3889806	206630.1	1246579			Green	13465 13665 13982 18849 21180 22244 23589 57012 57114	0	55	Pass2	InSource	None	625.3126	TAMFR	VSEQFTAMFR	385	5	11.05	51	1	1	0	0	16.2984	0.0000		138	0.0	y1	55.3639	567	82.8225008705113	125.645001741023	0.0007	Green	64387	625.3128	625.3133	59.6982	2770
20152	MA_65436g0010	Regular	32304.4900	0.00	50333.4548	305	33	30	66.52	3889806	206630.1	1246579			Green	13666 18849 21412 23589 50145	0	56	Pass2	InSource	None	1071.5106	GHYTEGAELI	GHYTEGAELIDSVLDVVRK	103	10	4.25	45	1	1	0	0	106.5345	0.0000		117	0.0	y6	70.2444	981	119.363709156196	79.3637091561962	0.0006	Green	105737	1071.5126	1071.5106	86.2828	2526
20152	MA_65436g0010	Regular	32304.4900	0.00	50333.4548	305	33	30	66.52	3889806	206630.1	1246579			Green	13666 18849 21412 23589 50145	0	57	Pass2	InSource	None	915.5622	SVLDVVRK	GHYTEGAELIDSVLDVVRK	114	8	10.12	45	1	1	0	0	88.7526	0.0000		55	0.0	b3	70.2444	886	111.527538080077	71.527538080077	0.0006	Green	105834	915.5655	915.5633	86.3347	2417
20152	MA_65436g0010	Regular	32304.4900	0.00	50333.4548	305	33	30	66.52	3889806	206630.1	1246579			Green	4263 13665 18849 21180 22244 25625	0	58	Pass2	InSource	None	827.3570	NSSYFVE	NSSYFVEWIPNNVK	336	7	3.31	58	0	0	0	0	190.9441	0.0000		0	0.0		73.0063	732	98.1974827321985	156.394965464397	0.0005	Green	86094	827.3570	827.3581	73.3304	2021
20152	MA_65436g0010	Regular	32304.4900	0.00	50333.4548	305	33	30	66.52	3889806	206630.1	1246579			Green	18849 22244 23589 50145	0	59	Pass2	InSource	None	976.5211	EILHIQGGQ	EILHIQGGQCGNQIGAK	2	9	5.13	67	4	4	1	0	1064.1580	0.0000		355	0.0	b5b6b9y8	42.3463	923	114.611299011537	189.222598023073	0.0005	Green	31277	976.5172	976.5191	39.4061	2006
20152	MA_65436g0010	Regular	32304.4900	0.00	50333.4548	305	33	30	66.52	3889806	206630.1	1246579			Green	13666 18849 21412 23589 50145	0	60	Pass2	InSource	None	845.3424	GHYTEGAE	GHYTEGAELIDSVLDVVR	103	8	4.25	46	0	0	0	0	86.4780	0.0000		0	0.0		77.0339	733	98.2868954262199	156.57379085244	0.0005	Green	116320	845.3457	845.3469	93.1511	1918
20152	MA_65436g0010	Regular	32304.4900	0.00	50333.4548	305	33	30	66.52	3889806	206630.1	1246579			Green	13666 18849 21412 23589 50145	0	61	Pass2	InSource	None	616.3777	DVVRK	GHYTEGAELIDSVLDVVRK	117	5	10.12	45	0	0	0	0	44.7882	0.0000		0	0.0		70.2444	584	84.4698129086236	128.939625817247	0.0005	Green	105708	616.3762	616.3766	86.2689	1776
20152	MA_65436g0010	Regular	32304.4900	0.00	50333.4548	305	33	30	66.52	3889806	206630.1	1246579			Green	18849 22244 23589 50145	0	62	Pass2	InSource	None	734.4196	EILHIQ	EILHIQGGQCGNQIGAK	2	6	5.13	67	1	1	0	0	96.2753	0.0000		64	0.0	b4	42.3463	713	96.4908178407953	152.981635681591	0.0004	Green	31274	734.4187	734.4195	39.4050	1747
20152	MA_65436g0010	Regular	32304.4900	0.00	50333.4548	305	33	30	66.52	3889806	206630.1	1246579			Green	4263 13665 18849 21180 22244 25625	0	63	Pass2	InSource	None	684.4039	IPNNVK	NSSYFVEWIPNNVK	344	6	10.10	58	0	0	0	0	168.9891	0.0000	Missing	0	0.0		73.0063	646	90.3471892958311	140.694378591662	0.0004	Green	86068	684.4029	684.4036	73.3152	1675
2654	MA_10427661g0030	Regular	32244.7400	0.00	37910.3932	371	33	30	74.64	3940867	377034.2	1183855			Green	9575 12706 25735	1	1	Pass1	PepFrag1	None	1954.0644	VAPEEHPVLLTEAPLNPK	VAPEEHPVLLTEAPLNPK	80	18	4.53	77	18	18	11	6	13987.2300	8.6542	Identified	95267	15.3	b2b4b5b6b7░b9b10b11b12b12░b15y2y3y5y5*y6y7y7*y8y8░y9y11y12y14*y17*	58.2436	1845	181.868386785726	81.2455911904842	0.1163	Green	52803	1954.0718	1954.0687	52.6193	458213
2654	MA_10427661g0030	Regular	32244.7400	0.00	37910.3932	371	33	30	74.64	3940867	377034.2	1183855			Green	3827	0	2	Pass1	PepFrag1	None	3151.6422	TTGIVLDSGDGVSHTVPIYEGYALPHAILR	TTGIVLDSGDGVSHTVPIYEGYALPHAILR	132	30	5.11	83	19	19	5	3	14062.8600	8.6565	Identified	40148	17.5	b2b3b3░b4b5b7b10░b15b22b24y2y4y6y7y11y13y14y16y18y22░y23y26	83.9003	2947	248.511443171859	84.2557215859295	0.1016	Green	89337	3151.6428	3151.6391	75.5638	400353
2654	MA_10427661g0030	Regular	32244.7400	0.00	37910.3932	371	33	30	74.64	3940867	377034.2	1183855			Green	3827 25735 56750 57437	0	3	Pass1	PepFrag1	None	1855.9324	LAYVALDYEQELETAK	LAYVALDYEQELETAK	200	16	3.69	81	12	12	4	2	4884.0070	8.1972		13514	12.3	b2b3b4b8b10b11b12b12*y1y3y6░y7y8░y10░y12y12░y14	72.2989	1720	173.558251202197	133.558251202197	0.0726	Green	77237	1855.9296	1855.9302	67.7978	286071
2654	MA_10427661g0030	Regular	32244.7400	0.00	37910.3932	371	33	30	74.64	3940867	377034.2	1183855			Green	1416 3827 9575 12706 14317 24958 25735 27219 54407	0	4	Pass1	PepFrag1	None	1338.6284	DAYVGDEAQSKR	DAYVGDEAQSKR	35	12	4.31	101	11	11	8	2	65086.3600	9.3219		182927	10.7	b2b3b3░b8y2y3y3░y4y4*y5y6y6░y7y8y9y9░	26.5444	1189	135.689904646416	95.6899046464164	0.0665	Green	4527	1338.6308	1338.6293	22.9048	262143
2654	MA_10427661g0030	Regular	32244.7400	0.00	37910.3932	371	33	30	74.64	3940867	377034.2	1183855			Green	3827 9575 12706	0	5	Pass1	PepFrag1	None	1747.8861	SYELPDGQVITIGAER	SYELPDGQVITIGAER	223	16	3.83	79	5	5	1	0	1222.0830	7.5956	Missing	8437	11.3	b6y4░y7y8y11y14	66.6855	1608	165.939711412192	125.939711412192	0.0568	Green	75031	1747.8792	1747.8792	66.3389	223813
2654	MA_10427661g0030	Regular	32244.7400	0.00	37910.3932	371	33	30	74.64	3940867	377034.2	1183855			Green	1416 3827 9575 12706 24958 25735 27219 46242 54407	0	6	Pass1	PepFrag1	None	976.4483	AGFAGDDAPR	AGFAGDDAPR	3	10	3.88	103	12	12	9	3	21834.1600	8.8476	Identified	155213	8.8	b2b3b4b10y2y3y4y4░y5y5░y6y6░y7y7░y8y9	31.7187	852	108.655745869932	68.6557458699324	0.0465	Green	12448	976.4481	976.4459	28.2614	183190
2654	MA_10427661g0030	Regular	32244.7400	0.00	37910.3932	371	33	30	74.64	3940867	377034.2	1183855			Green	1416 3827 9575 12706 14317 24958 25735 27219 50014 54407	0	7	Pass1	PepFrag1	None	1182.5273	DAYVGDEAQSK	DAYVGDEAQSK	35	11	3.70	102	7	7	4	2	12745.5200	8.6138		102707	9.1	b3b4y2░y3*y3░y4y4░y6y6░y7y7░y8y8░y9y9░y10*	31.5526	1041	124.182420470512	84.1824204705116	0.0459	Green	6784	1182.5294	1182.5275	24.5237	180879
2654	MA_10427661g0030	Regular	32244.7400	0.00	37910.3932	371	33	30	74.64	3940867	377034.2	1183855			Green	3827 12706 17677 21122 24188 25735 29185 43127 46242 57437	0	8	Pass1	PepFrag1	None	1132.5269	GYSFTTTAER	GYSFTTTAER	181	10	7.00	76	10	10	8	2	50458.3700	9.2114		100564	8.6	b2b3b3░b5░b10░y1y2y3y4y5y6y7y8y8░	36.7596	1000	120.9	80.9	0.0432	Green	26622	1132.5314	1132.5294	36.8111	170397
2654	MA_10427661g0030	Regular	32244.7400	0.00	37910.3932	371	33	30	74.64	3940867	377034.2	1183855			Green	14317	0	9	Pass1	PepFrag1	None	1932.8796	YPIEHGIVSNWDDMEK	YPIEHGIVSNWDDMEK	53	16	4.06	98	17	17	9	4	17505.7900	8.7516	Identified	31865	9.2	b2b5b6b7b8b9░b10░b12b14*b15b16*y3y4y5y5░y6y7y8*y9y9*y11y14y14*y15y15*y16	68.1156	1741	174.968075484337	76.6453836562247	0.0325	Green	60174	1932.8865	1932.8833	57.0036	128247
2654	MA_10427661g0030	Regular	32244.7400	0.00	37910.3932	371	33	30	74.64	3940867	377034.2	1183855			Green	3827 9575 12706 14214 14317 24958 25735 54407 56750 57437 63809	0	10	Pass1	PepFrag1	None	1144.5602	HTGVMVGMGQK	HTGVMVGMGQK	24	11	10.10	96	19	19	16	7	53671.6400	9.2382		49349	7.7	b2b4b4░b5b6b7b7░b8b9b9░b10b10░b11b11*y2y3y4y5y6y7y8y9y10y11	29.5327	1062	125.846935747444	85.8469357474435	0.0286	Green	13721	1144.5636	1144.5617	29.0348	112678
2654	MA_10427661g0030	Regular	32244.7400	0.00	37910.3932	371	33	30	74.64	3940867	377034.2	1183855			Green	3827 9575 12706 14214 21122 23091 24958 25735	0	11	Pass1	PepFrag1	None	2183.0801	DLYGNIVLSGGSTMFPGIADR	DLYGNIVLSGGSTMFPGIADR	276	21	3.88	85	11	11	2	1	2633.6930	7.9290	Identified	6701	9.1	b2b3b5b7*b8b8*b9b10*b12b12░b13░b14░b21y2y4y6░y7y13░y16y19*y20░	91.9901	2015	192.875175619811	152.875175619811	0.0238	Green	107699	2183.0818	2183.0845	87.5099	93777
2654	MA_10427661g0030	Regular	32244.7400	0.00	37910.3932	371	33	30	74.64	3940867	377034.2	1183855			Green	3303 3827 9575 12706 14214 17677 20487 23091 24958 25735 29185 31398	0	12	Pass1	PepFrag1	Carbamidomethyl+C(1)	905.4510	CDVDIRK	CDVDIRK	269	7	6.25	74	8	8	6	3	22837.4400	8.8671		29323	5.7	b2b2░b3b4b4░y3y4y5y6y7	17.1352	780	102.444670355323	62.444670355323	0.0204	Green	3506	905.4485	905.4463	22.1087	80453
2654	MA_10427661g0030	Regular	32244.7400	0.00	37910.3932	371	33	30	74.64	3940867	377034.2	1183855			Green	3827 9575 12706 14214 17677 25735 29185 49476 52631	0	13	Pass1	PepFrag1	None	1531.8149	LDLAGRDLTDALMK	LDLAGRDLTDALMK	162	14	4.17	80	15	15	11	5	15159.9600	8.6892		18454	7.2	b2b3b10b11b12y1y2y3y4y5y6y10y11y12y13	69.4687	1451	154.954636584765	63.30309105651	0.0190	Green	75358	1531.8141	1531.8104	66.5677	74729
2654	MA_10427661g0030	Regular	32244.7400	0.00	37910.3932	371	33	30	74.64	3940867	377034.2	1183855			Green	3827	0	14	Pass1	PepFrag1	Carbamidomethyl+C(1)	3136.5152	CPEVLFQPSLIGMEAAGIHETTYNSIMK	CPEVLFQPSLIGMEAAGIHETTYNSIMK	241	28	4.53	84	8	8	3	1	4401.0420	8.1520	Identified	5700	6.7	b4b7b7*b8░b10░b20░y7*y11*y14░y17y18y20y22y23y24	90.5932	2867	243.993409712856	122.662273141904	0.0077	Green	107114	3136.5066	3136.5087	87.1636	30499
2654	MA_10427661g0030	Regular	32244.7400	0.00	37910.3932	371	33	30	74.64	3940867	377034.2	1183855			Green	3827 9575 12706 14214 23091 24958 25735	0	15	Pass1	PepFrag1	None	2311.1751	KDLYGNIVLSGGSTMFPGIADR	KDLYGNIVLSGGSTMFPGIADR	275	22	6.84	82	9	9	1	1	3030.7680	7.9900	Identified	5861	6.0	b4b7b8b11░b12b12*b12░b15b16░y6y8y12y14	84.0503	2150	201.39651019037	94.2643401269133	0.0072	Green	88644	2311.1795	2311.1774	75.0964	28379
2654	MA_10427661g0030	Regular	32244.7400	0.00	37910.3932	371	33	30	74.64	3940867	377034.2	1183855			Green		0	16	Pass1	PepFrag1	None	858.5043	EIVRDVK	EIVRDVK	191	7	7.03	73	5	5	2	2	2268.4970	7.8642		5676	3.6	b5b5░b6b6░y1y2y4░y5y5░	22.4417	817	105.659286072213	65.6592860722132	0.0057	Green	3240	858.5038	858.5017	21.8739	22568
2654	MA_10427661g0030	Regular	32244.7400	0.00	37910.3932	371	33	30	74.64	3940867	377034.2	1183855			Green	3827 9575 12706 14214 17677 25735 29185 49476 52631	0	17	Pass1	PepFrag1	None	906.4601	DLTDALMK	DLTDALMK	168	8	3.88	78	9	9	5	2	21107.5200	8.8329		3165	3.8	b2b5░b6y1y2y3y4y5y6y8	51.3832	849	108.400535515535	68.4005355155348	0.0057	Green	53220	906.4633	906.4612	52.8804	22504
2654	MA_10427661g0030	Regular	32244.7400	0.00	37910.3932	371	33	30	74.64	3940867	377034.2	1183855			Green	3303 3827 9575 12706 14214 17677 20487 23091 24958 25735 29185 31398	0	18	Pass1	PepFrag1	Carbamidomethyl+C(1)	777.3560	CDVDIR	CDVDIR	269	6	3.88	86	5	5	4	0	10896.0100	8.5457		3914	3.2	y1y2y3y4y5	25.8093	645	90.2539276707172	50.2539276707172	0.0048	Green	10456	777.3614	777.3592	26.9500	19061
2654	MA_10427661g0030	Regular	32244.7400	0.00	37910.3932	371	33	30	74.64	3940867	377034.2	1183855			Green	3303 3827 9575 12706 14214 17677 21122 23091 24958 25735 31398	0	19	Pass1	PepFrag1	None	767.4410	VVAPPER	VVAPPER	313	7	7.00	75	3	3	2	0	3072.1170	7.9959	Identified	1228	2.4	y3y4y5y6░	15.7160	714	96.5810172580608	153.162034516122	0.0019	Green	5606	767.4397	767.4406	23.6710	7362
2654	MA_10427661g0030	Regular	32244.7400	0.00	37910.3932	371	33	30	74.64	3940867	377034.2	1183855			Green		0	20	Pass1	PepFrag1	None	1115.6419	EIVRDVKEK	EIVRDVKEK	191	9	7.22	72	7	7	3	1	1651.2560	7.7263		2631	2.6	b5b5░b7b8b9y2y3y9	18.0080	1061	125.767923384602	85.7679233846016	0.0018	Green	1501	1115.6381	1115.6362	20.0670	7083
2654	MA_10427661g0030	Regular	32244.7400	0.00	37910.3932	371	33	30	74.64	3940867	377034.2	1183855			Green	3827 12706 17677 23091 25735	0	21	Pass2	PepFrag2	None	1493.7702	MSKEITALAPSSMK	MSKEITALAPSSMK	297	14	9.88	87	3	3	0	0	252.1108	6.9101	Identified	666	2.3	b8b9░b14░y8y13	45.4136	1411	152.093612989064	112.093612989064	0.0008	Green	113294	1493.7837	1493.7827	91.2747	3241
2654	MA_10427661g0030	Regular	32244.7400	0.00	37910.3932	371	33	30	74.64	3940867	377034.2	1183855			Green	3827 12706 17677 21122	0	22	Pass2	PepFrag2	None	1629.8231	GYSFTTTAEREIVR	GYSFTTTAEREIVR	181	14	7.05	100	3	3	0	0	257.9886	6.9201		1313	1.9	b4b11░b14y4	54.3296	1486	157.436529301876	64.9576862012506	0.0005	Green	48373	1629.8307	1629.8270	49.8348	2077
2654	MA_10427661g0030	Regular	32244.7400	0.00	37910.3932	371	33	30	74.64	3940867	377034.2	1183855			Green		0	23	Pass2	MissedCleavage	None	2452.2202	SSSSIDKSYELPDGQVITIGAER	SSSSIDKSYELPDGQVITIGAER	216	23	4.06	89	21	21	12	7	52767.8400	9.2308	Identified	224448	15.0	b1░b4░b5b6b6░b10b10░b11b13b15b15░b16b16░b17b18b18░b19░b20y3y4y6y7y8y9y9░y11y12y12░y13y18y19	67.5748	2250	207.593927887047	98.3959519246978	0.0861	Green	71531	2452.2207	2452.2191	64.1045	339227
2654	MA_10427661g0030	Regular	32244.7400	0.00	37910.3932	371	33	30	74.64	3940867	377034.2	1183855			Green	3827 25735 56750 57437	0	24	Pass2	MissedCleavage	None	2113.0699	EKLAYVALDYEQELETAK	EKLAYVALDYEQELETAK	198	18	4.00	88	12	12	4	2	7902.7690	8.4062		19858	9.8	b2b3b3░b7b9b10░b11y1y3y7y7░y8y8░y9y10y12y13░y15*	69.8522	1964	189.606820872974	86.4045472486494	0.0346	Green	77661	2113.0731	2113.0704	68.0670	136229
2654	MA_10427661g0030	Regular	32244.7400	0.00	37910.3932	371	33	30	74.64	3940867	377034.2	1183855			Green	3827 9575 12706 14214 23091 24958 25735	0	25	Pass2	MissedCleavage	Carbamidomethyl+C(1)	3069.5133	CDVDIRKDLYGNIVLSGGSTMFPGIADR	CDVDIRKDLYGNIVLSGGSTMFPGIADR	269	28	4.34	90	6	6	1	0	3224.4310	8.0169	Identified	5322	7.5	b7░b10░b12b18░y3y4y6y12░y13y24	87.8521	2795	239.891121988214	79.9455609941072	0.0105	Green	95987	3069.5163	3069.5124	79.9551	41506
2654	MA_10427661g0030	Regular	32244.7400	0.00	37910.3932	371	33	30	74.64	3940867	377034.2	1183855			Green	3303 3827 9575 12706 17677 21122 23091 24958 25735 31398	0	26	Pass2	MissedCleavage	None	1008.6200	IKVVAPPER	IKVVAPPER	311	9	10.12	91	5	5	3	1	2691.1830	7.9384	Identified	11207	4.4	b3y4y5y6y7	24.9533	973	118.713887700363	78.7138877003631	0.0078	Green	15773	1008.6241	1008.6220	30.3139	30589
2654	MA_10427661g0030	Regular	32244.7400	0.00	37910.3932	371	33	30	74.64	3940867	377034.2	1183855			Green	1416 3827 9575 12706 14317 24958 25735 46242 54407	0	27	Pass2	MissedCleavage	None	800.5352	RGILTLK	RGILTLK	46	7	11.49	104	4	4	2	1	3124.9890	8.0033		3590	3.5	b4b5b5░b6y1y6░	43.7652	796	103.840876680495	63.8408766804946	0.0051	Green	28386	800.5379	800.5358	37.7673	20222
2654	MA_10427661g0030	Regular	32244.7400	0.00	37910.3932	371	33	30	74.64	3940867	377034.2	1183855			Green	3827 12706 17677 23091 25735 31398 49476	0	28	Pass2	VarMod	Oxidation+M(*)	1163.5976	EITALAPSSMK	EITALAPSSMK	300	11	7.00	93	8	8	5	1	9028.0290	8.4641	Identified	9534	5.3	b3b4░b5░y2y3y5y6y7y8y9	44.7849	1079	127.186377299843	87.1863772998428	0.0107	Green	22429	1163.5980	1163.5961	34.3906	42245
2654	MA_10427661g0030	Regular	32244.7400	0.00	37910.3932	371	33	30	74.64	3940867	377034.2	1183855			Green	14317	0	29	Pass2	VarMod	Oxidation+M(*)	1948.8745	YPIEHGIVSNWDDMEK	YPIEHGIVSNWDDMEK	53	16	4.06	99	9	9	1	1	2544.6390	7.9141	Identified	2841	5.0	b2b7b9b14*y1y2░y4y8y9y11y15	68.1156	1741	174.968075484337	76.6453836562247	0.0063	Green	48548	1948.8769	1948.8738	49.9554	24780
2654	MA_10427661g0030	Regular	32244.7400	0.00	37910.3932	371	33	30	74.64	3940867	377034.2	1183855			Green	3827 9575 12706 14214 14317 24958 25735 54407 56750 57437 63809	0	30	Pass2	VarMod	Oxidation+M(*)	1160.5551	HTGVMVGMGQK	HTGVMVGMGQK	24	11	10.10	97	7	7	2	0	985.3726	7.5021		4172	4.0	b11y1y2*y3y5y9y10y11	29.5327	1062	125.846935747444	85.8469357474435	0.0050	Green	2825	1160.5586	1160.5567	21.4666	19650
2654	MA_10427661g0030	Regular	32244.7400	0.00	37910.3932	371	33	30	74.64	3940867	377034.2	1183855			Green	3827 9575 12706 14214 21122 23091 24958 25735	0	31	Pass2	VarMod	Oxidation+M(*)	2199.0750	DLYGNIVLSGGSTMFPGIADR	DLYGNIVLSGGSTMFPGIADR	276	21	3.88	92	8	8	1	0	983.5350	7.5012	Identified	1682	4.7	b2b4b8░b9b9*b10░b13░y3y4y6y11y15	91.9901	2015	192.875175619811	88.5834504132074	0.0040	Green	93544	2199.0796	2199.0771	78.2811	15829
2654	MA_10427661g0030	Regular	32244.7400	0.00	37910.3932	371	33	30	74.64	3940867	377034.2	1183855			Green	3827	0	32	Pass2	VarMod	Carbamidomethyl+C(19);Oxidation+M(*)	5184.5479	SYELPDGQVITIGAERFRCPEVLFQPSLIGMEAAGIHETTYNSIMK	SYELPDGQVITIGAERFRCPEVLFQPSLIGMEAAGIHETTYNSIMK	223	46	4.49	95	3	3	0	0	741.7637	7.3787	Missing	1319	3.8	b22b36b44░y8y30*y35*	91.2589	4758	342.01298318613	131.006491593065	0.0010	Green	133814	5184.5343	5184.5439	104.3261	3973
2654	MA_10427661g0030	Regular	32244.7400	0.00	37910.3932	371	33	30	74.64	3940867	377034.2	1183855			Green	3827	0	33	Pass2	VarMod	Carbamidomethyl+C(3);Oxidation+M(*);Oxidation+M(*);Deamidation+Q(*)	3472.6586	FRCPEVLFQPSLIGMEAAGIHETTYNSIMK	FRCPEVLFQPSLIGMEAAGIHETTYNSIMK	239	30	5.40	94	6	6	1	0	371.7660	7.0787	Identified	1295	2.9	b7b8b12░b18b24b25*b28y11░y25y26*y27░	91.8058	3150	259.796524403938	133.197682935959	0.0007	Green	133428	3472.6522	3472.6568	104.1469	2877
2654	MA_10427661g0030	Regular	32244.7400	0.00	37910.3932	371	33	30	74.64	3940867	377034.2	1183855			Green	1416 3827 9575 12706 24958 25735 27219 46242 54407	0	34	Pass2	InSource	None	630.2842	GDDAPR	AGFAGDDAPR	7	6	3.88	103	6	6	4	3	12046.0700	0.0000	Identified	9831	0.0	b2b3b3░b4b4░y2y3y4	31.7187	535	79.6762383657417	119.352476731483	0.0204	Green	12451	630.2848	630.2853	28.2632	80507
2654	MA_10427661g0030	Regular	32244.7400	0.00	37910.3932	371	33	30	74.64	3940867	377034.2	1183855			Green	1416 3827 9575 12706 24958 25735 27219 46242 54407	0	35	Pass2	InSource	None	701.3213	AGDDAPR	AGFAGDDAPR	6	7	3.88	103	5	5	2	1	1160.2390	0.0000	Identified	2092	0.0	b4b5b7y1y2	31.7187	602	86.1966978132773	132.393395626555	0.0175	Green	12453	701.3219	701.3225	28.2653	68776
2654	MA_10427661g0030	Regular	32244.7400	0.00	37910.3932	371	33	30	74.64	3940867	377034.2	1183855			Green	3303 3827 9575 12706 14214 17677 21122 23091 24958 25735 31398	0	36	Pass2	InSource	None	569.3042	APPER	VVAPPER	315	5	7.00	75	4	4	1	1	2671.3200	0.0000	Identified	1072	0.0	b2b5y2y3y4░	15.7160	504	76.5678863313123	113.135772662625	0.0118	Green	5589	569.3040	569.3043	23.6659	46322
2654	MA_10427661g0030	Regular	32244.7400	0.00	37910.3932	371	33	30	74.64	3940867	377034.2	1183855			Green	1416 3827 9575 12706 14317 24958 25735 27219 50014 54407	0	37	Pass2	InSource	None	734.3315	GDEAQSK	DAYVGDEAQSK	39	7	4.07	102	4	4	1	1	5979.0870	0.0000		2004	0.0	b2b4b4░y2░y3y3░y4y7*	31.5526	637	89.5060906881961	139.012181376392	0.0099	Green	6792	734.3308	734.3316	24.5267	39034
2654	MA_10427661g0030	Regular	32244.7400	0.00	37910.3932	371	33	30	74.64	3940867	377034.2	1183855			Green	1416 3827 9575 12706 14317 24958 25735 27219 50014 54407	0	38	Pass2	InSource	None	833.3999	VGDEAQSK	DAYVGDEAQSK	38	8	4.07	102	6	6	2	1	1305.5450	0.0000		1273	0.0	b4b4░b5b7b8y3y3*y3░y6	31.5526	742	99.0897891704049	158.17957834081	0.0058	Green	6773	833.3982	833.3994	24.5191	22896
2654	MA_10427661g0030	Regular	32244.7400	0.00	37910.3932	371	33	30	74.64	3940867	377034.2	1183855			Green	1416 3827 9575 12706 24958 25735 27219 46242 54407	0	39	Pass2	InSource	None	848.3897	FAGDDAPR	AGFAGDDAPR	5	8	3.88	103	3	3	1	0	646.1786	0.0000	Missing	496	0.0	b2y3y4	31.7187	737	98.6441404255463	58.6441404255463	0.0057	Green	12467	848.3938	848.3916	28.2703	22408
2654	MA_10427661g0030	Regular	32244.7400	0.00	37910.3932	371	33	30	74.64	3940867	377034.2	1183855			Green	3827 9575 12706 14214 17677 25735 29185 49476 52631	0	40	Pass2	InSource	None	678.3491	TDALMK	DLTDALMK	170	6	6.78	78	3	3	0	0	144.6697	0.0000		1366	0.0	b2y2y6	51.3832	634	89.2248458087377	138.449691617475	0.0048	Green	53210	678.3491	678.3497	52.8699	19028
2654	MA_10427661g0030	Regular	32244.7400	0.00	37910.3932	371	33	30	74.64	3940867	377034.2	1183855			Green	3827 12706 17677 21122 24188 25735 29185 43127 46242 57437	0	41	Pass2	InSource	None	678.3417	TTTAER	GYSFTTTAER	185	6	7.00	76	1	1	0	0	101.9840	0.0000		171	0.0	b2░b4b4░	36.7596	603	86.2921273276006	132.584254655201	0.0047	Green	26648	678.3420	678.3426	36.8257	18345
2654	MA_10427661g0030	Regular	32244.7400	0.00	37910.3932	371	33	30	74.64	3940867	377034.2	1183855			Green	3303 3827 9575 12706 14214 17677 21122 23091 24958 25735 31398	0	42	Pass2	InSource	None	498.2671	PPER	VVAPPER	316	4	7.00	75	0	0	0	0	25.8570	0.0000	Missing	0	0.0		15.7160	437	69.6221224662632	99.2442449325264	0.0042	Green	5597	498.2680	498.2681	23.6673	16640
2654	MA_10427661g0030	Regular	32244.7400	0.00	37910.3932	371	33	30	74.64	3940867	377034.2	1183855			Green	1416 3827 9575 12706 14317 24958 25735 27219 50014 54407	0	43	Pass2	InSource	None	996.4633	YVGDEAQSK	DAYVGDEAQSK	37	9	4.07	102	5	5	1	0	614.6071	0.0000		3327	0.0	b2y3y5y8y9	31.5526	883	111.275640626861	71.2756406268607	0.0030	Green	6777	996.4664	996.4643	24.5202	11991
2654	MA_10427661g0030	Regular	32244.7400	0.00	37910.3932	371	33	30	74.64	3940867	377034.2	1183855			Green	3827 9575 12706 14214 14317 24958 25735 54407 56750 57437 63809	0	44	Pass2	InSource	None	520.2548	GMGQK	HTGVMVGMGQK	30	5	10.10	96	1	1	0	0	1214.5430	0.0000		842	0.0	y2*y3y3*	29.5327	469	72.980728800544	105.961457601088	0.0030	Green	13743	520.2560	520.2561	29.0480	11756
2654	MA_10427661g0030	Regular	32244.7400	0.00	37910.3932	371	33	30	74.64	3940867	377034.2	1183855			Green	3827 9575 12706 14214 14317 24958 25735 54407 56750 57437 63809	0	45	Pass2	InSource	None	526.2442	HTGVM	HTGVMVGMGQK	24	5	7.85	96	3	3	2	0	3924.7630	0.0000		576	0.0	b2b3b4	29.5327	488	74.938704710955	109.87740942191	0.0028	Green	13744	526.2457	526.2458	29.0493	10853
2654	MA_10427661g0030	Regular	32244.7400	0.00	37910.3932	371	33	30	74.64	3940867	377034.2	1183855			Green	1416 3827 9575 12706 24958 25735 27219 46242 54407	0	46	Pass2	InSource	None	905.4112	GFAGDDAPR	AGFAGDDAPR	4	9	3.88	103	3	3	1	0	941.7614	0.0000	Identified	629	0.0	b7y3y4	31.7187	785	102.88200168687	165.764003373739	0.0025	Green	12460	905.4087	905.4102	28.2679	9673
2654	MA_10427661g0030	Regular	32244.7400	0.00	37910.3932	371	33	30	74.64	3940867	377034.2	1183855			Green	3827 12706 17677 21122 24188 25735 29185 43127 46242 57437	0	47	Pass2	InSource	None	825.4101	FTTTAER	GYSFTTTAER	184	7	7.00	76	0	0	0	0	235.6427	0.0000		51	0.0	b4░	36.7596	738	98.7333505985743	157.466701197149	0.0023	Green	26656	825.4092	825.4104	36.8294	8937
2654	MA_10427661g0030	Regular	32244.7400	0.00	37910.3932	371	33	30	74.64	3940867	377034.2	1183855			Green	1416 3827 9575 12706 24958 25735 27219 46242 54407	0	48	Pass2	InSource	None	573.2627	DDAPR	AGFAGDDAPR	8	5	3.88	103	4	4	1	1	4315.7190	0.0000	Missing	2310	0.0	b2y1y3y4	31.7187	487	74.8362944351787	109.672588870357	0.0020	Green	12452	573.2640	573.2643	28.2643	7878
2654	MA_10427661g0030	Regular	32244.7400	0.00	37910.3932	371	33	30	74.64	3940867	377034.2	1183855			Green	3827 12706 17677 21122 24188 25735 29185 43127 46242 57437	0	49	Pass2	InSource	None	577.2940	TTAER	GYSFTTTAER	186	5	7.00	76	2	2	0	0	101.4086	0.0000		1367	0.0	b2░y1y5	36.7596	510	77.1743685868323	114.348737173665	0.0019	Green	26662	577.2952	577.2955	36.8330	7644
2654	MA_10427661g0030	Regular	32244.7400	0.00	37910.3932	371	33	30	74.64	3940867	377034.2	1183855			Green	3303 3827 9575 12706 14214 17677 20487 23091 24958 25735 29185 31398	0	50	Pass2	InSource	None	617.3253	DVDIR	CDVDIR	270	5	3.88	86	2	2	1	0	74.7290	0.0000		1561	0.0	y1y2	25.8093	559	82.0416096842264	124.083219368453	0.0016	Green	10446	617.3257	617.3261	26.9471	6435
2654	MA_10427661g0030	Regular	32244.7400	0.00	37910.3932	371	33	30	74.64	3940867	377034.2	1183855			Green	3303 3827 9575 12706 14214 17677 20487 23091 24958 25735 29185 31398	0	51	Pass2	InSource	None	531.3249	DIRK	CDVDIRK	272	4	10.12	74	2	2	1	0	3207.1770	0.0000		637	0.0	y3y4	17.1352	498	75.9589925521131	111.917985104226	0.0016	Green	3504	531.3246	531.3248	22.1081	6391
2654	MA_10427661g0030	Regular	32244.7400	0.00	37910.3932	371	33	30	74.64	3940867	377034.2	1183855			Green	3827 9575 12706 14214 14317 24958 25735 54407 56750 57437 63809	0	52	Pass2	InSource	None	619.3232	VGMGQK	HTGVMVGMGQK	29	6	10.10	96	1	1	0	0	547.3797	0.0000		356	0.0	y3y3*	29.5327	574	83.5027725791024	127.005545158205	0.0014	Green	13723	619.3246	619.3250	29.0357	5357
2654	MA_10427661g0030	Regular	32244.7400	0.00	37910.3932	371	33	30	74.64	3940867	377034.2	1183855			Green	9575 12706 25735	0	53	Pass2	InSource	None	768.4250	EAPLNPK	VAPEEHPVLLTEAPLNPK	91	7	7.00	77	1	1	0	0	727.7189	0.0000	Identified	90	0.0	y5	58.2436	711	96.3102923907379	152.620584781476	0.0013	Green	52804	768.4219	768.4228	52.6200	5271
2654	MA_10427661g0030	Regular	32244.7400	0.00	37910.3932	371	33	30	74.64	3940867	377034.2	1183855			Green	3303 3827 9575 12706 17677 21122 23091 24958 25735 31398	0	54	Pass2	InSource	None	498.2671	PPER	IKVVAPPER	316	4	7.00	91	2	2	0	0	2265.1980	0.0000	Identified	312	0.0	y1y3	24.9533	437	69.6221224662632	99.2442449325264	0.0010	Green	15780	498.2681	498.2682	30.3189	3875
2654	MA_10427661g0030	Regular	32244.7400	0.00	37910.3932	371	33	30	74.64	3940867	377034.2	1183855			Green	9575 12706 25735	0	55	Pass2	InSource	None	639.3824	APLNPK	VAPEEHPVLLTEAPLNPK	92	6	10.10	77	2	2	0	0	893.2206	0.0000	Identified	1473	0.0	b4y3*y5	58.2436	602	86.1966978132773	132.393395626555	0.0008	Green	52819	639.3831	639.3835	52.6244	3188
2654	MA_10427661g0030	Regular	32244.7400	0.00	37910.3932	371	33	30	74.64	3940867	377034.2	1183855			Green	1416 3827 9575 12706 14317 24958 25735 27219 50014 54407	0	56	Pass2	InSource	None	449.2031	DAYV	DAYVGDEAQSK	35	4	3.10	102	0	0	0	0	30.1704	0.0000		0	0.0		31.5526	404	66.0714560379607	92.1429120759214	0.0008	Green	6783	449.2038	449.2038	24.5235	3154
2654	MA_10427661g0030	Regular	32244.7400	0.00	37910.3932	371	33	30	74.64	3940867	377034.2	1183855			Green	1416 3827 9575 12706 14317 24958 25735 27219 54407	0	57	Pass2	InSource	None	589.3416	AQSKR	DAYVGDEAQSKR	42	5	11.49	101	0	0	0	0	50.3756	0.0000		0	0.0		26.5444	537	79.8746849156482	119.749369831296	0.0008	Green	4548	589.3389	589.3393	22.9122	3133
2654	MA_10427661g0030	Regular	32244.7400	0.00	37910.3932	371	33	30	74.64	3940867	377034.2	1183855			Green	3303 3827 9575 12706 17677 21122 23091 24958 25735 31398	0	58	Pass2	InSource	None	767.4410	VVAPPER	IKVVAPPER	313	7	7.00	91	0	0	0	0	101.6599	0.0000	Missing	0	0.0		24.9533	714	96.5810172580608	153.162034516122	0.0008	Green	15779	767.4385	767.4394	30.3185	2983
2654	MA_10427661g0030	Regular	32244.7400	0.00	37910.3932	371	33	30	74.64	3940867	377034.2	1183855			Green	1416 3827 9575 12706 14317 24958 25735 27219 54407	0	59	Pass2	InSource	None	833.4112	DEAQSKR	DAYVGDEAQSKR	40	7	7.03	101	2	2	1	0	327.3257	0.0000		1144	0.0	y6y7	26.5444	737	98.6441404255463	157.288280851093	0.0007	Green	4542	833.4093	833.4105	22.9092	2885
2654	MA_10427661g0030	Regular	32244.7400	0.00	37910.3932	371	33	30	74.64	3940867	377034.2	1183855			Green		0	60	Pass2	InSource	None	759.4359	ITIGAER	SSSSIDKSYELPDGQVITIGAER	232	7	7.00	89	0	0	0	0	106.2076	0.0000		0	0.0		67.5748	713	96.4908178407953	152.981635681591	0.0007	Green	71512	759.4320	759.4328	64.0963	2798
2654	MA_10427661g0030	Regular	32244.7400	0.00	37910.3932	371	33	30	74.64	3940867	377034.2	1183855			Green	3303 3827 9575 12706 14214 17677 20487 23091 24958 25735 29185 31398	0	61	Pass2	InSource	None	502.2984	VDIR	CDVDIR	271	4	7.00	86	0	0	0	0	40.8369	0.0000		0	0.0		25.8093	468	72.876952413508	105.753904827016	0.0006	Green	10461	502.2965	502.2967	26.9523	2371
2654	MA_10427661g0030	Regular	32244.7400	0.00	37910.3932	371	33	30	74.64	3940867	377034.2	1183855			Green	1416 3827 9575 12706 14317 24958 25735 27219 50014 54407	0	62	Pass2	InSource	None	677.3101	DEAQSK	DAYVGDEAQSK	40	6	4.07	102	1	1	0	0	33.5865	0.0000		120	0.0	b3░y2	31.5526	589	84.9512611727381	129.902522345476	0.0006	Green	6789	677.3099	677.3105	24.5258	2199
2654	MA_10427661g0030	Regular	32244.7400	0.00	37910.3932	371	33	30	74.64	3940867	377034.2	1183855			Green		0	63	Pass2	InSource	None	646.3519	TIGAER	SSSSIDKSYELPDGQVITIGAER	233	6	7.00	89	2	2	0	0	135.4406	0.0000		814	0.0	y1y6	67.5748	589	84.9512611727381	129.902522345476	0.0005	Green	71515	646.3509	646.3514	64.0972	1835
2654	MA_10427661g0030	Regular	32244.7400	0.00	37910.3932	371	33	30	74.64	3940867	377034.2	1183855			Green	3827 9575 12706 14214 17677 25735 29185 49476 52631	0	64	Pass2	InSource	None	577.3014	DALMK	DLTDALMK	171	5	6.78	78	1	1	0	0	43.6164	0.0000		50	0.0	y2	51.3832	541	80.2708405961351	120.54168119227	0.0004	Green	53166	577.3029	577.3032	52.8440	1553
2654	MA_10427661g0030	Regular	32244.7400	0.00	37910.3932	371	33	30	74.64	3940867	377034.2	1183855			Green	3827 9575 12706 14214 17677 25735 29185 49476 52631	0	65	Pass2	NeutralLoss_H2O	None	888.4495	DLTDALMK	DLTDALMK	168	8	3.88	78	0	0	0	0	276.3777	0.0000		0	0.0		51.3832	849	108.400535515535	68.4005355155348	0.0016	Green	53184	888.4517	888.4496	52.8574	6280
2654	MA_10427661g0030	Regular	32244.7400	0.00	37910.3932	371	33	30	74.64	3940867	377034.2	1183855			Green		0	66	Pass2	NeutralLoss_H2O	None	1097.6313	EIVRDVKEK	EIVRDVKEK	191	9	7.22	72	0	0	0	0	162.5703	0.0000		0	0.0		18.0080	1061	125.767923384602	43.8452822564011	0.0009	Green	1505	1097.6301	1097.6265	20.0743	3627
25735	MA_96086g0010	Regular	30876.2900	0.00	49026.0775	302	26	44	48.19	3034786	276314	882631			Green	2654 9575 12706	1	1	Pass1	PepFrag1	None	1954.0644	VAPEEHPVLLTEAPLNPK	VAPEEHPVLLTEAPLNPK	124	18	4.53	116	18	18	11	6	13987.2300	8.6542	Identified	95267	15.3	b2b4b5b6b7░b9b10b11b12b12░b15y2y3y5y5*y6y7y7*y8y8░y9y11y12y14*y17*	58.2436	1845	181.868386785726	81.2455911904842	0.1510	Green	52803	1954.0718	1954.0687	52.6193	458213
25735	MA_96086g0010	Regular	30876.2900	0.00	49026.0775	302	26	44	48.19	3034786	276314	882631			Green	2654 3827 56750 57437	0	2	Pass1	PepFrag1	None	1855.9324	LAYVALDYEQELETAK	LAYVALDYEQELETAK	244	16	3.69	119	12	12	4	2	4884.0070	8.1972		13514	12.3	b2b3b4b8b10b11b12b12*y1y3y6░y7y8░y10░y12y12░y14	72.2989	1720	173.558251202197	133.558251202197	0.0943	Green	77237	1855.9296	1855.9302	67.7978	286071
25735	MA_96086g0010	Regular	30876.2900	0.00	49026.0775	302	26	44	48.19	3034786	276314	882631			Green	1416 2654 3827 9575 12706 14317 24958 27219 54407	0	3	Pass1	PepFrag1	None	1338.6284	DAYVGDEAQSKR	DAYVGDEAQSKR	79	12	4.31	108	11	11	8	2	65086.3600	9.3219		182927	10.7	b2b3b3░b8y2y3y3░y4y4*y5y6y6░y7y8y9y9░	26.5444	1189	135.689904646416	95.6899046464164	0.0864	Green	4527	1338.6308	1338.6293	22.9048	262143
25735	MA_96086g0010	Regular	30876.2900	0.00	49026.0775	302	26	44	48.19	3034786	276314	882631			Green	1416 2654 3827 9575 12706 24958 27219 46242 54407	0	4	Pass1	PepFrag1	None	976.4483	AGFAGDDAPR	AGFAGDDAPR	47	10	3.88	110	12	12	9	3	21834.1600	8.8476	Identified	155213	8.8	b2b3b4b10y2y3y4y4░y5y5░y6y6░y7y7░y8y9	31.7187	852	108.655745869932	68.6557458699324	0.0604	Green	12448	976.4481	976.4459	28.2614	183190
25735	MA_96086g0010	Regular	30876.2900	0.00	49026.0775	302	26	44	48.19	3034786	276314	882631			Green	1416 2654 3827 9575 12706 14317 24958 27219 50014 54407	0	5	Pass1	PepFrag1	None	1182.5273	DAYVGDEAQSK	DAYVGDEAQSK	79	11	3.70	109	7	7	4	2	12745.5200	8.6138		102707	9.1	b3b4y2░y3*y3░y4y4░y6y6░y7y7░y8y8░y9y9░y10*	31.5526	1041	124.182420470512	84.1824204705116	0.0596	Green	6784	1182.5294	1182.5275	24.5237	180879
25735	MA_96086g0010	Regular	30876.2900	0.00	49026.0775	302	26	44	48.19	3034786	276314	882631			Green	2654 3827 12706 17677 21122 24188 29185 43127 46242 57437	0	6	Pass1	PepFrag1	None	1132.5269	GYSFTTTAER	GYSFTTTAER	225	10	7.00	115	10	10	8	2	50458.3700	9.2114		100564	8.6	b2b3b3░b5░b10░y1y2y3y4y5y6y7y8y8░	36.7596	1000	120.9	80.9	0.0561	Green	26622	1132.5314	1132.5294	36.8111	170397
25735	MA_96086g0010	Regular	30876.2900	0.00	49026.0775	302	26	44	48.19	3034786	276314	882631			Green	9575 12706 17677	0	7	Pass1	PepFrag1	None	3165.6579	TTGIVLDSGDGVTHTVPIYEGYALPHAILR	TTGIVLDSGDGVTHTVPIYEGYALPHAILR	176	30	5.11	105	18	18	4	3	10472.2000	8.5097	Identified	14232	12.7	b1░b2b3░b4b5░b6░b12b16b23y2y3y5y7y8y9y11y12y14y22y25y28y30	84.1588	2967	249.63453421551	84.8172671077549	0.0548	Green	90175	3165.6619	3165.6583	76.1984	166222
25735	MA_96086g0010	Regular	30876.2900	0.00	49026.0775	302	26	44	48.19	3034786	276314	882631			Green	2654 3827 9575 12706 14214 14317 24958 54407 56750 57437 63809	0	8	Pass1	PepFrag1	None	1144.5602	HTGVMVGMGQK	HTGVMVGMGQK	68	11	10.10	129	19	19	16	7	53671.6400	9.2382		49349	7.7	b2b4b4░b5b6b7b7░b8b9b9░b10b10░b11b11*y2y3y4y5y6y7y8y9y10y11	29.5327	1062	125.846935747444	85.8469357474435	0.0371	Green	13721	1144.5636	1144.5617	29.0348	112678
25735	MA_96086g0010	Regular	30876.2900	0.00	49026.0775	302	26	44	48.19	3034786	276314	882631			Green	2654 3827 9575 12706 14214 21122 23091 24958	0	9	Pass1	PepFrag1	None	2183.0801	DLYGNIVLSGGSTMFPGIADR	DLYGNIVLSGGSTMFPGIADR	320	21	3.88	121	11	11	2	1	2633.6930	7.9290	Identified	6701	9.1	b2b3b5b7*b8b8*b9b10*b12b12░b13░b14░b21y2y4y6░y7y13░y16y19*y20░	91.9901	2015	192.875175619811	152.875175619811	0.0309	Green	107699	2183.0818	2183.0845	87.5099	93777
25735	MA_96086g0010	Regular	30876.2900	0.00	49026.0775	302	26	44	48.19	3034786	276314	882631			Green	2654 3303 3827 9575 12706 14214 17677 20487 23091 24958 29185 31398	0	10	Pass1	PepFrag1	Carbamidomethyl+C(1)	905.4510	CDVDIRK	CDVDIRK	313	7	6.25	113	8	8	6	3	22837.4400	8.8671		29323	5.7	b2b2░b3b4b4░y3y4y5y6y7	17.1352	780	102.444670355323	62.444670355323	0.0265	Green	3506	905.4485	905.4463	22.1087	80453
25735	MA_96086g0010	Regular	30876.2900	0.00	49026.0775	302	26	44	48.19	3034786	276314	882631			Green	2654 3827 9575 12706 14214 17677 29185 49476 52631	0	11	Pass1	PepFrag1	None	1531.8149	LDLAGRDLTDALMK	LDLAGRDLTDALMK	206	14	4.17	118	15	15	11	5	15159.9600	8.6892		18454	7.2	b2b3b10b11b12y1y2y3y4y5y6y10y11y12y13	69.4687	1451	154.954636584765	63.30309105651	0.0246	Green	75358	1531.8141	1531.8104	66.5677	74729
25735	MA_96086g0010	Regular	30876.2900	0.00	49026.0775	302	26	44	48.19	3034786	276314	882631			Green	17677 23091 29185	0	12	Pass1	PepFrag1	None	1733.8705	SYELPDGQVITVGAER	SYELPDGQVITVGAER	267	16	3.83	107	2	2	0	0	980.9726	7.4813	Missing	1182	7.0	b12*y1y4y13░	62.1755	1589	164.629969982005	124.629969982005	0.0202	Green	66651	1733.8705	1733.8705	61.0857	61431
25735	MA_96086g0010	Regular	30876.2900	0.00	49026.0775	302	26	44	48.19	3034786	276314	882631			Green	1416 3827 12706 54407	0	13	Pass1	PepFrag1	None	1946.8953	YPIEHGIVTNWDDMEK	YPIEHGIVTNWDDMEK	97	16	4.06	111	10	10	6	1	8590.2780	8.4236	Identified	8066	6.5	b8b10░y4y5y6y7y8y9y11░y12y14░y15y16	68.5087	1761	176.305504388123	77.5370029254156	0.0160	Green	61747	1946.8997	1946.8965	58.0181	48661
25735	MA_96086g0010	Regular	30876.2900	0.00	49026.0775	302	26	44	48.19	3034786	276314	882631			Green	2654 3827 9575 12706 14214 23091 24958	0	14	Pass1	PepFrag1	None	2311.1751	KDLYGNIVLSGGSTMFPGIADR	KDLYGNIVLSGGSTMFPGIADR	319	22	6.84	120	9	9	1	1	3030.7680	7.9900	Identified	5861	6.0	b4b7b8b11░b12b12*b12░b15b16░y6y8y12y14	84.0503	2150	201.39651019037	94.2643401269133	0.0094	Green	88644	2311.1795	2311.1774	75.0964	28379
25735	MA_96086g0010	Regular	30876.2900	0.00	49026.0775	302	26	44	48.19	3034786	276314	882631			Green	2654 3827 9575 12706 14214 17677 29185 49476 52631	0	15	Pass1	PepFrag1	None	906.4601	DLTDALMK	DLTDALMK	212	8	3.88	117	9	9	5	2	21107.5200	8.8329		3165	3.8	b2b5░b6y1y2y3y4y5y6y8	51.3832	849	108.400535515535	68.4005355155348	0.0074	Green	53220	906.4633	906.4612	52.8804	22504
25735	MA_96086g0010	Regular	30876.2900	0.00	49026.0775	302	26	44	48.19	3034786	276314	882631			Green	2654 3303 3827 9575 12706 14214 17677 20487 23091 24958 29185 31398	0	16	Pass1	PepFrag1	Carbamidomethyl+C(1)	777.3560	CDVDIR	CDVDIR	313	6	3.88	122	5	5	4	0	10896.0100	8.5457		3914	3.2	y1y2y3y4y5	25.8093	645	90.2539276707172	50.2539276707172	0.0063	Green	10456	777.3614	777.3592	26.9500	19061
25735	MA_96086g0010	Regular	30876.2900	0.00	49026.0775	302	26	44	48.19	3034786	276314	882631			Green	2654 3303 3827 9575 12706 14214 17677 21122 23091 24958 31398	0	17	Pass1	PepFrag1	None	767.4410	VVAPPER	VVAPPER	357	7	7.00	114	3	3	2	0	3072.1170	7.9959	Identified	1228	2.4	y3y4y5y6░	15.7160	714	96.5810172580608	153.162034516122	0.0024	Green	5606	767.4397	767.4406	23.6710	7362
25735	MA_96086g0010	Regular	30876.2900	0.00	49026.0775	302	26	44	48.19	3034786	276314	882631			Green	2654 3827 12706 17677 23091	0	18	Pass2	PepFrag2	None	1493.7702	MSKEITALAPSSMK	MSKEITALAPSSMK	341	14	9.88	123	3	3	0	0	252.1108	6.9101	Identified	666	2.3	b8b9░b14░y8y13	45.4136	1411	152.093612989064	112.093612989064	0.0011	Green	113294	1493.7837	1493.7827	91.2747	3241
25735	MA_96086g0010	Regular	30876.2900	0.00	49026.0775	302	26	44	48.19	3034786	276314	882631			Green	2654 3827 56750 57437	0	19	Pass2	MissedCleavage	None	2113.0699	EKLAYVALDYEQELETAK	EKLAYVALDYEQELETAK	242	18	4.00	124	12	12	4	2	7902.7690	8.4062		19858	9.8	b2b3b3░b7b9b10░b11y1y3y7y7░y8y8░y9y10y12y13░y15*	69.8522	1964	189.606820872974	86.4045472486494	0.0449	Green	77661	2113.0731	2113.0704	68.0670	136229
25735	MA_96086g0010	Regular	30876.2900	0.00	49026.0775	302	26	44	48.19	3034786	276314	882631			Green	2654 3827 9575 12706 14214 23091 24958	0	20	Pass2	MissedCleavage	Carbamidomethyl+C(1)	3069.5133	CDVDIRKDLYGNIVLSGGSTMFPGIADR	CDVDIRKDLYGNIVLSGGSTMFPGIADR	313	28	4.34	125	6	6	1	0	3224.4310	8.0169	Identified	5322	7.5	b7░b10░b12b18░y3y4y6y12░y13y24	87.8521	2795	239.891121988214	79.9455609941072	0.0137	Green	95987	3069.5163	3069.5124	79.9551	41506
25735	MA_96086g0010	Regular	30876.2900	0.00	49026.0775	302	26	44	48.19	3034786	276314	882631			Green	2654 3303 3827 9575 12706 17677 21122 23091 24958 31398	0	21	Pass2	MissedCleavage	None	1008.6200	IKVVAPPER	IKVVAPPER	355	9	10.12	126	5	5	3	1	2691.1830	7.9384	Identified	11207	4.4	b3y4y5y6y7	24.9533	973	118.713887700363	78.7138877003631	0.0101	Green	15773	1008.6241	1008.6220	30.3139	30589
25735	MA_96086g0010	Regular	30876.2900	0.00	49026.0775	302	26	44	48.19	3034786	276314	882631			Green	1416 2654 3827 9575 12706 14317 24958 46242 54407	0	22	Pass2	MissedCleavage	None	800.5352	RGILTLK	RGILTLK	90	7	11.49	112	4	4	2	1	3124.9890	8.0033		3590	3.5	b4b5b5░b6y1y6░	43.7652	796	103.840876680495	63.8408766804946	0.0067	Green	28386	800.5379	800.5358	37.7673	20222
25735	MA_96086g0010	Regular	30876.2900	0.00	49026.0775	302	26	44	48.19	3034786	276314	882631			Green	3303 3827 9575 12706 17677 21122 23091 24958 31398	0	23	Pass2	MissedCleavage	None	1136.7150	IKVVAPPERK	IKVVAPPERK	355	10	10.59	106	6	6	2	0	1770.9760	7.7378	Identified	1783	3.2	b3y2y4y5y6y8	17.3808	1108	129.455192383322	89.455192383322	0.0037	Green	8868	1136.7176	1136.7157	25.8992	11362
25735	MA_96086g0010	Regular	30876.2900	0.00	49026.0775	302	26	44	48.19	3034786	276314	882631			Green	2654 3827 12706 17677 23091 31398 49476	0	24	Pass2	VarMod	Oxidation+M(*)	1163.5976	EITALAPSSMK	EITALAPSSMK	344	11	7.00	128	8	8	5	1	9028.0290	8.4641	Identified	9534	5.3	b3b4░b5░y2y3y5y6y7y8y9	44.7849	1079	127.186377299843	87.1863772998428	0.0139	Green	22429	1163.5980	1163.5961	34.3906	42245
25735	MA_96086g0010	Regular	30876.2900	0.00	49026.0775	302	26	44	48.19	3034786	276314	882631			Green	2654 3827 9575 12706 14214 14317 24958 54407 56750 57437 63809	0	25	Pass2	VarMod	Oxidation+M(*)	1160.5551	HTGVMVGMGQK	HTGVMVGMGQK	68	11	10.10	130	7	7	2	0	985.3726	7.5021		4172	4.0	b11y1y2*y3y5y9y10y11	29.5327	1062	125.846935747444	85.8469357474435	0.0065	Green	2825	1160.5586	1160.5567	21.4666	19650
25735	MA_96086g0010	Regular	30876.2900	0.00	49026.0775	302	26	44	48.19	3034786	276314	882631			Green	2654 3827 9575 12706 14214 21122 23091 24958	0	26	Pass2	VarMod	Oxidation+M(*)	2199.0750	DLYGNIVLSGGSTMFPGIADR	DLYGNIVLSGGSTMFPGIADR	320	21	3.88	127	8	8	1	0	983.5350	7.5012	Identified	1682	4.7	b2b4b8░b9b9*b10░b13░y3y4y6y11y15	91.9901	2015	192.875175619811	88.5834504132074	0.0052	Green	93544	2199.0796	2199.0771	78.2811	15829
25735	MA_96086g0010	Regular	30876.2900	0.00	49026.0775	302	26	44	48.19	3034786	276314	882631			Green	1416 2654 3827 9575 12706 24958 27219 46242 54407	0	27	Pass2	InSource	None	630.2842	GDDAPR	AGFAGDDAPR	51	6	3.88	110	6	6	4	3	12046.0700	0.0000	Identified	9831	0.0	b2b3b3░b4b4░y2y3y4	31.7187	535	79.6762383657417	119.352476731483	0.0265	Green	12451	630.2848	630.2853	28.2632	80507
25735	MA_96086g0010	Regular	30876.2900	0.00	49026.0775	302	26	44	48.19	3034786	276314	882631			Green	1416 2654 3827 9575 12706 24958 27219 46242 54407	0	28	Pass2	InSource	None	701.3213	AGDDAPR	AGFAGDDAPR	50	7	3.88	110	5	5	2	1	1160.2390	0.0000	Identified	2092	0.0	b4b5b7y1y2	31.7187	602	86.1966978132773	132.393395626555	0.0227	Green	12453	701.3219	701.3225	28.2653	68776
25735	MA_96086g0010	Regular	30876.2900	0.00	49026.0775	302	26	44	48.19	3034786	276314	882631			Green	2654 3303 3827 9575 12706 14214 17677 21122 23091 24958 31398	0	29	Pass2	InSource	None	569.3042	APPER	VVAPPER	359	5	7.00	114	4	4	1	1	2671.3200	0.0000	Identified	1072	0.0	b2b5y2y3y4░	15.7160	504	76.5678863313123	113.135772662625	0.0153	Green	5589	569.3040	569.3043	23.6659	46322
25735	MA_96086g0010	Regular	30876.2900	0.00	49026.0775	302	26	44	48.19	3034786	276314	882631			Green	1416 2654 3827 9575 12706 14317 24958 27219 50014 54407	0	30	Pass2	InSource	None	734.3315	GDEAQSK	DAYVGDEAQSK	83	7	4.07	109	4	4	1	1	5979.0870	0.0000		2004	0.0	b2b4b4░y2░y3y3░y4y7*	31.5526	637	89.5060906881961	139.012181376392	0.0129	Green	6792	734.3308	734.3316	24.5267	39034
25735	MA_96086g0010	Regular	30876.2900	0.00	49026.0775	302	26	44	48.19	3034786	276314	882631			Green	1416 2654 3827 9575 12706 14317 24958 27219 50014 54407	0	31	Pass2	InSource	None	833.3999	VGDEAQSK	DAYVGDEAQSK	82	8	4.07	109	6	6	2	1	1305.5450	0.0000		1273	0.0	b4b4░b5b7b8y3y3*y3░y6	31.5526	742	99.0897891704049	158.17957834081	0.0075	Green	6773	833.3982	833.3994	24.5191	22896
25735	MA_96086g0010	Regular	30876.2900	0.00	49026.0775	302	26	44	48.19	3034786	276314	882631			Green	1416 2654 3827 9575 12706 24958 27219 46242 54407	0	32	Pass2	InSource	None	848.3897	FAGDDAPR	AGFAGDDAPR	49	8	3.88	110	3	3	1	0	646.1786	0.0000	Missing	496	0.0	b2y3y4	31.7187	737	98.6441404255463	58.6441404255463	0.0074	Green	12467	848.3938	848.3916	28.2703	22408
25735	MA_96086g0010	Regular	30876.2900	0.00	49026.0775	302	26	44	48.19	3034786	276314	882631			Green	2654 3827 9575 12706 14214 17677 29185 49476 52631	0	33	Pass2	InSource	None	678.3491	TDALMK	DLTDALMK	214	6	6.78	117	3	3	0	0	144.6697	0.0000		1366	0.0	b2y2y6	51.3832	634	89.2248458087377	138.449691617475	0.0063	Green	53210	678.3491	678.3497	52.8699	19028
25735	MA_96086g0010	Regular	30876.2900	0.00	49026.0775	302	26	44	48.19	3034786	276314	882631			Green	2654 3827 12706 17677 21122 24188 29185 43127 46242 57437	0	34	Pass2	InSource	None	678.3417	TTTAER	GYSFTTTAER	229	6	7.00	115	1	1	0	0	101.9840	0.0000		171	0.0	b2░b4b4░	36.7596	603	86.2921273276006	132.584254655201	0.0060	Green	26648	678.3420	678.3426	36.8257	18345
25735	MA_96086g0010	Regular	30876.2900	0.00	49026.0775	302	26	44	48.19	3034786	276314	882631			Green	2654 3303 3827 9575 12706 14214 17677 21122 23091 24958 31398	0	35	Pass2	InSource	None	498.2671	PPER	VVAPPER	360	4	7.00	114	0	0	0	0	25.8570	0.0000	Missing	0	0.0		15.7160	437	69.6221224662632	99.2442449325264	0.0055	Green	5597	498.2680	498.2681	23.6673	16640
25735	MA_96086g0010	Regular	30876.2900	0.00	49026.0775	302	26	44	48.19	3034786	276314	882631			Green	1416 2654 3827 9575 12706 14317 24958 27219 50014 54407	0	36	Pass2	InSource	None	996.4633	YVGDEAQSK	DAYVGDEAQSK	81	9	4.07	109	5	5	1	0	614.6071	0.0000		3327	0.0	b2y3y5y8y9	31.5526	883	111.275640626861	71.2756406268607	0.0040	Green	6777	996.4664	996.4643	24.5202	11991
25735	MA_96086g0010	Regular	30876.2900	0.00	49026.0775	302	26	44	48.19	3034786	276314	882631			Green	2654 3827 9575 12706 14214 14317 24958 54407 56750 57437 63809	0	37	Pass2	InSource	None	520.2548	GMGQK	HTGVMVGMGQK	74	5	10.10	129	1	1	0	0	1214.5430	0.0000		842	0.0	y2*y3y3*	29.5327	469	72.980728800544	105.961457601088	0.0039	Green	13743	520.2560	520.2561	29.0480	11756
25735	MA_96086g0010	Regular	30876.2900	0.00	49026.0775	302	26	44	48.19	3034786	276314	882631			Green	2654 3827 9575 12706 14214 14317 24958 54407 56750 57437 63809	0	38	Pass2	InSource	None	526.2442	HTGVM	HTGVMVGMGQK	68	5	7.85	129	3	3	2	0	3924.7630	0.0000		576	0.0	b2b3b4	29.5327	488	74.938704710955	109.87740942191	0.0036	Green	13744	526.2457	526.2458	29.0493	10853
25735	MA_96086g0010	Regular	30876.2900	0.00	49026.0775	302	26	44	48.19	3034786	276314	882631			Green	1416 2654 3827 9575 12706 24958 27219 46242 54407	0	39	Pass2	InSource	None	905.4112	GFAGDDAPR	AGFAGDDAPR	48	9	3.88	110	3	3	1	0	941.7614	0.0000	Identified	629	0.0	b7y3y4	31.7187	785	102.88200168687	165.764003373739	0.0032	Green	12460	905.4087	905.4102	28.2679	9673
25735	MA_96086g0010	Regular	30876.2900	0.00	49026.0775	302	26	44	48.19	3034786	276314	882631			Green	2654 3827 12706 17677 21122 24188 29185 43127 46242 57437	0	40	Pass2	InSource	None	825.4101	FTTTAER	GYSFTTTAER	228	7	7.00	115	0	0	0	0	235.6427	0.0000		51	0.0	b4░	36.7596	738	98.7333505985743	157.466701197149	0.0029	Green	26656	825.4092	825.4104	36.8294	8937
25735	MA_96086g0010	Regular	30876.2900	0.00	49026.0775	302	26	44	48.19	3034786	276314	882631			Green	1416 2654 3827 9575 12706 24958 27219 46242 54407	0	41	Pass2	InSource	None	573.2627	DDAPR	AGFAGDDAPR	52	5	3.88	110	4	4	1	1	4315.7190	0.0000	Missing	2310	0.0	b2y1y3y4	31.7187	487	74.8362944351787	109.672588870357	0.0026	Green	12452	573.2640	573.2643	28.2643	7878
25735	MA_96086g0010	Regular	30876.2900	0.00	49026.0775	302	26	44	48.19	3034786	276314	882631			Green	2654 3827 12706 17677 21122 24188 29185 43127 46242 57437	0	42	Pass2	InSource	None	577.2940	TTAER	GYSFTTTAER	230	5	7.00	115	2	2	0	0	101.4086	0.0000		1367	0.0	b2░y1y5	36.7596	510	77.1743685868323	114.348737173665	0.0025	Green	26662	577.2952	577.2955	36.8330	7644
25735	MA_96086g0010	Regular	30876.2900	0.00	49026.0775	302	26	44	48.19	3034786	276314	882631			Green	2654 3303 3827 9575 12706 14214 17677 20487 23091 24958 29185 31398	0	43	Pass2	InSource	None	617.3253	DVDIR	CDVDIR	314	5	3.88	122	2	2	1	0	74.7290	0.0000		1561	0.0	y1y2	25.8093	559	82.0416096842264	124.083219368453	0.0021	Green	10446	617.3257	617.3261	26.9471	6435
25735	MA_96086g0010	Regular	30876.2900	0.00	49026.0775	302	26	44	48.19	3034786	276314	882631			Green	2654 3303 3827 9575 12706 14214 17677 20487 23091 24958 29185 31398	0	44	Pass2	InSource	None	531.3249	DIRK	CDVDIRK	316	4	10.12	113	2	2	1	0	3207.1770	0.0000		637	0.0	y3y4	17.1352	498	75.9589925521131	111.917985104226	0.0021	Green	3504	531.3246	531.3248	22.1081	6391
25735	MA_96086g0010	Regular	30876.2900	0.00	49026.0775	302	26	44	48.19	3034786	276314	882631			Green	2654 3827 9575 12706 14214 14317 24958 54407 56750 57437 63809	0	45	Pass2	InSource	None	619.3232	VGMGQK	HTGVMVGMGQK	73	6	10.10	129	1	1	0	0	547.3797	0.0000		356	0.0	y3y3*	29.5327	574	83.5027725791024	127.005545158205	0.0018	Green	13723	619.3246	619.3250	29.0357	5357
25735	MA_96086g0010	Regular	30876.2900	0.00	49026.0775	302	26	44	48.19	3034786	276314	882631			Green	2654 9575 12706	0	46	Pass2	InSource	None	768.4250	EAPLNPK	VAPEEHPVLLTEAPLNPK	135	7	7.00	116	1	1	0	0	727.7189	0.0000	Identified	90	0.0	y5	58.2436	711	96.3102923907379	152.620584781476	0.0017	Green	52804	768.4219	768.4228	52.6200	5271
25735	MA_96086g0010	Regular	30876.2900	0.00	49026.0775	302	26	44	48.19	3034786	276314	882631			Green	2654 3303 3827 9575 12706 17677 21122 23091 24958 31398	0	47	Pass2	InSource	None	498.2671	PPER	IKVVAPPER	360	4	7.00	126	2	2	0	0	2265.1980	0.0000	Identified	312	0.0	y1y3	24.9533	437	69.6221224662632	99.2442449325264	0.0013	Green	15780	498.2681	498.2682	30.3189	3875
25735	MA_96086g0010	Regular	30876.2900	0.00	49026.0775	302	26	44	48.19	3034786	276314	882631			Green	2654 9575 12706	0	48	Pass2	InSource	None	639.3824	APLNPK	VAPEEHPVLLTEAPLNPK	136	6	10.10	116	2	2	0	0	893.2206	0.0000	Identified	1473	0.0	b4y3*y5	58.2436	602	86.1966978132773	132.393395626555	0.0011	Green	52819	639.3831	639.3835	52.6244	3188
25735	MA_96086g0010	Regular	30876.2900	0.00	49026.0775	302	26	44	48.19	3034786	276314	882631			Green	1416 2654 3827 9575 12706 14317 24958 27219 50014 54407	0	49	Pass2	InSource	None	449.2031	DAYV	DAYVGDEAQSK	79	4	3.10	109	0	0	0	0	30.1704	0.0000		0	0.0		31.5526	404	66.0714560379607	92.1429120759214	0.0010	Green	6783	449.2038	449.2038	24.5235	3154
25735	MA_96086g0010	Regular	30876.2900	0.00	49026.0775	302	26	44	48.19	3034786	276314	882631			Green	1416 2654 3827 9575 12706 14317 24958 27219 54407	0	50	Pass2	InSource	None	589.3416	AQSKR	DAYVGDEAQSKR	86	5	11.49	108	0	0	0	0	50.3756	0.0000		0	0.0		26.5444	537	79.8746849156482	119.749369831296	0.0010	Green	4548	589.3389	589.3393	22.9122	3133
25735	MA_96086g0010	Regular	30876.2900	0.00	49026.0775	302	26	44	48.19	3034786	276314	882631			Green	2654 3303 3827 9575 12706 17677 21122 23091 24958 31398	0	51	Pass2	InSource	None	767.4410	VVAPPER	IKVVAPPER	357	7	7.00	126	0	0	0	0	101.6599	0.0000	Missing	0	0.0		24.9533	714	96.5810172580608	153.162034516122	0.0010	Green	15779	767.4385	767.4394	30.3185	2983
25735	MA_96086g0010	Regular	30876.2900	0.00	49026.0775	302	26	44	48.19	3034786	276314	882631			Green	1416 2654 3827 9575 12706 14317 24958 27219 54407	0	52	Pass2	InSource	None	833.4112	DEAQSKR	DAYVGDEAQSKR	84	7	7.03	108	2	2	1	0	327.3257	0.0000		1144	0.0	y6y7	26.5444	737	98.6441404255463	157.288280851093	0.0010	Green	4542	833.4093	833.4105	22.9092	2885
25735	MA_96086g0010	Regular	30876.2900	0.00	49026.0775	302	26	44	48.19	3034786	276314	882631			Green	2654 3303 3827 9575 12706 14214 17677 20487 23091 24958 29185 31398	0	53	Pass2	InSource	None	502.2984	VDIR	CDVDIR	315	4	7.00	122	0	0	0	0	40.8369	0.0000		0	0.0		25.8093	468	72.876952413508	105.753904827016	0.0008	Green	10461	502.2965	502.2967	26.9523	2371
25735	MA_96086g0010	Regular	30876.2900	0.00	49026.0775	302	26	44	48.19	3034786	276314	882631			Green	1416 2654 3827 9575 12706 14317 24958 27219 50014 54407	0	54	Pass2	InSource	None	677.3101	DEAQSK	DAYVGDEAQSK	84	6	4.07	109	1	1	0	0	33.5865	0.0000		120	0.0	b3░y2	31.5526	589	84.9512611727381	129.902522345476	0.0007	Green	6789	677.3099	677.3105	24.5258	2199
25735	MA_96086g0010	Regular	30876.2900	0.00	49026.0775	302	26	44	48.19	3034786	276314	882631			Green	2654 3827 9575 12706 14214 17677 29185 49476 52631	0	55	Pass2	InSource	None	577.3014	DALMK	DLTDALMK	215	5	6.78	117	1	1	0	0	43.6164	0.0000		50	0.0	y2	51.3832	541	80.2708405961351	120.54168119227	0.0005	Green	53166	577.3029	577.3032	52.8440	1553
25735	MA_96086g0010	Regular	30876.2900	0.00	49026.0775	302	26	44	48.19	3034786	276314	882631			Green	2654 3827 9575 12706 14214 17677 29185 49476 52631	0	56	Pass2	NeutralLoss_H2O	None	888.4495	DLTDALMK	DLTDALMK	212	8	3.88	117	0	0	0	0	276.3777	0.0000		0	0.0		51.3832	849	108.400535515535	68.4005355155348	0.0021	Green	53184	888.4517	888.4496	52.8574	6280
12706	MA_1964g0010	Regular	30830.1100	0.00	46984.7448	298	28	36	62.38	2819529	253901	866024			Green	2654 9575 25735	1	1	Pass1	PepFrag1	None	1954.0644	VAPEEHPVLLTEAPLNPK	VAPEEHPVLLTEAPLNPK	140	18	4.53	144	18	18	11	6	13987.2300	8.6542	Identified	95267	15.3	b2b4b5b6b7░b9b10b11b12b12░b15y2y3y5y5*y6y7y7*y8y8░y9y11y12y14*y17*	58.2436	1845	181.868386785726	81.2455911904842	0.1625	Green	52803	1954.0718	1954.0687	52.6193	458213
12706	MA_1964g0010	Regular	30830.1100	0.00	46984.7448	298	28	36	62.38	2819529	253901	866024			Green	1416 2654 3827 9575 14317 24958 25735 27219 54407	0	2	Pass1	PepFrag1	None	1338.6284	DAYVGDEAQSKR	DAYVGDEAQSKR	95	12	4.31	136	11	11	8	2	65086.3600	9.3219		182927	10.7	b2b3b3░b8y2y3y3░y4y4*y5y6y6░y7y8y9y9░	26.5444	1189	135.689904646416	95.6899046464164	0.0930	Green	4527	1338.6308	1338.6293	22.9048	262143
12706	MA_1964g0010	Regular	30830.1100	0.00	46984.7448	298	28	36	62.38	2819529	253901	866024			Green	2654 3827 9575	0	3	Pass1	PepFrag1	None	1747.8861	SYELPDGQVITIGAER	SYELPDGQVITIGAER	283	16	3.83	146	5	5	1	0	1222.0830	7.5956	Missing	8437	11.3	b6y4░y7y8y11y14	66.6855	1608	165.939711412192	125.939711412192	0.0794	Green	75031	1747.8792	1747.8792	66.3389	223813
12706	MA_1964g0010	Regular	30830.1100	0.00	46984.7448	298	28	36	62.38	2819529	253901	866024			Green	1416 2654 3827 9575 24958 25735 27219 46242 54407	0	4	Pass1	PepFrag1	None	976.4483	AGFAGDDAPR	AGFAGDDAPR	63	10	3.88	138	12	12	9	3	21834.1600	8.8476	Identified	155213	8.8	b2b3b4b10y2y3y4y4░y5y5░y6y6░y7y7░y8y9	31.7187	852	108.655745869932	68.6557458699324	0.0650	Green	12448	976.4481	976.4459	28.2614	183190
12706	MA_1964g0010	Regular	30830.1100	0.00	46984.7448	298	28	36	62.38	2819529	253901	866024			Green	1416 2654 3827 9575 14317 24958 25735 27219 50014 54407	0	5	Pass1	PepFrag1	None	1182.5273	DAYVGDEAQSK	DAYVGDEAQSK	95	11	3.70	137	7	7	4	2	12745.5200	8.6138		102707	9.1	b3b4y2░y3*y3░y4y4░y6y6░y7y7░y8y8░y9y9░y10*	31.5526	1041	124.182420470512	84.1824204705116	0.0642	Green	6784	1182.5294	1182.5275	24.5237	180879
12706	MA_1964g0010	Regular	30830.1100	0.00	46984.7448	298	28	36	62.38	2819529	253901	866024			Green	2654 3827 17677 21122 24188 25735 29185 43127 46242 57437	0	6	Pass1	PepFrag1	None	1132.5269	GYSFTTTAER	GYSFTTTAER	241	10	7.00	143	10	10	8	2	50458.3700	9.2114		100564	8.6	b2b3b3░b5░b10░y1y2y3y4y5y6y7y8y8░	36.7596	1000	120.9	80.9	0.0604	Green	26622	1132.5314	1132.5294	36.8111	170397
12706	MA_1964g0010	Regular	30830.1100	0.00	46984.7448	298	28	36	62.38	2819529	253901	866024			Green	9575 17677 25735	0	7	Pass1	PepFrag1	None	3165.6579	TTGIVLDSGDGVTHTVPIYEGYALPHAILR	TTGIVLDSGDGVTHTVPIYEGYALPHAILR	192	30	5.11	133	18	18	4	3	10472.2000	8.5097	Identified	14232	12.7	b1░b2b3░b4b5░b6░b12b16b23y2y3y5y7y8y9y11y12y14y22y25y28y30	84.1588	2967	249.63453421551	84.8172671077549	0.0590	Green	90175	3165.6619	3165.6583	76.1984	166222
12706	MA_1964g0010	Regular	30830.1100	0.00	46984.7448	298	28	36	62.38	2819529	253901	866024			Green	2654 3827 9575 14214 14317 24958 25735 54407 56750 57437 63809	0	8	Pass1	PepFrag1	None	1144.5602	HTGVMVGMGQK	HTGVMVGMGQK	84	11	10.10	156	19	19	16	7	53671.6400	9.2382		49349	7.7	b2b4b4░b5b6b7b7░b8b9b9░b10b10░b11b11*y2y3y4y5y6y7y8y9y10y11	29.5327	1062	125.846935747444	85.8469357474435	0.0400	Green	13721	1144.5636	1144.5617	29.0348	112678
12706	MA_1964g0010	Regular	30830.1100	0.00	46984.7448	298	28	36	62.38	2819529	253901	866024			Green	2654 3827 9575 14214 21122 23091 24958 25735	0	9	Pass1	PepFrag1	None	2183.0801	DLYGNIVLSGGSTMFPGIADR	DLYGNIVLSGGSTMFPGIADR	336	21	3.88	149	11	11	2	1	2633.6930	7.9290	Identified	6701	9.1	b2b3b5b7*b8b8*b9b10*b12b12░b13░b14░b21y2y4y6░y7y13░y16y19*y20░	91.9901	2015	192.875175619811	152.875175619811	0.0333	Green	107699	2183.0818	2183.0845	87.5099	93777
12706	MA_1964g0010	Regular	30830.1100	0.00	46984.7448	298	28	36	62.38	2819529	253901	866024			Green	2654 3303 3827 9575 14214 17677 20487 23091 24958 25735 29185 31398	0	10	Pass1	PepFrag1	Carbamidomethyl+C(1)	905.4510	CDVDIRK	CDVDIRK	329	7	6.25	141	8	8	6	3	22837.4400	8.8671		29323	5.7	b2b2░b3b4b4░y3y4y5y6y7	17.1352	780	102.444670355323	62.444670355323	0.0285	Green	3506	905.4485	905.4463	22.1087	80453
12706	MA_1964g0010	Regular	30830.1100	0.00	46984.7448	298	28	36	62.38	2819529	253901	866024			Green	2654 3827 9575 14214 17677 25735 29185 49476 52631	0	11	Pass1	PepFrag1	None	1531.8149	LDLAGRDLTDALMK	LDLAGRDLTDALMK	222	14	4.17	147	15	15	11	5	15159.9600	8.6892		18454	7.2	b2b3b10b11b12y1y2y3y4y5y6y10y11y12y13	69.4687	1451	154.954636584765	63.30309105651	0.0265	Green	75358	1531.8141	1531.8104	66.5677	74729
12706	MA_1964g0010	Regular	30830.1100	0.00	46984.7448	298	28	36	62.38	2819529	253901	866024			Green	1416 3827 25735 54407	0	12	Pass1	PepFrag1	None	1946.8953	YPIEHGIVTNWDDMEK	YPIEHGIVTNWDDMEK	113	16	4.06	139	10	10	6	1	8590.2780	8.4236	Identified	8066	6.5	b8b10░y4y5y6y7y8y9y11░y12y14░y15y16	68.5087	1761	176.305504388123	77.5370029254156	0.0173	Green	61747	1946.8997	1946.8965	58.0181	48661
12706	MA_1964g0010	Regular	30830.1100	0.00	46984.7448	298	28	36	62.38	2819529	253901	866024			Green		0	13	Pass1	PepFrag1	None	1863.9123	LAYVALDFEQEHETAK	LAYVALDFEQEHETAK	260	16	4.16	131	8	8	4	1	7638.1780	8.3720		6489	5.6	b3y3y5y6░y10y11y12y13y14	61.1863	1708	172.750061939619	75.1667079597461	0.0115	Green	58251	1863.9178	1863.9144	55.9202	32369
12706	MA_1964g0010	Regular	30830.1100	0.00	46984.7448	298	28	36	62.38	2819529	253901	866024			Green	2654 3827 9575 14214 23091 24958 25735	0	14	Pass1	PepFrag1	None	2311.1751	KDLYGNIVLSGGSTMFPGIADR	KDLYGNIVLSGGSTMFPGIADR	335	22	6.84	148	9	9	1	1	3030.7680	7.9900	Identified	5861	6.0	b4b7b8b11░b12b12*b12░b15b16░y6y8y12y14	84.0503	2150	201.39651019037	94.2643401269133	0.0101	Green	88644	2311.1795	2311.1774	75.0964	28379
12706	MA_1964g0010	Regular	30830.1100	0.00	46984.7448	298	28	36	62.38	2819529	253901	866024			Green	2654 3827 9575 14214 17677 25735 29185 49476 52631	0	15	Pass1	PepFrag1	None	906.4601	DLTDALMK	DLTDALMK	228	8	3.88	145	9	9	5	2	21107.5200	8.8329		3165	3.8	b2b5░b6y1y2y3y4y5y6y8	51.3832	849	108.400535515535	68.4005355155348	0.0080	Green	53220	906.4633	906.4612	52.8804	22504
12706	MA_1964g0010	Regular	30830.1100	0.00	46984.7448	298	28	36	62.38	2819529	253901	866024			Green	2654 3303 3827 9575 14214 17677 20487 23091 24958 25735 29185 31398	0	16	Pass1	PepFrag1	Carbamidomethyl+C(1)	777.3560	CDVDIR	CDVDIR	329	6	3.88	150	5	5	4	0	10896.0100	8.5457		3914	3.2	y1y2y3y4y5	25.8093	645	90.2539276707172	50.2539276707172	0.0068	Green	10456	777.3614	777.3592	26.9500	19061
12706	MA_1964g0010	Regular	30830.1100	0.00	46984.7448	298	28	36	62.38	2819529	253901	866024			Green	2654 3303 3827 9575 14214 17677 21122 23091 24958 25735 31398	0	17	Pass1	PepFrag1	None	767.4410	VVAPPER	VVAPPER	373	7	7.00	142	3	3	2	0	3072.1170	7.9959	Identified	1228	2.4	y3y4y5y6░	15.7160	714	96.5810172580608	153.162034516122	0.0026	Green	5606	767.4397	767.4406	23.6710	7362
12706	MA_1964g0010	Regular	30830.1100	0.00	46984.7448	298	28	36	62.38	2819529	253901	866024			Green		0	18	Pass1	PepFrag1	Carbamidomethyl+C(11)	2092.9348	MAEEDIQPLVCDNGSGMVK	MAEEDIQPLVCDNGSGMVK	44	19	3.59	132	3	3	0	0	952.1610	7.4677	Identified	786	2.4	b8b10*b15y7░y10*y11░y12*y14	62.1221	1863	183.049355506638	143.049355506638	0.0009	Green	70714	2092.9270	2092.9291	63.6764	2578
12706	MA_1964g0010	Regular	30830.1100	0.00	46984.7448	298	28	36	62.38	2819529	253901	866024			Green	9575	0	19	Pass2	PepFrag2	Carbamidomethyl+C(1)	3110.4996	CAEVLFQPSLIGMEAAGIHETTYNSIMK	CAEVLFQPSLIGMEAAGIHETTYNSIMK	301	28	4.53	134	3	3	0	0	668.4988	7.3141	Missing	922	4.0	b3b5b9*b14░b23y6░y9░y11*y14*	90.2555	2844	242.686729409241	121.791152939494	0.0027	Green	106599	3110.4933	3110.4953	86.8845	7637
12706	MA_1964g0010	Regular	30830.1100	0.00	46984.7448	298	28	36	62.38	2819529	253901	866024			Green	2654 3827 17677 23091 25735	0	20	Pass2	PepFrag2	None	1493.7702	MSKEITALAPSSMK	MSKEITALAPSSMK	357	14	9.88	151	3	3	0	0	252.1108	6.9101	Identified	666	2.3	b8b9░b14░y8y13	45.4136	1411	152.093612989064	112.093612989064	0.0011	Green	113294	1493.7837	1493.7827	91.2747	3241
12706	MA_1964g0010	Regular	30830.1100	0.00	46984.7448	298	28	36	62.38	2819529	253901	866024			Green	2654 3827 17677 21122	0	21	Pass2	PepFrag2	None	1629.8231	GYSFTTTAEREIVR	GYSFTTTAEREIVR	241	14	7.05	158	3	3	0	0	257.9886	6.9201		1313	1.9	b4b11░b14y4	54.3296	1486	157.436529301876	64.9576862012506	0.0007	Green	48373	1629.8307	1629.8270	49.8348	2077
12706	MA_1964g0010	Regular	30830.1100	0.00	46984.7448	298	28	36	62.38	2819529	253901	866024			Green	2654 3827 9575 14214 23091 24958 25735	0	22	Pass2	MissedCleavage	Carbamidomethyl+C(1)	3069.5133	CDVDIRKDLYGNIVLSGGSTMFPGIADR	CDVDIRKDLYGNIVLSGGSTMFPGIADR	329	28	4.34	152	6	6	1	0	3224.4310	8.0169	Identified	5322	7.5	b7░b10░b12b18░y3y4y6y12░y13y24	87.8521	2795	239.891121988214	79.9455609941072	0.0147	Green	95987	3069.5163	3069.5124	79.9551	41506
12706	MA_1964g0010	Regular	30830.1100	0.00	46984.7448	298	28	36	62.38	2819529	253901	866024			Green	2654 3303 3827 9575 17677 21122 23091 24958 25735 31398	0	23	Pass2	MissedCleavage	None	1008.6200	IKVVAPPER	IKVVAPPER	371	9	10.12	153	5	5	3	1	2691.1830	7.9384	Identified	11207	4.4	b3y4y5y6y7	24.9533	973	118.713887700363	78.7138877003631	0.0108	Green	15773	1008.6241	1008.6220	30.3139	30589
12706	MA_1964g0010	Regular	30830.1100	0.00	46984.7448	298	28	36	62.38	2819529	253901	866024			Green	1416 2654 3827 9575 14317 24958 25735 46242 54407	0	24	Pass2	MissedCleavage	None	800.5352	RGILTLK	RGILTLK	106	7	11.49	140	4	4	2	1	3124.9890	8.0033		3590	3.5	b4b5b5░b6y1y6░	43.7652	796	103.840876680495	63.8408766804946	0.0072	Green	28386	800.5379	800.5358	37.7673	20222
12706	MA_1964g0010	Regular	30830.1100	0.00	46984.7448	298	28	36	62.38	2819529	253901	866024			Green	3303 3827 9575 17677 21122 23091 24958 25735 31398	0	25	Pass2	MissedCleavage	None	1136.7150	IKVVAPPERK	IKVVAPPERK	371	10	10.59	135	6	6	2	0	1770.9760	7.7378	Identified	1783	3.2	b3y2y4y5y6y8	17.3808	1108	129.455192383322	89.455192383322	0.0040	Green	8868	1136.7176	1136.7157	25.8992	11362
12706	MA_1964g0010	Regular	30830.1100	0.00	46984.7448	298	28	36	62.38	2819529	253901	866024			Green	2654 3827 17677 23091 25735 31398 49476	0	26	Pass2	VarMod	Oxidation+M(*)	1163.5976	EITALAPSSMK	EITALAPSSMK	360	11	7.00	155	8	8	5	1	9028.0290	8.4641	Identified	9534	5.3	b3b4░b5░y2y3y5y6y7y8y9	44.7849	1079	127.186377299843	87.1863772998428	0.0150	Green	22429	1163.5980	1163.5961	34.3906	42245
12706	MA_1964g0010	Regular	30830.1100	0.00	46984.7448	298	28	36	62.38	2819529	253901	866024			Green	2654 3827 9575 14214 14317 24958 25735 54407 56750 57437 63809	0	27	Pass2	VarMod	Oxidation+M(*)	1160.5551	HTGVMVGMGQK	HTGVMVGMGQK	84	11	10.10	157	7	7	2	0	985.3726	7.5021		4172	4.0	b11y1y2*y3y5y9y10y11	29.5327	1062	125.846935747444	85.8469357474435	0.0070	Green	2825	1160.5586	1160.5567	21.4666	19650
12706	MA_1964g0010	Regular	30830.1100	0.00	46984.7448	298	28	36	62.38	2819529	253901	866024			Green	2654 3827 9575 14214 21122 23091 24958 25735	0	28	Pass2	VarMod	Oxidation+M(*)	2199.0750	DLYGNIVLSGGSTMFPGIADR	DLYGNIVLSGGSTMFPGIADR	336	21	3.88	154	8	8	1	0	983.5350	7.5012	Identified	1682	4.7	b2b4b8░b9b9*b10░b13░y3y4y6y11y15	91.9901	2015	192.875175619811	88.5834504132074	0.0056	Green	93544	2199.0796	2199.0771	78.2811	15829
12706	MA_1964g0010	Regular	30830.1100	0.00	46984.7448	298	28	36	62.38	2819529	253901	866024			Green	1416 2654 3827 9575 24958 25735 27219 46242 54407	0	29	Pass2	InSource	None	630.2842	GDDAPR	AGFAGDDAPR	67	6	3.88	138	6	6	4	3	12046.0700	0.0000	Identified	9831	0.0	b2b3b3░b4b4░y2y3y4	31.7187	535	79.6762383657417	119.352476731483	0.0286	Green	12451	630.2848	630.2853	28.2632	80507
12706	MA_1964g0010	Regular	30830.1100	0.00	46984.7448	298	28	36	62.38	2819529	253901	866024			Green	1416 2654 3827 9575 24958 25735 27219 46242 54407	0	30	Pass2	InSource	None	701.3213	AGDDAPR	AGFAGDDAPR	66	7	3.88	138	5	5	2	1	1160.2390	0.0000	Identified	2092	0.0	b4b5b7y1y2	31.7187	602	86.1966978132773	132.393395626555	0.0244	Green	12453	701.3219	701.3225	28.2653	68776
12706	MA_1964g0010	Regular	30830.1100	0.00	46984.7448	298	28	36	62.38	2819529	253901	866024			Green	2654 3303 3827 9575 14214 17677 21122 23091 24958 25735 31398	0	31	Pass2	InSource	None	569.3042	APPER	VVAPPER	375	5	7.00	142	4	4	1	1	2671.3200	0.0000	Identified	1072	0.0	b2b5y2y3y4░	15.7160	504	76.5678863313123	113.135772662625	0.0164	Green	5589	569.3040	569.3043	23.6659	46322
12706	MA_1964g0010	Regular	30830.1100	0.00	46984.7448	298	28	36	62.38	2819529	253901	866024			Green	1416 2654 3827 9575 14317 24958 25735 27219 50014 54407	0	32	Pass2	InSource	None	734.3315	GDEAQSK	DAYVGDEAQSK	99	7	4.07	137	4	4	1	1	5979.0870	0.0000		2004	0.0	b2b4b4░y2░y3y3░y4y7*	31.5526	637	89.5060906881961	139.012181376392	0.0138	Green	6792	734.3308	734.3316	24.5267	39034
12706	MA_1964g0010	Regular	30830.1100	0.00	46984.7448	298	28	36	62.38	2819529	253901	866024			Green	1416 2654 3827 9575 14317 24958 25735 27219 50014 54407	0	33	Pass2	InSource	None	833.3999	VGDEAQSK	DAYVGDEAQSK	98	8	4.07	137	6	6	2	1	1305.5450	0.0000		1273	0.0	b4b4░b5b7b8y3y3*y3░y6	31.5526	742	99.0897891704049	158.17957834081	0.0081	Green	6773	833.3982	833.3994	24.5191	22896
12706	MA_1964g0010	Regular	30830.1100	0.00	46984.7448	298	28	36	62.38	2819529	253901	866024			Green	1416 2654 3827 9575 24958 25735 27219 46242 54407	0	34	Pass2	InSource	None	848.3897	FAGDDAPR	AGFAGDDAPR	65	8	3.88	138	3	3	1	0	646.1786	0.0000	Missing	496	0.0	b2y3y4	31.7187	737	98.6441404255463	58.6441404255463	0.0079	Green	12467	848.3938	848.3916	28.2703	22408
12706	MA_1964g0010	Regular	30830.1100	0.00	46984.7448	298	28	36	62.38	2819529	253901	866024			Green	2654 3827 9575 14214 17677 25735 29185 49476 52631	0	35	Pass2	InSource	None	678.3491	TDALMK	DLTDALMK	230	6	6.78	145	3	3	0	0	144.6697	0.0000		1366	0.0	b2y2y6	51.3832	634	89.2248458087377	138.449691617475	0.0067	Green	53210	678.3491	678.3497	52.8699	19028
12706	MA_1964g0010	Regular	30830.1100	0.00	46984.7448	298	28	36	62.38	2819529	253901	866024			Green	2654 3827 17677 21122 24188 25735 29185 43127 46242 57437	0	36	Pass2	InSource	None	678.3417	TTTAER	GYSFTTTAER	245	6	7.00	143	1	1	0	0	101.9840	0.0000		171	0.0	b2░b4b4░	36.7596	603	86.2921273276006	132.584254655201	0.0065	Green	26648	678.3420	678.3426	36.8257	18345
12706	MA_1964g0010	Regular	30830.1100	0.00	46984.7448	298	28	36	62.38	2819529	253901	866024			Green	2654 3303 3827 9575 14214 17677 21122 23091 24958 25735 31398	0	37	Pass2	InSource	None	498.2671	PPER	VVAPPER	376	4	7.00	142	0	0	0	0	25.8570	0.0000	Missing	0	0.0		15.7160	437	69.6221224662632	99.2442449325264	0.0059	Green	5597	498.2680	498.2681	23.6673	16640
12706	MA_1964g0010	Regular	30830.1100	0.00	46984.7448	298	28	36	62.38	2819529	253901	866024			Green	1416 2654 3827 9575 14317 24958 25735 27219 50014 54407	0	38	Pass2	InSource	None	996.4633	YVGDEAQSK	DAYVGDEAQSK	97	9	4.07	137	5	5	1	0	614.6071	0.0000		3327	0.0	b2y3y5y8y9	31.5526	883	111.275640626861	71.2756406268607	0.0043	Green	6777	996.4664	996.4643	24.5202	11991
12706	MA_1964g0010	Regular	30830.1100	0.00	46984.7448	298	28	36	62.38	2819529	253901	866024			Green	2654 3827 9575 14214 14317 24958 25735 54407 56750 57437 63809	0	39	Pass2	InSource	None	520.2548	GMGQK	HTGVMVGMGQK	90	5	10.10	156	1	1	0	0	1214.5430	0.0000		842	0.0	y2*y3y3*	29.5327	469	72.980728800544	105.961457601088	0.0042	Green	13743	520.2560	520.2561	29.0480	11756
12706	MA_1964g0010	Regular	30830.1100	0.00	46984.7448	298	28	36	62.38	2819529	253901	866024			Green	2654 3827 9575 14214 14317 24958 25735 54407 56750 57437 63809	0	40	Pass2	InSource	None	526.2442	HTGVM	HTGVMVGMGQK	84	5	7.85	156	3	3	2	0	3924.7630	0.0000		576	0.0	b2b3b4	29.5327	488	74.938704710955	109.87740942191	0.0038	Green	13744	526.2457	526.2458	29.0493	10853
12706	MA_1964g0010	Regular	30830.1100	0.00	46984.7448	298	28	36	62.38	2819529	253901	866024			Green	1416 2654 3827 9575 24958 25735 27219 46242 54407	0	41	Pass2	InSource	None	905.4112	GFAGDDAPR	AGFAGDDAPR	64	9	3.88	138	3	3	1	0	941.7614	0.0000	Identified	629	0.0	b7y3y4	31.7187	785	102.88200168687	165.764003373739	0.0034	Green	12460	905.4087	905.4102	28.2679	9673
12706	MA_1964g0010	Regular	30830.1100	0.00	46984.7448	298	28	36	62.38	2819529	253901	866024			Green	2654 3827 17677 21122 24188 25735 29185 43127 46242 57437	0	42	Pass2	InSource	None	825.4101	FTTTAER	GYSFTTTAER	244	7	7.00	143	0	0	0	0	235.6427	0.0000		51	0.0	b4░	36.7596	738	98.7333505985743	157.466701197149	0.0032	Green	26656	825.4092	825.4104	36.8294	8937
12706	MA_1964g0010	Regular	30830.1100	0.00	46984.7448	298	28	36	62.38	2819529	253901	866024			Green	1416 2654 3827 9575 24958 25735 27219 46242 54407	0	43	Pass2	InSource	None	573.2627	DDAPR	AGFAGDDAPR	68	5	3.88	138	4	4	1	1	4315.7190	0.0000	Missing	2310	0.0	b2y1y3y4	31.7187	487	74.8362944351787	109.672588870357	0.0028	Green	12452	573.2640	573.2643	28.2643	7878
12706	MA_1964g0010	Regular	30830.1100	0.00	46984.7448	298	28	36	62.38	2819529	253901	866024			Green	2654 3827 17677 21122 24188 25735 29185 43127 46242 57437	0	44	Pass2	InSource	None	577.2940	TTAER	GYSFTTTAER	246	5	7.00	143	2	2	0	0	101.4086	0.0000		1367	0.0	b2░y1y5	36.7596	510	77.1743685868323	114.348737173665	0.0027	Green	26662	577.2952	577.2955	36.8330	7644
12706	MA_1964g0010	Regular	30830.1100	0.00	46984.7448	298	28	36	62.38	2819529	253901	866024			Green	2654 3303 3827 9575 14214 17677 20487 23091 24958 25735 29185 31398	0	45	Pass2	InSource	None	617.3253	DVDIR	CDVDIR	330	5	3.88	150	2	2	1	0	74.7290	0.0000		1561	0.0	y1y2	25.8093	559	82.0416096842264	124.083219368453	0.0023	Green	10446	617.3257	617.3261	26.9471	6435
12706	MA_1964g0010	Regular	30830.1100	0.00	46984.7448	298	28	36	62.38	2819529	253901	866024			Green	2654 3303 3827 9575 14214 17677 20487 23091 24958 25735 29185 31398	0	46	Pass2	InSource	None	531.3249	DIRK	CDVDIRK	332	4	10.12	141	2	2	1	0	3207.1770	0.0000		637	0.0	y3y4	17.1352	498	75.9589925521131	111.917985104226	0.0023	Green	3504	531.3246	531.3248	22.1081	6391
12706	MA_1964g0010	Regular	30830.1100	0.00	46984.7448	298	28	36	62.38	2819529	253901	866024			Green	2654 3827 9575 14214 14317 24958 25735 54407 56750 57437 63809	0	47	Pass2	InSource	None	619.3232	VGMGQK	HTGVMVGMGQK	89	6	10.10	156	1	1	0	0	547.3797	0.0000		356	0.0	y3y3*	29.5327	574	83.5027725791024	127.005545158205	0.0019	Green	13723	619.3246	619.3250	29.0357	5357
12706	MA_1964g0010	Regular	30830.1100	0.00	46984.7448	298	28	36	62.38	2819529	253901	866024			Green	2654 9575 25735	0	48	Pass2	InSource	None	768.4250	EAPLNPK	VAPEEHPVLLTEAPLNPK	151	7	7.00	144	1	1	0	0	727.7189	0.0000	Identified	90	0.0	y5	58.2436	711	96.3102923907379	152.620584781476	0.0019	Green	52804	768.4219	768.4228	52.6200	5271
12706	MA_1964g0010	Regular	30830.1100	0.00	46984.7448	298	28	36	62.38	2819529	253901	866024			Green	2654 3303 3827 9575 17677 21122 23091 24958 25735 31398	0	49	Pass2	InSource	None	498.2671	PPER	IKVVAPPER	376	4	7.00	153	2	2	0	0	2265.1980	0.0000	Identified	312	0.0	y1y3	24.9533	437	69.6221224662632	99.2442449325264	0.0014	Green	15780	498.2681	498.2682	30.3189	3875
12706	MA_1964g0010	Regular	30830.1100	0.00	46984.7448	298	28	36	62.38	2819529	253901	866024			Green	2654 9575 25735	0	50	Pass2	InSource	None	639.3824	APLNPK	VAPEEHPVLLTEAPLNPK	152	6	10.10	144	2	2	0	0	893.2206	0.0000	Identified	1473	0.0	b4y3*y5	58.2436	602	86.1966978132773	132.393395626555	0.0011	Green	52819	639.3831	639.3835	52.6244	3188
12706	MA_1964g0010	Regular	30830.1100	0.00	46984.7448	298	28	36	62.38	2819529	253901	866024			Green	1416 2654 3827 9575 14317 24958 25735 27219 50014 54407	0	51	Pass2	InSource	None	449.2031	DAYV	DAYVGDEAQSK	95	4	3.10	137	0	0	0	0	30.1704	0.0000		0	0.0		31.5526	404	66.0714560379607	92.1429120759214	0.0011	Green	6783	449.2038	449.2038	24.5235	3154
12706	MA_1964g0010	Regular	30830.1100	0.00	46984.7448	298	28	36	62.38	2819529	253901	866024			Green	1416 2654 3827 9575 14317 24958 25735 27219 54407	0	52	Pass2	InSource	None	589.3416	AQSKR	DAYVGDEAQSKR	102	5	11.49	136	0	0	0	0	50.3756	0.0000		0	0.0		26.5444	537	79.8746849156482	119.749369831296	0.0011	Green	4548	589.3389	589.3393	22.9122	3133
12706	MA_1964g0010	Regular	30830.1100	0.00	46984.7448	298	28	36	62.38	2819529	253901	866024			Green	2654 3303 3827 9575 17677 21122 23091 24958 25735 31398	0	53	Pass2	InSource	None	767.4410	VVAPPER	IKVVAPPER	373	7	7.00	153	0	0	0	0	101.6599	0.0000	Missing	0	0.0		24.9533	714	96.5810172580608	153.162034516122	0.0011	Green	15779	767.4385	767.4394	30.3185	2983
12706	MA_1964g0010	Regular	30830.1100	0.00	46984.7448	298	28	36	62.38	2819529	253901	866024			Green	1416 2654 3827 9575 14317 24958 25735 27219 54407	0	54	Pass2	InSource	None	833.4112	DEAQSKR	DAYVGDEAQSKR	100	7	7.03	136	2	2	1	0	327.3257	0.0000		1144	0.0	y6y7	26.5444	737	98.6441404255463	157.288280851093	0.0010	Green	4542	833.4093	833.4105	22.9092	2885
12706	MA_1964g0010	Regular	30830.1100	0.00	46984.7448	298	28	36	62.38	2819529	253901	866024			Green	2654 3303 3827 9575 14214 17677 20487 23091 24958 25735 29185 31398	0	55	Pass2	InSource	None	502.2984	VDIR	CDVDIR	331	4	7.00	150	0	0	0	0	40.8369	0.0000		0	0.0		25.8093	468	72.876952413508	105.753904827016	0.0008	Green	10461	502.2965	502.2967	26.9523	2371
12706	MA_1964g0010	Regular	30830.1100	0.00	46984.7448	298	28	36	62.38	2819529	253901	866024			Green	1416 2654 3827 9575 14317 24958 25735 27219 50014 54407	0	56	Pass2	InSource	None	677.3101	DEAQSK	DAYVGDEAQSK	100	6	4.07	137	1	1	0	0	33.5865	0.0000		120	0.0	b3░y2	31.5526	589	84.9512611727381	129.902522345476	0.0008	Green	6789	677.3099	677.3105	24.5258	2199
12706	MA_1964g0010	Regular	30830.1100	0.00	46984.7448	298	28	36	62.38	2819529	253901	866024			Green	2654 3827 9575 14214 17677 25735 29185 49476 52631	0	57	Pass2	InSource	None	577.3014	DALMK	DLTDALMK	231	5	6.78	145	1	1	0	0	43.6164	0.0000		50	0.0	y2	51.3832	541	80.2708405961351	120.54168119227	0.0006	Green	53166	577.3029	577.3032	52.8440	1553
12706	MA_1964g0010	Regular	30830.1100	0.00	46984.7448	298	28	36	62.38	2819529	253901	866024			Green	2654 3827 9575 14214 17677 25735 29185 49476 52631	0	58	Pass2	NeutralLoss_H2O	None	888.4495	DLTDALMK	DLTDALMK	228	8	3.88	145	0	0	0	0	276.3777	0.0000		0	0.0		51.3832	849	108.400535515535	68.4005355155348	0.0022	Green	53184	888.4517	888.4496	52.8574	6280
3827	MA_10430339g0010	Regular	30728.2900	0.00	55414.4879	327	33	42	60.36	3115221	551001.9	851266			Green	2654	1	1	Pass1	PepFrag1	None	3151.6422	TTGIVLDSGDGVSHTVPIYEGYALPHAILR	TTGIVLDSGDGVSHTVPIYEGYALPHAILR	269	30	5.11	177	19	19	5	3	14062.8600	8.6565	Identified	40148	17.5	b2b3b3░b4b5b7b10░b15b22b24y2y4y6y7y11y13y14y16y18y22░y23y26	83.9003	2947	248.511443171859	84.2557215859295	0.1285	Green	89337	3151.6428	3151.6391	75.5638	400353
3827	MA_10430339g0010	Regular	30728.2900	0.00	55414.4879	327	33	42	60.36	3115221	551001.9	851266			Green	2654 25735 56750 57437	0	2	Pass1	PepFrag1	None	1855.9324	LAYVALDYEQELETAK	LAYVALDYEQELETAK	337	16	3.69	175	12	12	4	2	4884.0070	8.1972		13514	12.3	b2b3b4b8b10b11b12b12*y1y3y6░y7y8░y10░y12y12░y14	72.2989	1720	173.558251202197	133.558251202197	0.0918	Green	77237	1855.9296	1855.9302	67.7978	286071
3827	MA_10430339g0010	Regular	30728.2900	0.00	55414.4879	327	33	42	60.36	3115221	551001.9	851266			Green	1416 2654 9575 12706 14317 24958 25735 27219 54407	0	3	Pass1	PepFrag1	None	1338.6284	DAYVGDEAQSKR	DAYVGDEAQSKR	52	12	4.31	164	11	11	8	2	65086.3600	9.3219		182927	10.7	b2b3b3░b8y2y3y3░y4y4*y5y6y6░y7y8y9y9░	26.5444	1189	135.689904646416	95.6899046464164	0.0841	Green	4527	1338.6308	1338.6293	22.9048	262143
3827	MA_10430339g0010	Regular	30728.2900	0.00	55414.4879	327	33	42	60.36	3115221	551001.9	851266			Green	2654 9575 12706	0	4	Pass1	PepFrag1	None	1747.8861	SYELPDGQVITIGAER	SYELPDGQVITIGAER	360	16	3.83	173	5	5	1	0	1222.0830	7.5956	Missing	8437	11.3	b6y4░y7y8y11y14	66.6855	1608	165.939711412192	125.939711412192	0.0718	Green	75031	1747.8792	1747.8792	66.3389	223813
3827	MA_10430339g0010	Regular	30728.2900	0.00	55414.4879	327	33	42	60.36	3115221	551001.9	851266			Green	1416 2654 9575 12706 24958 25735 27219 46242 54407	0	5	Pass1	PepFrag1	None	976.4483	AGFAGDDAPR	AGFAGDDAPR	20	10	3.88	166	12	12	9	3	21834.1600	8.8476	Identified	155213	8.8	b2b3b4b10y2y3y4y4░y5y5░y6y6░y7y7░y8y9	31.7187	852	108.655745869932	68.6557458699324	0.0588	Green	12448	976.4481	976.4459	28.2614	183190
3827	MA_10430339g0010	Regular	30728.2900	0.00	55414.4879	327	33	42	60.36	3115221	551001.9	851266			Green	1416 2654 9575 12706 14317 24958 25735 27219 50014 54407	0	6	Pass1	PepFrag1	None	1182.5273	DAYVGDEAQSK	DAYVGDEAQSK	52	11	3.70	165	7	7	4	2	12745.5200	8.6138		102707	9.1	b3b4y2░y3*y3░y4y4░y6y6░y7y7░y8y8░y9y9░y10*	31.5526	1041	124.182420470512	84.1824204705116	0.0581	Green	6784	1182.5294	1182.5275	24.5237	180879
3827	MA_10430339g0010	Regular	30728.2900	0.00	55414.4879	327	33	42	60.36	3115221	551001.9	851266			Green	2654 12706 17677 21122 24188 25735 29185 43127 46242 57437	0	7	Pass1	PepFrag1	None	1132.5269	GYSFTTTAER	GYSFTTTAER	318	10	7.00	171	10	10	8	2	50458.3700	9.2114		100564	8.6	b2b3b3░b5░b10░y1y2y3y4y5y6y7y8y8░	36.7596	1000	120.9	80.9	0.0547	Green	26622	1132.5314	1132.5294	36.8111	170397
3827	MA_10430339g0010	Regular	30728.2900	0.00	55414.4879	327	33	42	60.36	3115221	551001.9	851266			Green	2654 9575 12706 14214 14317 24958 25735 54407 56750 57437 63809	0	8	Pass1	PepFrag1	None	1144.5602	HTGVMVGMGQK	HTGVMVGMGQK	41	11	10.10	189	19	19	16	7	53671.6400	9.2382		49349	7.7	b2b4b4░b5b6b7b7░b8b9b9░b10b10░b11b11*y2y3y4y5y6y7y8y9y10y11	29.5327	1062	125.846935747444	85.8469357474435	0.0362	Green	13721	1144.5636	1144.5617	29.0348	112678
3827	MA_10430339g0010	Regular	30728.2900	0.00	55414.4879	327	33	42	60.36	3115221	551001.9	851266			Green	2654 9575 12706 14214 21122 23091 24958 25735	0	9	Pass1	PepFrag1	None	2183.0801	DLYGNIVLSGGSTMFPGIADR	DLYGNIVLSGGSTMFPGIADR	413	21	3.88	179	11	11	2	1	2633.6930	7.9290	Identified	6701	9.1	b2b3b5b7*b8b8*b9b10*b12b12░b13░b14░b21y2y4y6░y7y13░y16y19*y20░	91.9901	2015	192.875175619811	152.875175619811	0.0301	Green	107699	2183.0818	2183.0845	87.5099	93777
3827	MA_10430339g0010	Regular	30728.2900	0.00	55414.4879	327	33	42	60.36	3115221	551001.9	851266			Green		0	10	Pass1	PepFrag1	None	1968.0801	VAPEEHPILLTEAPLNPK	VAPEEHPILLTEAPLNPK	217	18	4.53	159	13	13	8	2	5495.6610	8.2276	Identified	15352	8.3	b2b8b9b10y2y4y5y6y6*y7y8y10y11y12	62.4642	1864	183.114853085294	82.0765687235291	0.0279	Green	58328	1968.0856	1968.0825	55.9521	86820
3827	MA_10430339g0010	Regular	30728.2900	0.00	55414.4879	327	33	42	60.36	3115221	551001.9	851266			Green	2654 3303 9575 12706 14214 17677 20487 23091 24958 25735 29185 31398	0	11	Pass1	PepFrag1	Carbamidomethyl+C(1)	905.4510	CDVDIRK	CDVDIRK	406	7	6.25	169	8	8	6	3	22837.4400	8.8671		29323	5.7	b2b2░b3b4b4░y3y4y5y6y7	17.1352	780	102.444670355323	62.444670355323	0.0258	Green	3506	905.4485	905.4463	22.1087	80453
3827	MA_10430339g0010	Regular	30728.2900	0.00	55414.4879	327	33	42	60.36	3115221	551001.9	851266			Green	2654 9575 12706 14214 17677 25735 29185 49476 52631	0	12	Pass1	PepFrag1	None	1531.8149	LDLAGRDLTDALMK	LDLAGRDLTDALMK	299	14	4.17	174	15	15	11	5	15159.9600	8.6892		18454	7.2	b2b3b10b11b12y1y2y3y4y5y6y10y11y12y13	69.4687	1451	154.954636584765	63.30309105651	0.0240	Green	75358	1531.8141	1531.8104	66.5677	74729
3827	MA_10430339g0010	Regular	30728.2900	0.00	55414.4879	327	33	42	60.36	3115221	551001.9	851266			Green	1416 12706 25735 54407	0	13	Pass1	PepFrag1	None	1946.8953	YPIEHGIVTNWDDMEK	YPIEHGIVTNWDDMEK	70	16	4.06	167	10	10	6	1	8590.2780	8.4236	Identified	8066	6.5	b8b10░y4y5y6y7y8y9y11░y12y14░y15y16	68.5087	1761	176.305504388123	77.5370029254156	0.0156	Green	61747	1946.8997	1946.8965	58.0181	48661
3827	MA_10430339g0010	Regular	30728.2900	0.00	55414.4879	327	33	42	60.36	3115221	551001.9	851266			Green	2654	0	14	Pass1	PepFrag1	Carbamidomethyl+C(1)	3136.5152	CPEVLFQPSLIGMEAAGIHETTYNSIMK	CPEVLFQPSLIGMEAAGIHETTYNSIMK	378	28	4.53	178	8	8	3	1	4401.0420	8.1520	Identified	5700	6.7	b4b7b7*b8░b10░b20░y7*y11*y14░y17y18y20y22y23y24	90.5932	2867	243.993409712856	122.662273141904	0.0098	Green	107114	3136.5066	3136.5087	87.1636	30499
3827	MA_10430339g0010	Regular	30728.2900	0.00	55414.4879	327	33	42	60.36	3115221	551001.9	851266			Green	2654 9575 12706 14214 23091 24958 25735	0	15	Pass1	PepFrag1	None	2311.1751	KDLYGNIVLSGGSTMFPGIADR	KDLYGNIVLSGGSTMFPGIADR	412	22	6.84	176	9	9	1	1	3030.7680	7.9900	Identified	5861	6.0	b4b7b8b11░b12b12*b12░b15b16░y6y8y12y14	84.0503	2150	201.39651019037	94.2643401269133	0.0091	Green	88644	2311.1795	2311.1774	75.0964	28379
3827	MA_10430339g0010	Regular	30728.2900	0.00	55414.4879	327	33	42	60.36	3115221	551001.9	851266			Green	2654 9575 12706 14214 17677 25735 29185 49476 52631	0	16	Pass1	PepFrag1	None	906.4601	DLTDALMK	DLTDALMK	305	8	3.88	172	9	9	5	2	21107.5200	8.8329		3165	3.8	b2b5░b6y1y2y3y4y5y6y8	51.3832	849	108.400535515535	68.4005355155348	0.0072	Green	53220	906.4633	906.4612	52.8804	22504
3827	MA_10430339g0010	Regular	30728.2900	0.00	55414.4879	327	33	42	60.36	3115221	551001.9	851266			Green	2654 3303 9575 12706 14214 17677 20487 23091 24958 25735 29185 31398	0	17	Pass1	PepFrag1	Carbamidomethyl+C(1)	777.3560	CDVDIR	CDVDIR	406	6	3.88	180	5	5	4	0	10896.0100	8.5457		3914	3.2	y1y2y3y4y5	25.8093	645	90.2539276707172	50.2539276707172	0.0061	Green	10456	777.3614	777.3592	26.9500	19061
3827	MA_10430339g0010	Regular	30728.2900	0.00	55414.4879	327	33	42	60.36	3115221	551001.9	851266			Green	2654 3303 9575 12706 14214 17677 21122 23091 24958 25735 31398	0	18	Pass1	PepFrag1	None	767.4410	VVAPPER	VVAPPER	450	7	7.00	170	3	3	2	0	3072.1170	7.9959	Identified	1228	2.4	y3y4y5y6░	15.7160	714	96.5810172580608	153.162034516122	0.0024	Green	5606	767.4397	767.4406	23.6710	7362
3827	MA_10430339g0010	Regular	30728.2900	0.00	55414.4879	327	33	42	60.36	3115221	551001.9	851266			Green		0	19	Pass2	PepFrag2	None	2272.1795	FNTPAMYVAIQAVLSLYASGR	FNTPAMYVAIQAVLSLYASGR	128	21	9.59	161	2	2	0	0	410.0855	7.1004	Missing	327	3.0	b6y5y13░	89.7531	2126	199.894943139203	93.263295426135	0.0015	Green	74273	2272.1809	2272.1786	65.8528	4540
3827	MA_10430339g0010	Regular	30728.2900	0.00	55414.4879	327	33	42	60.36	3115221	551001.9	851266			Green	2654 12706 17677 23091 25735	0	20	Pass2	PepFrag2	None	1493.7702	MSKEITALAPSSMK	MSKEITALAPSSMK	434	14	9.88	181	3	3	0	0	252.1108	6.9101	Identified	666	2.3	b8b9░b14░y8y13	45.4136	1411	152.093612989064	112.093612989064	0.0010	Green	113294	1493.7837	1493.7827	91.2747	3241
3827	MA_10430339g0010	Regular	30728.2900	0.00	55414.4879	327	33	42	60.36	3115221	551001.9	851266			Green	2654 12706 17677 21122	0	21	Pass2	PepFrag2	None	1629.8231	GYSFTTTAEREIVR	GYSFTTTAEREIVR	318	14	7.05	191	3	3	0	0	257.9886	6.9201		1313	1.9	b4b11░b14y4	54.3296	1486	157.436529301876	64.9576862012506	0.0007	Green	48373	1629.8307	1629.8270	49.8348	2077
3827	MA_10430339g0010	Regular	30728.2900	0.00	55414.4879	327	33	42	60.36	3115221	551001.9	851266			Green		0	22	Pass2	PepFrag2	Carbamidomethyl+C(11)	2032.9315	ADAEDIQPLVCDNGTGMVK	ADAEDIQPLVCDNGTGMVK	1	19	3.50	162	2	2	0	0	208.7770	6.8072	Missing	485	1.9	b8*y6y13y15*	62.6648	1808	179.428703182046	79.6191354546973	0.0005	Green	35171	2032.9886	2032.9857	41.6945	1535
3827	MA_10430339g0010	Regular	30728.2900	0.00	55414.4879	327	33	42	60.36	3115221	551001.9	851266			Green	2654 25735 56750 57437	0	23	Pass2	MissedCleavage	None	2113.0699	EKLAYVALDYEQELETAK	EKLAYVALDYEQELETAK	335	18	4.00	182	12	12	4	2	7902.7690	8.4062		19858	9.8	b2b3b3░b7b9b10░b11y1y3y7y7░y8y8░y9y10y12y13░y15*	69.8522	1964	189.606820872974	86.4045472486494	0.0437	Green	77661	2113.0731	2113.0704	68.0670	136229
3827	MA_10430339g0010	Regular	30728.2900	0.00	55414.4879	327	33	42	60.36	3115221	551001.9	851266			Green	2654 9575 12706 14214 23091 24958 25735	0	24	Pass2	MissedCleavage	Carbamidomethyl+C(1)	3069.5133	CDVDIRKDLYGNIVLSGGSTMFPGIADR	CDVDIRKDLYGNIVLSGGSTMFPGIADR	406	28	4.34	183	6	6	1	0	3224.4310	8.0169	Identified	5322	7.5	b7░b10░b12b18░y3y4y6y12░y13y24	87.8521	2795	239.891121988214	79.9455609941072	0.0133	Green	95987	3069.5163	3069.5124	79.9551	41506
3827	MA_10430339g0010	Regular	30728.2900	0.00	55414.4879	327	33	42	60.36	3115221	551001.9	851266			Green	2654 3303 9575 12706 17677 21122 23091 24958 25735 31398	0	25	Pass2	MissedCleavage	None	1008.6200	IKVVAPPER	IKVVAPPER	448	9	10.12	184	5	5	3	1	2691.1830	7.9384	Identified	11207	4.4	b3y4y5y6y7	24.9533	973	118.713887700363	78.7138877003631	0.0098	Green	15773	1008.6241	1008.6220	30.3139	30589
3827	MA_10430339g0010	Regular	30728.2900	0.00	55414.4879	327	33	42	60.36	3115221	551001.9	851266			Green	1416 2654 9575 12706 14317 24958 25735 46242 54407	0	26	Pass2	MissedCleavage	None	800.5352	RGILTLK	RGILTLK	63	7	11.49	168	4	4	2	1	3124.9890	8.0033		3590	3.5	b4b5b5░b6y1y6░	43.7652	796	103.840876680495	63.8408766804946	0.0065	Green	28386	800.5379	800.5358	37.7673	20222
3827	MA_10430339g0010	Regular	30728.2900	0.00	55414.4879	327	33	42	60.36	3115221	551001.9	851266			Green	3303 9575 12706 17677 21122 23091 24958 25735 31398	0	27	Pass2	MissedCleavage	None	1136.7150	IKVVAPPERK	IKVVAPPERK	448	10	10.59	163	6	6	2	0	1770.9760	7.7378	Identified	1783	3.2	b3y2y4y5y6y8	17.3808	1108	129.455192383322	89.455192383322	0.0036	Green	8868	1136.7176	1136.7157	25.8992	11362
3827	MA_10430339g0010	Regular	30728.2900	0.00	55414.4879	327	33	42	60.36	3115221	551001.9	851266			Green		0	28	Pass2	MissedCleavage	None	1683.8193	ENREKMTQIMFEK	ENREKMTQIMFEK	115	13	7.16	160	2	2	0	0	1081.8630	7.5217		769	2.2	b2b8░b9b10*y7*	44.1199	1555	162.273111312066	68.1820742080438	0.0010	Green	29259	1683.8230	1683.8194	38.2443	3082
3827	MA_10430339g0010	Regular	30728.2900	0.00	55414.4879	327	33	42	60.36	3115221	551001.9	851266			Green	2654 12706 17677 23091 25735 31398 49476	0	29	Pass2	VarMod	Oxidation+M(*)	1163.5976	EITALAPSSMK	EITALAPSSMK	437	11	7.00	186	8	8	5	1	9028.0290	8.4641	Identified	9534	5.3	b3b4░b5░y2y3y5y6y7y8y9	44.7849	1079	127.186377299843	87.1863772998428	0.0136	Green	22429	1163.5980	1163.5961	34.3906	42245
3827	MA_10430339g0010	Regular	30728.2900	0.00	55414.4879	327	33	42	60.36	3115221	551001.9	851266			Green	2654 9575 12706 14214 14317 24958 25735 54407 56750 57437 63809	0	30	Pass2	VarMod	Oxidation+M(*)	1160.5551	HTGVMVGMGQK	HTGVMVGMGQK	41	11	10.10	190	7	7	2	0	985.3726	7.5021		4172	4.0	b11y1y2*y3y5y9y10y11	29.5327	1062	125.846935747444	85.8469357474435	0.0063	Green	2825	1160.5586	1160.5567	21.4666	19650
3827	MA_10430339g0010	Regular	30728.2900	0.00	55414.4879	327	33	42	60.36	3115221	551001.9	851266			Green	2654 9575 12706 14214 21122 23091 24958 25735	0	31	Pass2	VarMod	Oxidation+M(*)	2199.0750	DLYGNIVLSGGSTMFPGIADR	DLYGNIVLSGGSTMFPGIADR	413	21	3.88	185	8	8	1	0	983.5350	7.5012	Identified	1682	4.7	b2b4b8░b9b9*b10░b13░y3y4y6y11y15	91.9901	2015	192.875175619811	88.5834504132074	0.0051	Green	93544	2199.0796	2199.0771	78.2811	15829
3827	MA_10430339g0010	Regular	30728.2900	0.00	55414.4879	327	33	42	60.36	3115221	551001.9	851266			Green	2654	0	32	Pass2	VarMod	Carbamidomethyl+C(19);Oxidation+M(*)	5184.5479	SYELPDGQVITIGAERFRCPEVLFQPSLIGMEAAGIHETTYNSIMK	SYELPDGQVITIGAERFRCPEVLFQPSLIGMEAAGIHETTYNSIMK	360	46	4.49	188	3	3	0	0	741.7637	7.3787	Missing	1319	3.8	b22b36b44░y8y30*y35*	91.2589	4758	342.01298318613	131.006491593065	0.0013	Green	133814	5184.5343	5184.5439	104.3261	3973
3827	MA_10430339g0010	Regular	30728.2900	0.00	55414.4879	327	33	42	60.36	3115221	551001.9	851266			Green	2654	0	33	Pass2	VarMod	Carbamidomethyl+C(3);Oxidation+M(*);Oxidation+M(*);Deamidation+Q(*)	3472.6586	FRCPEVLFQPSLIGMEAAGIHETTYNSIMK	FRCPEVLFQPSLIGMEAAGIHETTYNSIMK	376	30	5.40	187	6	6	1	0	371.7660	7.0787	Identified	1295	2.9	b7b8b12░b18b24b25*b28y11░y25y26*y27░	91.8058	3150	259.796524403938	133.197682935959	0.0009	Green	133428	3472.6522	3472.6568	104.1469	2877
3827	MA_10430339g0010	Regular	30728.2900	0.00	55414.4879	327	33	42	60.36	3115221	551001.9	851266			Green	1416 2654 9575 12706 24958 25735 27219 46242 54407	0	34	Pass2	InSource	None	630.2842	GDDAPR	AGFAGDDAPR	24	6	3.88	166	6	6	4	3	12046.0700	0.0000	Identified	9831	0.0	b2b3b3░b4b4░y2y3y4	31.7187	535	79.6762383657417	119.352476731483	0.0258	Green	12451	630.2848	630.2853	28.2632	80507
3827	MA_10430339g0010	Regular	30728.2900	0.00	55414.4879	327	33	42	60.36	3115221	551001.9	851266			Green	1416 2654 9575 12706 24958 25735 27219 46242 54407	0	35	Pass2	InSource	None	701.3213	AGDDAPR	AGFAGDDAPR	23	7	3.88	166	5	5	2	1	1160.2390	0.0000	Identified	2092	0.0	b4b5b7y1y2	31.7187	602	86.1966978132773	132.393395626555	0.0221	Green	12453	701.3219	701.3225	28.2653	68776
3827	MA_10430339g0010	Regular	30728.2900	0.00	55414.4879	327	33	42	60.36	3115221	551001.9	851266			Green	2654 3303 9575 12706 14214 17677 21122 23091 24958 25735 31398	0	36	Pass2	InSource	None	569.3042	APPER	VVAPPER	452	5	7.00	170	4	4	1	1	2671.3200	0.0000	Identified	1072	0.0	b2b5y2y3y4░	15.7160	504	76.5678863313123	113.135772662625	0.0149	Green	5589	569.3040	569.3043	23.6659	46322
3827	MA_10430339g0010	Regular	30728.2900	0.00	55414.4879	327	33	42	60.36	3115221	551001.9	851266			Green	1416 2654 9575 12706 14317 24958 25735 27219 50014 54407	0	37	Pass2	InSource	None	734.3315	GDEAQSK	DAYVGDEAQSK	56	7	4.07	165	4	4	1	1	5979.0870	0.0000		2004	0.0	b2b4b4░y2░y3y3░y4y7*	31.5526	637	89.5060906881961	139.012181376392	0.0125	Green	6792	734.3308	734.3316	24.5267	39034
3827	MA_10430339g0010	Regular	30728.2900	0.00	55414.4879	327	33	42	60.36	3115221	551001.9	851266			Green	1416 2654 9575 12706 14317 24958 25735 27219 50014 54407	0	38	Pass2	InSource	None	833.3999	VGDEAQSK	DAYVGDEAQSK	55	8	4.07	165	6	6	2	1	1305.5450	0.0000		1273	0.0	b4b4░b5b7b8y3y3*y3░y6	31.5526	742	99.0897891704049	158.17957834081	0.0073	Green	6773	833.3982	833.3994	24.5191	22896
3827	MA_10430339g0010	Regular	30728.2900	0.00	55414.4879	327	33	42	60.36	3115221	551001.9	851266			Green	1416 2654 9575 12706 24958 25735 27219 46242 54407	0	39	Pass2	InSource	None	848.3897	FAGDDAPR	AGFAGDDAPR	22	8	3.88	166	3	3	1	0	646.1786	0.0000	Missing	496	0.0	b2y3y4	31.7187	737	98.6441404255463	58.6441404255463	0.0072	Green	12467	848.3938	848.3916	28.2703	22408
3827	MA_10430339g0010	Regular	30728.2900	0.00	55414.4879	327	33	42	60.36	3115221	551001.9	851266			Green	2654 9575 12706 14214 17677 25735 29185 49476 52631	0	40	Pass2	InSource	None	678.3491	TDALMK	DLTDALMK	307	6	6.78	172	3	3	0	0	144.6697	0.0000		1366	0.0	b2y2y6	51.3832	634	89.2248458087377	138.449691617475	0.0061	Green	53210	678.3491	678.3497	52.8699	19028
3827	MA_10430339g0010	Regular	30728.2900	0.00	55414.4879	327	33	42	60.36	3115221	551001.9	851266			Green	2654 12706 17677 21122 24188 25735 29185 43127 46242 57437	0	41	Pass2	InSource	None	678.3417	TTTAER	GYSFTTTAER	322	6	7.00	171	1	1	0	0	101.9840	0.0000		171	0.0	b2░b4b4░	36.7596	603	86.2921273276006	132.584254655201	0.0059	Green	26648	678.3420	678.3426	36.8257	18345
3827	MA_10430339g0010	Regular	30728.2900	0.00	55414.4879	327	33	42	60.36	3115221	551001.9	851266			Green	2654 3303 9575 12706 14214 17677 21122 23091 24958 25735 31398	0	42	Pass2	InSource	None	498.2671	PPER	VVAPPER	453	4	7.00	170	0	0	0	0	25.8570	0.0000	Missing	0	0.0		15.7160	437	69.6221224662632	99.2442449325264	0.0053	Green	5597	498.2680	498.2681	23.6673	16640
3827	MA_10430339g0010	Regular	30728.2900	0.00	55414.4879	327	33	42	60.36	3115221	551001.9	851266			Green		0	43	Pass2	InSource	None	873.4465	VAPEEHPI	VAPEEHPILLTEAPLNPK	217	8	4.25	159	3	3	1	0	642.4194	0.0000	Identified	5734	0.0	b7b8y6	62.4642	812	105.227758728806	170.455517457613	0.0049	Green	58400	873.4406	873.4420	55.9833	15191
3827	MA_10430339g0010	Regular	30728.2900	0.00	55414.4879	327	33	42	60.36	3115221	551001.9	851266			Green	1416 2654 9575 12706 14317 24958 25735 27219 50014 54407	0	44	Pass2	InSource	None	996.4633	YVGDEAQSK	DAYVGDEAQSK	54	9	4.07	165	5	5	1	0	614.6071	0.0000		3327	0.0	b2y3y5y8y9	31.5526	883	111.275640626861	71.2756406268607	0.0038	Green	6777	996.4664	996.4643	24.5202	11991
3827	MA_10430339g0010	Regular	30728.2900	0.00	55414.4879	327	33	42	60.36	3115221	551001.9	851266			Green	2654 9575 12706 14214 14317 24958 25735 54407 56750 57437 63809	0	45	Pass2	InSource	None	520.2548	GMGQK	HTGVMVGMGQK	47	5	10.10	189	1	1	0	0	1214.5430	0.0000		842	0.0	y2*y3y3*	29.5327	469	72.980728800544	105.961457601088	0.0038	Green	13743	520.2560	520.2561	29.0480	11756
3827	MA_10430339g0010	Regular	30728.2900	0.00	55414.4879	327	33	42	60.36	3115221	551001.9	851266			Green	2654 9575 12706 14214 14317 24958 25735 54407 56750 57437 63809	0	46	Pass2	InSource	None	526.2442	HTGVM	HTGVMVGMGQK	41	5	7.85	189	3	3	2	0	3924.7630	0.0000		576	0.0	b2b3b4	29.5327	488	74.938704710955	109.87740942191	0.0035	Green	13744	526.2457	526.2458	29.0493	10853
3827	MA_10430339g0010	Regular	30728.2900	0.00	55414.4879	327	33	42	60.36	3115221	551001.9	851266			Green	1416 2654 9575 12706 24958 25735 27219 46242 54407	0	47	Pass2	InSource	None	905.4112	GFAGDDAPR	AGFAGDDAPR	21	9	3.88	166	3	3	1	0	941.7614	0.0000	Identified	629	0.0	b7y3y4	31.7187	785	102.88200168687	165.764003373739	0.0031	Green	12460	905.4087	905.4102	28.2679	9673
3827	MA_10430339g0010	Regular	30728.2900	0.00	55414.4879	327	33	42	60.36	3115221	551001.9	851266			Green	2654 12706 17677 21122 24188 25735 29185 43127 46242 57437	0	48	Pass2	InSource	None	825.4101	FTTTAER	GYSFTTTAER	321	7	7.00	171	0	0	0	0	235.6427	0.0000		51	0.0	b4░	36.7596	738	98.7333505985743	157.466701197149	0.0029	Green	26656	825.4092	825.4104	36.8294	8937
3827	MA_10430339g0010	Regular	30728.2900	0.00	55414.4879	327	33	42	60.36	3115221	551001.9	851266			Green	1416 2654 9575 12706 24958 25735 27219 46242 54407	0	49	Pass2	InSource	None	573.2627	DDAPR	AGFAGDDAPR	25	5	3.88	166	4	4	1	1	4315.7190	0.0000	Missing	2310	0.0	b2y1y3y4	31.7187	487	74.8362944351787	109.672588870357	0.0025	Green	12452	573.2640	573.2643	28.2643	7878
3827	MA_10430339g0010	Regular	30728.2900	0.00	55414.4879	327	33	42	60.36	3115221	551001.9	851266			Green	2654 12706 17677 21122 24188 25735 29185 43127 46242 57437	0	50	Pass2	InSource	None	577.2940	TTAER	GYSFTTTAER	323	5	7.00	171	2	2	0	0	101.4086	0.0000		1367	0.0	b2░y1y5	36.7596	510	77.1743685868323	114.348737173665	0.0025	Green	26662	577.2952	577.2955	36.8330	7644
3827	MA_10430339g0010	Regular	30728.2900	0.00	55414.4879	327	33	42	60.36	3115221	551001.9	851266			Green	2654 3303 9575 12706 14214 17677 20487 23091 24958 25735 29185 31398	0	51	Pass2	InSource	None	617.3253	DVDIR	CDVDIR	407	5	3.88	180	2	2	1	0	74.7290	0.0000		1561	0.0	y1y2	25.8093	559	82.0416096842264	124.083219368453	0.0021	Green	10446	617.3257	617.3261	26.9471	6435
3827	MA_10430339g0010	Regular	30728.2900	0.00	55414.4879	327	33	42	60.36	3115221	551001.9	851266			Green	2654 3303 9575 12706 14214 17677 20487 23091 24958 25735 29185 31398	0	52	Pass2	InSource	None	531.3249	DIRK	CDVDIRK	409	4	10.12	169	2	2	1	0	3207.1770	0.0000		637	0.0	y3y4	17.1352	498	75.9589925521131	111.917985104226	0.0021	Green	3504	531.3246	531.3248	22.1081	6391
3827	MA_10430339g0010	Regular	30728.2900	0.00	55414.4879	327	33	42	60.36	3115221	551001.9	851266			Green	2654 9575 12706 14214 14317 24958 25735 54407 56750 57437 63809	0	53	Pass2	InSource	None	619.3232	VGMGQK	HTGVMVGMGQK	46	6	10.10	189	1	1	0	0	547.3797	0.0000		356	0.0	y3y3*	29.5327	574	83.5027725791024	127.005545158205	0.0017	Green	13723	619.3246	619.3250	29.0357	5357
3827	MA_10430339g0010	Regular	30728.2900	0.00	55414.4879	327	33	42	60.36	3115221	551001.9	851266			Green	2654 3303 9575 12706 17677 21122 23091 24958 25735 31398	0	54	Pass2	InSource	None	498.2671	PPER	IKVVAPPER	453	4	7.00	184	2	2	0	0	2265.1980	0.0000	Identified	312	0.0	y1y3	24.9533	437	69.6221224662632	99.2442449325264	0.0012	Green	15780	498.2681	498.2682	30.3189	3875
3827	MA_10430339g0010	Regular	30728.2900	0.00	55414.4879	327	33	42	60.36	3115221	551001.9	851266			Green	1416 2654 9575 12706 14317 24958 25735 27219 50014 54407	0	55	Pass2	InSource	None	449.2031	DAYV	DAYVGDEAQSK	52	4	3.10	165	0	0	0	0	30.1704	0.0000		0	0.0		31.5526	404	66.0714560379607	92.1429120759214	0.0010	Green	6783	449.2038	449.2038	24.5235	3154
3827	MA_10430339g0010	Regular	30728.2900	0.00	55414.4879	327	33	42	60.36	3115221	551001.9	851266			Green	1416 2654 9575 12706 14317 24958 25735 27219 54407	0	56	Pass2	InSource	None	589.3416	AQSKR	DAYVGDEAQSKR	59	5	11.49	164	0	0	0	0	50.3756	0.0000		0	0.0		26.5444	537	79.8746849156482	119.749369831296	0.0010	Green	4548	589.3389	589.3393	22.9122	3133
3827	MA_10430339g0010	Regular	30728.2900	0.00	55414.4879	327	33	42	60.36	3115221	551001.9	851266			Green	2654 3303 9575 12706 17677 21122 23091 24958 25735 31398	0	57	Pass2	InSource	None	767.4410	VVAPPER	IKVVAPPER	450	7	7.00	184	0	0	0	0	101.6599	0.0000	Missing	0	0.0		24.9533	714	96.5810172580608	153.162034516122	0.0010	Green	15779	767.4385	767.4394	30.3185	2983
3827	MA_10430339g0010	Regular	30728.2900	0.00	55414.4879	327	33	42	60.36	3115221	551001.9	851266			Green	1416 2654 9575 12706 14317 24958 25735 27219 54407	0	58	Pass2	InSource	None	833.4112	DEAQSKR	DAYVGDEAQSKR	57	7	7.03	164	2	2	1	0	327.3257	0.0000		1144	0.0	y6y7	26.5444	737	98.6441404255463	157.288280851093	0.0009	Green	4542	833.4093	833.4105	22.9092	2885
3827	MA_10430339g0010	Regular	30728.2900	0.00	55414.4879	327	33	42	60.36	3115221	551001.9	851266			Green	2654 3303 9575 12706 14214 17677 20487 23091 24958 25735 29185 31398	0	59	Pass2	InSource	None	502.2984	VDIR	CDVDIR	408	4	7.00	180	0	0	0	0	40.8369	0.0000		0	0.0		25.8093	468	72.876952413508	105.753904827016	0.0008	Green	10461	502.2965	502.2967	26.9523	2371
3827	MA_10430339g0010	Regular	30728.2900	0.00	55414.4879	327	33	42	60.36	3115221	551001.9	851266			Green	1416 2654 9575 12706 14317 24958 25735 27219 50014 54407	0	60	Pass2	InSource	None	677.3101	DEAQSK	DAYVGDEAQSK	57	6	4.07	165	1	1	0	0	33.5865	0.0000		120	0.0	b3░y2	31.5526	589	84.9512611727381	129.902522345476	0.0007	Green	6789	677.3099	677.3105	24.5258	2199
3827	MA_10430339g0010	Regular	30728.2900	0.00	55414.4879	327	33	42	60.36	3115221	551001.9	851266			Green	2654 9575 12706 14214 17677 25735 29185 49476 52631	0	61	Pass2	InSource	None	577.3014	DALMK	DLTDALMK	308	5	6.78	172	1	1	0	0	43.6164	0.0000		50	0.0	y2	51.3832	541	80.2708405961351	120.54168119227	0.0005	Green	53166	577.3029	577.3032	52.8440	1553
3827	MA_10430339g0010	Regular	30728.2900	0.00	55414.4879	327	33	42	60.36	3115221	551001.9	851266			Green	2654 9575 12706 14214 17677 25735 29185 49476 52631	0	62	Pass2	NeutralLoss_H2O	None	888.4495	DLTDALMK	DLTDALMK	305	8	3.88	172	0	0	0	0	276.3777	0.0000		0	0.0		51.3832	849	108.400535515535	68.4005355155348	0.0020	Green	53184	888.4517	888.4496	52.8574	6280
18849	MA_55439g0010	Regular	29956.8600	0.00	41484.3588	266	26	24	71.15	3564417	170462.8	1131557			Green	13666 20152 21412 23589 50145	1	1	Pass1	PepFrag1	None	2101.0924	GHYTEGAELIDSVLDVVRK	GHYTEGAELIDSVLDVVRK	83	19	4.54	199	21	21	14	6	37780.3000	9.0865		270415	16.4	b2b3b4b4░b5░b6b6░b7b7░b8b9b9░b10b10░b11b12░b15y1y2y4y5y6y7░y8y9y9░y10y10░y11y12y12░y14y17░	70.2444	1958	189.220459379412	86.1469729196077	0.1491	Green	105734	2101.0947	2101.0919	86.2797	531362
18849	MA_55439g0010	Regular	29956.8600	0.00	41484.3588	266	26	24	71.15	3564417	170462.8	1131557			Green	20152 22244 23589 50145	0	2	Pass1	PepFrag1	Carbamidomethyl+C(10)	1822.9229	EILHIQGGQCGNQIGAK	EILHIQGGQCGNQIGAK	2	17	7.16	195	22	22	15	7	38723.8700	9.1193		146330	14.9	b2b4b4░b5b5░b6b6░b7░b8b8░b9b10b12b13*b14b15░b16*b17*y1y2y3y4y5y5*y6y6*y7y7*y8y8*y9y10y12y13y14	42.3463	1641	168.202335443028	72.1348902953517	0.1261	Green	31319	1822.9298	1822.9264	39.4185	449382
18849	MA_55439g0010	Regular	29956.8600	0.00	41484.3588	266	26	24	71.15	3564417	170462.8	1131557			Green	4263 13665 20152 21180 22244 25625	0	3	Pass1	PepFrag1	None	1696.8329	NSSYFVEWIPNNVK	NSSYFVEWIPNNVK	254	14	6.89	209	8	8	1	0	4654.9780	8.1993	Identified	15282	12.7	b2b2░b3░b4░b5b5*b7b7*b9░b10*y3y4y5*y6y8y8*y12*y12░y14	73.0063	1541	161.297657411125	121.297657411125	0.1002	Green	86027	1696.8288	1696.8286	73.2995	357164
18849	MA_55439g0010	Regular	29956.8600	0.00	41484.3588	266	26	24	71.15	3564417	170462.8	1131557			Green	4263 13666 20152 21180 50145	0	4	Pass1	PepFrag1	Carbamidomethyl+C(5);Carbamidomethyl+C(7);Carbamidomethyl+C(14)	3383.5124	EAENCDCLQGFQVCHSLGGGTGSGMGTLLISK	EAENCDCLQGFQVCHSLGGGTGSGMGTLLISK	102	32	4.42	212	7	7	0	1	3913.3510	8.1018		44949	16.1	b8*b11*b12b15b22b26b29░b30y10░y13░y17y19░y29y29░	70.6795	2936	247.892660388196	125.261773592131	0.0838	Green	82107	3383.5102	3383.5141	70.7858	298685
18849	MA_55439g0010	Regular	29956.8600	0.00	41484.3588	266	26	24	71.15	3564417	170462.8	1131557			Green	13666 20152 21412 23589 50145	0	5	Pass1	PepFrag1	None	1972.9974	GHYTEGAELIDSVLDVVR	GHYTEGAELIDSVLDVVR	83	18	4.06	200	18	18	13	4	13059.3100	8.6252		106504	12.6	b2b3b4b4░b5b5░b6b7b8b8░b9b10░b12░b14░b15░y1y2y5y5░y6y7y8y9y10y13y15	77.0339	1823	180.41975135554	80.2798342370266	0.0753	Green	116394	1973.0047	1973.0016	93.1817	268486
18849	MA_55439g0010	Regular	29956.8600	0.00	41484.3588	266	26	24	71.15	3564417	170462.8	1131557			Green	13465 13665 13982 20152 21180 22244 23589 57012 57114	0	6	Pass1	PepFrag1	None	1215.5827	VSEQFTAMFR	VSEQFTAMFR	298	10	7.00	204	11	11	9	3	94583.2700	9.5072		110850	9.5	b2b2░b3b3░b4b4*b5░b10░y2y3y4y5y6y7y7*y7░y8y8░y9	55.3639	1103	129.065442828005	89.0654428280055	0.0623	Green	64404	1215.5845	1215.5827	59.7062	221902
18849	MA_55439g0010	Regular	29956.8600	0.00	41484.3588	266	26	24	71.15	3564417	170462.8	1131557			Green	13982	0	7	Pass1	PepFrag1	Carbamidomethyl+C(6)	1930.8753	FWEVICDEHGIDPTGR	FWEVICDEHGIDPTGR	19	16	4.06	217	13	13	9	3	28426.2000	8.9302	Identified	55248	11.0	b2b3b4b5y3y4y4░y5y6y8y9y12y13y13░y14y14░	63.3518	1682	170.992460574191	73.9949737161276	0.0593	Green	68042	1930.8815	1930.8783	61.7910	211504
18849	MA_55439g0010	Regular	29956.8600	0.00	41484.3588	266	26	24	71.15	3564417	170462.8	1131557			Green	13666 13982 20152 21180 23589 25625 33612 40000 50145 50919 57012 58384	0	8	Pass1	PepFrag1	None	1077.5323	IREEYPDR	IREEYPDR	134	8	4.44	201	11	11	8	3	30009.2900	8.9865	Identified	158480	8.0	b3b4b5b7y2y3y4y4░y5y6y6░y7y8	20.9987	960	117.654115402372	77.6541154023718	0.0569	Green	5909	1077.5343	1077.5323	23.9053	202747
18849	MA_55439g0010	Regular	29956.8600	0.00	41484.3588	266	26	24	71.15	3564417	170462.8	1131557			Green	4263 13465 13666 13982 20152 21180 22244 23589 25625 57012	0	9	Pass1	PepFrag1	None	1139.6935	LAVNLIPFPR	LAVNLIPFPR	232	10	11.05	208	12	12	8	3	56362.8900	9.2823	Identified	76869	8.9	b3b4b5b5*b6b6*b10y2y3y4y6y7y8y8*y9	69.3741	1103	129.065442828005	89.0654428280055	0.0524	Green	90539	1139.6954	1139.6935	76.4076	186722
18849	MA_55439g0010	Regular	29956.8600	0.00	41484.3588	266	26	24	71.15	3564417	170462.8	1131557			Green	4263 13666 20152 21180 50145	0	10	Pass1	PepFrag1	Carbamidomethyl+C(6);Carbamidomethyl+C(8);Carbamidomethyl+C(15)	3511.6074	KEAENCDCLQGFQVCHSLGGGTGSGMGTLLISK	KEAENCDCLQGFQVCHSLGGGTGSGMGTLLISK	101	33	5.34	213	8	8	0	0	2423.5090	7.8937		21039	12.4	b5b9b12b25░y4y9y11y13y26░y33	67.0507	3071	255.434474940238	87.717237470119	0.0397	Green	74710	3511.6067	3511.6045	66.1126	141461
18849	MA_55439g0010	Regular	29956.8600	0.00	41484.3588	266	26	24	71.15	3564417	170462.8	1131557			Green	13666 22244	0	11	Pass1	PepFrag1	Carbamidomethyl+C(22);Carbamidomethyl+C(23)	2751.3263	LTTPSFGDLNHLISATMSGVTCCLR	LTTPSFGDLNHLISATMSGVTCCLR	196	25	7.00	198	6	6	2	1	1310.0480	7.6486	Missing	2016	9.0	b6░b10b11b14b14*b17░y9y13y13░y14y23░	77.6217	2453	219.899714916899	106.599809944599	0.0217	Green	136177	2751.3242	2751.3240	105.6491	77179
18849	MA_55439g0010	Regular	29956.8600	0.00	41484.3588	266	26	24	71.15	3564417	170462.8	1131557			Green	20152 22244 23589 50145	0	12	Pass1	PepFrag1	Carbamidomethyl+C(12)	2110.0645	MREILHIQGGQCGNQIGAK	MREILHIQGGQCGNQIGAK	0	19	8.97	196	17	17	8	4	3601.4070	8.0878		39832	8.1	b6b7b8b8*b9b10b14b15b15░b17y1y4y5y6y8y11y13y14y19y19*	46.6190	1913	186.310049352388	84.2066995682587	0.0215	Green	31846	2110.0710	2110.0682	39.7094	76702
18849	MA_55439g0010	Regular	29956.8600	0.00	41484.3588	266	26	24	71.15	3564417	170462.8	1131557			Green	4263 13666 13982 20152 21180 23589 25625 40000 50919 57012 58384 64007	0	13	Pass1	PepFrag1	None	1384.7003	MMLTFSVFPSPK	MMLTFSVFPSPK	142	12	10.10	214	6	6	0	1	1125.0410	7.5604	Identified	6796	6.5	b2b5b6░b7░b8y3y4░y5y5░y10	71.9232	1301	144.082476723823	104.082476723823	0.0182	Green	98312	1384.7042	1384.7028	81.4002	64828
18849	MA_55439g0010	Regular	29956.8600	0.00	41484.3588	266	26	24	71.15	3564417	170462.8	1131557			Green		0	14	Pass1	PepFrag1	None	1402.7074	YQGGAPGGGLQLER	YQGGAPGGGLQLER	35	14	7.00	192	9	9	6	2	13905.0600	8.6197	Identified	28108	6.8	b2*b4b5b12y7y8y8*y9y10y11y12y12*y13*y13░	44.2075	1271	141.858926121739	101.858926121739	0.0178	Green	33946	1402.7100	1402.7087	41.0387	63398
18849	MA_55439g0010	Regular	29956.8600	0.00	41484.3588	266	26	24	71.15	3564417	170462.8	1131557			Green	13465 13982 20152	0	15	Pass1	PepFrag1	None	1919.8990	MASTFIGNSTSIQEMFR	MASTFIGNSTSIQEMFR	280	17	7.00	207	6	6	0	0	1104.3310	7.5524		2168	7.2	b3b3░b6b8*b9b9░y9y15y17	73.5476	1753	175.771143567208	135.771143567208	0.0172	Green	92628	1919.8959	1919.8969	77.7294	61282
18849	MA_55439g0010	Regular	29956.8600	0.00	41484.3588	266	26	24	71.15	3564417	170462.8	1131557			Green	13465 13666 13982 20152 21180 22244 23589 25625 40000 57012 64007	0	16	Pass1	PepFrag1	None	1146.5902	FPGQLNSDLR	FPGQLNSDLR	221	10	7.00	202	8	8	5	2	7344.7320	8.3973	Missing	3617	5.7	b2b3b4b5y3y4y5y5*y7y8*y8░	46.6802	1043	124.341424877252	84.3414248772521	0.0159	Green	41211	1146.5905	1146.5886	45.4195	56653
18849	MA_55439g0010	Regular	29956.8600	0.00	41484.3588	266	26	24	71.15	3564417	170462.8	1131557			Green	13465 13665 13982 20152 21180 22244 23589 57012 57114	0	17	Pass1	PepFrag1	None	1371.6838	VSEQFTAMFRR	VSEQFTAMFRR	298	11	10.89	203	7	7	4	1	4243.2080	8.1590		3720	3.2	b3b10░y4y6░y7y8y9y10y10░y11	48.7962	1251	140.366834935168	53.5778899567786	0.0029	Green	51278	1371.6843	1371.6805	51.6563	10266
18849	MA_55439g0010	Regular	29956.8600	0.00	41484.3588	266	26	24	71.15	3564417	170462.8	1131557			Green	13465 13982 20152	0	18	Pass1	PepFrag1	None	2076.0001	MASTFIGNSTSIQEMFRR	MASTFIGNSTSIQEMFRR	280	18	10.89	206	4	4	1	0	893.9080	7.4606		2000	2.8	b5░b6░y2y6y6*y13y14	67.8213	1901	185.530100047603	83.6867333650687	0.0012	Green	81334	2076.0069	2076.0040	70.3138	4223
18849	MA_55439g0010	Regular	29956.8600	0.00	41484.3588	266	26	24	71.15	3564417	170462.8	1131557			Green		0	19	Pass1	PepFrag1	Carbamidomethyl+C(4)	1273.6457	SSVCDIPPTGLK	SSVCDIPPTGLK	268	12	6.10	193	3	3	0	0	1012.3190	7.4818	Identified	465	2.3	b10y5y8	42.4396	1132	131.317896906207	91.3178969062067	0.0011	Green	35601	1273.6464	1273.6447	41.9273	4061
18849	MA_55439g0010	Regular	29956.8600	0.00	41484.3588	266	26	24	71.15	3564417	170462.8	1131557			Green	4263 13666 13982 20152 25625 57012 64007	0	20	Pass2	PepFrag2	Carbamidomethyl+C(25);Carbamidomethyl+C(37)	4529.0946	VSDTVVEPYNATLSVHQLVENADECMVLDNEALYDICFR	VSDTVVEPYNATLSVHQLVENADECMVLDNEALYDICFR	154	39	3.57	216	0	0	0	0	653.4157	7.3245	Missing	404	3.1	b14*y6░y34░	93.3742	4054	307.384617638886	113.692308819443	0.0008	Green	139104	4529.1014	4529.1054	107.0059	2689
18849	MA_55439g0010	Regular	29956.8600	0.00	41484.3588	266	26	24	71.15	3564417	170462.8	1131557			Green		0	21	Pass2	MissedCleavage	Carbamidomethyl+C(6)	3314.5648	FWEVICDEHGIDPTGRYQGGAPGGGLQLER	FWEVICDEHGIDPTGRYQGGAPGGGLQLER	19	30	4.28	194	5	5	0	0	672.3736	7.3041	Identified	2279	2.9	b2y2y6y6*y9y14*y18*y27y28░	71.6380	2953	248.848636510798	84.424318255399	0.0008	Green	77339	3314.5687	3314.5657	67.8712	2839
18849	MA_55439g0010	Regular	29956.8600	0.00	41484.3588	266	26	24	71.15	3564417	170462.8	1131557			Green	13465 13665 13982 20152 21180 22244 23589 57012 57114	0	22	Pass2	VarMod	Oxidation+M(*)	1231.5776	VSEQFTAMFR	VSEQFTAMFR	298	10	7.00	205	7	7	2	0	1621.5440	7.7413		3004	4.8	b2b3b10y2y4y5y9	55.3639	1103	129.065442828005	89.0654428280055	0.0096	Green	42244	1231.5821	1231.5803	46.0892	34106
18849	MA_55439g0010	Regular	29956.8600	0.00	41484.3588	266	26	24	71.15	3564417	170462.8	1131557			Green	4263 13665 20152 21180 22244 25625	0	23	Pass2	VarMod	Deamidation+N(*)	1697.8169	NSSYFVEWIPNNVK	NSSYFVEWIPNNVK	254	14	6.89	210	8	8	4	1	2111.9810	7.8560	Identified	4515	5.3	b2b3░b4b4░b5*b5░b12*y4y5y7y8y9y10y10*y12*	73.0063	1541	161.297657411125	121.297657411125	0.0089	Green	88397	1697.8157	1697.8155	74.9376	31589
18849	MA_55439g0010	Regular	29956.8600	0.00	41484.3588	266	26	24	71.15	3564417	170462.8	1131557			Green	20152 22244 23589 50145	0	24	Pass2	VarMod	Carbamidomethyl+C(12);Oxidation+M(*)	2126.0594	MREILHIQGGQCGNQIGAK	MREILHIQGGQCGNQIGAK	0	19	8.97	197	9	9	3	1	773.9958	7.4201		6804	4.2	b3b4b8b13y5*y8y10y11y12y19	46.6190	1913	186.310049352388	84.2066995682587	0.0034	Green	25030	2126.0629	2126.0602	35.9144	12289
18849	MA_55439g0010	Regular	29956.8600	0.00	41484.3588	266	26	24	71.15	3564417	170462.8	1131557			Green	4263 13665 20152 21180 22244 25625	0	25	Pass2	VarMod	Deamidation+N(1)	1697.8169	NSSYFVEWIPNNVK	NSSYFVEWIPNNVK	254	14	6.89	211	1	1	0	0	95.6689	6.5121	Identified	445	2.8	b9░b13*y1y8░y10░	73.0063	1541	161.297657411125	121.297657411125	0.0016	Green	89619	1697.8178	1697.8176	75.7626	5540
18849	MA_55439g0010	Regular	29956.8600	0.00	41484.3588	266	26	24	71.15	3564417	170462.8	1131557			Green	4263 13666 13982 20152 21180 23589 25625 40000 50919 57012 58384 64007	0	26	Pass2	VarMod	Oxidation+M(*)	1400.6952	MMLTFSVFPSPK	MMLTFSVFPSPK	142	12	10.10	215	5	5	2	0	276.3023	6.9506	Identified	692	2.4	b2b3b9b12░y4░y7░y11y12	71.9232	1301	144.082476723823	104.082476723823	0.0012	Green	88437	1400.7008	1400.6994	74.9612	4114
18849	MA_55439g0010	Regular	29956.8600	0.00	41484.3588	266	26	24	71.15	3564417	170462.8	1131557			Green	13666 13982 20152 21180 23589 25625 33612 40000 50145 50919 57012 58384	0	27	Pass2	InSource	None	528.2776	IREE	IREEYPDR	134	4	4.26	201	2	2	1	0	4018.4980	0.0000		1635	0.0	b2b3y3░	20.9987	490	75.1433156674763	110.286631334953	0.0091	Green	5921	528.2778	528.2779	23.9105	32262
18849	MA_55439g0010	Regular	29956.8600	0.00	41484.3588	266	26	24	71.15	3564417	170462.8	1131557			Green	13666 13982 20152 21180 23589 25625 33612 40000 50145 50919 57012 58384	0	28	Pass2	InSource	None	691.3410	IREEY	IREEYPDR	134	5	4.26	201	2	2	1	0	734.4406	0.0000		355	0.0	b2b3	20.9987	631	88.9431569734046	137.886313946809	0.0083	Green	5917	691.3390	691.3397	23.9078	29528
18849	MA_55439g0010	Regular	29956.8600	0.00	41484.3588	266	26	24	71.15	3564417	170462.8	1131557			Green	13666 13982 20152 21180 23589 25625 33612 40000 50145 50919 57012 58384	0	29	Pass2	InSource	None	387.1987	PDR	IREEYPDR	139	3	7.00	201	3	3	2	0	356.0999	0.0000	Identified	3708	0.0	y1y2y3	20.9987	329	57.617830214928	75.2356604298559	0.0071	Green	5922	387.2001	387.2000	23.9116	25346
18849	MA_55439g0010	Regular	29956.8600	0.00	41484.3588	266	26	24	71.15	3564417	170462.8	1131557			Green	13666 20152 21412 23589 50145	0	30	Pass2	InSource	None	845.3424	GHYTEGAE	GHYTEGAELIDSVLDVVRK	83	8	4.25	199	4	4	2	0	1192.1830	0.0000		740	0.0	b2b3b4░b6b7	70.2444	733	98.2868954262199	156.57379085244	0.0036	Green	105761	845.3418	845.3431	86.2969	12739
18849	MA_55439g0010	Regular	29956.8600	0.00	41484.3588	266	26	24	71.15	3564417	170462.8	1131557			Green	13666 20152 21412 23589 50145	0	31	Pass2	InSource	None	601.3668	LDVVR	GHYTEGAELIDSVLDVVR	96	5	7.00	200	3	3	0	1	1025.4200	0.0000		1501	0.0	b2y1y3	77.0339	573	83.4057609214479	126.811521842896	0.0024	Green	116369	601.3676	601.3679	93.1735	8534
18849	MA_55439g0010	Regular	29956.8600	0.00	41484.3588	266	26	24	71.15	3564417	170462.8	1131557			Green	13666 20152 21412 23589 50145	0	32	Pass2	InSource	None	902.4942	DSVLDVVR	GHYTEGAELIDSVLDVVR	93	8	3.88	200	2	2	0	0	99.3937	0.0000		4690	0.0	b8y8	77.0339	842	107.80387253151	175.607745063021	0.0022	Green	116357	902.4923	902.4939	93.1692	7778
18849	MA_55439g0010	Regular	29956.8600	0.00	41484.3588	266	26	24	71.15	3564417	170462.8	1131557			Green	13666 20152 21412 23589 50145	0	33	Pass2	InSource	None	716.2998	GHYTEGA	GHYTEGAELIDSVLDVVRK	83	7	5.13	199	1	1	0	0	20.6483	0.0000		144	0.0	b2b7░	70.2444	624	88.2841406489556	136.568281297911	0.0020	Green	105730	716.2999	716.3006	86.2782	7257
18849	MA_55439g0010	Regular	29956.8600	0.00	41484.3588	266	26	24	71.15	3564417	170462.8	1131557			Green	13666 13982 20152 21180 23589 25625 33612 40000 50145 50919 57012 58384	0	34	Pass2	InSource	None	550.2620	YPDR	IREEYPDR	138	4	6.73	201	1	1	0	0	254.7093	0.0000	Missing	768	0.0	y4	20.9987	470	73.0844314565147	106.168862913029	0.0020	Green	5916	550.2621	550.2623	23.9076	7181
18849	MA_55439g0010	Regular	29956.8600	0.00	41484.3588	266	26	24	71.15	3564417	170462.8	1131557			Green	13666 20152 21412 23589 50145	0	35	Pass2	InSource	None	958.4265	GHYTEGAEL	GHYTEGAELIDSVLDVVRK	83	9	4.25	199	1	1	0	0	320.7375	0.0000		2621	0.0	b5y2░	70.2444	857	109.080431890802	69.0804318908022	0.0017	Green	105823	958.4279	958.4257	86.3304	6173
18849	MA_55439g0010	Regular	29956.8600	0.00	41484.3588	266	26	24	71.15	3564417	170462.8	1131557			Green	4263 13465 13666 13982 20152 21180 22244 23589 25625 57012	0	36	Pass2	InSource	None	516.2929	PFPR	LAVNLIPFPR	238	4	11.05	208	1	1	0	0	10.6319	0.0000	Identified	99	0.0	b2	69.3741	463	72.3569571206996	104.713914241399	0.0016	Green	90550	516.2937	516.2938	76.4118	5854
18849	MA_55439g0010	Regular	29956.8600	0.00	41484.3588	266	26	24	71.15	3564417	170462.8	1131557			Green	13465 13665 13982 20152 21180 22244 23589 57012 57114	0	37	Pass2	InSource	None	772.3811	FTAMFR	VSEQFTAMFR	302	6	11.05	204	1	1	0	0	36.6104	0.0000		111	0.0	y1	55.3639	702	95.4958229369362	150.991645873872	0.0015	Green	64405	772.3813	772.3822	59.7065	5173
18849	MA_55439g0010	Regular	29956.8600	0.00	41484.3588	266	26	24	71.15	3564417	170462.8	1131557			Green	13666 20152 21412 23589 50145	0	38	Pass2	InSource	None	729.4618	LDVVRK	GHYTEGAELIDSVLDVVRK	96	6	10.12	199	0	0	0	0	55.3620	0.0000		0	0.0		70.2444	708	96.0391864878618	152.078372975724	0.0012	Green	105719	729.4630	729.4638	86.2732	4140
18849	MA_55439g0010	Regular	29956.8600	0.00	41484.3588	266	26	24	71.15	3564417	170462.8	1131557			Green	13666 20152 21412 23589 50145	0	39	Pass2	InSource	None	645.2627	GHYTEG	GHYTEGAELIDSVLDVVRK	83	6	5.13	199	0	0	0	0	60.3182	0.0000		0	0.0		70.2444	557	81.8458062035088	123.691612407018	0.0010	Green	105671	645.2636	645.2641	86.2550	3623
18849	MA_55439g0010	Regular	29956.8600	0.00	41484.3588	266	26	24	71.15	3564417	170462.8	1131557			Green	13465 13665 13982 20152 21180 22244 23589 57012 57114	0	40	Pass2	InSource	None	1116.5143	SEQFTAMFR	VSEQFTAMFR	299	9	7.00	204	1	1	0	0	70.9492	0.0000		78	0.0	b9	55.3639	998	120.738746218848	201.477492437696	0.0009	Green	64401	1116.5131	1116.5158	59.7041	3039
18849	MA_55439g0010	Regular	29956.8600	0.00	41484.3588	266	26	24	71.15	3564417	170462.8	1131557			Green	13666 20152 21412 23589 50145	0	41	Pass2	InSource	None	1015.5782	IDSVLDVVR	GHYTEGAELIDSVLDVVR	92	9	3.88	200	3	3	0	0	233.4378	0.0000		541	0.0	b7y7y9	77.0339	966	118.143831644999	78.1438316449989	0.0008	Green	116437	1015.5813	1015.5792	93.2047	2902
18849	MA_55439g0010	Regular	29956.8600	0.00	41484.3588	266	26	24	71.15	3564417	170462.8	1131557			Green	13465 13665 13982 20152 21180 22244 23589 57012 57114	0	42	Pass2	InSource	None	900.4396	QFTAMFR	VSEQFTAMFR	301	7	11.05	204	1	1	0	0	157.6527	0.0000		1006	0.0	y7	55.3639	816	105.573051186756	171.146102373512	0.0008	Green	64395	900.4411	900.4426	59.7029	2859
18849	MA_55439g0010	Regular	29956.8600	0.00	41484.3588	266	26	24	71.15	3564417	170462.8	1131557			Green	13465 13665 13982 20152 21180 22244 23589 57012 57114	0	43	Pass2	InSource	None	625.3126	TAMFR	VSEQFTAMFR	303	5	11.05	204	1	1	0	0	16.2984	0.0000		138	0.0	y1	55.3639	567	82.8225008705113	125.645001741023	0.0008	Green	64387	625.3128	625.3133	59.6982	2770
18849	MA_55439g0010	Regular	29956.8600	0.00	41484.3588	266	26	24	71.15	3564417	170462.8	1131557			Green	13666 20152 21412 23589 50145	0	44	Pass2	InSource	None	1071.5106	GHYTEGAELI	GHYTEGAELIDSVLDVVRK	83	10	4.25	199	1	1	0	0	106.5345	0.0000		117	0.0	y6	70.2444	981	119.363709156196	79.3637091561962	0.0007	Green	105737	1071.5126	1071.5106	86.2828	2526
18849	MA_55439g0010	Regular	29956.8600	0.00	41484.3588	266	26	24	71.15	3564417	170462.8	1131557			Green	13666 20152 21412 23589 50145	0	45	Pass2	InSource	None	915.5622	SVLDVVRK	GHYTEGAELIDSVLDVVRK	94	8	10.12	199	1	1	0	0	88.7526	0.0000		55	0.0	b3	70.2444	886	111.527538080077	71.527538080077	0.0007	Green	105834	915.5655	915.5633	86.3347	2417
18849	MA_55439g0010	Regular	29956.8600	0.00	41484.3588	266	26	24	71.15	3564417	170462.8	1131557			Green	4263 13665 20152 21180 22244 25625	0	46	Pass2	InSource	None	827.3570	NSSYFVE	NSSYFVEWIPNNVK	254	7	3.31	209	0	0	0	0	190.9441	0.0000		0	0.0		73.0063	732	98.1974827321985	156.394965464397	0.0006	Green	86094	827.3570	827.3581	73.3304	2021
18849	MA_55439g0010	Regular	29956.8600	0.00	41484.3588	266	26	24	71.15	3564417	170462.8	1131557			Green	20152 22244 23589 50145	0	47	Pass2	InSource	None	976.5211	EILHIQGGQ	EILHIQGGQCGNQIGAK	2	9	5.13	195	4	4	1	0	1064.1580	0.0000		355	0.0	b5b6b9y8	42.3463	923	114.611299011537	189.222598023073	0.0006	Green	31277	976.5172	976.5191	39.4061	2006
18849	MA_55439g0010	Regular	29956.8600	0.00	41484.3588	266	26	24	71.15	3564417	170462.8	1131557			Green	13666 20152 21412 23589 50145	0	48	Pass2	InSource	None	845.3424	GHYTEGAE	GHYTEGAELIDSVLDVVR	83	8	4.25	200	0	0	0	0	86.4780	0.0000		0	0.0		77.0339	733	98.2868954262199	156.57379085244	0.0005	Green	116320	845.3457	845.3469	93.1511	1918
18849	MA_55439g0010	Regular	29956.8600	0.00	41484.3588	266	26	24	71.15	3564417	170462.8	1131557			Green	13666 20152 21412 23589 50145	0	49	Pass2	InSource	None	616.3777	DVVRK	GHYTEGAELIDSVLDVVRK	97	5	10.12	199	0	0	0	0	44.7882	0.0000		0	0.0		70.2444	584	84.4698129086236	128.939625817247	0.0005	Green	105708	616.3762	616.3766	86.2689	1776
18849	MA_55439g0010	Regular	29956.8600	0.00	41484.3588	266	26	24	71.15	3564417	170462.8	1131557			Green	20152 22244 23589 50145	0	50	Pass2	InSource	None	734.4196	EILHIQ	EILHIQGGQCGNQIGAK	2	6	5.13	195	1	1	0	0	96.2753	0.0000		64	0.0	b4	42.3463	713	96.4908178407953	152.981635681591	0.0005	Green	31274	734.4187	734.4195	39.4050	1747
18849	MA_55439g0010	Regular	29956.8600	0.00	41484.3588	266	26	24	71.15	3564417	170462.8	1131557			Green	4263 13665 20152 21180 22244 25625	0	51	Pass2	InSource	None	684.4039	IPNNVK	NSSYFVEWIPNNVK	262	6	10.10	209	0	0	0	0	168.9891	0.0000	Missing	0	0.0		73.0063	646	90.3471892958311	140.694378591662	0.0005	Green	86068	684.4029	684.4036	73.3152	1675
23589	MA_87491g0010	Regular	29399.2300	0.00	52919.3679	265	27	31	51.40	2882589	88045.5	1057528			Green	13666 18849 20152 21412 50145	1	1	Pass1	PepFrag1	None	2101.0924	GHYTEGAELIDSVLDVVRK	GHYTEGAELIDSVLDVVRK	103	19	4.54	223	21	21	14	6	37780.3000	9.0865		270415	16.4	b2b3b4b4░b5░b6b6░b7b7░b8b9b9░b10b10░b11b12░b15y1y2y4y5y6y7░y8y9y9░y10y10░y11y12y12░y14y17░	70.2444	1958	189.220459379412	86.1469729196077	0.1843	Green	105734	2101.0947	2101.0919	86.2797	531362
23589	MA_87491g0010	Regular	29399.2300	0.00	52919.3679	265	27	31	51.40	2882589	88045.5	1057528			Green	18849 20152 22244 50145	0	2	Pass1	PepFrag1	Carbamidomethyl+C(10)	1822.9229	EILHIQGGQCGNQIGAK	EILHIQGGQCGNQIGAK	2	17	7.16	242	22	22	15	7	38723.8700	9.1193		146330	14.9	b2b4b4░b5b5░b6b6░b7░b8b8░b9b10b12b13*b14b15░b16*b17*y1y2y3y4y5y5*y6y6*y7y7*y8y8*y9y10y12y13y14	42.3463	1641	168.202335443028	72.1348902953517	0.1559	Green	31319	1822.9298	1822.9264	39.4185	449382
23589	MA_87491g0010	Regular	29399.2300	0.00	52919.3679	265	27	31	51.40	2882589	88045.5	1057528			Green	13666 18849 20152 21412 50145	0	3	Pass1	PepFrag1	None	1972.9974	GHYTEGAELIDSVLDVVR	GHYTEGAELIDSVLDVVR	103	18	4.06	224	18	18	13	4	13059.3100	8.6252		106504	12.6	b2b3b4b4░b5b5░b6b7b8b8░b9b10░b12░b14░b15░y1y2y5y5░y6y7y8y9y10y13y15	77.0339	1823	180.41975135554	80.2798342370266	0.0931	Green	116394	1973.0047	1973.0016	93.1817	268486
23589	MA_87491g0010	Regular	29399.2300	0.00	52919.3679	265	27	31	51.40	2882589	88045.5	1057528			Green	4263 13465 13982 21180 22244	0	4	Pass1	PepFrag1	None	1746.8731	ALTVPELTQQMWDSK	ALTVPELTQQMWDSK	302	15	4.07	234	12	12	6	1	6263.8890	8.3282	Identified	16685	11.0	b2b3b3░b4░b6░b7b9░b10*b11*y1y2y3y4y4░y5y7y8░y9y10*y10░y11y11*y12y13░	64.7791	1619	166.695624348183	126.695624348183	0.0782	Green	89230	1746.8703	1746.8704	75.4891	225351
23589	MA_87491g0010	Regular	29399.2300	0.00	52919.3679	265	27	31	51.40	2882589	88045.5	1057528			Green	13465 13665 13982 18849 20152 21180 22244 57012 57114	0	5	Pass1	PepFrag1	None	1215.5827	VSEQFTAMFR	VSEQFTAMFR	400	10	7.00	229	11	11	9	3	94583.2700	9.5072		110850	9.5	b2b2░b3b3░b4b4*b5░b10░y2y3y4y5y6y7y7*y7░y8y8░y9	55.3639	1103	129.065442828005	89.0654428280055	0.0770	Green	64404	1215.5845	1215.5827	59.7062	221902
23589	MA_87491g0010	Regular	29399.2300	0.00	52919.3679	265	27	31	51.40	2882589	88045.5	1057528			Green	13666 13982 18849 20152 21180 25625 33612 40000 50145 50919 57012 58384	0	6	Pass1	PepFrag1	None	1077.5323	IREEYPDR	IREEYPDR	154	8	4.44	225	11	11	8	3	30009.2900	8.9865	Identified	158480	8.0	b3b4b5b7y2y3y4y4░y5y6y6░y7y8	20.9987	960	117.654115402372	77.6541154023718	0.0703	Green	5909	1077.5343	1077.5323	23.9053	202747
23589	MA_87491g0010	Regular	29399.2300	0.00	52919.3679	265	27	31	51.40	2882589	88045.5	1057528			Green	4263 13465 13666 13982 18849 20152 21180 22244 25625 57012	0	7	Pass1	PepFrag1	None	1139.6935	LAVNLIPFPR	LAVNLIPFPR	272	10	11.05	235	12	12	8	3	56362.8900	9.2823	Identified	76869	8.9	b3b4b5b5*b6b6*b10y2y3y4y6y7y8y8*y9	69.3741	1103	129.065442828005	89.0654428280055	0.0648	Green	90539	1139.6954	1139.6935	76.4076	186722
23589	MA_87491g0010	Regular	29399.2300	0.00	52919.3679	265	27	31	51.40	2882589	88045.5	1057528			Green	13465 13665 13982 20152 21180 22244 25625 57012	0	8	Pass1	PepFrag1	Carbamidomethyl+C(4)	1065.4275	NMMCAADPR	NMMCAADPR	317	9	6.10	226	11	11	9	3	44859.7700	9.1832	Identified	55296	7.5	b2b2*b3b3*b4y1y2y3y3░y4y5y6y7y8	30.8842	893	112.114195987893	72.1141959878926	0.0454	Green	15541	1065.4247	1065.4227	30.1718	131000
23589	MA_87491g0010	Regular	29399.2300	0.00	52919.3679	265	27	31	51.40	2882589	88045.5	1057528			Green	4263 13465 13665 13982 57012	0	9	Pass1	PepFrag1	None	1446.6893	EVDEQMINVQNK	EVDEQMINVQNK	344	12	3.83	239	5	5	0	0	1034.0720	7.4829		3991	7.7	b3b5░b7░b9b10░b12y2y5y7*y9*	40.4681	1322	145.628800025286	105.628800025286	0.0362	Green	32498	1446.6951	1446.6939	40.0973	104485
23589	MA_87491g0010	Regular	29399.2300	0.00	52919.3679	265	27	31	51.40	2882589	88045.5	1057528			Green	18849 20152 22244 50145	0	10	Pass1	PepFrag1	Carbamidomethyl+C(12)	2110.0645	MREILHIQGGQCGNQIGAK	MREILHIQGGQCGNQIGAK	0	19	8.97	243	17	17	8	4	3601.4070	8.0878		39832	8.1	b6b7b8b8*b9b10b14b15b15░b17y1y4y5y6y8y11y13y14y19y19*	46.6190	1913	186.310049352388	84.2066995682587	0.0266	Green	31846	2110.0710	2110.0682	39.7094	76702
23589	MA_87491g0010	Regular	29399.2300	0.00	52919.3679	265	27	31	51.40	2882589	88045.5	1057528			Green	4263 13666 13982 18849 20152 21180 25625 40000 50919 57012 58384 64007	0	11	Pass1	PepFrag1	None	1384.7003	MMLTFSVFPSPK	MMLTFSVFPSPK	162	12	10.10	237	6	6	0	1	1125.0410	7.5604	Identified	6796	6.5	b2b5b6░b7░b8y3y4░y5y5░y10	71.9232	1301	144.082476723823	104.082476723823	0.0225	Green	98312	1384.7042	1384.7028	81.4002	64828
23589	MA_87491g0010	Regular	29399.2300	0.00	52919.3679	265	27	31	51.40	2882589	88045.5	1057528			Green	13465 13666 13982 18849 20152 21180 22244 25625 40000 57012 64007	0	12	Pass1	PepFrag1	None	1146.5902	FPGQLNSDLR	FPGQLNSDLR	261	10	7.00	227	8	8	5	2	7344.7320	8.3973	Missing	3617	5.7	b2b3b4b5y3y4y5y5*y7y8*y8░	46.6802	1043	124.341424877252	84.3414248772521	0.0197	Green	41211	1146.5905	1146.5886	45.4195	56653
23589	MA_87491g0010	Regular	29399.2300	0.00	52919.3679	265	27	31	51.40	2882589	88045.5	1057528			Green	13465 13665 13982 18849 20152 21180 22244 57012 57114	0	13	Pass1	PepFrag1	None	1371.6838	VSEQFTAMFRR	VSEQFTAMFRR	400	11	10.89	228	7	7	4	1	4243.2080	8.1590		3720	3.2	b3b10░y4y6░y7y8y9y10y10░y11	48.7962	1251	140.366834935168	53.5778899567786	0.0036	Green	51278	1371.6843	1371.6805	51.6563	10266
23589	MA_87491g0010	Regular	29399.2300	0.00	52919.3679	265	27	31	51.40	2882589	88045.5	1057528			Green		0	14	Pass1	PepFrag1	None	2798.3434	AGPYGQIFRPDNFVFGQSGAGNNWAK	AGPYGQIFRPDNFVFGQSGAGNNWAK	77	26	9.72	218	9	9	1	0	1949.0660	7.7582	Identified	4309	3.5	b3b10*b15b18y6y10y17*y21y22y24y25*y26	75.2595	2522	224.004300272509	109.336200181673	0.0019	Green	88018	2798.3409	2798.3410	74.6602	5613
23589	MA_87491g0010	Regular	29399.2300	0.00	52919.3679	265	27	31	51.40	2882589	88045.5	1057528			Green	4263 13666 20152 22244 50145	0	15	Pass1	PepFrag1	None	1633.7924	AVLMDLEPGTMDSVR	AVLMDLEPGTMDSVR	62	15	3.70	233	4	4	1	1	1398.6410	7.6771	Identified	1046	2.8	b6░b7b9b10░y7y8y9░	70.5950	1516	159.548393293312	119.548393293312	0.0018	Green	69664	1633.7947	1633.7942	62.9480	5323
23589	MA_87491g0010	Regular	29399.2300	0.00	52919.3679	265	27	31	51.40	2882589	88045.5	1057528			Green		0	16	Pass2	PepFrag2	None	1408.6604	VNVYYNEASHGR	VNVYYNEASHGR	46	12	7.71	222	0	0	0	0	452.1962	7.1237		432	4.9	y7*y8*y11*	24.7571	1247	140.067465377151	100.067465377151	0.0106	Green	52112	1408.6771	1408.6757	52.1772	30589
23589	MA_87491g0010	Regular	29399.2300	0.00	52919.3679	265	27	31	51.40	2882589	88045.5	1057528			Green	4263 13465 13665 13982 57012	0	17	Pass2	PepFrag2	None	1893.9045	MSTKEVDEQMINVQNK	MSTKEVDEQMINVQNK	340	16	4.44	241	2	2	0	0	569.6726	7.2240		293	2.6	b8y6y7*	41.3690	1747	175.369839368313	76.913226245542	0.0014	Green	33067	1893.9031	1893.8998	40.4721	3909
23589	MA_87491g0010	Regular	29399.2300	0.00	52919.3679	265	27	31	51.40	2882589	88045.5	1057528			Green	57012	0	18	Pass2	PepFrag2	Carbamidomethyl+C(22);Carbamidomethyl+C(23)	2809.3318	LTTPSFGDLNHLISETMSGVTCCLR	LTTPSFGDLNHLISETMSGVTCCLR	236	25	5.21	219	0	0	0	0	1019.2740	7.4766	Missing	542	2.4	b13*y12░y21*	77.5147	2495	222.402672088292	108.268448058861	0.0007	Green	97994	2809.3566	2809.3568	81.2082	2092
23589	MA_87491g0010	Regular	29399.2300	0.00	52919.3679	265	27	31	51.40	2882589	88045.5	1057528			Green	57012	0	19	Pass2	MissedCleavage	Carbamidomethyl+C(25);Carbamidomethyl+C(26)	3151.5585	TLKLTTPSFGDLNHLISETMSGVTCCLR	TLKLTTPSFGDLNHLISETMSGVTCCLR	233	28	7.01	220	0	0	0	0	974.7737	7.4572	Identified	937	2.5	b6░b18░b23*b23░y5░y19░	80.0117	2847	242.857365191911	81.4286825959557	0.0007	Green	105485	3151.5388	3151.5352	86.1411	2027
23589	MA_87491g0010	Regular	29399.2300	0.00	52919.3679	265	27	31	51.40	2882589	88045.5	1057528			Green	4263 13666 20152 22244 50145	0	20	Pass2	VarMod	Oxidation+M(*)	1649.7873	AVLMDLEPGTMDSVR	AVLMDLEPGTMDSVR	62	15	3.70	236	12	12	7	4	4483.9790	8.1830	Identified	11799	6.0	b2b3b4b5b7░b11b12y1y8y10y11y12y12░y13y13░	70.5950	1516	159.548393293312	119.548393293312	0.0145	Green	59067	1649.7898	1649.7894	56.3063	41693
23589	MA_87491g0010	Regular	29399.2300	0.00	52919.3679	265	27	31	51.40	2882589	88045.5	1057528			Green	13465 13665 13982 18849 20152 21180 22244 57012 57114	0	21	Pass2	VarMod	Oxidation+M(*)	1231.5776	VSEQFTAMFR	VSEQFTAMFR	400	10	7.00	230	7	7	2	0	1621.5440	7.7413		3004	4.8	b2b3b10y2y4y5y9	55.3639	1103	129.065442828005	89.0654428280055	0.0118	Green	42244	1231.5821	1231.5803	46.0892	34106
23589	MA_87491g0010	Regular	29399.2300	0.00	52919.3679	265	27	31	51.40	2882589	88045.5	1057528			Green	18849 20152 22244 50145	0	22	Pass2	VarMod	Carbamidomethyl+C(12);Oxidation+M(*)	2126.0594	MREILHIQGGQCGNQIGAK	MREILHIQGGQCGNQIGAK	0	19	8.97	244	9	9	3	1	773.9958	7.4201		6804	4.2	b3b4b8b13y5*y8y10y11y12y19	46.6190	1913	186.310049352388	84.2066995682587	0.0043	Green	25030	2126.0629	2126.0602	35.9144	12289
23589	MA_87491g0010	Regular	29399.2300	0.00	52919.3679	265	27	31	51.40	2882589	88045.5	1057528			Green	57012	0	23	Pass2	VarMod	Carbamidomethyl+C(30);Oxidation+M(*);Deamidation+Q(*)	4097.9471	EVDEQMINVQNKSSSYFVEWIPNNVKSSVCDIPPK	EVDEQMINVQNKSSSYFVEWIPNNVKSSVCDIPPK	344	35	4.28	221	8	8	0	0	741.5959	7.3385	Missing	2466	4.4	b12*b13b18b19*b22░b24░b26y6y12░y20y25y31y35y35*	76.7139	3707	289.584085919574	75.8336343678297	0.0027	Green	64519	4097.9434	4097.9434	59.7743	7686
23589	MA_87491g0010	Regular	29399.2300	0.00	52919.3679	265	27	31	51.40	2882589	88045.5	1057528			Green	4263 13666 13982 18849 20152 21180 25625 40000 50919 57012 58384 64007	0	24	Pass2	VarMod	Oxidation+M(*)	1400.6952	MMLTFSVFPSPK	MMLTFSVFPSPK	162	12	10.10	238	5	5	2	0	276.3023	6.9506	Identified	692	2.4	b2b3b9b12░y4░y7░y11y12	71.9232	1301	144.082476723823	104.082476723823	0.0014	Green	88437	1400.7008	1400.6994	74.9612	4114
23589	MA_87491g0010	Regular	29399.2300	0.00	52919.3679	265	27	31	51.40	2882589	88045.5	1057528			Green	13465 13982 22244	0	25	Pass2	VarMod	Oxidation+M(17);Oxidation+M(17);Deamidation+Q(16)	2499.1820	GSQQYRALTVPELTQQMWDSK	GSQQYRALTVPELTQQMWDSK	296	21	6.95	231	5	5	0	1	1114.7760	7.5785	Identified	3038	2.6	b3b5░b6*b7░b9*b10*b10░b13*y1y5y11░y14y18	67.1096	2257	208.024270122932	64.0121350614659	0.0011	Green	52897	2499.1882	2499.1830	52.6603	3147
23589	MA_87491g0010	Regular	29399.2300	0.00	52919.3679	265	27	31	51.40	2882589	88045.5	1057528			Green	4263 13465 13665 13982 57012	0	26	Pass2	VarMod	Deamidation+Q(5)	1447.6733	EVDEQMINVQNK	EVDEQMINVQNK	344	12	3.83	240	3	3	1	1	464.0818	7.1349		492	1.7	b7*b9b10y3y10░	40.4681	1322	145.628800025286	105.628800025286	0.0005	Green	46286	1447.6816	1447.6804	48.5970	1555
23589	MA_87491g0010	Regular	29399.2300	0.00	52919.3679	265	27	31	51.40	2882589	88045.5	1057528			Green	13465 13982 21180 22244	0	27	Pass2	VarMod	Carbamidomethyl+C(19);Oxidation+M(*);Oxidation+M(*);Deamidation+N(*)	2826.2565	ALTVPELTQQMWDSKNMMCAADPR	ALTVPELTQQMWDSKNMMCAADPR	302	24	4.31	232	4	4	0	0	257.8548	6.9427	Missing	1495	2.1	b3b6b11░b13*b15*b18b21*y1y9*y17*	72.3296	2512	223.411774247509	71.7058871237543	0.0005	Green	50412	2826.2549	2826.2503	51.1438	1528
23589	MA_87491g0010	Regular	29399.2300	0.00	52919.3679	265	27	31	51.40	2882589	88045.5	1057528			Green	13666 13982 18849 20152 21180 25625 33612 40000 50145 50919 57012 58384	0	28	Pass2	InSource	None	528.2776	IREE	IREEYPDR	154	4	4.26	225	2	2	1	0	4018.4980	0.0000		1635	0.0	b2b3y3░	20.9987	490	75.1433156674763	110.286631334953	0.0112	Green	5921	528.2778	528.2779	23.9105	32262
23589	MA_87491g0010	Regular	29399.2300	0.00	52919.3679	265	27	31	51.40	2882589	88045.5	1057528			Green	13666 13982 18849 20152 21180 25625 33612 40000 50145 50919 57012 58384	0	29	Pass2	InSource	None	691.3410	IREEY	IREEYPDR	154	5	4.26	225	2	2	1	0	734.4406	0.0000		355	0.0	b2b3	20.9987	631	88.9431569734046	137.886313946809	0.0102	Green	5917	691.3390	691.3397	23.9078	29528
23589	MA_87491g0010	Regular	29399.2300	0.00	52919.3679	265	27	31	51.40	2882589	88045.5	1057528			Green	13666 13982 18849 20152 21180 25625 33612 40000 50145 50919 57012 58384	0	30	Pass2	InSource	None	387.1987	PDR	IREEYPDR	159	3	7.00	225	3	3	2	0	356.0999	0.0000	Identified	3708	0.0	y1y2y3	20.9987	329	57.617830214928	75.2356604298559	0.0088	Green	5922	387.2001	387.2000	23.9116	25346
23589	MA_87491g0010	Regular	29399.2300	0.00	52919.3679	265	27	31	51.40	2882589	88045.5	1057528			Green	13465 13665 13982 20152 21180 22244 25625 57012	0	31	Pass2	InSource	Carbamidomethyl+C(2);Carbamidomethyl+C(2)	820.3441	MCAADPR	NMMCAADPR	319	7	6.10	226	2	2	0	0	131.7496	0.0000	Missing	2068	0.0	y1y7	30.8842	673	92.8473850958121	145.694770191624	0.0061	Green	15545	820.3448	820.3459	30.1746	17484
23589	MA_87491g0010	Regular	29399.2300	0.00	52919.3679	265	27	31	51.40	2882589	88045.5	1057528			Green	13666 18849 20152 21412 50145	0	32	Pass2	InSource	None	845.3424	GHYTEGAE	GHYTEGAELIDSVLDVVRK	103	8	4.25	223	4	4	2	0	1192.1830	0.0000		740	0.0	b2b3b4░b6b7	70.2444	733	98.2868954262199	156.57379085244	0.0044	Green	105761	845.3418	845.3431	86.2969	12739
23589	MA_87491g0010	Regular	29399.2300	0.00	52919.3679	265	27	31	51.40	2882589	88045.5	1057528			Green	13666 18849 20152 21412 50145	0	33	Pass2	InSource	None	601.3668	LDVVR	GHYTEGAELIDSVLDVVR	116	5	7.00	224	3	3	0	1	1025.4200	0.0000		1501	0.0	b2y1y3	77.0339	573	83.4057609214479	126.811521842896	0.0030	Green	116369	601.3676	601.3679	93.1735	8534
23589	MA_87491g0010	Regular	29399.2300	0.00	52919.3679	265	27	31	51.40	2882589	88045.5	1057528			Green	13666 18849 20152 21412 50145	0	34	Pass2	InSource	None	902.4942	DSVLDVVR	GHYTEGAELIDSVLDVVR	113	8	3.88	224	2	2	0	0	99.3937	0.0000		4690	0.0	b8y8	77.0339	842	107.80387253151	175.607745063021	0.0027	Green	116357	902.4923	902.4939	93.1692	7778
23589	MA_87491g0010	Regular	29399.2300	0.00	52919.3679	265	27	31	51.40	2882589	88045.5	1057528			Green	13666 18849 20152 21412 50145	0	35	Pass2	InSource	None	716.2998	GHYTEGA	GHYTEGAELIDSVLDVVRK	103	7	5.13	223	1	1	0	0	20.6483	0.0000		144	0.0	b2b7░	70.2444	624	88.2841406489556	136.568281297911	0.0025	Green	105730	716.2999	716.3006	86.2782	7257
23589	MA_87491g0010	Regular	29399.2300	0.00	52919.3679	265	27	31	51.40	2882589	88045.5	1057528			Green	13666 13982 18849 20152 21180 25625 33612 40000 50145 50919 57012 58384	0	36	Pass2	InSource	None	550.2620	YPDR	IREEYPDR	158	4	6.73	225	1	1	0	0	254.7093	0.0000	Missing	768	0.0	y4	20.9987	470	73.0844314565147	106.168862913029	0.0025	Green	5916	550.2621	550.2623	23.9076	7181
23589	MA_87491g0010	Regular	29399.2300	0.00	52919.3679	265	27	31	51.40	2882589	88045.5	1057528			Green	13666 18849 20152 21412 50145	0	37	Pass2	InSource	None	958.4265	GHYTEGAEL	GHYTEGAELIDSVLDVVRK	103	9	4.25	223	1	1	0	0	320.7375	0.0000		2621	0.0	b5y2░	70.2444	857	109.080431890802	69.0804318908022	0.0021	Green	105823	958.4279	958.4257	86.3304	6173
23589	MA_87491g0010	Regular	29399.2300	0.00	52919.3679	265	27	31	51.40	2882589	88045.5	1057528			Green	4263 13465 13666 13982 18849 20152 21180 22244 25625 57012	0	38	Pass2	InSource	None	516.2929	PFPR	LAVNLIPFPR	278	4	11.05	235	1	1	0	0	10.6319	0.0000	Identified	99	0.0	b2	69.3741	463	72.3569571206996	104.713914241399	0.0020	Green	90550	516.2937	516.2938	76.4118	5854
23589	MA_87491g0010	Regular	29399.2300	0.00	52919.3679	265	27	31	51.40	2882589	88045.5	1057528			Green	13465 13665 13982 18849 20152 21180 22244 57012 57114	0	39	Pass2	InSource	None	772.3811	FTAMFR	VSEQFTAMFR	404	6	11.05	229	1	1	0	0	36.6104	0.0000		111	0.0	y1	55.3639	702	95.4958229369362	150.991645873872	0.0018	Green	64405	772.3813	772.3822	59.7065	5173
23589	MA_87491g0010	Regular	29399.2300	0.00	52919.3679	265	27	31	51.40	2882589	88045.5	1057528			Green	13666 18849 20152 21412 50145	0	40	Pass2	InSource	None	729.4618	LDVVRK	GHYTEGAELIDSVLDVVRK	116	6	10.12	223	0	0	0	0	55.3620	0.0000		0	0.0		70.2444	708	96.0391864878618	152.078372975724	0.0014	Green	105719	729.4630	729.4638	86.2732	4140
23589	MA_87491g0010	Regular	29399.2300	0.00	52919.3679	265	27	31	51.40	2882589	88045.5	1057528			Green	13666 18849 20152 21412 50145	0	41	Pass2	InSource	None	645.2627	GHYTEG	GHYTEGAELIDSVLDVVRK	103	6	5.13	223	0	0	0	0	60.3182	0.0000		0	0.0		70.2444	557	81.8458062035088	123.691612407018	0.0013	Green	105671	645.2636	645.2641	86.2550	3623
23589	MA_87491g0010	Regular	29399.2300	0.00	52919.3679	265	27	31	51.40	2882589	88045.5	1057528			Green	13465 13665 13982 18849 20152 21180 22244 57012 57114	0	42	Pass2	InSource	None	1116.5143	SEQFTAMFR	VSEQFTAMFR	401	9	7.00	229	1	1	0	0	70.9492	0.0000		78	0.0	b9	55.3639	998	120.738746218848	201.477492437696	0.0011	Green	64401	1116.5131	1116.5158	59.7041	3039
23589	MA_87491g0010	Regular	29399.2300	0.00	52919.3679	265	27	31	51.40	2882589	88045.5	1057528			Green	13666 18849 20152 21412 50145	0	43	Pass2	InSource	None	1015.5782	IDSVLDVVR	GHYTEGAELIDSVLDVVR	112	9	3.88	224	3	3	0	0	233.4378	0.0000		541	0.0	b7y7y9	77.0339	966	118.143831644999	78.1438316449989	0.0010	Green	116437	1015.5813	1015.5792	93.2047	2902
23589	MA_87491g0010	Regular	29399.2300	0.00	52919.3679	265	27	31	51.40	2882589	88045.5	1057528			Green	13465 13665 13982 18849 20152 21180 22244 57012 57114	0	44	Pass2	InSource	None	900.4396	QFTAMFR	VSEQFTAMFR	403	7	11.05	229	1	1	0	0	157.6527	0.0000		1006	0.0	y7	55.3639	816	105.573051186756	171.146102373512	0.0010	Green	64395	900.4411	900.4426	59.7029	2859
23589	MA_87491g0010	Regular	29399.2300	0.00	52919.3679	265	27	31	51.40	2882589	88045.5	1057528			Green	13465 13665 13982 18849 20152 21180 22244 57012 57114	0	45	Pass2	InSource	None	625.3126	TAMFR	VSEQFTAMFR	405	5	11.05	229	1	1	0	0	16.2984	0.0000		138	0.0	y1	55.3639	567	82.8225008705113	125.645001741023	0.0010	Green	64387	625.3128	625.3133	59.6982	2770
23589	MA_87491g0010	Regular	29399.2300	0.00	52919.3679	265	27	31	51.40	2882589	88045.5	1057528			Green	13666 18849 20152 21412 50145	0	46	Pass2	InSource	None	1071.5106	GHYTEGAELI	GHYTEGAELIDSVLDVVRK	103	10	4.25	223	1	1	0	0	106.5345	0.0000		117	0.0	y6	70.2444	981	119.363709156196	79.3637091561962	0.0009	Green	105737	1071.5126	1071.5106	86.2828	2526
23589	MA_87491g0010	Regular	29399.2300	0.00	52919.3679	265	27	31	51.40	2882589	88045.5	1057528			Green	13666 18849 20152 21412 50145	0	47	Pass2	InSource	None	915.5622	SVLDVVRK	GHYTEGAELIDSVLDVVRK	114	8	10.12	223	1	1	0	0	88.7526	0.0000		55	0.0	b3	70.2444	886	111.527538080077	71.527538080077	0.0008	Green	105834	915.5655	915.5633	86.3347	2417
23589	MA_87491g0010	Regular	29399.2300	0.00	52919.3679	265	27	31	51.40	2882589	88045.5	1057528			Green	18849 20152 22244 50145	0	48	Pass2	InSource	None	976.5211	EILHIQGGQ	EILHIQGGQCGNQIGAK	2	9	5.13	242	4	4	1	0	1064.1580	0.0000		355	0.0	b5b6b9y8	42.3463	923	114.611299011537	189.222598023073	0.0007	Green	31277	976.5172	976.5191	39.4061	2006
23589	MA_87491g0010	Regular	29399.2300	0.00	52919.3679	265	27	31	51.40	2882589	88045.5	1057528			Green	13666 18849 20152 21412 50145	0	49	Pass2	InSource	None	845.3424	GHYTEGAE	GHYTEGAELIDSVLDVVR	103	8	4.25	224	0	0	0	0	86.4780	0.0000		0	0.0		77.0339	733	98.2868954262199	156.57379085244	0.0007	Green	116320	845.3457	845.3469	93.1511	1918
23589	MA_87491g0010	Regular	29399.2300	0.00	52919.3679	265	27	31	51.40	2882589	88045.5	1057528			Green	13666 18849 20152 21412 50145	0	50	Pass2	InSource	None	616.3777	DVVRK	GHYTEGAELIDSVLDVVRK	117	5	10.12	223	0	0	0	0	44.7882	0.0000		0	0.0		70.2444	584	84.4698129086236	128.939625817247	0.0006	Green	105708	616.3762	616.3766	86.2689	1776
23589	MA_87491g0010	Regular	29399.2300	0.00	52919.3679	265	27	31	51.40	2882589	88045.5	1057528			Green	18849 20152 22244 50145	0	51	Pass2	InSource	None	734.4196	EILHIQ	EILHIQGGQCGNQIGAK	2	6	5.13	242	1	1	0	0	96.2753	0.0000		64	0.0	b4	42.3463	713	96.4908178407953	152.981635681591	0.0006	Green	31274	734.4187	734.4195	39.4050	1747
12777	MA_19860g0010	Regular	27087.2600	0.00	71724.0948	390	49	52	68.56	3076345	427293.2	674432			Green	18588 29290 34157 48148 50705	1	1	Pass1	PepFrag1	None	1787.9902	IINEPTAAAIAYGLDKK	IINEPTAAAIAYGLDKK	174	17	6.95	279	20	20	16	8	48808.5200	9.1213	Identified	151495	15.5	b2b3b4*b5b5*b6b7b7░b8b9b9*b10b11b11*y3y4y5y5░y6y6░y7y8y8░y9y9░y10y11y11░y12y12░y14	58.8419	1702	172.345257813397	74.8968385422644	0.1639	Green	62044	1787.9977	1787.9942	58.2072	504295
12777	MA_19860g0010	Regular	27087.2600	0.00	71724.0948	390	49	52	68.56	3076345	427293.2	674432			Green	5107 15450 22433	0	2	Pass1	PepFrag1	None	1374.6107	NSLENYAYNMR	NSLENYAYNMR	544	11	6.84	292	11	11	7	3	68666.5100	9.2695		102202	10.2	b1b2b2░b3░b4b4*b5b6░y2y3y5y6y7y8y8*y8░y9y10░	48.1361	1215	137.660862467225	97.660862467225	0.0800	Green	44971	1374.6111	1374.6097	47.7571	246045
12777	MA_19860g0010	Regular	27087.2600	0.00	71724.0948	390	49	52	68.56	3076345	427293.2	674432			Green	18588 29290 34157 48148 50705	0	3	Pass1	PepFrag1	None	1659.8952	IINEPTAAAIAYGLDK	IINEPTAAAIAYGLDK	174	16	4.07	280	8	8	3	0	4786.5710	8.1128	Missing	14146	11.2	b2b3y1y5y6y7y9y11	66.0442	1567	163.106886810697	123.106886810697	0.0718	Green	71978	1659.8939	1659.8935	64.3737	220978
12777	MA_19860g0010	Regular	27087.2600	0.00	71724.0948	390	49	52	68.56	3076345	427293.2	674432			Green	13978 15450	0	4	Pass1	PepFrag1	None	1436.7532	VQQLLQDFFNGK	VQQLLQDFFNGK	350	12	6.78	255	6	6	4	2	7861.2770	8.3283		40380	9.6	b2b2*b3b3*b4*b10░y3*y7y7*y8y9y10y10*y10░y12*	64.6155	1335	146.581944302469	106.581944302469	0.0623	Green	89856	1436.7548	1436.7536	75.9654	191639
12777	MA_19860g0010	Regular	27087.2600	0.00	71724.0948	390	49	52	68.56	3076345	427293.2	674432			Green	13814 17098 22578	0	5	Pass1	PepFrag1	None	1487.7013	TTPSYVAFTDTER	TTPSYVAFTDTER	38	13	4.07	250	7	7	2	1	10959.1900	8.4725	Identified	39816	9.7	b2b2░b4░b5b10y6y7y8y10	43.6770	1331	146.289	106.289	0.0591	Green	44701	1487.7007	1487.6996	47.6166	181891
12777	MA_19860g0010	Regular	27087.2600	0.00	71724.0948	390	49	52	68.56	3076345	427293.2	674432			Green		0	6	Pass1	PepFrag1	None	2642.2733	EQVFSTYSDNQPGVLIQVFEGER	EQVFSTYSDNQPGVLIQVFEGER	429	23	3.69	257	8	8	1	1	7589.6310	8.3130	Identified	10969	9.4	b3░b5b5░b6░b7b9b9░b10*b11b11*y5y9y10y12	81.6126	2403	216.901296550551	104.600864367034	0.0309	Green	108045	2642.2735	2642.2727	87.7836	95065
12777	MA_19860g0010	Regular	27087.2600	0.00	71724.0948	390	49	52	68.56	3076345	427293.2	674432			Green	58555	0	7	Pass1	PepFrag1	None	1441.7144	FEELNMDLFRK	FEELNMDLFRK	306	11	4.44	253	13	13	10	3	27600.0500	8.8737		16541	6.7	b2b2░b3b5b11░y1y2y3y4y5y5░y6y6░y7y7*y8y8*y9y9░y10y10░	69.1191	1330	146.215718094515	57.4771453963431	0.0249	Green	73989	1441.7145	1441.7107	65.6600	76732
12777	MA_19860g0010	Regular	27087.2600	0.00	71724.0948	390	49	52	68.56	3076345	427293.2	674432			Green	13978 15450	0	8	Pass1	PepFrag1	Carbamidomethyl+C(15)	1967.0055	VQQLLQDFFNGKELCK	VQQLLQDFFNGKELCK	350	16	6.36	254	9	9	4	3	12634.4000	8.5343		13275	7.5	b2b2*b3b4y3y8y8░y10y10*y11░y12y13y14y14*y15░	68.6996	1789	178.169431628378	78.7796210855852	0.0239	Green	86824	1967.0117	1967.0085	73.8592	73405
12777	MA_19860g0010	Regular	27087.2600	0.00	71724.0948	390	49	52	68.56	3076345	427293.2	674432			Green	6546	0	9	Pass1	PepFrag1	None	1805.8963	NQVAMNPTNTVFDAKR	NQVAMNPTNTVFDAKR	58	16	10.12	288	7	7	3	0	2367.5060	7.8071	Missing	6374	7.4	b1b1*b2b2*b3b4*b12*y4y7░y8y9y11y11*y12*y13░y16*	47.9580	1655	169.157646025708	72.7717640171389	0.0233	Green	37722	1805.9029	1805.8995	43.2164	71681
12777	MA_19860g0010	Regular	27087.2600	0.00	71724.0948	390	49	52	68.56	3076345	427293.2	674432			Green	15450 17098 22433	0	10	Pass1	PepFrag1	None	2574.2682	SINPDEAVAYGAAVQAAILSGEGNEK	SINPDEAVAYGAAVQAAILSGEGNEK	366	26	3.69	258	14	14	4	1	3544.5730	7.9823	Missing	6080	8.8	b4b7░b8b8░b9░b10b13b26y2y3y5y7y8y9░y11y12y17y18	69.2274	2364	214.548071750362	103.032047833575	0.0224	Green	108996	2574.2704	2574.2693	88.3661	68993
12777	MA_19860g0010	Regular	27087.2600	0.00	71724.0948	390	49	52	68.56	3076345	427293.2	674432			Green	17098	0	11	Pass1	PepFrag1	None	961.5201	LSKDEIEK	LSKDEIEK	514	8	4.44	245	9	9	5	2	24139.5000	8.8155		13233	5.7	b4b5b6b7y1y3y5y6y7y7░	21.5113	900	112.699322990946	72.6993229909464	0.0221	Green	4043	961.5238	961.5217	22.5122	68051
12777	MA_19860g0010	Regular	27087.2600	0.00	71724.0948	390	49	52	68.56	3076345	427293.2	674432			Green	6546 17098 22578 44694	0	12	Pass1	PepFrag1	None	1228.6280	VEIIANDQGNR	VEIIANDQGNR	27	11	4.07	287	12	12	8	3	17263.3100	8.6699		30382	6.3	b2b3b5b9*b10b11*y3y4y5y6y7y7*y8y9y10y10░	35.7530	1122	130.543385705066	90.5433857050664	0.0212	Green	18234	1228.6333	1228.6315	31.8007	65303
12777	MA_19860g0010	Regular	27087.2600	0.00	71724.0948	390	49	52	68.56	3076345	427293.2	674432			Green	29290	0	13	Pass1	PepFrag1	None	1680.8340	NAVVTVPAYFNDSQR	NAVVTVPAYFNDSQR	143	15	6.73	286	8	8	2	1	3727.7120	8.0042	Identified	5636	7.0	b2*b3b3*b4*b6b8*b10b11b13░b15b15*y3░y8y12y13	58.9295	1526	160.249244219217	120.249244219217	0.0208	Green	59260	1680.8341	1680.8339	56.4410	63959
12777	MA_19860g0010	Regular	27087.2600	0.00	71724.0948	390	49	52	68.56	3076345	427293.2	674432			Green		0	14	Pass1	PepFrag1	None	1231.6463	DAGVISGLNVMR	DAGVISGLNVMR	162	12	7.00	252	4	4	2	0	1761.3370	7.6786		25432	6.4	b2b3b7░y7y7░y8	63.2800	1153	132.936989368312	92.9369893683116	0.0205	Green	64564	1231.6511	1231.6493	59.8138	62958
12777	MA_19860g0010	Regular	27087.2600	0.00	71724.0948	390	49	52	68.56	3076345	427293.2	674432			Green		0	15	Pass1	PepFrag1	None	1262.6528	LVNHFTQEFK	LVNHFTQEFK	241	10	7.82	247	7	7	2	2	5135.9460	8.1434		3176	5.8	b2b3b8y2y3░y5y6░y8y9y10*	43.4932	1164	133.781159093222	93.7811590932222	0.0185	Green	31667	1262.6557	1262.6540	39.6001	56915
12777	MA_19860g0010	Regular	27087.2600	0.00	71724.0948	390	49	52	68.56	3076345	427293.2	674432			Green	8794 13814 18595 37461 38888 58555	0	16	Pass1	PepFrag1	Carbamidomethyl+C(1)	892.3903	CMEPVEK	CMEPVEK	317	7	4.26	285	9	9	7	3	15338.1200	8.6185	Identified	7383	4.9	b2b3b3░b4y2y3y4y5y5░y6y6░y7	17.7973	758	100.509189593575	60.509189593575	0.0166	Green	5251	892.3884	892.3863	23.4145	51101
12777	MA_19860g0010	Regular	27087.2600	0.00	71724.0948	390	49	52	68.56	3076345	427293.2	674432			Green	6546 17098 44694	0	17	Pass1	PepFrag1	None	687.4036	LIGDAAK	LIGDAAK	51	7	6.78	290	6	6	4	2	18567.4800	8.7015		2584	4.8	b3b4y3y4y5y6	27.8705	656	91.2771757225807	142.554351445161	0.0161	Green	4281	687.4036	687.4042	22.7215	49558
12777	MA_19860g0010	Regular	27087.2600	0.00	71724.0948	390	49	52	68.56	3076345	427293.2	674432			Green		0	18	Pass1	PepFrag1	None	1440.7805	STIHDVVLVGGSTR	STIHDVVLVGGSTR	333	14	7.88	249	10	10	6	1	5608.0070	8.1816		8207	5.9	b6b7b8y1y4y5y6y9y10y11	48.3142	1348	147.531999687007	107.531999687007	0.0142	Green	35592	1440.7824	1440.7812	41.9243	43708
12777	MA_19860g0010	Regular	27087.2600	0.00	71724.0948	390	49	52	68.56	3076345	427293.2	674432			Green	15450 58555	0	19	Pass1	PepFrag1	None	1313.6194	FEELNMDLFR	FEELNMDLFR	306	10	3.83	256	7	7	3	3	14463.1000	8.5930		9336	4.9	b2b3b6b10░y4y6y7y8	78.5616	1195	136.146005702141	96.1460057021406	0.0121	Green	90923	1313.6226	1313.6210	76.6568	37299
12777	MA_19860g0010	Regular	27087.2600	0.00	71724.0948	390	49	52	68.56	3076345	427293.2	674432			Green		0	20	Pass1	PepFrag1	Carbamidomethyl+C(6)	1374.6934	ELESTCNPIIAK	ELESTCNPIIAK	602	12	4.26	248	8	8	3	1	4013.1610	8.0363	Identified	3484	4.6	b2░b9b12b12░y1y3y5y6y7y8y10*	46.2567	1230	138.791555082546	98.791555082546	0.0081	Green	32583	1374.6968	1374.6953	40.1512	24937
12777	MA_19860g0010	Regular	27087.2600	0.00	71724.0948	390	49	52	68.56	3076345	427293.2	674432			Green		0	21	Pass1	PepFrag1	None	1281.5780	FSDPTVQNDMK	FSDPTVQNDMK	79	11	3.88	246	6	6	3	1	5560.1130	8.1778	Identified	4960	3.9	b3b3░b8*y2y7y7░y8y9y10	36.6865	1147	132.47540201897	92.47540201897	0.0059	Green	26112	1281.5838	1281.5821	36.5143	18127
12777	MA_19860g0010	Regular	27087.2600	0.00	71724.0948	390	49	52	68.56	3076345	427293.2	674432			Green	6546	0	22	Pass1	PepFrag1	None	1649.7952	NQVAMNPTNTVFDAK	NQVAMNPTNTVFDAK	58	15	6.78	291	1	1	0	0	160.5555	6.6384	Identified	1087	3.9	b9*y1y9*y11░	53.0111	1507	158.916308824543	118.916308824543	0.0042	Green	60587	1649.7894	1649.7890	57.2795	12831
12777	MA_19860g0010	Regular	27087.2600	0.00	71724.0948	390	49	52	68.56	3076345	427293.2	674432			Green		0	23	Pass1	PepFrag1	None	1308.7046	EIAEAYLGTTIK	EIAEAYLGTTIK	131	12	4.26	251	7	7	1	2	10308.5300	8.4460		1617	2.9	b2b4░b5y3y5y7y9y10	56.0820	1234	139.092295327162	99.0922953271618	0.0025	Green	54222	1308.7063	1308.7047	53.5104	7547
12777	MA_19860g0010	Regular	27087.2600	0.00	71724.0948	390	49	52	68.56	3076345	427293.2	674432			Green		0	24	Pass1	PepFrag1	None	1659.8847	QATKDAGVISGLNVMR	QATKDAGVISGLNVMR	158	16	10.12	260	5	5	0	0	979.6689	7.4238		1806	2.9	b8b12y2y7y7*y7░y16	52.0886	1562	162.759739925828	68.5064932838854	0.0018	Green	49693	1659.8876	1659.8840	50.6917	5533
12777	MA_19860g0010	Regular	27087.2600	0.00	71724.0948	390	49	52	68.56	3076345	427293.2	674432			Green		0	25	Pass1	PepFrag1	None	2971.2799	MYQGEGGAGFPGADAFGGASGAGDETASGPGPK	MYQGEGGAGFPGADAFGGASGAGDETASGPGPK	614	33	3.59	261	4	4	0	0	970.4283	7.4197	Identified	526	3.6	b10y10y11░y13y16y19░	54.0660	2623	229.945630429972	113.297086953315	0.0015	Green	59361	2971.2629	2971.2640	56.4878	4753
12777	MA_19860g0010	Regular	27087.2600	0.00	71724.0948	390	49	52	68.56	3076345	427293.2	674432			Green	6546	0	26	Pass1	PepFrag1	Carbamidomethyl+C(16)	2588.2198	GEGPAIGIDLGTTYSCVGVWQHDR	GEGPAIGIDLGTTYSCVGVWQHDR	3	24	4.30	289	6	6	0	0	458.0147	7.0936	Missing	2142	3.0	b2b8b12░b21b24░y1y4y7░y17	72.6613	2299	210.597049186467	100.398032790978	0.0013	Green	67781	2588.2300	2588.2290	61.6488	3955
12777	MA_19860g0010	Regular	27087.2600	0.00	71724.0948	390	49	52	68.56	3076345	427293.2	674432			Green		0	27	Pass1	PepFrag1	None	1567.8400	MKEIAEAYLGTTIK	MKEIAEAYLGTTIK	129	14	14.00	259	2	2	0	0	1285.9830	7.5420		1501	2.3	b7░b9░y1y5y8░y12░	55.5470	1493	157.930559037942	65.2870393586283	0.0010	Green	53067	1567.8429	1567.8392	52.7747	3105
12777	MA_19860g0010	Regular	27087.2600	0.00	71724.0948	390	49	52	68.56	3076345	427293.2	674432			Green	15450 17098 18588 18595 22433 22578 48038 56092 57595	0	28	Pass2	PepFrag2	None	804.4462	ITITNDK	ITITNDK	505	7	6.78	281	7	7	3	2	17248.8100	8.6695		17361	5.6	b2b2░b4y1y3y3*y4y4*y4░y5y5*y6	21.4061	756	100.332314587776	60.3323145877759	0.0242	Green	8316	804.4414	804.4393	25.5408	74493
12777	MA_19860g0010	Regular	27087.2600	0.00	71724.0948	390	49	52	68.56	3076345	427293.2	674432			Green	17098 22578 29290	0	29	Pass2	PepFrag2	None	1675.7307	ATAGDTHLGGEDFDNR	ATAGDTHLGGEDFDNR	225	16	3.96	283	2	2	0	0	217.3214	6.7699		375	2.8	b6░b8y10	38.4526	1467	156.091663890441	116.091663890441	0.0016	Green	68700	1675.6912	1675.6909	62.2495	4991
12777	MA_19860g0010	Regular	27087.2600	0.00	71724.0948	390	49	52	68.56	3076345	427293.2	674432			Green		0	30	Pass2	PepFrag2	Carbamidomethyl+C(8)	2575.2709	GVPQITVCFDIDANGILNVSAEDK	GVPQITVCFDIDANGILNVSAEDK	474	24	3.50	284	3	3	0	0	172.8251	6.6704	Missing	458	2.5	b8b9*b13b17	87.1358	2341	213.154207640017	66.5771038200085	0.0008	Green	88896	2575.2556	2575.2504	75.2628	2391
12777	MA_19860g0010	Regular	27087.2600	0.00	71724.0948	390	49	52	68.56	3076345	427293.2	674432			Green		0	31	Pass2	MissedCleavage	None	1668.8526	ARFEELNMDLFRK	ARFEELNMDLFRK	304	13	7.16	265	14	14	10	5	11796.4300	8.5045		27608	7.4	b2b5b6b7b7*b7░b8b9b11░y2y3y4y5y6y7y8y8*y13y13*	69.6304	1545	161.576658851364	67.717772567576	0.0288	Green	65913	1668.8570	1668.8534	60.6138	88486
12777	MA_19860g0010	Regular	27087.2600	0.00	71724.0948	390	49	52	68.56	3076345	427293.2	674432			Green	15450	0	32	Pass2	MissedCleavage	None	1540.7577	ARFEELNMDLFR	ARFEELNMDLFR	304	12	4.44	264	11	11	6	2	8378.6380	8.3559		10832	6.9	b2b3b4b5b6░b7b9*b11y2y3y5y6y6*y7y9*y11░	78.0675	1410	152.021743589642	112.021743589642	0.0258	Green	80183	1540.7616	1540.7607	69.5920	79311
12777	MA_19860g0010	Regular	27087.2600	0.00	71724.0948	390	49	52	68.56	3076345	427293.2	674432			Green	15450 17098 18588 18595 22578 48038 56092 57595	0	33	Pass2	MissedCleavage	None	1017.5687	ITITNDKGR	ITITNDKGR	505	9	10.12	282	8	8	6	1	20787.2300	8.7506		19981	6.0	b2b2░b3░y2y3y4y5y5*y6y6*y7y8y8*	15.8402	952	116.999570224199	76.9995702241991	0.0230	Green	4279	1017.5681	1017.5661	22.7204	70644
12777	MA_19860g0010	Regular	27087.2600	0.00	71724.0948	390	49	52	68.56	3076345	427293.2	674432			Green	15450 17098 18595 22433 22578	0	34	Pass2	MissedCleavage	None	1046.5840	NKITITNDK	NKITITNDK	503	9	9.88	267	11	11	8	3	15943.7300	8.6354		20201	5.9	b2b2*b3b5b9*y2y2░y3y4y4*y5y6y6*y7y7*y8y9y9*	23.0642	987	119.849916549423	79.8499165494228	0.0218	Green	4202	1046.5866	1046.5845	22.6653	66945
12777	MA_19860g0010	Regular	27087.2600	0.00	71724.0948	390	49	52	68.56	3076345	427293.2	674432			Green		0	35	Pass2	MissedCleavage	None	1365.7260	YKAEDEELKLK	YKAEDEELKLK	529	11	4.65	271	10	10	5	1	2904.4700	7.8958		3285	4.7	b2b8y2y4y5y6y8y9y10y11	35.8470	1279	142.453567715558	54.9690451437054	0.0098	Green	19478	1365.7284	1365.7247	32.6062	30031
12777	MA_19860g0010	Regular	27087.2600	0.00	71724.0948	390	49	52	68.56	3076345	427293.2	674432			Green	15450 17098 18595 22578	0	36	Pass2	MissedCleavage	None	1259.7066	NKITITNDKGR	NKITITNDKGR	503	11	10.59	268	9	9	6	2	9886.1460	8.4278		3388	4.3	b2b2*b3y2y3y4y5*y6y6*y7y8y9	18.8188	1183	135.233035740173	50.1553571601153	0.0076	Green	1930	1259.7043	1259.7006	20.6212	23436
12777	MA_19860g0010	Regular	27087.2600	0.00	71724.0948	390	49	52	68.56	3076345	427293.2	674432			Green		0	37	Pass2	MissedCleavage	None	2147.1417	VISGPAEKPMIVVSYKGEDK	VISGPAEKPMIVVSYKGEDK	95	20	7.03	263	5	5	0	1	2128.5060	7.7608	Identified	862	4.6	b6b8y6░y7y12y16	52.5951	2031	193.894839181873	89.2632261212484	0.0050	Green	39717	2147.1443	2147.1417	44.4464	15494
12777	MA_19860g0010	Regular	27087.2600	0.00	71724.0948	390	49	52	68.56	3076345	427293.2	674432			Green		0	38	Pass2	MissedCleavage	None	1814.9429	MDKSTIHDVVLVGGSTR	MDKSTIHDVVLVGGSTR	330	17	7.82	266	9	9	1	2	2553.8970	7.8400		1634	3.2	b3b6b8b10b15y5y7y8y14	49.0843	1698	172.075124111276	74.7167494075174	0.0022	Green	37058	1814.9474	1814.9440	42.7909	6893
12777	MA_19860g0010	Regular	27087.2600	0.00	71724.0948	390	49	52	68.56	3076345	427293.2	674432			Green		0	39	Pass2	MissedCleavage	None	1925.9161	MVQDAEKYKAEDEELK	MVQDAEKYKAEDEELK	522	16	4.13	270	5	5	2	0	308.7539	6.9224		6417	3.1	b11*y3y7y8░y14y14*y15y16	37.5525	1765	176.572381279608	77.7149208530722	0.0022	Green	19037	1925.9239	1925.9207	32.3127	6750
12777	MA_19860g0010	Regular	27087.2600	0.00	71724.0948	390	49	52	68.56	3076345	427293.2	674432			Green		0	40	Pass2	MissedCleavage	None	1124.5470	YKAEDEELK	YKAEDEELK	529	9	4.16	269	1	1	0	0	377.1037	7.0092		173	2.2	b4░b6░y4	27.5324	1020	122.506673879719	82.5066738797191	0.0015	Green	7021	1124.5481	1124.5461	24.6677	4742
12777	MA_19860g0010	Regular	27087.2600	0.00	71724.0948	390	49	52	68.56	3076345	427293.2	674432			Green		0	41	Pass2	MissedCleavage	None	3556.5445	MYQGEGGAGFPGADAFGGASGAGDETASGPGPKIEEVD	MYQGEGGAGFPGADAFGGASGAGDETASGPGPKIEEVD	614	38	3.32	272	1	1	0	0	294.2944	6.9015	Missing	387	3.2	b13░b16y25░	62.5327	3161	260.400990244576	133.600660163051	0.0010	Green	74060	3556.5428	3556.5481	65.7048	2979
12777	MA_19860g0010	Regular	27087.2600	0.00	71724.0948	390	49	52	68.56	3076345	427293.2	674432			Green		0	42	Pass2	MissedCleavage	None	1437.6791	RFSDPTVQNDMK	RFSDPTVQNDMK	78	12	7.00	262	1	1	0	0	296.5562	6.9049	Identified	1434	1.7	b5░b7░y7░y8*y12	39.7401	1295	143.639145588327	103.639145588327	0.0006	Green	19566	1437.6811	1437.6798	32.6602	1790
12777	MA_19860g0010	Regular	27087.2600	0.00	71724.0948	390	49	52	68.56	3076345	427293.2	674432			Green	13978 15450	0	43	Pass2	VarMod	Carbamidomethyl+C(15);Deamidation+N(10)	1967.9895	VQQLLQDFFNGKELCK	VQQLLQDFFNGKELCK	350	16	6.36	274	10	10	6	1	6128.7900	8.2201		9669	6.5	b2*b5b8*b9*b9░y1y7y8y8*y10y10*y11y11*y12y13y14y15y15░y16*	68.6996	1789	178.169431628378	78.7796210855852	0.0160	Green	85338	1967.9919	1967.9888	72.8613	49318
12777	MA_19860g0010	Regular	27087.2600	0.00	71724.0948	390	49	52	68.56	3076345	427293.2	674432			Green	13978 15450	0	44	Pass2	VarMod	Carbamidomethyl+C(15);Deamidation+Q(6)	1967.9895	VQQLLQDFFNGKELCK	VQQLLQDFFNGKELCK	350	16	6.36	275	7	7	2	1	2498.1650	7.8304		4882	5.0	b4b5*b8*y6y9y10*y11y12y14y14░y15y15░	68.6996	1789	178.169431628378	78.7796210855852	0.0077	Green	90323	1967.9934	1967.9903	76.2747	23702
12777	MA_19860g0010	Regular	27087.2600	0.00	71724.0948	390	49	52	68.56	3076345	427293.2	674432			Green		0	45	Pass2	VarMod	Oxidation+M(*)	1247.6412	DAGVISGLNVMR	DAGVISGLNVMR	162	12	7.00	273	5	5	0	1	1000.2290	7.4329		1511	3.1	b3b3░b5b7b9░y7y7*y10	63.2800	1153	132.936989368312	92.9369893683116	0.0028	Green	45463	1247.6430	1247.6413	48.0810	8560
12777	MA_19860g0010	Regular	27087.2600	0.00	71724.0948	390	49	52	68.56	3076345	427293.2	674432			Green		0	46	Pass2	VarMod	Deamidation+Q(3)	2972.2639	MYQGEGGAGFPGADAFGGASGAGDETASGPGPK	MYQGEGGAGFPGADAFGGASGAGDETASGPGPK	614	33	3.59	277	6	6	1	0	687.7889	7.2702	Identified	1774	4.2	b7░b18b31y1y9y10y11░y18░y26	54.0660	2623	229.945630429972	74.972815214986	0.0024	Green	73390	2972.2706	2972.2664	65.2435	7304
12777	MA_19860g0010	Regular	27087.2600	0.00	71724.0948	390	49	52	68.56	3076345	427293.2	674432			Green		0	47	Pass2	VarMod	Carbamidomethyl+C(19);Oxidation+M(*);Acetyl+N-TERM(*)	2976.3979	MAKGEGPAIGIDLGTTYSCVGVWQHDR	MAKGEGPAIGIDLGTTYSCVGVWQHDR	0	27	5.28	278	6	6	1	0	746.3753	7.3057	Identified	1662	3.7	b5b6b10░b12░y2y7░y8y16y27	64.5777	2625	230.062502418087	75.0312512090434	0.0020	Green	31238	2976.4037	2976.3995	39.3845	6055
12777	MA_19860g0010	Regular	27087.2600	0.00	71724.0948	390	49	52	68.56	3076345	427293.2	674432			Green	5107 15450 22433	0	48	Pass2	VarMod	Deamidation+N(1)	1375.5947	NSLENYAYNMR	NSLENYAYNMR	544	11	6.84	293	4	4	0	0	446.9268	7.0830		1547	2.2	b4░b8░y1y4y7y8░y9	48.1361	1215	137.660862467225	97.660862467225	0.0013	Green	55806	1375.6020	1375.6006	54.4771	3871
12777	MA_19860g0010	Regular	27087.2600	0.00	71724.0948	390	49	52	68.56	3076345	427293.2	674432			Green	15450 17098	0	49	Pass2	VarMod	Oxidation+M(*)	3049.7217	VQDLLLLDVTPLSLGLETAGGVMTVLIPR	VQDLLLLDVTPLSLGLETAGGVMTVLIPR	392	29	3.70	276	2	2	1	0	208.5628	6.7520	Missing	849	2.3	b4b5b16*y9░y28░	118.6692	2956	249.017147530533	126.011431687022	0.0005	Green	77196	3049.7312	3049.7328	67.7667	1656
12777	MA_19860g0010	Regular	27087.2600	0.00	71724.0948	390	49	52	68.56	3076345	427293.2	674432			Green	15450 17098 18588 18595 22433 22578 48038 56092 57595	0	50	Pass2	InSource	None	590.3144	ITNDK	ITITNDK	507	5	6.78	281	2	2	0	0	294.9863	0.0000		2279	0.0	b2b2░b3░y2y2░y3*y4*y4░	21.4061	539	80.0728852533222	120.145770506644	0.0161	Green	8318	590.3149	590.3153	25.5415	49530
12777	MA_19860g0010	Regular	27087.2600	0.00	71724.0948	390	49	52	68.56	3076345	427293.2	674432			Green	6546 17098 44694	0	51	Pass2	InSource	None	574.3195	IGDAAK	LIGDAAK	52	6	6.78	290	2	2	0	0	251.0111	0.0000		843	0.0	b3y1	27.8705	532	79.3781042037651	118.75620840753	0.0068	Green	4292	574.3195	574.3198	22.7314	20937
12777	MA_19860g0010	Regular	27087.2600	0.00	71724.0948	390	49	52	68.56	3076345	427293.2	674432			Green	15450 17098 18588 18595 22578 48038 56092 57595	0	52	Pass2	InSource	None	690.3529	TNDKGR	ITITNDKGR	508	6	10.12	282	0	0	0	0	62.5903	0.0000		0	0.0		15.8402	611	87.0536745914895	134.107349182979	0.0058	Green	4259	690.3541	690.3547	22.7106	17908
12777	MA_19860g0010	Regular	27087.2600	0.00	71724.0948	390	49	52	68.56	3076345	427293.2	674432			Green	6546 17098 44694	0	53	Pass2	InSource	None	461.2354	GDAAK	LIGDAAK	53	5	6.78	290	4	4	1	1	3060.6630	0.0000		997	0.0	b3b3░y2y3y5	27.8705	408	66.5068547459113	93.0137094918227	0.0051	Green	4287	461.2363	461.2364	22.7276	15795
12777	MA_19860g0010	Regular	27087.2600	0.00	71724.0948	390	49	52	68.56	3076345	427293.2	674432			Green	15450 17098 18595 22433 22578	0	54	Pass2	InSource	None	804.4462	ITITNDK	NKITITNDK	505	7	6.78	267	2	2	0	0	142.1588	0.0000		758	0.0	b6y2░y5	23.0642	756	100.332314587776	160.664629175552	0.0025	Green	4196	804.4434	804.4445	22.6615	7820
12777	MA_19860g0010	Regular	27087.2600	0.00	71724.0948	390	49	52	68.56	3076345	427293.2	674432			Green	15450 17098 18588 18595 22433 22578 48038 56092 57595	0	55	Pass2	InSource	None	477.2304	TNDK	ITITNDK	508	4	6.78	281	2	2	0	0	2109.2540	0.0000		726	0.0	b2y2░y3y3*	21.4061	415	67.2653952849843	94.5307905699686	0.0025	Green	8308	477.2302	477.2303	25.5372	7544
12777	MA_19860g0010	Regular	27087.2600	0.00	71724.0948	390	49	52	68.56	3076345	427293.2	674432			Green		0	56	Pass2	InSource	None	477.2416	GGSTR	STIHDVVLVGGSTR	342	5	11.05	249	2	2	0	0	689.0807	0.0000		3502	0.0	y3y5	48.3142	410	66.7240202266997	93.4480404533993	0.0021	Green	35598	477.2423	477.2424	41.9270	6427
12777	MA_19860g0010	Regular	27087.2600	0.00	71724.0948	390	49	52	68.56	3076345	427293.2	674432			Green	18588 29290 34157 48148 50705	0	57	Pass2	InSource	None	794.4407	AYGLDKK	IINEPTAAAIAYGLDKK	184	7	9.63	279	3	3	1	0	1628.5860	0.0000		782	0.0	y2y3y7	58.8419	741	99.0007397006136	158.001479401227	0.0015	Green	62068	794.4408	794.4418	58.2187	4760
12777	MA_19860g0010	Regular	27087.2600	0.00	71724.0948	390	49	52	68.56	3076345	427293.2	674432			Green	15450	0	58	Pass2	InSource	None	860.4261	ARFEELN	ARFEELNMDLFR	304	7	4.26	264	2	2	0	0	212.5464	0.0000		270	0.0	b5b7b7░	78.0675	788	103.143954764081	166.287909528162	0.0013	Green	80174	860.4254	860.4267	69.5868	3897
12777	MA_19860g0010	Regular	27087.2600	0.00	71724.0948	390	49	52	68.56	3076345	427293.2	674432			Green		0	59	Pass2	InSource	None	923.4767	NMDLFRK	ARFEELNMDLFRK	310	7	10.12	265	0	0	0	0	114.9379	0.0000		0	0.0		69.6304	853	108.740749392557	68.7407493925565	0.0012	Green	65907	923.4797	923.4775	60.6113	3689
12777	MA_19860g0010	Regular	27087.2600	0.00	71724.0948	390	49	52	68.56	3076345	427293.2	674432			Green	15450	0	60	Pass2	InSource	None	795.3818	NMDLFR	ARFEELNMDLFR	310	6	7.00	264	5	5	1	1	3112.8290	0.0000		1171	0.0	b2b3y1y3y6y6*	78.0675	718	96.9413947098129	153.882789419626	0.0012	Green	80180	795.3801	795.3811	69.5906	3643
12777	MA_19860g0010	Regular	27087.2600	0.00	71724.0948	390	49	52	68.56	3076345	427293.2	674432			Green		0	61	Pass2	InSource	None	776.4083	SGLNVMR	DAGVISGLNVMR	167	7	11.05	252	1	1	0	0	84.9032	0.0000		177	0.0	y1	63.2800	718	96.9413947098129	153.882789419626	0.0011	Green	64615	776.4079	776.4088	59.8415	3531
12777	MA_19860g0010	Regular	27087.2600	0.00	71724.0948	390	49	52	68.56	3076345	427293.2	674432			Green	8794 13814 18595 37461 38888 58555	0	62	Pass2	InSource	None	732.3597	MEPVEK	CMEPVEK	318	6	4.26	285	4	4	0	0	2436.2790	0.0000	Identified	572	0.0	b3y1y4y6	17.7973	672	92.7553886681721	145.510777336344	0.0011	Green	5235	732.3592	732.3600	23.4103	3340
12777	MA_19860g0010	Regular	27087.2600	0.00	71724.0948	390	49	52	68.56	3076345	427293.2	674432			Green		0	63	Pass2	InSource	None	576.3100	VGGSTR	STIHDVVLVGGSTR	341	6	11.05	249	1	1	0	0	36.0835	0.0000		905	0.0	y1	48.3142	515	77.6779556000288	115.355911200058	0.0010	Green	35602	576.3095	576.3098	41.9282	2954
12777	MA_19860g0010	Regular	27087.2600	0.00	71724.0948	390	49	52	68.56	3076345	427293.2	674432			Green	15450	0	64	Pass2	InSource	None	681.3389	MDLFR	ARFEELNMDLFR	311	5	7.00	264	1	1	0	0	27.0559	0.0000		65	0.0	b2	78.0675	622	88.0953984090275	136.190796818055	0.0010	Green	80175	681.3385	681.3391	69.5876	2950
12777	MA_19860g0010	Regular	27087.2600	0.00	71724.0948	390	49	52	68.56	3076345	427293.2	674432			Green	6546 17098 22578 44694	0	65	Pass2	InSource	None	774.3489	ANDQGNR	VEIIANDQGNR	31	7	7.00	287	0	0	0	0	127.3762	0.0000		0	0.0		35.7530	660	91.6478450919319	143.295690183864	0.0010	Green	18268	774.3467	774.3477	31.8186	2947
12777	MA_19860g0010	Regular	27087.2600	0.00	71724.0948	390	49	52	68.56	3076345	427293.2	674432			Green	5107 15450 22433	0	66	Pass2	InSource	None	654.3028	AYNMR	NSLENYAYNMR	550	5	9.84	292	2	2	0	0	81.0345	0.0000		362	0.0	b2y5	48.1361	576	83.6966270640795	127.393254128159	0.0009	Green	44996	654.3039	654.3044	47.7728	2696
12777	MA_19860g0010	Regular	27087.2600	0.00	71724.0948	390	49	52	68.56	3076345	427293.2	674432			Green		0	67	Pass2	InSource	None	865.4778	STIHDVVL	STIHDVVLVGGSTR	333	8	4.94	249	1	1	0	0	95.9214	0.0000		67	0.0	b5	48.3142	833	107.034298847911	174.068597695823	0.0008	Green	35599	865.4752	865.4765	41.9271	2523
12777	MA_19860g0010	Regular	27087.2600	0.00	71724.0948	390	49	52	68.56	3076345	427293.2	674432			Green	13814 17098 22578	0	68	Pass2	InSource	None	839.3894	AFTDTER	TTPSYVAFTDTER	44	7	4.07	250	1	1	0	0	379.2241	0.0000		344	0.0	y3	43.6770	736	98.554889895041	157.109779790082	0.0008	Green	44685	839.3864	839.3876	47.6090	2406
12777	MA_19860g0010	Regular	27087.2600	0.00	71724.0948	390	49	52	68.56	3076345	427293.2	674432			Green	18588 29290 34157 48148 50705	0	69	Pass2	InSource	None	666.3457	AYGLDK	IINEPTAAAIAYGLDK	184	6	6.78	280	1	1	0	0	918.9409	0.0000		52	0.0	y4	66.0442	606	86.5780999071685	133.156199814337	0.0008	Green	71987	666.3478	666.3484	64.3792	2398
12777	MA_19860g0010	Regular	27087.2600	0.00	71724.0948	390	49	52	68.56	3076345	427293.2	674432			Green	5107 15450 22433	0	70	Pass2	InSource	None	931.4091	NYAYNMR	NSLENYAYNMR	548	7	9.59	292	0	0	0	0	168.3939	0.0000		0	0.0		48.1361	813	105.314134896351	170.628269792702	0.0008	Green	45027	931.4055	931.4071	47.7887	2353
12777	MA_19860g0010	Regular	27087.2600	0.00	71724.0948	390	49	52	68.56	3076345	427293.2	674432			Green	8794 13814 18595 37461 38888 58555	0	71	Pass2	InSource	None	472.2766	PVEK	CMEPVEK	320	4	7.00	285	0	0	0	0	24.1311	0.0000	Missing	67	0.0	y2░	17.7973	439	69.8343852399657	99.6687704799314	0.0007	Green	5249	472.2785	472.2786	23.4138	2202
12777	MA_19860g0010	Regular	27087.2600	0.00	71724.0948	390	49	52	68.56	3076345	427293.2	674432			Green	18588 29290 34157 48148 50705	0	72	Pass2	InSource	None	723.4036	YGLDKK	IINEPTAAAIAYGLDKK	185	6	9.63	279	0	0	0	0	131.9399	0.0000		0	0.0		58.8419	674	92.9393359693717	145.878671938743	0.0006	Green	62075	723.4041	723.4049	58.2226	1940
12777	MA_19860g0010	Regular	27087.2600	0.00	71724.0948	390	49	52	68.56	3076345	427293.2	674432			Green	15450	0	73	Pass2	InSource	None	633.2991	ARFEE	ARFEELNMDLFR	304	5	4.26	264	1	1	0	0	627.1151	0.0000		294	0.0	b4	78.0675	568	82.9198532217113	125.839706443423	0.0006	Green	80173	633.2978	633.2983	69.5845	1875
12777	MA_19860g0010	Regular	27087.2600	0.00	71724.0948	390	49	52	68.56	3076345	427293.2	674432			Green	17098	0	74	Pass2	InSource	None	761.4040	KDEIEK	LSKDEIEK	516	6	4.44	245	1	1	0	0	51.9878	0.0000		62	0.0	b1	21.5113	703	95.5864907099243	151.172981419849	0.0006	Green	4038	761.3990	761.3999	22.5049	1841
12777	MA_19860g0010	Regular	27087.2600	0.00	71724.0948	390	49	52	68.56	3076345	427293.2	674432			Green	15450 17098 18588 18595 22578 48038 56092 57595	0	75	Pass2	InSource	None	803.4370	ITNDKGR	ITITNDKGR	507	7	10.12	282	1	1	0	0	55.9466	0.0000		77	0.0	b3	15.8402	735	98.4655989339305	156.931197867861	0.0005	Green	4275	803.4319	803.4330	22.7190	1604
12777	MA_19860g0010	Regular	27087.2600	0.00	71724.0948	390	49	52	68.56	3076345	427293.2	674432			Green		0	76	Pass2	InSource	None	752.3937	STIHDVV	STIHDVVLVGGSTR	333	7	4.94	249	0	0	0	0	93.4907	0.0000		0	0.0		48.3142	709	96.12959759198	152.25919518396	0.0005	Green	35611	752.3912	752.3921	41.9376	1595
12777	MA_19860g0010	Regular	27087.2600	0.00	71724.0948	390	49	52	68.56	3076345	427293.2	674432			Green	18588 29290 34157 48148 50705	0	77	Pass2	InSource	None	595.3086	YGLDK	IINEPTAAAIAYGLDK	185	5	6.78	280	0	0	0	0	105.8398	0.0000		0	0.0		66.0442	539	80.0728852533222	120.145770506644	0.0005	Green	72010	595.3079	595.3082	64.3910	1588
12777	MA_19860g0010	Regular	27087.2600	0.00	71724.0948	390	49	52	68.56	3076345	427293.2	674432			Green	5107 15450 22433	0	78	Pass2	InSource	None	817.3661	YAYNMR	NSLENYAYNMR	549	6	9.59	292	0	0	0	0	128.7590	0.0000		0	0.0		48.1361	717	96.851363223002	153.702726446004	0.0005	Green	45028	817.3633	817.3645	47.7890	1545
12777	MA_19860g0010	Regular	27087.2600	0.00	71724.0948	390	49	52	68.56	3076345	427293.2	674432			Green		0	79	Pass2	NeutralLoss_H2O	None	1650.8421	ARFEELNMDLFRK	ARFEELNMDLFRK	304	13	7.16	265	0	0	0	0	174.5906	0.0000		0	0.0		69.6304	1545	161.576658851364	40.788329425682	0.0006	Green	65886	1650.8410	1650.8354	60.5987	1901
9575	MA_135063g0010	Regular	26189.5200	0.00	40173.1064	282	26	33	66.67	2583508	358822.1	757971			Green	2654 12706 25735	1	1	Pass1	PepFrag1	None	1954.0644	VAPEEHPVLLTEAPLNPK	VAPEEHPVLLTEAPLNPK	80	18	4.53	308	18	18	11	6	13987.2300	8.6542	Identified	95267	15.3	b2b4b5b6b7░b9b10b11b12b12░b15y2y3y5y5*y6y7y7*y8y8░y9y11y12y14*y17*	58.2436	1845	181.868386785726	81.2455911904842	0.1774	Green	52803	1954.0718	1954.0687	52.6193	458213
9575	MA_135063g0010	Regular	26189.5200	0.00	40173.1064	282	26	33	66.67	2583508	358822.1	757971			Green	1416 2654 3827 12706 14317 24958 25735 27219 54407	0	2	Pass1	PepFrag1	None	1338.6284	DAYVGDEAQSKR	DAYVGDEAQSKR	35	12	4.31	302	11	11	8	2	65086.3600	9.3219		182927	10.7	b2b3b3░b8y2y3y3░y4y4*y5y6y6░y7y8y9y9░	26.5444	1189	135.689904646416	95.6899046464164	0.1015	Green	4527	1338.6308	1338.6293	22.9048	262143
9575	MA_135063g0010	Regular	26189.5200	0.00	40173.1064	282	26	33	66.67	2583508	358822.1	757971			Green	2654 3827 12706	0	3	Pass1	PepFrag1	None	1747.8861	SYELPDGQVITIGAER	SYELPDGQVITIGAER	223	16	3.83	310	5	5	1	0	1222.0830	7.5956	Missing	8437	11.3	b6y4░y7y8y11y14	66.6855	1608	165.939711412192	125.939711412192	0.0866	Green	75031	1747.8792	1747.8792	66.3389	223813
9575	MA_135063g0010	Regular	26189.5200	0.00	40173.1064	282	26	33	66.67	2583508	358822.1	757971			Green	1416 2654 3827 12706 24958 25735 27219 46242 54407	0	4	Pass1	PepFrag1	None	976.4483	AGFAGDDAPR	AGFAGDDAPR	3	10	3.88	304	12	12	9	3	21834.1600	8.8476	Identified	155213	8.8	b2b3b4b10y2y3y4y4░y5y5░y6y6░y7y7░y8y9	31.7187	852	108.655745869932	68.6557458699324	0.0709	Green	12448	976.4481	976.4459	28.2614	183190
9575	MA_135063g0010	Regular	26189.5200	0.00	40173.1064	282	26	33	66.67	2583508	358822.1	757971			Green	1416 2654 3827 12706 14317 24958 25735 27219 50014 54407	0	5	Pass1	PepFrag1	None	1182.5273	DAYVGDEAQSK	DAYVGDEAQSK	35	11	3.70	303	7	7	4	2	12745.5200	8.6138		102707	9.1	b3b4y2░y3*y3░y4y4░y6y6░y7y7░y8y8░y9y9░y10*	31.5526	1041	124.182420470512	84.1824204705116	0.0700	Green	6784	1182.5294	1182.5275	24.5237	180879
9575	MA_135063g0010	Regular	26189.5200	0.00	40173.1064	282	26	33	66.67	2583508	358822.1	757971			Green	12706 17677 25735	0	6	Pass1	PepFrag1	None	3165.6579	TTGIVLDSGDGVTHTVPIYEGYALPHAILR	TTGIVLDSGDGVTHTVPIYEGYALPHAILR	132	30	5.11	299	18	18	4	3	10472.2000	8.5097	Identified	14232	12.7	b1░b2b3░b4b5░b6░b12b16b23y2y3y5y7y8y9y11y12y14y22y25y28y30	84.1588	2967	249.63453421551	84.8172671077549	0.0643	Green	90175	3165.6619	3165.6583	76.1984	166222
9575	MA_135063g0010	Regular	26189.5200	0.00	40173.1064	282	26	33	66.67	2583508	358822.1	757971			Green	2654 3827 12706 14214 14317 24958 25735 54407 56750 57437 63809	0	7	Pass1	PepFrag1	None	1144.5602	HTGVMVGMGQK	HTGVMVGMGQK	24	11	10.10	318	19	19	16	7	53671.6400	9.2382		49349	7.7	b2b4b4░b5b6b7b7░b8b9b9░b10b10░b11b11*y2y3y4y5y6y7y8y9y10y11	29.5327	1062	125.846935747444	85.8469357474435	0.0436	Green	13721	1144.5636	1144.5617	29.0348	112678
9575	MA_135063g0010	Regular	26189.5200	0.00	40173.1064	282	26	33	66.67	2583508	358822.1	757971			Green	2654 3827 12706 14214 21122 23091 24958 25735	0	8	Pass1	PepFrag1	None	2183.0801	DLYGNIVLSGGSTMFPGIADR	DLYGNIVLSGGSTMFPGIADR	276	21	3.88	313	11	11	2	1	2633.6930	7.9290	Identified	6701	9.1	b2b3b5b7*b8b8*b9b10*b12b12░b13░b14░b21y2y4y6░y7y13░y16y19*y20░	91.9901	2015	192.875175619811	152.875175619811	0.0363	Green	107699	2183.0818	2183.0845	87.5099	93777
9575	MA_135063g0010	Regular	26189.5200	0.00	40173.1064	282	26	33	66.67	2583508	358822.1	757971			Green	2654 3303 3827 12706 14214 17677 20487 23091 24958 25735 29185 31398	0	9	Pass1	PepFrag1	Carbamidomethyl+C(1)	905.4510	CDVDIRK	CDVDIRK	269	7	6.25	306	8	8	6	3	22837.4400	8.8671		29323	5.7	b2b2░b3b4b4░y3y4y5y6y7	17.1352	780	102.444670355323	62.444670355323	0.0311	Green	3506	905.4485	905.4463	22.1087	80453
9575	MA_135063g0010	Regular	26189.5200	0.00	40173.1064	282	26	33	66.67	2583508	358822.1	757971			Green	2654 3827 12706 14214 17677 25735 29185 49476 52631	0	10	Pass1	PepFrag1	None	1531.8149	LDLAGRDLTDALMK	LDLAGRDLTDALMK	162	14	4.17	311	15	15	11	5	15159.9600	8.6892		18454	7.2	b2b3b10b11b12y1y2y3y4y5y6y10y11y12y13	69.4687	1451	154.954636584765	63.30309105651	0.0289	Green	75358	1531.8141	1531.8104	66.5677	74729
9575	MA_135063g0010	Regular	26189.5200	0.00	40173.1064	282	26	33	66.67	2583508	358822.1	757971			Green		0	11	Pass1	PepFrag1	None	1163.5977	EITSLAPSSMK	EITSLAPSSMK	300	11	7.00	295	5	5	2	1	9220.7380	8.3829	Identified	8523	4.8	b2b3b3░b4░b5░b6░b7░y5y6y9	42.2893	1085	127.657438628365	87.6574386283645	0.0121	Green	35423	1163.5997	1163.5978	41.8352	31197
9575	MA_135063g0010	Regular	26189.5200	0.00	40173.1064	282	26	33	66.67	2583508	358822.1	757971			Green	2654 3827 12706 14214 23091 24958 25735	0	12	Pass1	PepFrag1	None	2311.1751	KDLYGNIVLSGGSTMFPGIADR	KDLYGNIVLSGGSTMFPGIADR	275	22	6.84	312	9	9	1	1	3030.7680	7.9900	Identified	5861	6.0	b4b7b8b11░b12b12*b12░b15b16░y6y8y12y14	84.0503	2150	201.39651019037	94.2643401269133	0.0110	Green	88644	2311.1795	2311.1774	75.0964	28379
9575	MA_135063g0010	Regular	26189.5200	0.00	40173.1064	282	26	33	66.67	2583508	358822.1	757971			Green		0	13	Pass1	PepFrag1	None	1617.7867	SEYEESGPSIVHRK	SEYEESGPSIVHRK	344	14	5.40	294	10	10	6	3	9620.4280	8.4013	Identified	6073	4.8	b2b3b4y3y6y7y8y10y11y12y13░	26.1123	1455	155.239283548719	63.4928556991458	0.0097	Green	12013	1617.7919	1617.7883	27.9840	25139
9575	MA_135063g0010	Regular	26189.5200	0.00	40173.1064	282	26	33	66.67	2583508	358822.1	757971			Green	2654 3827 12706 14214 17677 25735 29185 49476 52631	0	14	Pass1	PepFrag1	None	906.4601	DLTDALMK	DLTDALMK	168	8	3.88	309	9	9	5	2	21107.5200	8.8329		3165	3.8	b2b5░b6y1y2y3y4y5y6y8	51.3832	849	108.400535515535	68.4005355155348	0.0087	Green	53220	906.4633	906.4612	52.8804	22504
9575	MA_135063g0010	Regular	26189.5200	0.00	40173.1064	282	26	33	66.67	2583508	358822.1	757971			Green	2654 3303 3827 12706 14214 17677 20487 23091 24958 25735 29185 31398	0	15	Pass1	PepFrag1	Carbamidomethyl+C(1)	777.3560	CDVDIR	CDVDIR	269	6	3.88	314	5	5	4	0	10896.0100	8.5457		3914	3.2	y1y2y3y4y5	25.8093	645	90.2539276707172	50.2539276707172	0.0074	Green	10456	777.3614	777.3592	26.9500	19061
9575	MA_135063g0010	Regular	26189.5200	0.00	40173.1064	282	26	33	66.67	2583508	358822.1	757971			Green		0	16	Pass1	PepFrag1	None	1932.8796	YPIDHGIVTNWDDMEK	YPIDHGIVTNWDDMEK	53	16	3.96	296	7	7	2	0	2996.2700	7.8947	Identified	2648	4.5	b6b8░b16y5y5░y7y8y15y16	68.6372	1743	175.10204798523	76.7346986568198	0.0069	Green	63799	1932.8833	1932.8801	59.3408	17787
9575	MA_135063g0010	Regular	26189.5200	0.00	40173.1064	282	26	33	66.67	2583508	358822.1	757971			Green		0	17	Pass1	PepFrag1	None	1489.6918	SEYEESGPSIVHR	SEYEESGPSIVHR	344	13	4.53	298	6	6	2	1	3865.1840	8.0053	Identified	1534	3.7	b2y5y6y8y8░y9y11	32.5980	1320	145.481885709551	56.9879238063675	0.0050	Green	19283	1489.6986	1489.6949	32.4607	12802
9575	MA_135063g0010	Regular	26189.5200	0.00	40173.1064	282	26	33	66.67	2583508	358822.1	757971			Green		0	18	Pass1	PepFrag1	None	1873.8888	LAYVSLDFEQEMETAK	LAYVSLDFEQEMETAK	200	16	3.69	297	3	3	0	0	2277.7950	7.7756		865	3.4	b12y6y12	74.3693	1720	173.558251202197	133.558251202197	0.0033	Green	87309	1873.8902	1873.8909	74.1899	8472
9575	MA_135063g0010	Regular	26189.5200	0.00	40173.1064	282	26	33	66.67	2583508	358822.1	757971			Green	2654 3303 3827 12706 14214 17677 21122 23091 24958 25735 31398	0	19	Pass1	PepFrag1	None	767.4410	VVAPPER	VVAPPER	313	7	7.00	307	3	3	2	0	3072.1170	7.9959	Identified	1228	2.4	y3y4y5y6░	15.7160	714	96.5810172580608	153.162034516122	0.0028	Green	5606	767.4397	767.4406	23.6710	7362
9575	MA_135063g0010	Regular	26189.5200	0.00	40173.1064	282	26	33	66.67	2583508	358822.1	757971			Green	12706	0	20	Pass2	PepFrag2	Carbamidomethyl+C(1)	3110.4996	CAEVLFQPSLIGMEAAGIHETTYNSIMK	CAEVLFQPSLIGMEAAGIHETTYNSIMK	241	28	4.53	300	3	3	0	0	668.4988	7.3141	Missing	922	4.0	b3b5b9*b14░b23y6░y9░y11*y14*	90.2555	2844	242.686729409241	121.791152939494	0.0030	Green	106599	3110.4933	3110.4953	86.8845	7637
9575	MA_135063g0010	Regular	26189.5200	0.00	40173.1064	282	26	33	66.67	2583508	358822.1	757971			Green	2654 3827 12706 14214 23091 24958 25735	0	21	Pass2	MissedCleavage	Carbamidomethyl+C(1)	3069.5133	CDVDIRKDLYGNIVLSGGSTMFPGIADR	CDVDIRKDLYGNIVLSGGSTMFPGIADR	269	28	4.34	315	6	6	1	0	3224.4310	8.0169	Identified	5322	7.5	b7░b10░b12b18░y3y4y6y12░y13y24	87.8521	2795	239.891121988214	79.9455609941072	0.0161	Green	95987	3069.5163	3069.5124	79.9551	41506
9575	MA_135063g0010	Regular	26189.5200	0.00	40173.1064	282	26	33	66.67	2583508	358822.1	757971			Green	2654 3303 3827 12706 17677 21122 23091 24958 25735 31398	0	22	Pass2	MissedCleavage	None	1008.6200	IKVVAPPER	IKVVAPPER	311	9	10.12	316	5	5	3	1	2691.1830	7.9384	Identified	11207	4.4	b3y4y5y6y7	24.9533	973	118.713887700363	78.7138877003631	0.0118	Green	15773	1008.6241	1008.6220	30.3139	30589
9575	MA_135063g0010	Regular	26189.5200	0.00	40173.1064	282	26	33	66.67	2583508	358822.1	757971			Green	1416 2654 3827 12706 14317 24958 25735 46242 54407	0	23	Pass2	MissedCleavage	None	800.5352	RGILTLK	RGILTLK	46	7	11.49	305	4	4	2	1	3124.9890	8.0033		3590	3.5	b4b5b5░b6y1y6░	43.7652	796	103.840876680495	63.8408766804946	0.0078	Green	28386	800.5379	800.5358	37.7673	20222
9575	MA_135063g0010	Regular	26189.5200	0.00	40173.1064	282	26	33	66.67	2583508	358822.1	757971			Green	3303 3827 12706 17677 21122 23091 24958 25735 31398	0	24	Pass2	MissedCleavage	None	1136.7150	IKVVAPPERK	IKVVAPPERK	311	10	10.59	301	6	6	2	0	1770.9760	7.7378	Identified	1783	3.2	b3y2y4y5y6y8	17.3808	1108	129.455192383322	89.455192383322	0.0044	Green	8868	1136.7176	1136.7157	25.8992	11362
9575	MA_135063g0010	Regular	26189.5200	0.00	40173.1064	282	26	33	66.67	2583508	358822.1	757971			Green	2654 3827 12706 14214 14317 24958 25735 54407 56750 57437 63809	0	25	Pass2	VarMod	Oxidation+M(*)	1160.5551	HTGVMVGMGQK	HTGVMVGMGQK	24	11	10.10	319	7	7	2	0	985.3726	7.5021		4172	4.0	b11y1y2*y3y5y9y10y11	29.5327	1062	125.846935747444	85.8469357474435	0.0076	Green	2825	1160.5586	1160.5567	21.4666	19650
9575	MA_135063g0010	Regular	26189.5200	0.00	40173.1064	282	26	33	66.67	2583508	358822.1	757971			Green	2654 3827 12706 14214 21122 23091 24958 25735	0	26	Pass2	VarMod	Oxidation+M(*)	2199.0750	DLYGNIVLSGGSTMFPGIADR	DLYGNIVLSGGSTMFPGIADR	276	21	3.88	317	8	8	1	0	983.5350	7.5012	Identified	1682	4.7	b2b4b8░b9b9*b10░b13░y3y4y6y11y15	91.9901	2015	192.875175619811	88.5834504132074	0.0061	Green	93544	2199.0796	2199.0771	78.2811	15829
9575	MA_135063g0010	Regular	26189.5200	0.00	40173.1064	282	26	33	66.67	2583508	358822.1	757971			Green	1416 2654 3827 12706 24958 25735 27219 46242 54407	0	27	Pass2	InSource	None	630.2842	GDDAPR	AGFAGDDAPR	7	6	3.88	304	6	6	4	3	12046.0700	0.0000	Identified	9831	0.0	b2b3b3░b4b4░y2y3y4	31.7187	535	79.6762383657417	119.352476731483	0.0312	Green	12451	630.2848	630.2853	28.2632	80507
9575	MA_135063g0010	Regular	26189.5200	0.00	40173.1064	282	26	33	66.67	2583508	358822.1	757971			Green	1416 2654 3827 12706 24958 25735 27219 46242 54407	0	28	Pass2	InSource	None	701.3213	AGDDAPR	AGFAGDDAPR	6	7	3.88	304	5	5	2	1	1160.2390	0.0000	Identified	2092	0.0	b4b5b7y1y2	31.7187	602	86.1966978132773	132.393395626555	0.0266	Green	12453	701.3219	701.3225	28.2653	68776
9575	MA_135063g0010	Regular	26189.5200	0.00	40173.1064	282	26	33	66.67	2583508	358822.1	757971			Green	2654 3303 3827 12706 14214 17677 21122 23091 24958 25735 31398	0	29	Pass2	InSource	None	569.3042	APPER	VVAPPER	315	5	7.00	307	4	4	1	1	2671.3200	0.0000	Identified	1072	0.0	b2b5y2y3y4░	15.7160	504	76.5678863313123	113.135772662625	0.0179	Green	5589	569.3040	569.3043	23.6659	46322
9575	MA_135063g0010	Regular	26189.5200	0.00	40173.1064	282	26	33	66.67	2583508	358822.1	757971			Green	1416 2654 3827 12706 14317 24958 25735 27219 50014 54407	0	30	Pass2	InSource	None	734.3315	GDEAQSK	DAYVGDEAQSK	39	7	4.07	303	4	4	1	1	5979.0870	0.0000		2004	0.0	b2b4b4░y2░y3y3░y4y7*	31.5526	637	89.5060906881961	139.012181376392	0.0151	Green	6792	734.3308	734.3316	24.5267	39034
9575	MA_135063g0010	Regular	26189.5200	0.00	40173.1064	282	26	33	66.67	2583508	358822.1	757971			Green	1416 2654 3827 12706 14317 24958 25735 27219 50014 54407	0	31	Pass2	InSource	None	833.3999	VGDEAQSK	DAYVGDEAQSK	38	8	4.07	303	6	6	2	1	1305.5450	0.0000		1273	0.0	b4b4░b5b7b8y3y3*y3░y6	31.5526	742	99.0897891704049	158.17957834081	0.0089	Green	6773	833.3982	833.3994	24.5191	22896
9575	MA_135063g0010	Regular	26189.5200	0.00	40173.1064	282	26	33	66.67	2583508	358822.1	757971			Green	1416 2654 3827 12706 24958 25735 27219 46242 54407	0	32	Pass2	InSource	None	848.3897	FAGDDAPR	AGFAGDDAPR	5	8	3.88	304	3	3	1	0	646.1786	0.0000	Missing	496	0.0	b2y3y4	31.7187	737	98.6441404255463	58.6441404255463	0.0087	Green	12467	848.3938	848.3916	28.2703	22408
9575	MA_135063g0010	Regular	26189.5200	0.00	40173.1064	282	26	33	66.67	2583508	358822.1	757971			Green	2654 3827 12706 14214 17677 25735 29185 49476 52631	0	33	Pass2	InSource	None	678.3491	TDALMK	DLTDALMK	170	6	6.78	309	3	3	0	0	144.6697	0.0000		1366	0.0	b2y2y6	51.3832	634	89.2248458087377	138.449691617475	0.0074	Green	53210	678.3491	678.3497	52.8699	19028
9575	MA_135063g0010	Regular	26189.5200	0.00	40173.1064	282	26	33	66.67	2583508	358822.1	757971			Green	2654 3303 3827 12706 14214 17677 21122 23091 24958 25735 31398	0	34	Pass2	InSource	None	498.2671	PPER	VVAPPER	316	4	7.00	307	0	0	0	0	25.8570	0.0000	Missing	0	0.0		15.7160	437	69.6221224662632	99.2442449325264	0.0064	Green	5597	498.2680	498.2681	23.6673	16640
9575	MA_135063g0010	Regular	26189.5200	0.00	40173.1064	282	26	33	66.67	2583508	358822.1	757971			Green	1416 2654 3827 12706 14317 24958 25735 27219 50014 54407	0	35	Pass2	InSource	None	996.4633	YVGDEAQSK	DAYVGDEAQSK	37	9	4.07	303	5	5	1	0	614.6071	0.0000		3327	0.0	b2y3y5y8y9	31.5526	883	111.275640626861	71.2756406268607	0.0046	Green	6777	996.4664	996.4643	24.5202	11991
9575	MA_135063g0010	Regular	26189.5200	0.00	40173.1064	282	26	33	66.67	2583508	358822.1	757971			Green	2654 3827 12706 14214 14317 24958 25735 54407 56750 57437 63809	0	36	Pass2	InSource	None	520.2548	GMGQK	HTGVMVGMGQK	30	5	10.10	318	1	1	0	0	1214.5430	0.0000		842	0.0	y2*y3y3*	29.5327	469	72.980728800544	105.961457601088	0.0046	Green	13743	520.2560	520.2561	29.0480	11756
9575	MA_135063g0010	Regular	26189.5200	0.00	40173.1064	282	26	33	66.67	2583508	358822.1	757971			Green	2654 3827 12706 14214 14317 24958 25735 54407 56750 57437 63809	0	37	Pass2	InSource	None	526.2442	HTGVM	HTGVMVGMGQK	24	5	7.85	318	3	3	2	0	3924.7630	0.0000		576	0.0	b2b3b4	29.5327	488	74.938704710955	109.87740942191	0.0042	Green	13744	526.2457	526.2458	29.0493	10853
9575	MA_135063g0010	Regular	26189.5200	0.00	40173.1064	282	26	33	66.67	2583508	358822.1	757971			Green	1416 2654 3827 12706 24958 25735 27219 46242 54407	0	38	Pass2	InSource	None	905.4112	GFAGDDAPR	AGFAGDDAPR	4	9	3.88	304	3	3	1	0	941.7614	0.0000	Identified	629	0.0	b7y3y4	31.7187	785	102.88200168687	165.764003373739	0.0037	Green	12460	905.4087	905.4102	28.2679	9673
9575	MA_135063g0010	Regular	26189.5200	0.00	40173.1064	282	26	33	66.67	2583508	358822.1	757971			Green	1416 2654 3827 12706 24958 25735 27219 46242 54407	0	39	Pass2	InSource	None	573.2627	DDAPR	AGFAGDDAPR	8	5	3.88	304	4	4	1	1	4315.7190	0.0000	Missing	2310	0.0	b2y1y3y4	31.7187	487	74.8362944351787	109.672588870357	0.0030	Green	12452	573.2640	573.2643	28.2643	7878
9575	MA_135063g0010	Regular	26189.5200	0.00	40173.1064	282	26	33	66.67	2583508	358822.1	757971			Green	2654 3303 3827 12706 14214 17677 20487 23091 24958 25735 29185 31398	0	40	Pass2	InSource	None	617.3253	DVDIR	CDVDIR	270	5	3.88	314	2	2	1	0	74.7290	0.0000		1561	0.0	y1y2	25.8093	559	82.0416096842264	124.083219368453	0.0025	Green	10446	617.3257	617.3261	26.9471	6435
9575	MA_135063g0010	Regular	26189.5200	0.00	40173.1064	282	26	33	66.67	2583508	358822.1	757971			Green	2654 3303 3827 12706 14214 17677 20487 23091 24958 25735 29185 31398	0	41	Pass2	InSource	None	531.3249	DIRK	CDVDIRK	272	4	10.12	306	2	2	1	0	3207.1770	0.0000		637	0.0	y3y4	17.1352	498	75.9589925521131	111.917985104226	0.0025	Green	3504	531.3246	531.3248	22.1081	6391
9575	MA_135063g0010	Regular	26189.5200	0.00	40173.1064	282	26	33	66.67	2583508	358822.1	757971			Green	2654 3827 12706 14214 14317 24958 25735 54407 56750 57437 63809	0	42	Pass2	InSource	None	619.3232	VGMGQK	HTGVMVGMGQK	29	6	10.10	318	1	1	0	0	547.3797	0.0000		356	0.0	y3y3*	29.5327	574	83.5027725791024	127.005545158205	0.0021	Green	13723	619.3246	619.3250	29.0357	5357
9575	MA_135063g0010	Regular	26189.5200	0.00	40173.1064	282	26	33	66.67	2583508	358822.1	757971			Green	2654 12706 25735	0	43	Pass2	InSource	None	768.4250	EAPLNPK	VAPEEHPVLLTEAPLNPK	91	7	7.00	308	1	1	0	0	727.7189	0.0000	Identified	90	0.0	y5	58.2436	711	96.3102923907379	152.620584781476	0.0020	Green	52804	768.4219	768.4228	52.6200	5271
9575	MA_135063g0010	Regular	26189.5200	0.00	40173.1064	282	26	33	66.67	2583508	358822.1	757971			Green		0	44	Pass2	InSource	None	1401.7121	YEESGPSIVHRK	SEYEESGPSIVHRK	346	12	7.75	294	1	1	0	0	423.8048	0.0000	Missing	1311	0.0	y12	26.1123	1273	142.007703198159	102.007703198159	0.0020	Green	12020	1401.7164	1401.7150	27.9886	5076
9575	MA_135063g0010	Regular	26189.5200	0.00	40173.1064	282	26	33	66.67	2583508	358822.1	757971			Green	2654 3303 3827 12706 17677 21122 23091 24958 25735 31398	0	45	Pass2	InSource	None	498.2671	PPER	IKVVAPPER	316	4	7.00	316	2	2	0	0	2265.1980	0.0000	Identified	312	0.0	y1y3	24.9533	437	69.6221224662632	99.2442449325264	0.0015	Green	15780	498.2681	498.2682	30.3189	3875
9575	MA_135063g0010	Regular	26189.5200	0.00	40173.1064	282	26	33	66.67	2583508	358822.1	757971			Green	2654 12706 25735	0	46	Pass2	InSource	None	639.3824	APLNPK	VAPEEHPVLLTEAPLNPK	92	6	10.10	308	2	2	0	0	893.2206	0.0000	Identified	1473	0.0	b4y3*y5	58.2436	602	86.1966978132773	132.393395626555	0.0012	Green	52819	639.3831	639.3835	52.6244	3188
9575	MA_135063g0010	Regular	26189.5200	0.00	40173.1064	282	26	33	66.67	2583508	358822.1	757971			Green	1416 2654 3827 12706 14317 24958 25735 27219 50014 54407	0	47	Pass2	InSource	None	449.2031	DAYV	DAYVGDEAQSK	35	4	3.10	303	0	0	0	0	30.1704	0.0000		0	0.0		31.5526	404	66.0714560379607	92.1429120759214	0.0012	Green	6783	449.2038	449.2038	24.5235	3154
9575	MA_135063g0010	Regular	26189.5200	0.00	40173.1064	282	26	33	66.67	2583508	358822.1	757971			Green	1416 2654 3827 12706 14317 24958 25735 27219 54407	0	48	Pass2	InSource	None	589.3416	AQSKR	DAYVGDEAQSKR	42	5	11.49	302	0	0	0	0	50.3756	0.0000		0	0.0		26.5444	537	79.8746849156482	119.749369831296	0.0012	Green	4548	589.3389	589.3393	22.9122	3133
9575	MA_135063g0010	Regular	26189.5200	0.00	40173.1064	282	26	33	66.67	2583508	358822.1	757971			Green	2654 3303 3827 12706 17677 21122 23091 24958 25735 31398	0	49	Pass2	InSource	None	767.4410	VVAPPER	IKVVAPPER	313	7	7.00	316	0	0	0	0	101.6599	0.0000	Missing	0	0.0		24.9533	714	96.5810172580608	153.162034516122	0.0012	Green	15779	767.4385	767.4394	30.3185	2983
9575	MA_135063g0010	Regular	26189.5200	0.00	40173.1064	282	26	33	66.67	2583508	358822.1	757971			Green	1416 2654 3827 12706 14317 24958 25735 27219 54407	0	50	Pass2	InSource	None	833.4112	DEAQSKR	DAYVGDEAQSKR	40	7	7.03	302	2	2	1	0	327.3257	0.0000		1144	0.0	y6y7	26.5444	737	98.6441404255463	157.288280851093	0.0011	Green	4542	833.4093	833.4105	22.9092	2885
9575	MA_135063g0010	Regular	26189.5200	0.00	40173.1064	282	26	33	66.67	2583508	358822.1	757971			Green	2654 3303 3827 12706 14214 17677 20487 23091 24958 25735 29185 31398	0	51	Pass2	InSource	None	502.2984	VDIR	CDVDIR	271	4	7.00	314	0	0	0	0	40.8369	0.0000		0	0.0		25.8093	468	72.876952413508	105.753904827016	0.0009	Green	10461	502.2965	502.2967	26.9523	2371
9575	MA_135063g0010	Regular	26189.5200	0.00	40173.1064	282	26	33	66.67	2583508	358822.1	757971			Green	1416 2654 3827 12706 14317 24958 25735 27219 50014 54407	0	52	Pass2	InSource	None	677.3101	DEAQSK	DAYVGDEAQSK	40	6	4.07	303	1	1	0	0	33.5865	0.0000		120	0.0	b3░y2	31.5526	589	84.9512611727381	129.902522345476	0.0009	Green	6789	677.3099	677.3105	24.5258	2199
9575	MA_135063g0010	Regular	26189.5200	0.00	40173.1064	282	26	33	66.67	2583508	358822.1	757971			Green	2654 3827 12706 14214 17677 25735 29185 49476 52631	0	53	Pass2	InSource	None	577.3014	DALMK	DLTDALMK	171	5	6.78	309	1	1	0	0	43.6164	0.0000		50	0.0	y2	51.3832	541	80.2708405961351	120.54168119227	0.0006	Green	53166	577.3029	577.3032	52.8440	1553
9575	MA_135063g0010	Regular	26189.5200	0.00	40173.1064	282	26	33	66.67	2583508	358822.1	757971			Green	2654 3827 12706 14214 17677 25735 29185 49476 52631	0	54	Pass2	NeutralLoss_H2O	None	888.4495	DLTDALMK	DLTDALMK	168	8	3.88	309	0	0	0	0	276.3777	0.0000		0	0.0		51.3832	849	108.400535515535	68.4005355155348	0.0024	Green	53184	888.4517	888.4496	52.8574	6280
13982	MA_251404g0010	Regular	24528.3300	0.00	50591.7768	259	32	31	74.77	2448815	426128.8	750480			Green	4263 13465 21180 22244 23589	1	1	Pass1	PepFrag1	None	1746.8731	ALTVPELTQQMWDSK	ALTVPELTQQMWDSK	282	15	4.07	344	12	12	6	1	6263.8890	8.3282	Identified	16685	11.0	b2b3b3░b4░b6░b7b9░b10*b11*y1y2y3y4y4░y5y7y8░y9y10*y10░y11y11*y12y13░	64.7791	1619	166.695624348183	126.695624348183	0.0920	Green	89230	1746.8703	1746.8704	75.4891	225351
13982	MA_251404g0010	Regular	24528.3300	0.00	50591.7768	259	32	31	74.77	2448815	426128.8	750480			Green	13465 13665 18849 20152 21180 22244 23589 57012 57114	0	2	Pass1	PepFrag1	None	1215.5827	VSEQFTAMFR	VSEQFTAMFR	380	10	7.00	337	11	11	9	3	94583.2700	9.5072		110850	9.5	b2b2░b3b3░b4b4*b5░b10░y2y3y4y5y6y7y7*y7░y8y8░y9	55.3639	1103	129.065442828005	89.0654428280055	0.0906	Green	64404	1215.5845	1215.5827	59.7062	221902
13982	MA_251404g0010	Regular	24528.3300	0.00	50591.7768	259	32	31	74.77	2448815	426128.8	750480			Green	18849	0	3	Pass1	PepFrag1	Carbamidomethyl+C(6)	1930.8753	FWEVICDEHGIDPTGR	FWEVICDEHGIDPTGR	19	16	4.06	330	13	13	9	3	28426.2000	8.9302	Identified	55248	11.0	b2b3b4b5y3y4y4░y5y6y8y9y12y13y13░y14y14░	63.3518	1682	170.992460574191	73.9949737161276	0.0864	Green	68042	1930.8815	1930.8783	61.7910	211504
13982	MA_251404g0010	Regular	24528.3300	0.00	50591.7768	259	32	31	74.77	2448815	426128.8	750480			Green	13666 18849 20152 21180 23589 25625 33612 40000 50145 50919 57012 58384	0	4	Pass1	PepFrag1	None	1077.5323	IREEYPDR	IREEYPDR	154	8	4.44	333	11	11	8	3	30009.2900	8.9865	Identified	158480	8.0	b3b4b5b7y2y3y4y4░y5y6y6░y7y8	20.9987	960	117.654115402372	77.6541154023718	0.0828	Green	5909	1077.5343	1077.5323	23.9053	202747
13982	MA_251404g0010	Regular	24528.3300	0.00	50591.7768	259	32	31	74.77	2448815	426128.8	750480			Green	4263 13465 13666 18849 20152 21180 22244 23589 25625 57012	0	5	Pass1	PepFrag1	None	1139.6935	LAVNLIPFPR	LAVNLIPFPR	252	10	11.05	345	12	12	8	3	56362.8900	9.2823	Identified	76869	8.9	b3b4b5b5*b6b6*b10y2y3y4y6y7y8y8*y9	69.3741	1103	129.065442828005	89.0654428280055	0.0762	Green	90539	1139.6954	1139.6935	76.4076	186722
13982	MA_251404g0010	Regular	24528.3300	0.00	50591.7768	259	32	31	74.77	2448815	426128.8	750480			Green	4263 13465 13665 20152 21180 22244 25625 57012	0	6	Pass1	PepFrag1	None	1059.5292	YLTASAMFR	YLTASAMFR	309	9	9.84	343	6	6	4	2	14530.5600	8.6936		89810	7.9	b2b3b3░b4░y5y6y6░y7y7░y8	58.3449	972	118.632535023639	78.632535023639	0.0621	Green	54383	1059.5306	1059.5286	53.6187	151970
13982	MA_251404g0010	Regular	24528.3300	0.00	50591.7768	259	32	31	74.77	2448815	426128.8	750480			Green		0	7	Pass1	PepFrag1	Carbamidomethyl+C(10)	1836.9385	EILHIQAGQCGNQIGAK	EILHIQAGQCGNQIGAK	2	17	7.16	322	13	13	4	3	9747.6050	8.3786		27762	9.9	b2░b5b5░b6*b6░b7░b8░b9b9░b10b17b17░y1y2y3y5y7y8y8*y10y12y12*y14y15*y16*	44.7390	1660	169.498174898102	72.9987832654014	0.0607	Green	34921	1836.9437	1836.9404	41.5504	148619
13982	MA_251404g0010	Regular	24528.3300	0.00	50591.7768	259	32	31	74.77	2448815	426128.8	750480			Green	13465 13665 20152 21180 22244 23589 25625 57012	0	8	Pass1	PepFrag1	Carbamidomethyl+C(4)	1065.4275	NMMCAADPR	NMMCAADPR	297	9	6.10	334	11	11	9	3	44859.7700	9.1832	Identified	55296	7.5	b2b2*b3b3*b4y1y2y3y3░y4y5y6y7y8	30.8842	893	112.114195987893	72.1141959878926	0.0535	Green	15541	1065.4247	1065.4227	30.1718	131000
13982	MA_251404g0010	Regular	24528.3300	0.00	50591.7768	259	32	31	74.77	2448815	426128.8	750480			Green		0	9	Pass1	PepFrag1	None	1252.5804	YSGDGDLQLER	YSGDGDLQLER	35	11	3.70	321	8	8	3	2	10259.2000	8.4008		36410	7.6	b2b2░b4b8░b9*y3y5y7y8y9y9░y10y10░	47.5260	1111	129.688760694086	89.6887606940861	0.0456	Green	29675	1252.5824	1252.5807	38.4637	111674
13982	MA_251404g0010	Regular	24528.3300	0.00	50591.7768	259	32	31	74.77	2448815	426128.8	750480			Green		0	10	Pass1	PepFrag1	None	1369.6495	INVYYNEANGGR	INVYYNEANGGR	46	12	6.84	320	11	11	8	3	45277.5300	9.0456		36843	7.8	b2b2*b3b4y3y4y5y6y8y9y10y11	36.2479	1219	137.962833251742	97.9628332517415	0.0438	Green	26819	1369.6533	1369.6519	36.9219	107154
13982	MA_251404g0010	Regular	24528.3300	0.00	50591.7768	259	32	31	74.77	2448815	426128.8	750480			Green	4263 13465 13665 23589 57012	0	11	Pass1	PepFrag1	None	1446.6893	EVDEQMINVQNK	EVDEQMINVQNK	324	12	3.83	348	5	5	0	0	1034.0720	7.4829		3991	7.7	b3b5░b7░b9b10░b12y2y5y7*y9*	40.4681	1322	145.628800025286	105.628800025286	0.0427	Green	32498	1446.6951	1446.6939	40.0973	104485
13982	MA_251404g0010	Regular	24528.3300	0.00	50591.7768	259	32	31	74.77	2448815	426128.8	750480			Green	4263 13666 18849 20152 21180 23589 25625 40000 50919 57012 58384 64007	0	12	Pass1	PepFrag1	None	1384.7003	MMLTFSVFPSPK	MMLTFSVFPSPK	162	12	10.10	346	6	6	0	1	1125.0410	7.5604	Identified	6796	6.5	b2b5b6░b7░b8y3y4░y5y5░y10	71.9232	1301	144.082476723823	104.082476723823	0.0265	Green	98312	1384.7042	1384.7028	81.4002	64828
13982	MA_251404g0010	Regular	24528.3300	0.00	50591.7768	259	32	31	74.77	2448815	426128.8	750480			Green		0	13	Pass1	PepFrag1	None	1601.8203	AVLVDLEPGTMDSVR	AVLVDLEPGTMDSVR	62	15	3.70	323	6	6	1	2	6780.6300	8.2209	Identified	17485	7.0	b4b7b10b13░y8y11y12	68.8052	1497	158.212515050309	118.212515050309	0.0262	Green	70780	1601.8210	1601.8204	63.6949	64231
13982	MA_251404g0010	Regular	24528.3300	0.00	50591.7768	259	32	31	74.77	2448815	426128.8	750480			Green	13465 18849 20152	0	14	Pass1	PepFrag1	None	1919.8990	MASTFIGNSTSIQEMFR	MASTFIGNSTSIQEMFR	362	17	7.00	342	6	6	0	0	1104.3310	7.5524		2168	7.2	b3b3░b6b8*b9b9░y9y15y17	73.5476	1753	175.771143567208	135.771143567208	0.0250	Green	92628	1919.8959	1919.8969	77.7294	61282
13982	MA_251404g0010	Regular	24528.3300	0.00	50591.7768	259	32	31	74.77	2448815	426128.8	750480			Green		0	15	Pass1	PepFrag1	None	2115.1081	GHYTEGAELIDSILDVVRK	GHYTEGAELIDSILDVVRK	103	19	4.54	325	17	17	11	4	11807.9200	8.4618		11803	7.3	b3b5b7b8b9y3y4y5y6y7y8y9y9░y10y11y12y16y19	74.3322	1977	190.44259052598	86.9617270173197	0.0235	Green	117806	2115.1133	2115.1106	94.0475	57433
13982	MA_251404g0010	Regular	24528.3300	0.00	50591.7768	259	32	31	74.77	2448815	426128.8	750480			Green	13465 13666 18849 20152 21180 22244 23589 25625 40000 57012 64007	0	16	Pass1	PepFrag1	None	1146.5902	FPGQLNSDLR	FPGQLNSDLR	241	10	7.00	335	8	8	5	2	7344.7320	8.3973	Missing	3617	5.7	b2b3b4b5y3y4y5y5*y7y8*y8░	46.6802	1043	124.341424877252	84.3414248772521	0.0231	Green	41211	1146.5905	1146.5886	45.4195	56653
13982	MA_251404g0010	Regular	24528.3300	0.00	50591.7768	259	32	31	74.77	2448815	426128.8	750480			Green		0	17	Pass1	PepFrag1	None	2764.3590	SGPIGQIFRPDNFVFGQSGAGNNWAK	SGPIGQIFRPDNFVFGQSGAGNNWAK	77	26	10.12	324	6	6	1	1	3172.6860	7.8911	Missing	1868	6.0	b4b5b22░b25y9y10░y13y13*y21	79.7987	2511	223.352478440757	108.901652293838	0.0099	Green	93469	2764.3582	2764.3581	78.2370	24133
13982	MA_251404g0010	Regular	24528.3300	0.00	50591.7768	259	32	31	74.77	2448815	426128.8	750480			Green		0	18	Pass1	PepFrag1	None	1987.0131	GHYTEGAELIDSILDVVR	GHYTEGAELIDSILDVVR	103	18	4.06	326	11	11	8	2	5555.7920	8.1344		4472	4.9	b8b9y1y3y4y5y6y7y8y9y10y10░	81.2546	1842	181.671186016877	81.1141240112513	0.0081	Green	129308	1987.0173	1987.0143	101.5476	19853
13982	MA_251404g0010	Regular	24528.3300	0.00	50591.7768	259	32	31	74.77	2448815	426128.8	750480			Green	13465 13665 18849 20152 21180 22244 23589 57012 57114	0	19	Pass1	PepFrag1	None	1371.6838	VSEQFTAMFRR	VSEQFTAMFRR	380	11	10.89	336	7	7	4	1	4243.2080	8.1590		3720	3.2	b3b10░y4y6░y7y8y9y10y10░y11	48.7962	1251	140.366834935168	53.5778899567786	0.0042	Green	51278	1371.6843	1371.6805	51.6563	10266
13982	MA_251404g0010	Regular	24528.3300	0.00	50591.7768	259	32	31	74.77	2448815	426128.8	750480			Green	13465 18849 20152	0	20	Pass1	PepFrag1	None	2076.0001	MASTFIGNSTSIQEMFRR	MASTFIGNSTSIQEMFRR	362	18	10.89	341	4	4	1	0	893.9080	7.4606		2000	2.8	b5░b6░y2y6y6*y13y14	67.8213	1901	185.530100047603	83.6867333650687	0.0017	Green	81334	2076.0069	2076.0040	70.3138	4223
13982	MA_251404g0010	Regular	24528.3300	0.00	50591.7768	259	32	31	74.77	2448815	426128.8	750480			Green	4263 13465 13665 23589 57012	0	21	Pass2	PepFrag2	None	1893.9045	MSTKEVDEQMINVQNK	MSTKEVDEQMINVQNK	320	16	4.44	351	2	2	0	0	569.6726	7.2240		293	2.6	b8y6y7*	41.3690	1747	175.369839368313	76.913226245542	0.0016	Green	33067	1893.9031	1893.8998	40.4721	3909
13982	MA_251404g0010	Regular	24528.3300	0.00	50591.7768	259	32	31	74.77	2448815	426128.8	750480			Green	4263 13666 18849 20152 25625 57012 64007	0	22	Pass2	PepFrag2	Carbamidomethyl+C(25);Carbamidomethyl+C(37)	4529.0946	VSDTVVEPYNATLSVHQLVENADECMVLDNEALYDICFR	VSDTVVEPYNATLSVHQLVENADECMVLDNEALYDICFR	174	39	3.57	350	0	0	0	0	653.4157	7.3245	Missing	404	3.1	b14*y6░y34░	93.3742	4054	307.384617638886	113.692308819443	0.0011	Green	139104	4529.1014	4529.1054	107.0059	2689
13982	MA_251404g0010	Regular	24528.3300	0.00	50591.7768	259	32	31	74.77	2448815	426128.8	750480			Green		0	23	Pass2	MissedCleavage	None	2117.1060	YVPRAVLVDLEPGTMDSVR	YVPRAVLVDLEPGTMDSVR	58	19	4.31	327	4	4	0	0	824.8541	7.3060	Missing	446	3.5	b7b10y7y10y14░	77.1856	1981	190.699381527591	150.699381527591	0.0030	Green	110793	2117.1012	2117.1035	89.6067	7440
13982	MA_251404g0010	Regular	24528.3300	0.00	50591.7768	259	32	31	74.77	2448815	426128.8	750480			Green	20152	0	24	Pass2	MissedCleavage	None	2374.2006	GLKMASTFIGNSTSIQEMFRR	GLKMASTFIGNSTSIQEMFRR	359	21	11.32	331	3	3	2	0	462.7240	7.1746		1142	2.2	b4b5b6b16░	76.1521	2208	205.002432153336	96.6682881022242	0.0008	Green	90266	2374.2164	2374.2145	76.2434	1893
13982	MA_251404g0010	Regular	24528.3300	0.00	50591.7768	259	32	31	74.77	2448815	426128.8	750480			Green	13465 13665 18849 20152 21180 22244 23589 57012 57114	0	25	Pass2	VarMod	Oxidation+M(*)	1231.5776	VSEQFTAMFR	VSEQFTAMFR	380	10	7.00	338	7	7	2	0	1621.5440	7.7413		3004	4.8	b2b3b10y2y4y5y9	55.3639	1103	129.065442828005	89.0654428280055	0.0139	Green	42244	1231.5821	1231.5803	46.0892	34106
13982	MA_251404g0010	Regular	24528.3300	0.00	50591.7768	259	32	31	74.77	2448815	426128.8	750480			Green	20152	0	26	Pass2	VarMod	Deamidation+N(11)	2219.0835	GLKMASTFIGNSTSIQEMFR	GLKMASTFIGNSTSIQEMFR	359	20	10.12	332	4	4	1	1	1445.3370	7.6692		966	3.0	b11░b12b15b16y4y8*y11░y12*	81.5030	2060	195.736182746551	90.4907884977009	0.0020	Green	93371	2219.0855	2219.0831	78.1767	4975
13982	MA_251404g0010	Regular	24528.3300	0.00	50591.7768	259	32	31	74.77	2448815	426128.8	750480			Green	4263 13666 18849 20152 21180 23589 25625 40000 50919 57012 58384 64007	0	27	Pass2	VarMod	Oxidation+M(*)	1400.6952	MMLTFSVFPSPK	MMLTFSVFPSPK	162	12	10.10	347	5	5	2	0	276.3023	6.9506	Identified	692	2.4	b2b3b9b12░y4░y7░y11y12	71.9232	1301	144.082476723823	104.082476723823	0.0017	Green	88437	1400.7008	1400.6994	74.9612	4114
13982	MA_251404g0010	Regular	24528.3300	0.00	50591.7768	259	32	31	74.77	2448815	426128.8	750480			Green	13465 22244 23589	0	28	Pass2	VarMod	Oxidation+M(17);Oxidation+M(17);Deamidation+Q(16)	2499.1820	GSQQYRALTVPELTQQMWDSK	GSQQYRALTVPELTQQMWDSK	276	21	6.95	339	5	5	0	1	1114.7760	7.5785	Identified	3038	2.6	b3b5░b6*b7░b9*b10*b10░b13*y1y5y11░y14y18	67.1096	2257	208.024270122932	64.0121350614659	0.0013	Green	52897	2499.1882	2499.1830	52.6603	3147
13982	MA_251404g0010	Regular	24528.3300	0.00	50591.7768	259	32	31	74.77	2448815	426128.8	750480			Green		0	29	Pass2	VarMod	Deamidation+Q(17);Deamidation+Q(18)	2356.1907	LHFFMVGFAPLISRGSQQYR	LHFFMVGFAPLISRGSQQYR	262	20	11.14	329	4	4	1	0	331.6544	6.9104	Identified	717	2.4	b5b8b9y5*y7y8░y10*y13*	87.3392	2188	203.762618330656	61.8813091653282	0.0011	Green	100781	2356.1957	2356.1902	83.0091	2645
13982	MA_251404g0010	Regular	24528.3300	0.00	50591.7768	259	32	31	74.77	2448815	426128.8	750480			Green		0	30	Pass2	VarMod	Carbamidomethyl+C(5);Carbamidomethyl+C(7);Carbamidomethyl+C(14);Deamidation+Q(12);Deamidation+N(4)	3399.4961	EAENCDCLQGFQICHSLGGGTGSGMGTLLISK	EAENCDCLQGFQICHSLGGGTGSGMGTLLISK	122	32	4.42	328	5	5	2	0	481.2424	7.0720		3799	2.7	b2░b3b3░b25*y3y4y14y15y15░	73.4865	2955	248.960983527409	125.973989018273	0.0009	Green	82072	3399.4817	3399.4858	70.7586	2237
13982	MA_251404g0010	Regular	24528.3300	0.00	50591.7768	259	32	31	74.77	2448815	426128.8	750480			Green	4263 13465 13665 23589 57012	0	31	Pass2	VarMod	Deamidation+Q(5)	1447.6733	EVDEQMINVQNK	EVDEQMINVQNK	324	12	3.83	349	3	3	1	1	464.0818	7.1349		492	1.7	b7*b9b10y3y10░	40.4681	1322	145.628800025286	105.628800025286	0.0006	Green	46286	1447.6816	1447.6804	48.5970	1555
13982	MA_251404g0010	Regular	24528.3300	0.00	50591.7768	259	32	31	74.77	2448815	426128.8	750480			Green	13465 21180 22244 23589	0	32	Pass2	VarMod	Carbamidomethyl+C(19);Oxidation+M(*);Oxidation+M(*);Deamidation+N(*)	2826.2565	ALTVPELTQQMWDSKNMMCAADPR	ALTVPELTQQMWDSKNMMCAADPR	282	24	4.31	340	4	4	0	0	257.8548	6.9427	Missing	1495	2.1	b3b6b11░b13*b15*b18b21*y1y9*y17*	72.3296	2512	223.411774247509	71.7058871237543	0.0006	Green	50412	2826.2549	2826.2503	51.1438	1528
13982	MA_251404g0010	Regular	24528.3300	0.00	50591.7768	259	32	31	74.77	2448815	426128.8	750480			Green	4263 13465 13665 20152 21180 22244 25625 57012	0	33	Pass2	InSource	None	783.3818	TASAMFR	YLTASAMFR	311	7	11.05	343	5	5	2	1	2482.2580	0.0000		590	0.0	b3b3░y1y2y4y5	58.3449	707	95.9487328072719	151.897465614544	0.0213	Green	54369	783.3811	783.3820	53.6139	52048
13982	MA_251404g0010	Regular	24528.3300	0.00	50591.7768	259	32	31	74.77	2448815	426128.8	750480			Green	13666 18849 20152 21180 23589 25625 33612 40000 50145 50919 57012 58384	0	34	Pass2	InSource	None	528.2776	IREE	IREEYPDR	154	4	4.26	333	2	2	1	0	4018.4980	0.0000		1635	0.0	b2b3y3░	20.9987	490	75.1433156674763	110.286631334953	0.0132	Green	5921	528.2778	528.2779	23.9105	32262
13982	MA_251404g0010	Regular	24528.3300	0.00	50591.7768	259	32	31	74.77	2448815	426128.8	750480			Green	13666 18849 20152 21180 23589 25625 33612 40000 50145 50919 57012 58384	0	35	Pass2	InSource	None	691.3410	IREEY	IREEYPDR	154	5	4.26	333	2	2	1	0	734.4406	0.0000		355	0.0	b2b3	20.9987	631	88.9431569734046	137.886313946809	0.0121	Green	5917	691.3390	691.3397	23.9078	29528
13982	MA_251404g0010	Regular	24528.3300	0.00	50591.7768	259	32	31	74.77	2448815	426128.8	750480			Green	13666 18849 20152 21180 23589 25625 33612 40000 50145 50919 57012 58384	0	36	Pass2	InSource	None	387.1987	PDR	IREEYPDR	159	3	7.00	333	3	3	2	0	356.0999	0.0000	Identified	3708	0.0	y1y2y3	20.9987	329	57.617830214928	75.2356604298559	0.0104	Green	5922	387.2001	387.2000	23.9116	25346
13982	MA_251404g0010	Regular	24528.3300	0.00	50591.7768	259	32	31	74.77	2448815	426128.8	750480			Green	13465 13665 20152 21180 22244 23589 25625 57012	0	37	Pass2	InSource	Carbamidomethyl+C(2);Carbamidomethyl+C(2)	820.3441	MCAADPR	NMMCAADPR	299	7	6.10	334	2	2	0	0	131.7496	0.0000	Missing	2068	0.0	y1y7	30.8842	673	92.8473850958121	145.694770191624	0.0071	Green	15545	820.3448	820.3459	30.1746	17484
13982	MA_251404g0010	Regular	24528.3300	0.00	50591.7768	259	32	31	74.77	2448815	426128.8	750480			Green	4263 13465 13665 20152 21180 22244 25625 57012	0	38	Pass2	InSource	None	682.3341	ASAMFR	YLTASAMFR	312	6	11.05	343	2	2	0	0	230.0436	0.0000		411	0.0	b3░b6y1	58.3449	614	87.3383966566926	134.676793313385	0.0036	Green	54362	682.3337	682.3344	53.6100	8781
13982	MA_251404g0010	Regular	24528.3300	0.00	50591.7768	259	32	31	74.77	2448815	426128.8	750480			Green	13666 18849 20152 21180 23589 25625 33612 40000 50145 50919 57012 58384	0	39	Pass2	InSource	None	550.2620	YPDR	IREEYPDR	158	4	6.73	333	1	1	0	0	254.7093	0.0000	Missing	768	0.0	y4	20.9987	470	73.0844314565147	106.168862913029	0.0029	Green	5916	550.2621	550.2623	23.9076	7181
13982	MA_251404g0010	Regular	24528.3300	0.00	50591.7768	259	32	31	74.77	2448815	426128.8	750480			Green	4263 13465 13665 20152 21180 22244 25625 57012	0	40	Pass2	InSource	None	611.2970	SAMFR	YLTASAMFR	313	5	11.05	343	0	0	0	0	79.3341	0.0000		0	0.0		58.3449	547	80.8632486724697	121.726497344939	0.0025	Green	54365	611.2972	611.2976	53.6107	6133
13982	MA_251404g0010	Regular	24528.3300	0.00	50591.7768	259	32	31	74.77	2448815	426128.8	750480			Green	4263 13465 13666 18849 20152 21180 22244 23589 25625 57012	0	41	Pass2	InSource	None	516.2929	PFPR	LAVNLIPFPR	258	4	11.05	345	1	1	0	0	10.6319	0.0000	Identified	99	0.0	b2	69.3741	463	72.3569571206996	104.713914241399	0.0024	Green	90550	516.2937	516.2938	76.4118	5854
13982	MA_251404g0010	Regular	24528.3300	0.00	50591.7768	259	32	31	74.77	2448815	426128.8	750480			Green	13465 13665 18849 20152 21180 22244 23589 57012 57114	0	42	Pass2	InSource	None	772.3811	FTAMFR	VSEQFTAMFR	384	6	11.05	337	1	1	0	0	36.6104	0.0000		111	0.0	y1	55.3639	702	95.4958229369362	150.991645873872	0.0021	Green	64405	772.3813	772.3822	59.7065	5173
13982	MA_251404g0010	Regular	24528.3300	0.00	50591.7768	259	32	31	74.77	2448815	426128.8	750480			Green	4263 13465 13665 20152 21180 22244 25625 57012	0	43	Pass2	InSource	None	896.4658	LTASAMFR	YLTASAMFR	310	8	11.05	343	0	0	0	0	185.0356	0.0000		0	0.0		58.3449	831	106.862906810347	173.725813620694	0.0021	Green	54361	896.4635	896.4649	53.6093	5102
13982	MA_251404g0010	Regular	24528.3300	0.00	50591.7768	259	32	31	74.77	2448815	426128.8	750480			Green	13465 13665 18849 20152 21180 22244 23589 57012 57114	0	44	Pass2	InSource	None	1116.5143	SEQFTAMFR	VSEQFTAMFR	381	9	7.00	337	1	1	0	0	70.9492	0.0000		78	0.0	b9	55.3639	998	120.738746218848	201.477492437696	0.0012	Green	64401	1116.5131	1116.5158	59.7041	3039
13982	MA_251404g0010	Regular	24528.3300	0.00	50591.7768	259	32	31	74.77	2448815	426128.8	750480			Green	13465 13665 18849 20152 21180 22244 23589 57012 57114	0	45	Pass2	InSource	None	900.4396	QFTAMFR	VSEQFTAMFR	383	7	11.05	337	1	1	0	0	157.6527	0.0000		1006	0.0	y7	55.3639	816	105.573051186756	171.146102373512	0.0012	Green	64395	900.4411	900.4426	59.7029	2859
13982	MA_251404g0010	Regular	24528.3300	0.00	50591.7768	259	32	31	74.77	2448815	426128.8	750480			Green	13465 13665 18849 20152 21180 22244 23589 57012 57114	0	46	Pass2	InSource	None	625.3126	TAMFR	VSEQFTAMFR	385	5	11.05	337	1	1	0	0	16.2984	0.0000		138	0.0	y1	55.3639	567	82.8225008705113	125.645001741023	0.0011	Green	64387	625.3128	625.3133	59.6982	2770
13982	MA_251404g0010	Regular	24528.3300	0.00	50591.7768	259	32	31	74.77	2448815	426128.8	750480			Green		0	47	Pass2	InSource	None	862.4087	PGTMDSVR	AVLVDLEPGTMDSVR	69	8	7.00	323	0	0	0	0	171.3245	0.0000	Missing	0	0.0		68.8052	772	101.742991090212	163.485982180424	0.0011	Green	70778	862.4087	862.4100	63.6935	2739
13982	MA_251404g0010	Regular	24528.3300	0.00	50591.7768	259	32	31	74.77	2448815	426128.8	750480			Green		0	48	Pass2	InSource	None	1157.6888	IDSILDVVRK	GHYTEGAELIDSILDVVRK	112	10	7.00	325	4	4	2	1	781.5880	0.0000		537	0.0	b2y8y9y10	74.3322	1120	130.38820780916	90.3882078091601	0.0010	Green	117915	1157.6925	1157.6905	94.1190	2533
13982	MA_251404g0010	Regular	24528.3300	0.00	50591.7768	259	32	31	74.77	2448815	426128.8	750480			Green		0	49	Pass2	InSource	None	1270.7729	LIDSILDVVRK	GHYTEGAELIDSILDVVRK	111	11	7.00	325	1	1	0	0	166.4679	0.0000		129	0.0	b4b8░	74.3322	1244	139.842728108048	99.8427281080479	0.0008	Green	117853	1270.7753	1270.7736	94.0799	2054
13982	MA_251404g0010	Regular	24528.3300	0.00	50591.7768	259	32	31	74.77	2448815	426128.8	750480			Green		0	50	Pass2	InSource	None	687.3784	GNQIGAK	EILHIQAGQCGNQIGAK	12	7	10.10	322	2	2	0	0	290.6783	0.0000		186	0.0	y4y6*y7	44.7390	632	89.037102753499	138.074205506998	0.0007	Green	34886	687.3779	687.3785	41.5288	1661
57551	MA_9608290g0010	Regular	23308.5800	0.00	10212.7519	84	7	9	72.73	557271	423667	224518			Green		1	1	Pass1	PepFrag1	None	2009.0298	SSLQLHIDGTSPIAEDIGR	SSLQLHIDGTSPIAEDIGR	4	19	4.30	355	26	26	24	10	84576.1500	9.2948	Identified	144331	13.0	b3b3░b4b4░b5b5*b6b7b8b9b9░b10b10░b11b11░b12b12░y2y3y4y5y6y7y8y9y10y11y11░y12y13y14y15y16y17	67.5164	1856	182.590543823478	81.7270292156519	0.4982	Green	69906	2009.0337	2009.0307	63.1207	277637
57551	MA_9608290g0010	Regular	23308.5800	0.00	10212.7519	84	7	9	72.73	557271	423667	224518			Green		0	2	Pass1	PepFrag1	None	1158.6477	IDAVDAATVKR	IDAVDAATVKR	40	11	7.00	352	11	11	4	2	15903.2100	8.5690		42771	7.3	b2b3b5b9b11y1y3y7y7░y8y9y9░y10	34.1343	1093	128.284172023191	88.2841720231909	0.1776	Green	15838	1158.6501	1158.6482	30.3541	98947
57551	MA_9608290g0010	Regular	23308.5800	0.00	10212.7519	84	7	9	72.73	557271	423667	224518			Green		0	3	Pass1	PepFrag1	None	1002.5466	IDAVDAATVK	IDAVDAATVK	40	10	3.88	353	6	6	2	1	5341.8350	8.0952		8294	5.4	b2b3y3y5y8y9	40.0168	945	116.425337760286	76.4253377602863	0.0845	Green	21078	1002.5483	1002.5462	33.5778	47083
57551	MA_9608290g0010	Regular	23308.5800	0.00	10212.7519	84	7	9	72.73	557271	423667	224518			Green		0	4	Pass1	PepFrag1	None	1003.5571	IPSAELFAR	IPSAELFAR	31	9	7.00	354	6	6	4	0	13522.6000	8.4986	Identified	17058	4.6	y3y5y6y7y8y9	53.0791	937	115.76733294932	75.7673329493197	0.0622	Green	49747	1003.5590	1003.5569	50.7265	34684
57551	MA_9608290g0010	Regular	23308.5800	0.00	10212.7519	84	7	9	72.73	557271	423667	224518			Green		0	5	Pass1	PepFrag1	None	2291.1278	DVAIAAMGPIQNLPDYNWFR	DVAIAAMGPIQNLPDYNWFR	60	20	3.88	356	7	7	0	2	4707.5330	8.0403	Identified	2759	4.7	b5b6░b7y1y4y5*y7y10*y13y15y15░	98.1041	2105	198.576431040749	92.384287360499	0.0292	Green	118262	2291.1280	2291.1258	94.3228	16260
57551	MA_9608290g0010	Regular	23308.5800	0.00	10212.7519	84	7	9	72.73	557271	423667	224518			Green		0	6	Pass2	MissedCleavage	None	2510.2919	MELKSSLQLHIDGTSPIAEDIGR	MELKSSLQLHIDGTSPIAEDIGR	0	23	4.54	357	1	1	0	0	346.8633	6.9077	Missing	1197	2.5	b4░b8b11░y6░y16*	71.0471	2348	213.578908435544	66.7894542177721	0.0043	Green	76878	2510.2883	2510.2830	67.5582	2417
57551	MA_9608290g0010	Regular	23308.5800	0.00	10212.7519	84	7	9	72.73	557271	423667	224518			Green		0	7	Pass2	VarMod	Deamidation+N(12)	2448.2129	DVAIAAMGPIQNLPDYNWFRR	DVAIAAMGPIQNLPDYNWFRR	60	21	6.89	358	6	6	1	0	485.0933	7.0533	Missing	2569	4.6	b2b4b6░b17*y4y9y10y16	92.2960	2253	207.778414841019	98.5189432273463	0.0264	Green	108100	2448.2139	2448.2124	87.8128	14695
57551	MA_9608290g0010	Regular	23308.5800	0.00	10212.7519	84	7	9	72.73	557271	423667	224518			Green		0	8	Pass2	InSource	None	760.4312	DAATVKR	IDAVDAATVKR	44	7	10.12	352	2	2	0	0	2442.6250	0.0000		1482	0.0	b4░y3y5	34.1343	706	95.8582364698963	151.716472939793	0.0303	Green	15836	760.4299	760.4308	30.3524	16911
57551	MA_9608290g0010	Regular	23308.5800	0.00	10212.7519	84	7	9	72.73	557271	423667	224518			Green		0	9	Pass2	InSource	None	930.5367	AVDAATVKR	IDAVDAATVKR	42	9	10.12	352	2	2	0	0	244.1239	0.0000		552	0.0	b2y6	34.1343	878	110.855176593474	70.8551765934741	0.0220	Green	15829	930.5381	930.5360	30.3498	12274
57551	MA_9608290g0010	Regular	23308.5800	0.00	10212.7519	84	7	9	72.73	557271	423667	224518			Green		0	10	Pass2	InSource	None	889.4625	DAVDAATVK	IDAVDAATVK	41	9	3.88	353	5	5	1	0	868.1169	0.0000		436	0.0	b4b6b7b9y6	40.0168	821	106.003874422626	172.007748845252	0.0178	Green	21080	889.4599	889.4613	33.5795	9923
57551	MA_9608290g0010	Regular	23308.5800	0.00	10212.7519	84	7	9	72.73	557271	423667	224518			Green		0	11	Pass2	InSource	None	870.4680	PIAEDIGR	SSLQLHIDGTSPIAEDIGR	15	8	4.07	355	5	5	3	0	1340.2740	0.0000	Identified	2314	0.0	y3y4y5y7y8	67.5164	801	104.275267249717	168.550534499435	0.0118	Green	69936	870.4674	870.4687	63.1335	6574
57551	MA_9608290g0010	Regular	23308.5800	0.00	10212.7519	84	7	9	72.73	557271	423667	224518			Green		0	12	Pass2	InSource	None	774.4356	AVDAATVK	IDAVDAATVK	42	8	6.78	353	4	4	1	0	301.0533	0.0000		513	0.0	b3b4b6░y1y8	40.0168	730	98.018535093507	156.037070187014	0.0106	Green	21079	774.4351	774.4361	33.5790	5922
57551	MA_9608290g0010	Regular	23308.5800	0.00	10212.7519	84	7	9	72.73	557271	423667	224518			Green		0	13	Pass2	InSource	None	660.3311	AEDIGR	SSLQLHIDGTSPIAEDIGR	17	6	4.07	355	1	1	0	0	771.1268	0.0000		66	0.0	y4	67.5164	587	84.7588459822006	129.517691964401	0.0104	Green	69911	660.3318	660.3324	63.1228	5779
57551	MA_9608290g0010	Regular	23308.5800	0.00	10212.7519	84	7	9	72.73	557271	423667	224518			Green		0	14	Pass2	InSource	None	793.4203	SAELFAR	IPSAELFAR	33	7	7.00	354	0	0	0	0	139.0083	0.0000		0	0.0		53.0791	723	97.3909268746553	154.781853749311	0.0054	Green	49712	793.4174	793.4184	50.7059	2992
57551	MA_9608290g0010	Regular	23308.5800	0.00	10212.7519	84	7	9	72.73	557271	423667	224518			Green		0	15	Pass2	InSource	None	890.4730	PSAELFAR	IPSAELFAR	32	8	7.00	354	1	1	0	0	119.2455	0.0000	Missing	71	0.0	b3	53.0791	813	105.314134896351	170.628269792702	0.0050	Green	49723	890.4728	890.4743	50.7153	2763
57551	MA_9608290g0010	Regular	23308.5800	0.00	10212.7519	84	7	9	72.73	557271	423667	224518			Green		0	16	Pass2	InSource	None	773.4152	IAEDIGR	SSLQLHIDGTSPIAEDIGR	16	7	4.07	355	1	1	0	0	604.3288	0.0000		105	0.0	y3	67.5164	711	96.3102923907379	152.620584781476	0.0043	Green	69897	773.4140	773.4149	63.1156	2410
21180	MA_72744g0010	Regular	22106.2900	0.00	50368.4155	178	21	31	38.83	2605913	70816	670991			Green	4263 13665 18849 20152 22244 25625	1	1	Pass1	PepFrag1	None	1696.8329	NSSYFVEWIPNNVK	NSSYFVEWIPNNVK	336	14	6.89	370	8	8	1	0	4654.9780	8.1993	Identified	15282	12.7	b2b2░b3░b4░b5b5*b7b7*b9░b10*y3y4y5*y6y8y8*y12*y12░y14	73.0063	1541	161.297657411125	121.297657411125	0.1371	Green	86027	1696.8288	1696.8286	73.2995	357164
21180	MA_72744g0010	Regular	22106.2900	0.00	50368.4155	178	21	31	38.83	2605913	70816	670991			Green	4263 13666 18849 20152 50145	0	2	Pass1	PepFrag1	Carbamidomethyl+C(5);Carbamidomethyl+C(7);Carbamidomethyl+C(14)	3383.5124	EAENCDCLQGFQVCHSLGGGTGSGMGTLLISK	EAENCDCLQGFQVCHSLGGGTGSGMGTLLISK	122	32	4.42	373	7	7	0	1	3913.3510	8.1018		44949	16.1	b8*b11*b12b15b22b26b29░b30y10░y13░y17y19░y29y29░	70.6795	2936	247.892660388196	125.261773592131	0.1146	Green	82107	3383.5102	3383.5141	70.7858	298685
21180	MA_72744g0010	Regular	22106.2900	0.00	50368.4155	178	21	31	38.83	2605913	70816	670991			Green	4263 13465 13982 22244 23589	0	3	Pass1	PepFrag1	None	1746.8731	ALTVPELTQQMWDSK	ALTVPELTQQMWDSK	282	15	4.07	368	12	12	6	1	6263.8890	8.3282	Identified	16685	11.0	b2b3b3░b4░b6░b7b9░b10*b11*y1y2y3y4y4░y5y7y8░y9y10*y10░y11y11*y12y13░	64.7791	1619	166.695624348183	126.695624348183	0.0865	Green	89230	1746.8703	1746.8704	75.4891	225351
21180	MA_72744g0010	Regular	22106.2900	0.00	50368.4155	178	21	31	38.83	2605913	70816	670991			Green	13465 13665 13982 18849 20152 22244 23589 57012 57114	0	4	Pass1	PepFrag1	None	1215.5827	VSEQFTAMFR	VSEQFTAMFR	380	10	7.00	364	11	11	9	3	94583.2700	9.5072		110850	9.5	b2b2░b3b3░b4b4*b5░b10░y2y3y4y5y6y7y7*y7░y8y8░y9	55.3639	1103	129.065442828005	89.0654428280055	0.0852	Green	64404	1215.5845	1215.5827	59.7062	221902
21180	MA_72744g0010	Regular	22106.2900	0.00	50368.4155	178	21	31	38.83	2605913	70816	670991			Green	13666 13982 18849 20152 23589 25625 33612 40000 50145 50919 57012 58384	0	5	Pass1	PepFrag1	None	1077.5323	IREEYPDR	IREEYPDR	154	8	4.44	360	11	11	8	3	30009.2900	8.9865	Identified	158480	8.0	b3b4b5b7y2y3y4y4░y5y6y6░y7y8	20.9987	960	117.654115402372	77.6541154023718	0.0778	Green	5909	1077.5343	1077.5323	23.9053	202747
21180	MA_72744g0010	Regular	22106.2900	0.00	50368.4155	178	21	31	38.83	2605913	70816	670991			Green	4263 13465 13666 13982 18849 20152 22244 23589 25625 57012	0	6	Pass1	PepFrag1	None	1139.6935	LAVNLIPFPR	LAVNLIPFPR	252	10	11.05	369	12	12	8	3	56362.8900	9.2823	Identified	76869	8.9	b3b4b5b5*b6b6*b10y2y3y4y6y7y8y8*y9	69.3741	1103	129.065442828005	89.0654428280055	0.0717	Green	90539	1139.6954	1139.6935	76.4076	186722
21180	MA_72744g0010	Regular	22106.2900	0.00	50368.4155	178	21	31	38.83	2605913	70816	670991			Green	4263 13465 13665 13982 20152 22244 25625 57012	0	7	Pass1	PepFrag1	None	1059.5292	YLTASAMFR	YLTASAMFR	309	9	9.84	367	6	6	4	2	14530.5600	8.6936		89810	7.9	b2b3b3░b4░y5y6y6░y7y7░y8	58.3449	972	118.632535023639	78.632535023639	0.0583	Green	54383	1059.5306	1059.5286	53.6187	151970
21180	MA_72744g0010	Regular	22106.2900	0.00	50368.4155	178	21	31	38.83	2605913	70816	670991			Green	20152	0	8	Pass1	PepFrag1	None	1446.6893	EVDEQMLNVQNK	EVDEQMLNVQNK	324	12	3.83	378	7	7	3	1	11192.3800	8.5582		20656	8.7	b2b3b3░b5░b6░b10y5y5*y6y8y8*y9	41.6981	1322	145.628800025286	105.628800025286	0.0562	Green	29484	1446.6887	1446.6875	38.3490	146397
21180	MA_72744g0010	Regular	22106.2900	0.00	50368.4155	178	21	31	38.83	2605913	70816	670991			Green	4263 13666 18849 20152 50145	0	9	Pass1	PepFrag1	Carbamidomethyl+C(6);Carbamidomethyl+C(8);Carbamidomethyl+C(15)	3511.6074	KEAENCDCLQGFQVCHSLGGGTGSGMGTLLISK	KEAENCDCLQGFQVCHSLGGGTGSGMGTLLISK	121	33	5.34	374	8	8	0	0	2423.5090	7.8937		21039	12.4	b5b9b12b25░y4y9y11y13y26░y33	67.0507	3071	255.434474940238	87.717237470119	0.0543	Green	74710	3511.6067	3511.6045	66.1126	141461
21180	MA_72744g0010	Regular	22106.2900	0.00	50368.4155	178	21	31	38.83	2605913	70816	670991			Green	13465 13665 13982 20152 22244 23589 25625 57012	0	10	Pass1	PepFrag1	Carbamidomethyl+C(4)	1065.4275	NMMCAADPR	NMMCAADPR	297	9	6.10	361	11	11	9	3	44859.7700	9.1832	Identified	55296	7.5	b2b2*b3b3*b4y1y2y3y3░y4y5y6y7y8	30.8842	893	112.114195987893	72.1141959878926	0.0503	Green	15541	1065.4247	1065.4227	30.1718	131000
21180	MA_72744g0010	Regular	22106.2900	0.00	50368.4155	178	21	31	38.83	2605913	70816	670991			Green	13666	0	11	Pass1	PepFrag1	Carbamidomethyl+C(10)	1838.9178	EILHIQGGQCGNQIGSK	EILHIQGGQCGNQIGSK	2	17	7.16	359	8	8	3	0	2041.7610	7.6545		10169	7.6	b2░b4░b5b5░b6b6░b8b8*b8░b9*y1y2y3░y4y6y7y7*y8*y12░	40.3423	1647	168.612085599649	72.4080570664325	0.0272	Green	29817	1838.9249	1838.9215	38.5262	70816
21180	MA_72744g0010	Regular	22106.2900	0.00	50368.4155	178	21	31	38.83	2605913	70816	670991			Green	4263 13666 13982 18849 20152 23589 25625 40000 50919 57012 58384 64007	0	12	Pass1	PepFrag1	None	1384.7003	MMLTFSVFPSPK	MMLTFSVFPSPK	162	12	10.10	375	6	6	0	1	1125.0410	7.5604	Identified	6796	6.5	b2b5b6░b7░b8y3y4░y5y5░y10	71.9232	1301	144.082476723823	104.082476723823	0.0249	Green	98312	1384.7042	1384.7028	81.4002	64828
21180	MA_72744g0010	Regular	22106.2900	0.00	50368.4155	178	21	31	38.83	2605913	70816	670991			Green	13465 13666 13982 18849 20152 22244 23589 25625 40000 57012 64007	0	13	Pass1	PepFrag1	None	1146.5902	FPGQLNSDLR	FPGQLNSDLR	241	10	7.00	362	8	8	5	2	7344.7320	8.3973	Missing	3617	5.7	b2b3b4b5y3y4y5y5*y7y8*y8░	46.6802	1043	124.341424877252	84.3414248772521	0.0217	Green	41211	1146.5905	1146.5886	45.4195	56653
21180	MA_72744g0010	Regular	22106.2900	0.00	50368.4155	178	21	31	38.83	2605913	70816	670991			Green	20152	0	14	Pass1	PepFrag1	None	1342.6386	INVYYNEASGGR	INVYYNEASGGR	46	12	6.84	377	7	7	3	1	11674.1600	8.5765		15359	6.0	b2b6b12*y6y7y8y9y11y11*y11░	37.3595	1196	136.221948254149	96.2219482541493	0.0205	Green	27943	1342.6432	1342.6417	37.5082	53515
21180	MA_72744g0010	Regular	22106.2900	0.00	50368.4155	178	21	31	38.83	2605913	70816	670991			Green	13465 13665 13982 18849 20152 22244 23589 57012 57114	0	15	Pass1	PepFrag1	None	1371.6838	VSEQFTAMFRR	VSEQFTAMFRR	380	11	10.89	363	7	7	4	1	4243.2080	8.1590		3720	3.2	b3b10░y4y6░y7y8y9y10y10░y11	48.7962	1251	140.366834935168	53.5778899567786	0.0039	Green	51278	1371.6843	1371.6805	51.6563	10266
21180	MA_72744g0010	Regular	22106.2900	0.00	50368.4155	178	21	31	38.83	2605913	70816	670991			Green	13465 13665 13982 18849 20152 22244 23589 57012 57114	0	16	Pass2	VarMod	Oxidation+M(*)	1231.5776	VSEQFTAMFR	VSEQFTAMFR	380	10	7.00	365	7	7	2	0	1621.5440	7.7413		3004	4.8	b2b3b10y2y4y5y9	55.3639	1103	129.065442828005	89.0654428280055	0.0131	Green	42244	1231.5821	1231.5803	46.0892	34106
21180	MA_72744g0010	Regular	22106.2900	0.00	50368.4155	178	21	31	38.83	2605913	70816	670991			Green	4263 13665 18849 20152 22244 25625	0	17	Pass2	VarMod	Deamidation+N(*)	1697.8169	NSSYFVEWIPNNVK	NSSYFVEWIPNNVK	336	14	6.89	371	8	8	4	1	2111.9810	7.8560	Identified	4515	5.3	b2b3░b4b4░b5*b5░b12*y4y5y7y8y9y10y10*y12*	73.0063	1541	161.297657411125	121.297657411125	0.0121	Green	88397	1697.8157	1697.8155	74.9376	31589
21180	MA_72744g0010	Regular	22106.2900	0.00	50368.4155	178	21	31	38.83	2605913	70816	670991			Green	4263 13665 18849 20152 22244 25625	0	18	Pass2	VarMod	Deamidation+N(1)	1697.8169	NSSYFVEWIPNNVK	NSSYFVEWIPNNVK	336	14	6.89	372	1	1	0	0	95.6689	6.5121	Identified	445	2.8	b9░b13*y1y8░y10░	73.0063	1541	161.297657411125	121.297657411125	0.0021	Green	89619	1697.8178	1697.8176	75.7626	5540
21180	MA_72744g0010	Regular	22106.2900	0.00	50368.4155	178	21	31	38.83	2605913	70816	670991			Green	4263 13666 13982 18849 20152 23589 25625 40000 50919 57012 58384 64007	0	19	Pass2	VarMod	Oxidation+M(*)	1400.6952	MMLTFSVFPSPK	MMLTFSVFPSPK	162	12	10.10	376	5	5	2	0	276.3023	6.9506	Identified	692	2.4	b2b3b9b12░y4░y7░y11y12	71.9232	1301	144.082476723823	104.082476723823	0.0016	Green	88437	1400.7008	1400.6994	74.9612	4114
21180	MA_72744g0010	Regular	22106.2900	0.00	50368.4155	178	21	31	38.83	2605913	70816	670991			Green	20152	0	20	Pass2	VarMod	Deamidation+N(2)	1343.6226	INVYYNEASGGR	INVYYNEASGGR	46	12	6.84	379	2	2	0	0	297.8541	6.9833		296	1.9	b3b5*y6y8░	37.3595	1196	136.221948254149	96.2219482541493	0.0009	Green	55656	1343.6230	1343.6214	54.3969	2303
21180	MA_72744g0010	Regular	22106.2900	0.00	50368.4155	178	21	31	38.83	2605913	70816	670991			Green	13465 13982 22244 23589	0	21	Pass2	VarMod	Carbamidomethyl+C(19);Oxidation+M(*);Oxidation+M(*);Deamidation+N(*)	2826.2565	ALTVPELTQQMWDSKNMMCAADPR	ALTVPELTQQMWDSKNMMCAADPR	282	24	4.31	366	4	4	0	0	257.8548	6.9427	Missing	1495	2.1	b3b6b11░b13*b15*b18b21*y1y9*y17*	72.3296	2512	223.411774247509	71.7058871237543	0.0006	Green	50412	2826.2549	2826.2503	51.1438	1528
21180	MA_72744g0010	Regular	22106.2900	0.00	50368.4155	178	21	31	38.83	2605913	70816	670991			Green	4263 13465 13665 13982 20152 22244 25625 57012	0	22	Pass2	InSource	None	783.3818	TASAMFR	YLTASAMFR	311	7	11.05	367	5	5	2	1	2482.2580	0.0000		590	0.0	b3b3░y1y2y4y5	58.3449	707	95.9487328072719	151.897465614544	0.0200	Green	54369	783.3811	783.3820	53.6139	52048
21180	MA_72744g0010	Regular	22106.2900	0.00	50368.4155	178	21	31	38.83	2605913	70816	670991			Green	13666 13982 18849 20152 23589 25625 33612 40000 50145 50919 57012 58384	0	23	Pass2	InSource	None	528.2776	IREE	IREEYPDR	154	4	4.26	360	2	2	1	0	4018.4980	0.0000		1635	0.0	b2b3y3░	20.9987	490	75.1433156674763	110.286631334953	0.0124	Green	5921	528.2778	528.2779	23.9105	32262
21180	MA_72744g0010	Regular	22106.2900	0.00	50368.4155	178	21	31	38.83	2605913	70816	670991			Green	13666 13982 18849 20152 23589 25625 33612 40000 50145 50919 57012 58384	0	24	Pass2	InSource	None	691.3410	IREEY	IREEYPDR	154	5	4.26	360	2	2	1	0	734.4406	0.0000		355	0.0	b2b3	20.9987	631	88.9431569734046	137.886313946809	0.0113	Green	5917	691.3390	691.3397	23.9078	29528
21180	MA_72744g0010	Regular	22106.2900	0.00	50368.4155	178	21	31	38.83	2605913	70816	670991			Green	13666 13982 18849 20152 23589 25625 33612 40000 50145 50919 57012 58384	0	25	Pass2	InSource	None	387.1987	PDR	IREEYPDR	159	3	7.00	360	3	3	2	0	356.0999	0.0000	Identified	3708	0.0	y1y2y3	20.9987	329	57.617830214928	75.2356604298559	0.0097	Green	5922	387.2001	387.2000	23.9116	25346
21180	MA_72744g0010	Regular	22106.2900	0.00	50368.4155	178	21	31	38.83	2605913	70816	670991			Green	13465 13665 13982 20152 22244 23589 25625 57012	0	26	Pass2	InSource	Carbamidomethyl+C(2);Carbamidomethyl+C(2)	820.3441	MCAADPR	NMMCAADPR	299	7	6.10	361	2	2	0	0	131.7496	0.0000	Missing	2068	0.0	y1y7	30.8842	673	92.8473850958121	145.694770191624	0.0067	Green	15545	820.3448	820.3459	30.1746	17484
21180	MA_72744g0010	Regular	22106.2900	0.00	50368.4155	178	21	31	38.83	2605913	70816	670991			Green	4263 13465 13665 13982 20152 22244 25625 57012	0	27	Pass2	InSource	None	682.3341	ASAMFR	YLTASAMFR	312	6	11.05	367	2	2	0	0	230.0436	0.0000		411	0.0	b3░b6y1	58.3449	614	87.3383966566926	134.676793313385	0.0034	Green	54362	682.3337	682.3344	53.6100	8781
21180	MA_72744g0010	Regular	22106.2900	0.00	50368.4155	178	21	31	38.83	2605913	70816	670991			Green	13666 13982 18849 20152 23589 25625 33612 40000 50145 50919 57012 58384	0	28	Pass2	InSource	None	550.2620	YPDR	IREEYPDR	158	4	6.73	360	1	1	0	0	254.7093	0.0000	Missing	768	0.0	y4	20.9987	470	73.0844314565147	106.168862913029	0.0028	Green	5916	550.2621	550.2623	23.9076	7181
21180	MA_72744g0010	Regular	22106.2900	0.00	50368.4155	178	21	31	38.83	2605913	70816	670991			Green	4263 13465 13665 13982 20152 22244 25625 57012	0	29	Pass2	InSource	None	611.2970	SAMFR	YLTASAMFR	313	5	11.05	367	0	0	0	0	79.3341	0.0000		0	0.0		58.3449	547	80.8632486724697	121.726497344939	0.0024	Green	54365	611.2972	611.2976	53.6107	6133
21180	MA_72744g0010	Regular	22106.2900	0.00	50368.4155	178	21	31	38.83	2605913	70816	670991			Green	4263 13465 13666 13982 18849 20152 22244 23589 25625 57012	0	30	Pass2	InSource	None	516.2929	PFPR	LAVNLIPFPR	258	4	11.05	369	1	1	0	0	10.6319	0.0000	Identified	99	0.0	b2	69.3741	463	72.3569571206996	104.713914241399	0.0022	Green	90550	516.2937	516.2938	76.4118	5854
21180	MA_72744g0010	Regular	22106.2900	0.00	50368.4155	178	21	31	38.83	2605913	70816	670991			Green	13465 13665 13982 18849 20152 22244 23589 57012 57114	0	31	Pass2	InSource	None	772.3811	FTAMFR	VSEQFTAMFR	384	6	11.05	364	1	1	0	0	36.6104	0.0000		111	0.0	y1	55.3639	702	95.4958229369362	150.991645873872	0.0020	Green	64405	772.3813	772.3822	59.7065	5173
21180	MA_72744g0010	Regular	22106.2900	0.00	50368.4155	178	21	31	38.83	2605913	70816	670991			Green	4263 13465 13665 13982 20152 22244 25625 57012	0	32	Pass2	InSource	None	896.4658	LTASAMFR	YLTASAMFR	310	8	11.05	367	0	0	0	0	185.0356	0.0000		0	0.0		58.3449	831	106.862906810347	173.725813620694	0.0020	Green	54361	896.4635	896.4649	53.6093	5102
21180	MA_72744g0010	Regular	22106.2900	0.00	50368.4155	178	21	31	38.83	2605913	70816	670991			Green	13465 13665 13982 18849 20152 22244 23589 57012 57114	0	33	Pass2	InSource	None	1116.5143	SEQFTAMFR	VSEQFTAMFR	381	9	7.00	364	1	1	0	0	70.9492	0.0000		78	0.0	b9	55.3639	998	120.738746218848	201.477492437696	0.0012	Green	64401	1116.5131	1116.5158	59.7041	3039
21180	MA_72744g0010	Regular	22106.2900	0.00	50368.4155	178	21	31	38.83	2605913	70816	670991			Green	13465 13665 13982 18849 20152 22244 23589 57012 57114	0	34	Pass2	InSource	None	900.4396	QFTAMFR	VSEQFTAMFR	383	7	11.05	364	1	1	0	0	157.6527	0.0000		1006	0.0	y7	55.3639	816	105.573051186756	171.146102373512	0.0011	Green	64395	900.4411	900.4426	59.7029	2859
21180	MA_72744g0010	Regular	22106.2900	0.00	50368.4155	178	21	31	38.83	2605913	70816	670991			Green	13465 13665 13982 18849 20152 22244 23589 57012 57114	0	35	Pass2	InSource	None	625.3126	TAMFR	VSEQFTAMFR	385	5	11.05	364	1	1	0	0	16.2984	0.0000		138	0.0	y1	55.3639	567	82.8225008705113	125.645001741023	0.0011	Green	64387	625.3128	625.3133	59.6982	2770
21180	MA_72744g0010	Regular	22106.2900	0.00	50368.4155	178	21	31	38.83	2605913	70816	670991			Green	4263 13665 18849 20152 22244 25625	0	36	Pass2	InSource	None	827.3570	NSSYFVE	NSSYFVEWIPNNVK	336	7	3.31	370	0	0	0	0	190.9441	0.0000		0	0.0		73.0063	732	98.1974827321985	156.394965464397	0.0008	Green	86094	827.3570	827.3581	73.3304	2021
21180	MA_72744g0010	Regular	22106.2900	0.00	50368.4155	178	21	31	38.83	2605913	70816	670991			Green	4263 13665 18849 20152 22244 25625	0	37	Pass2	InSource	None	684.4039	IPNNVK	NSSYFVEWIPNNVK	344	6	10.10	370	0	0	0	0	168.9891	0.0000	Missing	0	0.0		73.0063	646	90.3471892958311	140.694378591662	0.0006	Green	86068	684.4029	684.4036	73.3152	1675
24958	MA_93315g0010	Regular	21426.4100	0.00	36449.5948	197	21	26	46.20	1589786	146852.2	609648			Green	1416 2654 3827 9575 12706 14317 25735 27219 54407	1	1	Pass1	PepFrag1	None	1338.6284	DAYVGDEAQSKR	DAYVGDEAQSKR	66	12	4.31	387	11	11	8	2	65086.3600	9.3219		182927	10.7	b2b3b3░b8y2y3y3░y4y4*y5y6y6░y7y8y9y9░	26.5444	1189	135.689904646416	95.6899046464164	0.1649	Green	4527	1338.6308	1338.6293	22.9048	262143
24958	MA_93315g0010	Regular	21426.4100	0.00	36449.5948	197	21	26	46.20	1589786	146852.2	609648			Green	1416 2654 3827 9575 12706 25735 27219 46242 54407	0	2	Pass1	PepFrag1	None	976.4483	AGFAGDDAPR	AGFAGDDAPR	20	10	3.88	389	12	12	9	3	21834.1600	8.8476	Identified	155213	8.8	b2b3b4b10y2y3y4y4░y5y5░y6y6░y7y7░y8y9	31.7187	852	108.655745869932	68.6557458699324	0.1152	Green	12448	976.4481	976.4459	28.2614	183190
24958	MA_93315g0010	Regular	21426.4100	0.00	36449.5948	197	21	26	46.20	1589786	146852.2	609648			Green	1416 2654 3827 9575 12706 14317 25735 27219 50014 54407	0	3	Pass1	PepFrag1	None	1182.5273	DAYVGDEAQSK	DAYVGDEAQSK	66	11	3.70	388	7	7	4	2	12745.5200	8.6138		102707	9.1	b3b4y2░y3*y3░y4y4░y6y6░y7y7░y8y8░y9y9░y10*	31.5526	1041	124.182420470512	84.1824204705116	0.1138	Green	6784	1182.5294	1182.5275	24.5237	180879
24958	MA_93315g0010	Regular	21426.4100	0.00	36449.5948	197	21	26	46.20	1589786	146852.2	609648			Green	2654 3827 9575 12706 14214 14317 25735 54407 56750 57437 63809	0	4	Pass1	PepFrag1	None	1144.5602	HTGVMVGMGQK	HTGVMVGMGQK	55	11	10.10	399	19	19	16	7	53671.6400	9.2382		49349	7.7	b2b4b4░b5b6b7b7░b8b9b9░b10b10░b11b11*y2y3y4y5y6y7y8y9y10y11	29.5327	1062	125.846935747444	85.8469357474435	0.0709	Green	13721	1144.5636	1144.5617	29.0348	112678
24958	MA_93315g0010	Regular	21426.4100	0.00	36449.5948	197	21	26	46.20	1589786	146852.2	609648			Green	2654 3827 9575 12706 14214 21122 23091 25735	0	5	Pass1	PepFrag1	None	2183.0801	DLYGNIVLSGGSTMFPGIADR	DLYGNIVLSGGSTMFPGIADR	245	21	3.88	394	11	11	2	1	2633.6930	7.9290	Identified	6701	9.1	b2b3b5b7*b8b8*b9b10*b12b12░b13░b14░b21y2y4y6░y7y13░y16y19*y20░	91.9901	2015	192.875175619811	152.875175619811	0.0590	Green	107699	2183.0818	2183.0845	87.5099	93777
24958	MA_93315g0010	Regular	21426.4100	0.00	36449.5948	197	21	26	46.20	1589786	146852.2	609648			Green	2654 3303 3827 9575 12706 14214 17677 20487 23091 25735 29185 31398	0	6	Pass1	PepFrag1	Carbamidomethyl+C(1)	905.4510	CDVDIRK	CDVDIRK	238	7	6.25	391	8	8	6	3	22837.4400	8.8671		29323	5.7	b2b2░b3b4b4░y3y4y5y6y7	17.1352	780	102.444670355323	62.444670355323	0.0506	Green	3506	905.4485	905.4463	22.1087	80453
24958	MA_93315g0010	Regular	21426.4100	0.00	36449.5948	197	21	26	46.20	1589786	146852.2	609648			Green	2654 3827 9575 12706 14214 23091 25735	0	7	Pass1	PepFrag1	None	2311.1751	KDLYGNIVLSGGSTMFPGIADR	KDLYGNIVLSGGSTMFPGIADR	244	22	6.84	393	9	9	1	1	3030.7680	7.9900	Identified	5861	6.0	b4b7b8b11░b12b12*b12░b15b16░y6y8y12y14	84.0503	2150	201.39651019037	94.2643401269133	0.0179	Green	88644	2311.1795	2311.1774	75.0964	28379
24958	MA_93315g0010	Regular	21426.4100	0.00	36449.5948	197	21	26	46.20	1589786	146852.2	609648			Green	2654 3303 3827 9575 12706 14214 17677 20487 23091 25735 29185 31398	0	8	Pass1	PepFrag1	Carbamidomethyl+C(1)	777.3560	CDVDIR	CDVDIR	238	6	3.88	395	5	5	4	0	10896.0100	8.5457		3914	3.2	y1y2y3y4y5	25.8093	645	90.2539276707172	50.2539276707172	0.0120	Green	10456	777.3614	777.3592	26.9500	19061
24958	MA_93315g0010	Regular	21426.4100	0.00	36449.5948	197	21	26	46.20	1589786	146852.2	609648			Green	2654 3303 3827 9575 12706 14214 17677 21122 23091 25735 31398	0	9	Pass1	PepFrag1	None	767.4410	VVAPPER	VVAPPER	282	7	7.00	392	3	3	2	0	3072.1170	7.9959	Identified	1228	2.4	y3y4y5y6░	15.7160	714	96.5810172580608	153.162034516122	0.0046	Green	5606	767.4397	767.4406	23.6710	7362
24958	MA_93315g0010	Regular	21426.4100	0.00	36449.5948	197	21	26	46.20	1589786	146852.2	609648			Green		0	10	Pass1	PepFrag1	None	1959.9506	EDGEEVQALVLDNGSGTVK	EDGEEVQALVLDNGSGTVK	1	19	3.50	380	4	4	0	0	598.5276	7.1080		459	2.1	b8b13y2y5y8░	61.6400	1794	178.501249294716	79.0008328631438	0.0012	Green	70632	1959.9511	1959.9479	63.6274	1901
24958	MA_93315g0010	Regular	21426.4100	0.00	36449.5948	197	21	26	46.20	1589786	146852.2	609648			Green		0	11	Pass2	PepFrag2	None	1198.7055	AVFPSLVGRPR	AVFPSLVGRPR	44	11	12.40	381	4	4	0	0	2362.6730	7.7044	Identified	10205	6.0	b2b6b11y7░y8y8░	44.9602	1133	131.395222330407	91.3952223304068	0.0365	Green	44532	1198.7068	1198.7050	47.5162	58062
24958	MA_93315g0010	Regular	21426.4100	0.00	36449.5948	197	21	26	46.20	1589786	146852.2	609648			Green		0	12	Pass2	PepFrag2	None	1572.8228	VDLADGQVITIGSER	VDLADGQVITIGSER	193	15	3.70	385	5	5	0	0	992.4926	7.3277		1517	2.9	b3b5b7░b8b11*b14*y4y6y7░y13░	62.3238	1464	155.878787389721	115.878787389721	0.0036	Green	75667	1572.7864	1572.7857	66.7800	5760
24958	MA_93315g0010	Regular	21426.4100	0.00	36449.5948	197	21	26	46.20	1589786	146852.2	609648			Green	2654 3827 9575 12706 14214 23091 25735	0	13	Pass2	MissedCleavage	Carbamidomethyl+C(1)	3069.5133	CDVDIRKDLYGNIVLSGGSTMFPGIADR	CDVDIRKDLYGNIVLSGGSTMFPGIADR	238	28	4.34	396	6	6	1	0	3224.4310	8.0169	Identified	5322	7.5	b7░b10░b12b18░y3y4y6y12░y13y24	87.8521	2795	239.891121988214	79.9455609941072	0.0261	Green	95987	3069.5163	3069.5124	79.9551	41506
24958	MA_93315g0010	Regular	21426.4100	0.00	36449.5948	197	21	26	46.20	1589786	146852.2	609648			Green	2654 3303 3827 9575 12706 17677 21122 23091 25735 31398	0	14	Pass2	MissedCleavage	None	1008.6200	IKVVAPPER	IKVVAPPER	280	9	10.12	397	5	5	3	1	2691.1830	7.9384	Identified	11207	4.4	b3y4y5y6y7	24.9533	973	118.713887700363	78.7138877003631	0.0192	Green	15773	1008.6241	1008.6220	30.3139	30589
24958	MA_93315g0010	Regular	21426.4100	0.00	36449.5948	197	21	26	46.20	1589786	146852.2	609648			Green	1416 2654 3827 9575 12706 14317 25735 46242 54407	0	15	Pass2	MissedCleavage	None	800.5352	RGILTLK	RGILTLK	77	7	11.49	390	4	4	2	1	3124.9890	8.0033		3590	3.5	b4b5b5░b6y1y6░	43.7652	796	103.840876680495	63.8408766804946	0.0127	Green	28386	800.5379	800.5358	37.7673	20222
24958	MA_93315g0010	Regular	21426.4100	0.00	36449.5948	197	21	26	46.20	1589786	146852.2	609648			Green	3303 3827 9575 12706 17677 21122 23091 25735 31398	0	16	Pass2	MissedCleavage	None	1136.7150	IKVVAPPERK	IKVVAPPERK	280	10	10.59	386	6	6	2	0	1770.9760	7.7378	Identified	1783	3.2	b3y2y4y5y6y8	17.3808	1108	129.455192383322	89.455192383322	0.0071	Green	8868	1136.7176	1136.7157	25.8992	11362
24958	MA_93315g0010	Regular	21426.4100	0.00	36449.5948	197	21	26	46.20	1589786	146852.2	609648			Green		0	17	Pass2	MissedCleavage	None	1788.9710	MNKEITALAPNSMKIK	MNKEITALAPNSMKIK	266	16	10.32	383	0	0	0	0	996.0773	7.3292	Identified	384	2.3	b5*y7░y9░	49.1994	1716	173.289064238682	75.5260428257881	0.0018	Green	63244	1788.9725	1788.9691	58.9909	2912
24958	MA_93315g0010	Regular	21426.4100	0.00	36449.5948	197	21	26	46.20	1589786	146852.2	609648			Green		0	18	Pass2	MissedCleavage	None	2571.2912	GILTLKYPVEHGIVNNWDDMEK	GILTLKYPVEHGIVNNWDDMEK	78	22	4.54	382	3	3	0	1	2778.3730	7.7747	Identified	542	2.1	b4b4░b7y8░y15	82.3524	2393	216.299127003258	104.199418002172	0.0011	Green	103838	2571.2973	2571.2963	85.0843	1672
24958	MA_93315g0010	Regular	21426.4100	0.00	36449.5948	197	21	26	46.20	1589786	146852.2	609648			Green	2654 3827 9575 12706 14214 14317 25735 54407 56750 57437 63809	0	19	Pass2	VarMod	Oxidation+M(*)	1160.5551	HTGVMVGMGQK	HTGVMVGMGQK	55	11	10.10	400	7	7	2	0	985.3726	7.5021		4172	4.0	b11y1y2*y3y5y9y10y11	29.5327	1062	125.846935747444	85.8469357474435	0.0124	Green	2825	1160.5586	1160.5567	21.4666	19650
24958	MA_93315g0010	Regular	21426.4100	0.00	36449.5948	197	21	26	46.20	1589786	146852.2	609648			Green	2654 3827 9575 12706 14214 21122 23091 25735	0	20	Pass2	VarMod	Oxidation+M(*)	2199.0750	DLYGNIVLSGGSTMFPGIADR	DLYGNIVLSGGSTMFPGIADR	245	21	3.88	398	8	8	1	0	983.5350	7.5012	Identified	1682	4.7	b2b4b8░b9b9*b10░b13░y3y4y6y11y15	91.9901	2015	192.875175619811	88.5834504132074	0.0100	Green	93544	2199.0796	2199.0771	78.2811	15829
24958	MA_93315g0010	Regular	21426.4100	0.00	36449.5948	197	21	26	46.20	1589786	146852.2	609648			Green		0	21	Pass2	VarMod	Oxidation+M(10);Oxidation+M(10)	1206.6034	EITALAPNSMK	EITALAPNSMK	269	11	7.00	384	2	2	1	0	253.5094	6.7349	Identified	1029	1.6	y5*y7░y8y9	43.6278	1102	128.987422306475	88.9874223064746	0.0011	Green	13457	1206.6088	1206.6070	28.8779	1679
24958	MA_93315g0010	Regular	21426.4100	0.00	36449.5948	197	21	26	46.20	1589786	146852.2	609648			Green	1416 2654 3827 9575 12706 25735 27219 46242 54407	0	22	Pass2	InSource	None	630.2842	GDDAPR	AGFAGDDAPR	24	6	3.88	389	6	6	4	3	12046.0700	0.0000	Identified	9831	0.0	b2b3b3░b4b4░y2y3y4	31.7187	535	79.6762383657417	119.352476731483	0.0506	Green	12451	630.2848	630.2853	28.2632	80507
24958	MA_93315g0010	Regular	21426.4100	0.00	36449.5948	197	21	26	46.20	1589786	146852.2	609648			Green	1416 2654 3827 9575 12706 25735 27219 46242 54407	0	23	Pass2	InSource	None	701.3213	AGDDAPR	AGFAGDDAPR	23	7	3.88	389	5	5	2	1	1160.2390	0.0000	Identified	2092	0.0	b4b5b7y1y2	31.7187	602	86.1966978132773	132.393395626555	0.0433	Green	12453	701.3219	701.3225	28.2653	68776
24958	MA_93315g0010	Regular	21426.4100	0.00	36449.5948	197	21	26	46.20	1589786	146852.2	609648			Green	2654 3303 3827 9575 12706 14214 17677 21122 23091 25735 31398	0	24	Pass2	InSource	None	569.3042	APPER	VVAPPER	284	5	7.00	392	4	4	1	1	2671.3200	0.0000	Identified	1072	0.0	b2b5y2y3y4░	15.7160	504	76.5678863313123	113.135772662625	0.0291	Green	5589	569.3040	569.3043	23.6659	46322
24958	MA_93315g0010	Regular	21426.4100	0.00	36449.5948	197	21	26	46.20	1589786	146852.2	609648			Green	1416 2654 3827 9575 12706 14317 25735 27219 50014 54407	0	25	Pass2	InSource	None	734.3315	GDEAQSK	DAYVGDEAQSK	70	7	4.07	388	4	4	1	1	5979.0870	0.0000		2004	0.0	b2b4b4░y2░y3y3░y4y7*	31.5526	637	89.5060906881961	139.012181376392	0.0246	Green	6792	734.3308	734.3316	24.5267	39034
24958	MA_93315g0010	Regular	21426.4100	0.00	36449.5948	197	21	26	46.20	1589786	146852.2	609648			Green		0	26	Pass2	InSource	None	881.5316	PSLVGRPR	AVFPSLVGRPR	47	8	12.40	381	4	4	3	0	2078.6180	0.0000	Missing	1951	0.0	y4y5y6y7	44.9602	826	106.43382394892	66.4338239489203	0.0146	Green	44512	881.5305	881.5284	47.5022	23203
24958	MA_93315g0010	Regular	21426.4100	0.00	36449.5948	197	21	26	46.20	1589786	146852.2	609648			Green	1416 2654 3827 9575 12706 14317 25735 27219 50014 54407	0	27	Pass2	InSource	None	833.3999	VGDEAQSK	DAYVGDEAQSK	69	8	4.07	388	6	6	2	1	1305.5450	0.0000		1273	0.0	b4b4░b5b7b8y3y3*y3░y6	31.5526	742	99.0897891704049	158.17957834081	0.0144	Green	6773	833.3982	833.3994	24.5191	22896
24958	MA_93315g0010	Regular	21426.4100	0.00	36449.5948	197	21	26	46.20	1589786	146852.2	609648			Green	1416 2654 3827 9575 12706 25735 27219 46242 54407	0	28	Pass2	InSource	None	848.3897	FAGDDAPR	AGFAGDDAPR	22	8	3.88	389	3	3	1	0	646.1786	0.0000	Missing	496	0.0	b2y3y4	31.7187	737	98.6441404255463	58.6441404255463	0.0141	Green	12467	848.3938	848.3916	28.2703	22408
24958	MA_93315g0010	Regular	21426.4100	0.00	36449.5948	197	21	26	46.20	1589786	146852.2	609648			Green	2654 3303 3827 9575 12706 14214 17677 21122 23091 25735 31398	0	29	Pass2	InSource	None	498.2671	PPER	VVAPPER	285	4	7.00	392	0	0	0	0	25.8570	0.0000	Missing	0	0.0		15.7160	437	69.6221224662632	99.2442449325264	0.0105	Green	5597	498.2680	498.2681	23.6673	16640
24958	MA_93315g0010	Regular	21426.4100	0.00	36449.5948	197	21	26	46.20	1589786	146852.2	609648			Green	1416 2654 3827 9575 12706 14317 25735 27219 50014 54407	0	30	Pass2	InSource	None	996.4633	YVGDEAQSK	DAYVGDEAQSK	68	9	4.07	388	5	5	1	0	614.6071	0.0000		3327	0.0	b2y3y5y8y9	31.5526	883	111.275640626861	71.2756406268607	0.0075	Green	6777	996.4664	996.4643	24.5202	11991
24958	MA_93315g0010	Regular	21426.4100	0.00	36449.5948	197	21	26	46.20	1589786	146852.2	609648			Green	2654 3827 9575 12706 14214 14317 25735 54407 56750 57437 63809	0	31	Pass2	InSource	None	520.2548	GMGQK	HTGVMVGMGQK	61	5	10.10	399	1	1	0	0	1214.5430	0.0000		842	0.0	y2*y3y3*	29.5327	469	72.980728800544	105.961457601088	0.0074	Green	13743	520.2560	520.2561	29.0480	11756
24958	MA_93315g0010	Regular	21426.4100	0.00	36449.5948	197	21	26	46.20	1589786	146852.2	609648			Green	2654 3827 9575 12706 14214 14317 25735 54407 56750 57437 63809	0	32	Pass2	InSource	None	526.2442	HTGVM	HTGVMVGMGQK	55	5	7.85	399	3	3	2	0	3924.7630	0.0000		576	0.0	b2b3b4	29.5327	488	74.938704710955	109.87740942191	0.0068	Green	13744	526.2457	526.2458	29.0493	10853
24958	MA_93315g0010	Regular	21426.4100	0.00	36449.5948	197	21	26	46.20	1589786	146852.2	609648			Green	1416 2654 3827 9575 12706 25735 27219 46242 54407	0	33	Pass2	InSource	None	905.4112	GFAGDDAPR	AGFAGDDAPR	21	9	3.88	389	3	3	1	0	941.7614	0.0000	Identified	629	0.0	b7y3y4	31.7187	785	102.88200168687	165.764003373739	0.0061	Green	12460	905.4087	905.4102	28.2679	9673
24958	MA_93315g0010	Regular	21426.4100	0.00	36449.5948	197	21	26	46.20	1589786	146852.2	609648			Green	1416 2654 3827 9575 12706 25735 27219 46242 54407	0	34	Pass2	InSource	None	573.2627	DDAPR	AGFAGDDAPR	25	5	3.88	389	4	4	1	1	4315.7190	0.0000	Missing	2310	0.0	b2y1y3y4	31.7187	487	74.8362944351787	109.672588870357	0.0050	Green	12452	573.2640	573.2643	28.2643	7878
24958	MA_93315g0010	Regular	21426.4100	0.00	36449.5948	197	21	26	46.20	1589786	146852.2	609648			Green	2654 3303 3827 9575 12706 14214 17677 20487 23091 25735 29185 31398	0	35	Pass2	InSource	None	617.3253	DVDIR	CDVDIR	239	5	3.88	395	2	2	1	0	74.7290	0.0000		1561	0.0	y1y2	25.8093	559	82.0416096842264	124.083219368453	0.0040	Green	10446	617.3257	617.3261	26.9471	6435
24958	MA_93315g0010	Regular	21426.4100	0.00	36449.5948	197	21	26	46.20	1589786	146852.2	609648			Green	2654 3303 3827 9575 12706 14214 17677 20487 23091 25735 29185 31398	0	36	Pass2	InSource	None	531.3249	DIRK	CDVDIRK	241	4	10.12	391	2	2	1	0	3207.1770	0.0000		637	0.0	y3y4	17.1352	498	75.9589925521131	111.917985104226	0.0040	Green	3504	531.3246	531.3248	22.1081	6391
24958	MA_93315g0010	Regular	21426.4100	0.00	36449.5948	197	21	26	46.20	1589786	146852.2	609648			Green	2654 3827 9575 12706 14214 14317 25735 54407 56750 57437 63809	0	37	Pass2	InSource	None	619.3232	VGMGQK	HTGVMVGMGQK	60	6	10.10	399	1	1	0	0	547.3797	0.0000		356	0.0	y3y3*	29.5327	574	83.5027725791024	127.005545158205	0.0034	Green	13723	619.3246	619.3250	29.0357	5357
24958	MA_93315g0010	Regular	21426.4100	0.00	36449.5948	197	21	26	46.20	1589786	146852.2	609648			Green	2654 3303 3827 9575 12706 17677 21122 23091 25735 31398	0	38	Pass2	InSource	None	498.2671	PPER	IKVVAPPER	285	4	7.00	397	2	2	0	0	2265.1980	0.0000	Identified	312	0.0	y1y3	24.9533	437	69.6221224662632	99.2442449325264	0.0024	Green	15780	498.2681	498.2682	30.3189	3875
24958	MA_93315g0010	Regular	21426.4100	0.00	36449.5948	197	21	26	46.20	1589786	146852.2	609648			Green	1416 2654 3827 9575 12706 14317 25735 27219 50014 54407	0	39	Pass2	InSource	None	449.2031	DAYV	DAYVGDEAQSK	66	4	3.10	388	0	0	0	0	30.1704	0.0000		0	0.0		31.5526	404	66.0714560379607	92.1429120759214	0.0020	Green	6783	449.2038	449.2038	24.5235	3154
24958	MA_93315g0010	Regular	21426.4100	0.00	36449.5948	197	21	26	46.20	1589786	146852.2	609648			Green	1416 2654 3827 9575 12706 14317 25735 27219 54407	0	40	Pass2	InSource	None	589.3416	AQSKR	DAYVGDEAQSKR	73	5	11.49	387	0	0	0	0	50.3756	0.0000		0	0.0		26.5444	537	79.8746849156482	119.749369831296	0.0020	Green	4548	589.3389	589.3393	22.9122	3133
24958	MA_93315g0010	Regular	21426.4100	0.00	36449.5948	197	21	26	46.20	1589786	146852.2	609648			Green	2654 3303 3827 9575 12706 17677 21122 23091 25735 31398	0	41	Pass2	InSource	None	767.4410	VVAPPER	IKVVAPPER	282	7	7.00	397	0	0	0	0	101.6599	0.0000	Missing	0	0.0		24.9533	714	96.5810172580608	153.162034516122	0.0019	Green	15779	767.4385	767.4394	30.3185	2983
24958	MA_93315g0010	Regular	21426.4100	0.00	36449.5948	197	21	26	46.20	1589786	146852.2	609648			Green	1416 2654 3827 9575 12706 14317 25735 27219 54407	0	42	Pass2	InSource	None	833.4112	DEAQSKR	DAYVGDEAQSKR	71	7	7.03	387	2	2	1	0	327.3257	0.0000		1144	0.0	y6y7	26.5444	737	98.6441404255463	157.288280851093	0.0018	Green	4542	833.4093	833.4105	22.9092	2885
24958	MA_93315g0010	Regular	21426.4100	0.00	36449.5948	197	21	26	46.20	1589786	146852.2	609648			Green	2654 3303 3827 9575 12706 14214 17677 20487 23091 25735 29185 31398	0	43	Pass2	InSource	None	502.2984	VDIR	CDVDIR	240	4	7.00	395	0	0	0	0	40.8369	0.0000		0	0.0		25.8093	468	72.876952413508	105.753904827016	0.0015	Green	10461	502.2965	502.2967	26.9523	2371
24958	MA_93315g0010	Regular	21426.4100	0.00	36449.5948	197	21	26	46.20	1589786	146852.2	609648			Green	1416 2654 3827 9575 12706 14317 25735 27219 50014 54407	0	44	Pass2	InSource	None	677.3101	DEAQSK	DAYVGDEAQSK	71	6	4.07	388	1	1	0	0	33.5865	0.0000		120	0.0	b3░y2	31.5526	589	84.9512611727381	129.902522345476	0.0014	Green	6789	677.3099	677.3105	24.5258	2199
54407	MA_8565682g0010	Regular	19930.5500	0.00	10791.2092	114	7	9	56.70	1129923	0	531024			Green	1416 2654 3827 9575 12706 14317 24958 25735 27219	1	1	Pass1	PepFrag1	None	1338.6284	DAYVGDEAQSKR	DAYVGDEAQSKR	55	12	4.31	401	11	11	8	2	65086.3600	9.3219		182927	10.7	b2b3b3░b8y2y3y3░y4y4*y5y6y6░y7y8y9y9░	26.5444	1189	135.689904646416	95.6899046464164	0.2320	Green	4527	1338.6308	1338.6293	22.9048	262143
54407	MA_8565682g0010	Regular	19930.5500	0.00	10791.2092	114	7	9	56.70	1129923	0	531024			Green	1416 2654 3827 9575 12706 24958 25735 27219 46242	0	2	Pass1	PepFrag1	None	976.4483	AGFAGDDAPR	AGFAGDDAPR	23	10	3.88	403	12	12	9	3	21834.1600	8.8476	Identified	155213	8.8	b2b3b4b10y2y3y4y4░y5y5░y6y6░y7y7░y8y9	31.7187	852	108.655745869932	68.6557458699324	0.1621	Green	12448	976.4481	976.4459	28.2614	183190
54407	MA_8565682g0010	Regular	19930.5500	0.00	10791.2092	114	7	9	56.70	1129923	0	531024			Green	1416 2654 3827 9575 12706 14317 24958 25735 27219 50014	0	3	Pass1	PepFrag1	None	1182.5273	DAYVGDEAQSK	DAYVGDEAQSK	55	11	3.70	402	7	7	4	2	12745.5200	8.6138		102707	9.1	b3b4y2░y3*y3░y4y4░y6y6░y7y7░y8y8░y9y9░y10*	31.5526	1041	124.182420470512	84.1824204705116	0.1601	Green	6784	1182.5294	1182.5275	24.5237	180879
54407	MA_8565682g0010	Regular	19930.5500	0.00	10791.2092	114	7	9	56.70	1129923	0	531024			Green	2654 3827 9575 12706 14214 14317 24958 25735 56750 57437 63809	0	4	Pass1	PepFrag1	None	1144.5602	HTGVMVGMGQK	HTGVMVGMGQK	44	11	10.10	406	19	19	16	7	53671.6400	9.2382		49349	7.7	b2b4b4░b5b6b7b7░b8b9b9░b10b10░b11b11*y2y3y4y5y6y7y8y9y10y11	29.5327	1062	125.846935747444	85.8469357474435	0.0997	Green	13721	1144.5636	1144.5617	29.0348	112678
54407	MA_8565682g0010	Regular	19930.5500	0.00	10791.2092	114	7	9	56.70	1129923	0	531024			Green	1416 3827 12706 25735	0	5	Pass1	PepFrag1	None	1946.8953	YPIEHGIVTNWDDMEK	YPIEHGIVTNWDDMEK	73	16	4.06	404	10	10	6	1	8590.2780	8.4236	Identified	8066	6.5	b8b10░y4y5y6y7y8y9y11░y12y14░y15y16	68.5087	1761	176.305504388123	77.5370029254156	0.0431	Green	61747	1946.8997	1946.8965	58.0181	48661
54407	MA_8565682g0010	Regular	19930.5500	0.00	10791.2092	114	7	9	56.70	1129923	0	531024			Green	1416 2654 3827 9575 12706 14317 24958 25735 46242	0	6	Pass2	MissedCleavage	None	800.5352	RGILTLK	RGILTLK	66	7	11.49	405	4	4	2	1	3124.9890	8.0033		3590	3.5	b4b5b5░b6y1y6░	43.7652	796	103.840876680495	63.8408766804946	0.0179	Green	28386	800.5379	800.5358	37.7673	20222
54407	MA_8565682g0010	Regular	19930.5500	0.00	10791.2092	114	7	9	56.70	1129923	0	531024			Green	2654 3827 9575 12706 14214 14317 24958 25735 56750 57437 63809	0	7	Pass2	VarMod	Oxidation+M(*)	1160.5551	HTGVMVGMGQK	HTGVMVGMGQK	44	11	10.10	407	7	7	2	0	985.3726	7.5021		4172	4.0	b11y1y2*y3y5y9y10y11	29.5327	1062	125.846935747444	85.8469357474435	0.0174	Green	2825	1160.5586	1160.5567	21.4666	19650
54407	MA_8565682g0010	Regular	19930.5500	0.00	10791.2092	114	7	9	56.70	1129923	0	531024			Green	1416 2654 3827 9575 12706 24958 25735 27219 46242	0	8	Pass2	InSource	None	630.2842	GDDAPR	AGFAGDDAPR	27	6	3.88	403	6	6	4	3	12046.0700	0.0000	Identified	9831	0.0	b2b3b3░b4b4░y2y3y4	31.7187	535	79.6762383657417	119.352476731483	0.0712	Green	12451	630.2848	630.2853	28.2632	80507
54407	MA_8565682g0010	Regular	19930.5500	0.00	10791.2092	114	7	9	56.70	1129923	0	531024			Green	1416 2654 3827 9575 12706 24958 25735 27219 46242	0	9	Pass2	InSource	None	701.3213	AGDDAPR	AGFAGDDAPR	26	7	3.88	403	5	5	2	1	1160.2390	0.0000	Identified	2092	0.0	b4b5b7y1y2	31.7187	602	86.1966978132773	132.393395626555	0.0609	Green	12453	701.3219	701.3225	28.2653	68776
54407	MA_8565682g0010	Regular	19930.5500	0.00	10791.2092	114	7	9	56.70	1129923	0	531024			Green	1416 2654 3827 9575 12706 14317 24958 25735 27219 50014	0	10	Pass2	InSource	None	734.3315	GDEAQSK	DAYVGDEAQSK	59	7	4.07	402	4	4	1	1	5979.0870	0.0000		2004	0.0	b2b4b4░y2░y3y3░y4y7*	31.5526	637	89.5060906881961	139.012181376392	0.0345	Green	6792	734.3308	734.3316	24.5267	39034
54407	MA_8565682g0010	Regular	19930.5500	0.00	10791.2092	114	7	9	56.70	1129923	0	531024			Green	1416 2654 3827 9575 12706 14317 24958 25735 27219 50014	0	11	Pass2	InSource	None	833.3999	VGDEAQSK	DAYVGDEAQSK	58	8	4.07	402	6	6	2	1	1305.5450	0.0000		1273	0.0	b4b4░b5b7b8y3y3*y3░y6	31.5526	742	99.0897891704049	158.17957834081	0.0203	Green	6773	833.3982	833.3994	24.5191	22896
54407	MA_8565682g0010	Regular	19930.5500	0.00	10791.2092	114	7	9	56.70	1129923	0	531024			Green	1416 2654 3827 9575 12706 24958 25735 27219 46242	0	12	Pass2	InSource	None	848.3897	FAGDDAPR	AGFAGDDAPR	25	8	3.88	403	3	3	1	0	646.1786	0.0000	Missing	496	0.0	b2y3y4	31.7187	737	98.6441404255463	58.6441404255463	0.0198	Green	12467	848.3938	848.3916	28.2703	22408
54407	MA_8565682g0010	Regular	19930.5500	0.00	10791.2092	114	7	9	56.70	1129923	0	531024			Green	1416 2654 3827 9575 12706 14317 24958 25735 27219 50014	0	13	Pass2	InSource	None	996.4633	YVGDEAQSK	DAYVGDEAQSK	57	9	4.07	402	5	5	1	0	614.6071	0.0000		3327	0.0	b2y3y5y8y9	31.5526	883	111.275640626861	71.2756406268607	0.0106	Green	6777	996.4664	996.4643	24.5202	11991
54407	MA_8565682g0010	Regular	19930.5500	0.00	10791.2092	114	7	9	56.70	1129923	0	531024			Green	2654 3827 9575 12706 14214 14317 24958 25735 56750 57437 63809	0	14	Pass2	InSource	None	520.2548	GMGQK	HTGVMVGMGQK	50	5	10.10	406	1	1	0	0	1214.5430	0.0000		842	0.0	y2*y3y3*	29.5327	469	72.980728800544	105.961457601088	0.0104	Green	13743	520.2560	520.2561	29.0480	11756
54407	MA_8565682g0010	Regular	19930.5500	0.00	10791.2092	114	7	9	56.70	1129923	0	531024			Green	2654 3827 9575 12706 14214 14317 24958 25735 56750 57437 63809	0	15	Pass2	InSource	None	526.2442	HTGVM	HTGVMVGMGQK	44	5	7.85	406	3	3	2	0	3924.7630	0.0000		576	0.0	b2b3b4	29.5327	488	74.938704710955	109.87740942191	0.0096	Green	13744	526.2457	526.2458	29.0493	10853
54407	MA_8565682g0010	Regular	19930.5500	0.00	10791.2092	114	7	9	56.70	1129923	0	531024			Green	1416 2654 3827 9575 12706 24958 25735 27219 46242	0	16	Pass2	InSource	None	905.4112	GFAGDDAPR	AGFAGDDAPR	24	9	3.88	403	3	3	1	0	941.7614	0.0000	Identified	629	0.0	b7y3y4	31.7187	785	102.88200168687	165.764003373739	0.0086	Green	12460	905.4087	905.4102	28.2679	9673
54407	MA_8565682g0010	Regular	19930.5500	0.00	10791.2092	114	7	9	56.70	1129923	0	531024			Green	1416 2654 3827 9575 12706 24958 25735 27219 46242	0	17	Pass2	InSource	None	573.2627	DDAPR	AGFAGDDAPR	28	5	3.88	403	4	4	1	1	4315.7190	0.0000	Missing	2310	0.0	b2y1y3y4	31.7187	487	74.8362944351787	109.672588870357	0.0070	Green	12452	573.2640	573.2643	28.2643	7878
54407	MA_8565682g0010	Regular	19930.5500	0.00	10791.2092	114	7	9	56.70	1129923	0	531024			Green	2654 3827 9575 12706 14214 14317 24958 25735 56750 57437 63809	0	18	Pass2	InSource	None	619.3232	VGMGQK	HTGVMVGMGQK	49	6	10.10	406	1	1	0	0	547.3797	0.0000		356	0.0	y3y3*	29.5327	574	83.5027725791024	127.005545158205	0.0047	Green	13723	619.3246	619.3250	29.0357	5357
54407	MA_8565682g0010	Regular	19930.5500	0.00	10791.2092	114	7	9	56.70	1129923	0	531024			Green	1416 2654 3827 9575 12706 14317 24958 25735 27219 50014	0	19	Pass2	InSource	None	449.2031	DAYV	DAYVGDEAQSK	55	4	3.10	402	0	0	0	0	30.1704	0.0000		0	0.0		31.5526	404	66.0714560379607	92.1429120759214	0.0028	Green	6783	449.2038	449.2038	24.5235	3154
54407	MA_8565682g0010	Regular	19930.5500	0.00	10791.2092	114	7	9	56.70	1129923	0	531024			Green	1416 2654 3827 9575 12706 14317 24958 25735 27219	0	20	Pass2	InSource	None	589.3416	AQSKR	DAYVGDEAQSKR	62	5	11.49	401	0	0	0	0	50.3756	0.0000		0	0.0		26.5444	537	79.8746849156482	119.749369831296	0.0028	Green	4548	589.3389	589.3393	22.9122	3133
54407	MA_8565682g0010	Regular	19930.5500	0.00	10791.2092	114	7	9	56.70	1129923	0	531024			Green	1416 2654 3827 9575 12706 14317 24958 25735 27219	0	21	Pass2	InSource	None	833.4112	DEAQSKR	DAYVGDEAQSKR	60	7	7.03	401	2	2	1	0	327.3257	0.0000		1144	0.0	y6y7	26.5444	737	98.6441404255463	157.288280851093	0.0026	Green	4542	833.4093	833.4105	22.9092	2885
54407	MA_8565682g0010	Regular	19930.5500	0.00	10791.2092	114	7	9	56.70	1129923	0	531024			Green	1416 2654 3827 9575 12706 14317 24958 25735 27219 50014	0	22	Pass2	InSource	None	677.3101	DEAQSK	DAYVGDEAQSK	60	6	4.07	402	1	1	0	0	33.5865	0.0000		120	0.0	b3░y2	31.5526	589	84.9512611727381	129.902522345476	0.0019	Green	6789	677.3099	677.3105	24.5258	2199
57012	MA_9451675g0010	Regular	19899.1100	0.00	34471.0363	124	17	22	58.53	1392311	0	529226			Green	13465 13665 13982 18849 20152 21180 22244 23589 57114	1	1	Pass1	PepFrag1	None	1215.5827	VSEQFTAMFR	VSEQFTAMFR	234	10	7.00	412	11	11	9	3	94583.2700	9.5072		110850	9.5	b2b2░b3b3░b4b4*b5░b10░y2y3y4y5y6y7y7*y7░y8y8░y9	55.3639	1103	129.065442828005	89.0654428280055	0.1594	Green	64404	1215.5845	1215.5827	59.7062	221902
57012	MA_9451675g0010	Regular	19899.1100	0.00	34471.0363	124	17	22	58.53	1392311	0	529226			Green	13666 13982 18849 20152 21180 23589 25625 33612 40000 50145 50919 58384	0	2	Pass1	PepFrag1	None	1077.5323	IREEYPDR	IREEYPDR	8	8	4.44	408	11	11	8	3	30009.2900	8.9865	Identified	158480	8.0	b3b4b5b7y2y3y4y4░y5y6y6░y7y8	20.9987	960	117.654115402372	77.6541154023718	0.1456	Green	5909	1077.5343	1077.5323	23.9053	202747
57012	MA_9451675g0010	Regular	19899.1100	0.00	34471.0363	124	17	22	58.53	1392311	0	529226			Green	4263 13465 13666 13982 18849 20152 21180 22244 23589 25625	0	3	Pass1	PepFrag1	None	1139.6935	LAVNLIPFPR	LAVNLIPFPR	106	10	11.05	415	12	12	8	3	56362.8900	9.2823	Identified	76869	8.9	b3b4b5b5*b6b6*b10y2y3y4y6y7y8y8*y9	69.3741	1103	129.065442828005	89.0654428280055	0.1341	Green	90539	1139.6954	1139.6935	76.4076	186722
57012	MA_9451675g0010	Regular	19899.1100	0.00	34471.0363	124	17	22	58.53	1392311	0	529226			Green	4263 13465 13665 13982 20152 21180 22244 25625	0	4	Pass1	PepFrag1	None	1059.5292	YLTASAMFR	YLTASAMFR	163	9	9.84	414	6	6	4	2	14530.5600	8.6936		89810	7.9	b2b3b3░b4░y5y6y6░y7y7░y8	58.3449	972	118.632535023639	78.632535023639	0.1091	Green	54383	1059.5306	1059.5286	53.6187	151970
57012	MA_9451675g0010	Regular	19899.1100	0.00	34471.0363	124	17	22	58.53	1392311	0	529226			Green	13465 13665 13982 20152 21180 22244 23589 25625	0	5	Pass1	PepFrag1	Carbamidomethyl+C(4)	1065.4275	NMMCAADPR	NMMCAADPR	151	9	6.10	409	11	11	9	3	44859.7700	9.1832	Identified	55296	7.5	b2b2*b3b3*b4y1y2y3y3░y4y5y6y7y8	30.8842	893	112.114195987893	72.1141959878926	0.0941	Green	15541	1065.4247	1065.4227	30.1718	131000
57012	MA_9451675g0010	Regular	19899.1100	0.00	34471.0363	124	17	22	58.53	1392311	0	529226			Green	4263 13465 13665 13982 23589	0	6	Pass1	PepFrag1	None	1446.6893	EVDEQMINVQNK	EVDEQMINVQNK	178	12	3.83	418	5	5	0	0	1034.0720	7.4829		3991	7.7	b3b5░b7░b9b10░b12y2y5y7*y9*	40.4681	1322	145.628800025286	105.628800025286	0.0750	Green	32498	1446.6951	1446.6939	40.0973	104485
57012	MA_9451675g0010	Regular	19899.1100	0.00	34471.0363	124	17	22	58.53	1392311	0	529226			Green	4263 13666 13982 18849 20152 21180 23589 25625 40000 50919 58384 64007	0	7	Pass1	PepFrag1	None	1384.7003	MMLTFSVFPSPK	MMLTFSVFPSPK	16	12	10.10	416	6	6	0	1	1125.0410	7.5604	Identified	6796	6.5	b2b5b6░b7░b8y3y4░y5y5░y10	71.9232	1301	144.082476723823	104.082476723823	0.0466	Green	98312	1384.7042	1384.7028	81.4002	64828
57012	MA_9451675g0010	Regular	19899.1100	0.00	34471.0363	124	17	22	58.53	1392311	0	529226			Green	13465 13666 13982 18849 20152 21180 22244 23589 25625 40000 64007	0	8	Pass1	PepFrag1	None	1146.5902	FPGQLNSDLR	FPGQLNSDLR	95	10	7.00	410	8	8	5	2	7344.7320	8.3973	Missing	3617	5.7	b2b3b4b5y3y4y5y5*y7y8*y8░	46.6802	1043	124.341424877252	84.3414248772521	0.0407	Green	41211	1146.5905	1146.5886	45.4195	56653
57012	MA_9451675g0010	Regular	19899.1100	0.00	34471.0363	124	17	22	58.53	1392311	0	529226			Green	13465 13665 13982 18849 20152 21180 22244 23589 57114	0	9	Pass1	PepFrag1	None	1371.6838	VSEQFTAMFRR	VSEQFTAMFRR	234	11	10.89	411	7	7	4	1	4243.2080	8.1590		3720	3.2	b3b10░y4y6░y7y8y9y10y10░y11	48.7962	1251	140.366834935168	53.5778899567786	0.0074	Green	51278	1371.6843	1371.6805	51.6563	10266
57012	MA_9451675g0010	Regular	19899.1100	0.00	34471.0363	124	17	22	58.53	1392311	0	529226			Green	4263 13465 13665 13982 23589	0	10	Pass2	PepFrag2	None	1893.9045	MSTKEVDEQMINVQNK	MSTKEVDEQMINVQNK	174	16	4.44	421	2	2	0	0	569.6726	7.2240		293	2.6	b8y6y7*	41.3690	1747	175.369839368313	76.913226245542	0.0028	Green	33067	1893.9031	1893.8998	40.4721	3909
57012	MA_9451675g0010	Regular	19899.1100	0.00	34471.0363	124	17	22	58.53	1392311	0	529226			Green	4263 13666 13982 18849 20152 25625 64007	0	11	Pass2	PepFrag2	Carbamidomethyl+C(25);Carbamidomethyl+C(37)	4529.0946	VSDTVVEPYNATLSVHQLVENADECMVLDNEALYDICFR	VSDTVVEPYNATLSVHQLVENADECMVLDNEALYDICFR	28	39	3.57	420	0	0	0	0	653.4157	7.3245	Missing	404	3.1	b14*y6░y34░	93.3742	4054	307.384617638886	113.692308819443	0.0019	Green	139104	4529.1014	4529.1054	107.0059	2689
57012	MA_9451675g0010	Regular	19899.1100	0.00	34471.0363	124	17	22	58.53	1392311	0	529226			Green	23589	0	12	Pass2	PepFrag2	Carbamidomethyl+C(22);Carbamidomethyl+C(23)	2809.3318	LTTPSFGDLNHLISETMSGVTCCLR	LTTPSFGDLNHLISETMSGVTCCLR	70	25	5.21	422	0	0	0	0	1019.2740	7.4766	Missing	542	2.4	b13*y12░y21*	77.5147	2495	222.402672088292	108.268448058861	0.0015	Green	97994	2809.3566	2809.3568	81.2082	2092
57012	MA_9451675g0010	Regular	19899.1100	0.00	34471.0363	124	17	22	58.53	1392311	0	529226			Green	23589	0	13	Pass2	MissedCleavage	Carbamidomethyl+C(25);Carbamidomethyl+C(26)	3151.5585	TLKLTTPSFGDLNHLISETMSGVTCCLR	TLKLTTPSFGDLNHLISETMSGVTCCLR	67	28	7.01	423	0	0	0	0	974.7737	7.4572	Identified	937	2.5	b6░b18░b23*b23░y5░y19░	80.0117	2847	242.857365191911	81.4286825959557	0.0015	Green	105485	3151.5388	3151.5352	86.1411	2027
57012	MA_9451675g0010	Regular	19899.1100	0.00	34471.0363	124	17	22	58.53	1392311	0	529226			Green	13465 13665 13982 18849 20152 21180 22244 23589 57114	0	14	Pass2	VarMod	Oxidation+M(*)	1231.5776	VSEQFTAMFR	VSEQFTAMFR	234	10	7.00	413	7	7	2	0	1621.5440	7.7413		3004	4.8	b2b3b10y2y4y5y9	55.3639	1103	129.065442828005	89.0654428280055	0.0245	Green	42244	1231.5821	1231.5803	46.0892	34106
57012	MA_9451675g0010	Regular	19899.1100	0.00	34471.0363	124	17	22	58.53	1392311	0	529226			Green	23589	0	15	Pass2	VarMod	Carbamidomethyl+C(30);Oxidation+M(*);Deamidation+Q(*)	4097.9471	EVDEQMINVQNKSSSYFVEWIPNNVKSSVCDIPPK	EVDEQMINVQNKSSSYFVEWIPNNVKSSVCDIPPK	178	35	4.28	424	8	8	0	0	741.5959	7.3385	Missing	2466	4.4	b12*b13b18b19*b22░b24░b26y6y12░y20y25y31y35y35*	76.7139	3707	289.584085919574	75.8336343678297	0.0055	Green	64519	4097.9434	4097.9434	59.7743	7686
57012	MA_9451675g0010	Regular	19899.1100	0.00	34471.0363	124	17	22	58.53	1392311	0	529226			Green	4263 13666 13982 18849 20152 21180 23589 25625 40000 50919 58384 64007	0	16	Pass2	VarMod	Oxidation+M(*)	1400.6952	MMLTFSVFPSPK	MMLTFSVFPSPK	16	12	10.10	417	5	5	2	0	276.3023	6.9506	Identified	692	2.4	b2b3b9b12░y4░y7░y11y12	71.9232	1301	144.082476723823	104.082476723823	0.0030	Green	88437	1400.7008	1400.6994	74.9612	4114
57012	MA_9451675g0010	Regular	19899.1100	0.00	34471.0363	124	17	22	58.53	1392311	0	529226			Green	4263 13465 13665 13982 23589	0	17	Pass2	VarMod	Deamidation+Q(5)	1447.6733	EVDEQMINVQNK	EVDEQMINVQNK	178	12	3.83	419	3	3	1	1	464.0818	7.1349		492	1.7	b7*b9b10y3y10░	40.4681	1322	145.628800025286	105.628800025286	0.0011	Green	46286	1447.6816	1447.6804	48.5970	1555
57012	MA_9451675g0010	Regular	19899.1100	0.00	34471.0363	124	17	22	58.53	1392311	0	529226			Green	4263 13465 13665 13982 20152 21180 22244 25625	0	18	Pass2	InSource	None	783.3818	TASAMFR	YLTASAMFR	165	7	11.05	414	5	5	2	1	2482.2580	0.0000		590	0.0	b3b3░y1y2y4y5	58.3449	707	95.9487328072719	151.897465614544	0.0374	Green	54369	783.3811	783.3820	53.6139	52048
57012	MA_9451675g0010	Regular	19899.1100	0.00	34471.0363	124	17	22	58.53	1392311	0	529226			Green	13666 13982 18849 20152 21180 23589 25625 33612 40000 50145 50919 58384	0	19	Pass2	InSource	None	528.2776	IREE	IREEYPDR	8	4	4.26	408	2	2	1	0	4018.4980	0.0000		1635	0.0	b2b3y3░	20.9987	490	75.1433156674763	110.286631334953	0.0232	Green	5921	528.2778	528.2779	23.9105	32262
57012	MA_9451675g0010	Regular	19899.1100	0.00	34471.0363	124	17	22	58.53	1392311	0	529226			Green	13666 13982 18849 20152 21180 23589 25625 33612 40000 50145 50919 58384	0	20	Pass2	InSource	None	691.3410	IREEY	IREEYPDR	8	5	4.26	408	2	2	1	0	734.4406	0.0000		355	0.0	b2b3	20.9987	631	88.9431569734046	137.886313946809	0.0212	Green	5917	691.3390	691.3397	23.9078	29528
57012	MA_9451675g0010	Regular	19899.1100	0.00	34471.0363	124	17	22	58.53	1392311	0	529226			Green	13666 13982 18849 20152 21180 23589 25625 33612 40000 50145 50919 58384	0	21	Pass2	InSource	None	387.1987	PDR	IREEYPDR	13	3	7.00	408	3	3	2	0	356.0999	0.0000	Identified	3708	0.0	y1y2y3	20.9987	329	57.617830214928	75.2356604298559	0.0182	Green	5922	387.2001	387.2000	23.9116	25346
57012	MA_9451675g0010	Regular	19899.1100	0.00	34471.0363	124	17	22	58.53	1392311	0	529226			Green	13465 13665 13982 20152 21180 22244 23589 25625	0	22	Pass2	InSource	Carbamidomethyl+C(2);Carbamidomethyl+C(2)	820.3441	MCAADPR	NMMCAADPR	153	7	6.10	409	2	2	0	0	131.7496	0.0000	Missing	2068	0.0	y1y7	30.8842	673	92.8473850958121	145.694770191624	0.0126	Green	15545	820.3448	820.3459	30.1746	17484
57012	MA_9451675g0010	Regular	19899.1100	0.00	34471.0363	124	17	22	58.53	1392311	0	529226			Green	4263 13465 13665 13982 20152 21180 22244 25625	0	23	Pass2	InSource	None	682.3341	ASAMFR	YLTASAMFR	166	6	11.05	414	2	2	0	0	230.0436	0.0000		411	0.0	b3░b6y1	58.3449	614	87.3383966566926	134.676793313385	0.0063	Green	54362	682.3337	682.3344	53.6100	8781
57012	MA_9451675g0010	Regular	19899.1100	0.00	34471.0363	124	17	22	58.53	1392311	0	529226			Green	13666 13982 18849 20152 21180 23589 25625 33612 40000 50145 50919 58384	0	24	Pass2	InSource	None	550.2620	YPDR	IREEYPDR	12	4	6.73	408	1	1	0	0	254.7093	0.0000	Missing	768	0.0	y4	20.9987	470	73.0844314565147	106.168862913029	0.0052	Green	5916	550.2621	550.2623	23.9076	7181
57012	MA_9451675g0010	Regular	19899.1100	0.00	34471.0363	124	17	22	58.53	1392311	0	529226			Green	4263 13465 13665 13982 20152 21180 22244 25625	0	25	Pass2	InSource	None	611.2970	SAMFR	YLTASAMFR	167	5	11.05	414	0	0	0	0	79.3341	0.0000		0	0.0		58.3449	547	80.8632486724697	121.726497344939	0.0044	Green	54365	611.2972	611.2976	53.6107	6133
57012	MA_9451675g0010	Regular	19899.1100	0.00	34471.0363	124	17	22	58.53	1392311	0	529226			Green	4263 13465 13666 13982 18849 20152 21180 22244 23589 25625	0	26	Pass2	InSource	None	516.2929	PFPR	LAVNLIPFPR	112	4	11.05	415	1	1	0	0	10.6319	0.0000	Identified	99	0.0	b2	69.3741	463	72.3569571206996	104.713914241399	0.0042	Green	90550	516.2937	516.2938	76.4118	5854
57012	MA_9451675g0010	Regular	19899.1100	0.00	34471.0363	124	17	22	58.53	1392311	0	529226			Green	13465 13665 13982 18849 20152 21180 22244 23589 57114	0	27	Pass2	InSource	None	772.3811	FTAMFR	VSEQFTAMFR	238	6	11.05	412	1	1	0	0	36.6104	0.0000		111	0.0	y1	55.3639	702	95.4958229369362	150.991645873872	0.0037	Green	64405	772.3813	772.3822	59.7065	5173
57012	MA_9451675g0010	Regular	19899.1100	0.00	34471.0363	124	17	22	58.53	1392311	0	529226			Green	4263 13465 13665 13982 20152 21180 22244 25625	0	28	Pass2	InSource	None	896.4658	LTASAMFR	YLTASAMFR	164	8	11.05	414	0	0	0	0	185.0356	0.0000		0	0.0		58.3449	831	106.862906810347	173.725813620694	0.0037	Green	54361	896.4635	896.4649	53.6093	5102
57012	MA_9451675g0010	Regular	19899.1100	0.00	34471.0363	124	17	22	58.53	1392311	0	529226			Green	13465 13665 13982 18849 20152 21180 22244 23589 57114	0	29	Pass2	InSource	None	1116.5143	SEQFTAMFR	VSEQFTAMFR	235	9	7.00	412	1	1	0	0	70.9492	0.0000		78	0.0	b9	55.3639	998	120.738746218848	201.477492437696	0.0022	Green	64401	1116.5131	1116.5158	59.7041	3039
57012	MA_9451675g0010	Regular	19899.1100	0.00	34471.0363	124	17	22	58.53	1392311	0	529226			Green	13465 13665 13982 18849 20152 21180 22244 23589 57114	0	30	Pass2	InSource	None	900.4396	QFTAMFR	VSEQFTAMFR	237	7	11.05	412	1	1	0	0	157.6527	0.0000		1006	0.0	y7	55.3639	816	105.573051186756	171.146102373512	0.0021	Green	64395	900.4411	900.4426	59.7029	2859
57012	MA_9451675g0010	Regular	19899.1100	0.00	34471.0363	124	17	22	58.53	1392311	0	529226			Green	13465 13665 13982 18849 20152 21180 22244 23589 57114	0	31	Pass2	InSource	None	625.3126	TAMFR	VSEQFTAMFR	239	5	11.05	412	1	1	0	0	16.2984	0.0000		138	0.0	y1	55.3639	567	82.8225008705113	125.645001741023	0.0020	Green	64387	625.3128	625.3133	59.6982	2770
14317	MA_270919g0010	Regular	18596.7500	0.00	13152.8729	97	7	11	37.50	861857	0	387093			Green	1416 2654 3827 9575 12706 24958 25735 27219 54407	1	1	Pass1	PepFrag1	None	1338.6284	DAYVGDEAQSKR	DAYVGDEAQSKR	52	12	4.31	425	11	11	8	2	65086.3600	9.3219		182927	10.7	b2b3b3░b8y2y3y3░y4y4*y5y6y6░y7y8y9y9░	26.5444	1189	135.689904646416	95.6899046464164	0.3042	Green	4527	1338.6308	1338.6293	22.9048	262143
14317	MA_270919g0010	Regular	18596.7500	0.00	13152.8729	97	7	11	37.50	861857	0	387093			Green	1416 2654 3827 9575 12706 24958 25735 27219 50014 54407	0	2	Pass1	PepFrag1	None	1182.5273	DAYVGDEAQSK	DAYVGDEAQSK	52	11	3.70	426	7	7	4	2	12745.5200	8.6138		102707	9.1	b3b4y2░y3*y3░y4y4░y6y6░y7y7░y8y8░y9y9░y10*	31.5526	1041	124.182420470512	84.1824204705116	0.2099	Green	6784	1182.5294	1182.5275	24.5237	180879
14317	MA_270919g0010	Regular	18596.7500	0.00	13152.8729	97	7	11	37.50	861857	0	387093			Green	2654	0	3	Pass1	PepFrag1	None	1932.8796	YPIEHGIVSNWDDMEK	YPIEHGIVSNWDDMEK	70	16	4.06	430	17	17	9	4	17505.7900	8.7516	Identified	31865	9.2	b2b5b6b7b8b9░b10░b12b14*b15b16*y3y4y5y5░y6y7y8*y9y9*y11y14y14*y15y15*y16	68.1156	1741	174.968075484337	76.6453836562247	0.1488	Green	60174	1932.8865	1932.8833	57.0036	128247
14317	MA_270919g0010	Regular	18596.7500	0.00	13152.8729	97	7	11	37.50	861857	0	387093			Green	2654 3827 9575 12706 14214 24958 25735 54407 56750 57437 63809	0	4	Pass1	PepFrag1	None	1144.5602	HTGVMVGMGQK	HTGVMVGMGQK	41	11	10.10	428	19	19	16	7	53671.6400	9.2382		49349	7.7	b2b4b4░b5b6b7b7░b8b9b9░b10b10░b11b11*y2y3y4y5y6y7y8y9y10y11	29.5327	1062	125.846935747444	85.8469357474435	0.1307	Green	13721	1144.5636	1144.5617	29.0348	112678
14317	MA_270919g0010	Regular	18596.7500	0.00	13152.8729	97	7	11	37.50	861857	0	387093			Green	1416 2654 3827 9575 12706 24958 25735 46242 54407	0	5	Pass2	MissedCleavage	None	800.5352	RGILTLK	RGILTLK	63	7	11.49	427	4	4	2	1	3124.9890	8.0033		3590	3.5	b4b5b5░b6y1y6░	43.7652	796	103.840876680495	63.8408766804946	0.0235	Green	28386	800.5379	800.5358	37.7673	20222
14317	MA_270919g0010	Regular	18596.7500	0.00	13152.8729	97	7	11	37.50	861857	0	387093			Green	2654	0	6	Pass2	VarMod	Oxidation+M(*)	1948.8745	YPIEHGIVSNWDDMEK	YPIEHGIVSNWDDMEK	70	16	4.06	431	9	9	1	1	2544.6390	7.9141	Identified	2841	5.0	b2b7b9b14*y1y2░y4y8y9y11y15	68.1156	1741	174.968075484337	76.6453836562247	0.0288	Green	48548	1948.8769	1948.8738	49.9554	24780
14317	MA_270919g0010	Regular	18596.7500	0.00	13152.8729	97	7	11	37.50	861857	0	387093			Green	2654 3827 9575 12706 14214 24958 25735 54407 56750 57437 63809	0	7	Pass2	VarMod	Oxidation+M(*)	1160.5551	HTGVMVGMGQK	HTGVMVGMGQK	41	11	10.10	429	7	7	2	0	985.3726	7.5021		4172	4.0	b11y1y2*y3y5y9y10y11	29.5327	1062	125.846935747444	85.8469357474435	0.0228	Green	2825	1160.5586	1160.5567	21.4666	19650
14317	MA_270919g0010	Regular	18596.7500	0.00	13152.8729	97	7	11	37.50	861857	0	387093			Green	1416 2654 3827 9575 12706 24958 25735 27219 50014 54407	0	8	Pass2	InSource	None	734.3315	GDEAQSK	DAYVGDEAQSK	56	7	4.07	426	4	4	1	1	5979.0870	0.0000		2004	0.0	b2b4b4░y2░y3y3░y4y7*	31.5526	637	89.5060906881961	139.012181376392	0.0453	Green	6792	734.3308	734.3316	24.5267	39034
14317	MA_270919g0010	Regular	18596.7500	0.00	13152.8729	97	7	11	37.50	861857	0	387093			Green	1416 2654 3827 9575 12706 24958 25735 27219 50014 54407	0	9	Pass2	InSource	None	833.3999	VGDEAQSK	DAYVGDEAQSK	55	8	4.07	426	6	6	2	1	1305.5450	0.0000		1273	0.0	b4b4░b5b7b8y3y3*y3░y6	31.5526	742	99.0897891704049	158.17957834081	0.0266	Green	6773	833.3982	833.3994	24.5191	22896
14317	MA_270919g0010	Regular	18596.7500	0.00	13152.8729	97	7	11	37.50	861857	0	387093			Green	1416 2654 3827 9575 12706 24958 25735 27219 50014 54407	0	10	Pass2	InSource	None	996.4633	YVGDEAQSK	DAYVGDEAQSK	54	9	4.07	426	5	5	1	0	614.6071	0.0000		3327	0.0	b2y3y5y8y9	31.5526	883	111.275640626861	71.2756406268607	0.0139	Green	6777	996.4664	996.4643	24.5202	11991
14317	MA_270919g0010	Regular	18596.7500	0.00	13152.8729	97	7	11	37.50	861857	0	387093			Green	2654 3827 9575 12706 14214 24958 25735 54407 56750 57437 63809	0	11	Pass2	InSource	None	520.2548	GMGQK	HTGVMVGMGQK	47	5	10.10	428	1	1	0	0	1214.5430	0.0000		842	0.0	y2*y3y3*	29.5327	469	72.980728800544	105.961457601088	0.0136	Green	13743	520.2560	520.2561	29.0480	11756
14317	MA_270919g0010	Regular	18596.7500	0.00	13152.8729	97	7	11	37.50	861857	0	387093			Green	2654 3827 9575 12706 14214 24958 25735 54407 56750 57437 63809	0	12	Pass2	InSource	None	526.2442	HTGVM	HTGVMVGMGQK	41	5	7.85	428	3	3	2	0	3924.7630	0.0000		576	0.0	b2b3b4	29.5327	488	74.938704710955	109.87740942191	0.0126	Green	13744	526.2457	526.2458	29.0493	10853
14317	MA_270919g0010	Regular	18596.7500	0.00	13152.8729	97	7	11	37.50	861857	0	387093			Green	2654 3827 9575 12706 14214 24958 25735 54407 56750 57437 63809	0	13	Pass2	InSource	None	619.3232	VGMGQK	HTGVMVGMGQK	46	6	10.10	428	1	1	0	0	547.3797	0.0000		356	0.0	y3y3*	29.5327	574	83.5027725791024	127.005545158205	0.0062	Green	13723	619.3246	619.3250	29.0357	5357
14317	MA_270919g0010	Regular	18596.7500	0.00	13152.8729	97	7	11	37.50	861857	0	387093			Green	1416 2654 3827 9575 12706 24958 25735 27219 50014 54407	0	14	Pass2	InSource	None	449.2031	DAYV	DAYVGDEAQSK	52	4	3.10	426	0	0	0	0	30.1704	0.0000		0	0.0		31.5526	404	66.0714560379607	92.1429120759214	0.0037	Green	6783	449.2038	449.2038	24.5235	3154
14317	MA_270919g0010	Regular	18596.7500	0.00	13152.8729	97	7	11	37.50	861857	0	387093			Green	1416 2654 3827 9575 12706 24958 25735 27219 54407	0	15	Pass2	InSource	None	589.3416	AQSKR	DAYVGDEAQSKR	59	5	11.49	425	0	0	0	0	50.3756	0.0000		0	0.0		26.5444	537	79.8746849156482	119.749369831296	0.0036	Green	4548	589.3389	589.3393	22.9122	3133
14317	MA_270919g0010	Regular	18596.7500	0.00	13152.8729	97	7	11	37.50	861857	0	387093			Green	1416 2654 3827 9575 12706 24958 25735 27219 54407	0	16	Pass2	InSource	None	833.4112	DEAQSKR	DAYVGDEAQSKR	57	7	7.03	425	2	2	1	0	327.3257	0.0000		1144	0.0	y6y7	26.5444	737	98.6441404255463	157.288280851093	0.0033	Green	4542	833.4093	833.4105	22.9092	2885
14317	MA_270919g0010	Regular	18596.7500	0.00	13152.8729	97	7	11	37.50	861857	0	387093			Green	1416 2654 3827 9575 12706 24958 25735 27219 50014 54407	0	17	Pass2	InSource	None	677.3101	DEAQSK	DAYVGDEAQSK	57	6	4.07	426	1	1	0	0	33.5865	0.0000		120	0.0	b3░y2	31.5526	589	84.9512611727381	129.902522345476	0.0026	Green	6789	677.3099	677.3105	24.5258	2199
13666	MA_230579g0020	Regular	18158.2400	0.00	33419.7280	200	18	20	85.14	3030987	501024	1227077			Green	18849 20152 21412 23589 50145	1	1	Pass1	PepFrag1	None	2101.0924	GHYTEGAELIDSVLDVVRK	GHYTEGAELIDSVLDVVRK	103	19	4.54	437	21	21	14	6	37780.3000	9.0865		270415	16.4	b2b3b4b4░b5░b6b6░b7b7░b8b9b9░b10b10░b11b12░b15y1y2y4y5y6y7░y8y9y9░y10y10░y11y12y12░y14y17░	70.2444	1958	189.220459379412	86.1469729196077	0.1753	Green	105734	2101.0947	2101.0919	86.2797	531362
13666	MA_230579g0020	Regular	18158.2400	0.00	33419.7280	200	18	20	85.14	3030987	501024	1227077			Green	4263 22244	0	2	Pass1	PepFrag1	None	1309.6383	YQGTSDLQLER	YQGTSDLQLER	35	11	4.07	441	14	14	11	5	34649.4400	9.0710		288497	11.6	b1b2b2*b3b3*b4b4*b4░b5*b6b7░b8░b11*y2y2░y3y4y4*y5y5░y6y7y7░y8y9y9░y10y10*	44.7860	1179	134.928027321837	94.9280273218366	0.1157	Green	30104	1309.6409	1309.6393	38.6955	350594
13666	MA_230579g0020	Regular	18158.2400	0.00	33419.7280	200	18	20	85.14	3030987	501024	1227077			Green	4263 18849 20152 21180 50145	0	3	Pass1	PepFrag1	Carbamidomethyl+C(5);Carbamidomethyl+C(7);Carbamidomethyl+C(14)	3383.5124	EAENCDCLQGFQVCHSLGGGTGSGMGTLLISK	EAENCDCLQGFQVCHSLGGGTGSGMGTLLISK	122	32	4.42	445	7	7	0	1	3913.3510	8.1018		44949	16.1	b8*b11*b12b15b22b26b29░b30y10░y13░y17y19░y29y29░	70.6795	2936	247.892660388196	125.261773592131	0.0985	Green	82107	3383.5102	3383.5141	70.7858	298685
13666	MA_230579g0020	Regular	18158.2400	0.00	33419.7280	200	18	20	85.14	3030987	501024	1227077			Green	22244 50145	0	4	Pass1	PepFrag1	Carbamidomethyl+C(10)	1431.6322	VNVYYNEASCGR	VNVYYNEASCGR	46	12	6.29	435	11	11	8	1	36651.3000	9.0954		182333	11.2	b2b2*b8*b10*y1y3y4y5y6y7y7*y7░y8y8*y8░y9y9*y10y11y11*y11░y12*	32.4258	1215	137.660862467225	97.660862467225	0.0976	Green	22843	1431.6313	1431.6300	34.6280	295706
13666	MA_230579g0020	Regular	18158.2400	0.00	33419.7280	200	18	20	85.14	3030987	501024	1227077			Green	18849 20152 21412 23589 50145	0	5	Pass1	PepFrag1	None	1972.9974	GHYTEGAELIDSVLDVVR	GHYTEGAELIDSVLDVVR	103	18	4.06	438	18	18	13	4	13059.3100	8.6252		106504	12.6	b2b3b4b4░b5b5░b6b7b8b8░b9b10░b12░b14░b15░y1y2y5y5░y6y7y8y9y10y13y15	77.0339	1823	180.41975135554	80.2798342370266	0.0886	Green	116394	1973.0047	1973.0016	93.1817	268486
13666	MA_230579g0020	Regular	18158.2400	0.00	33419.7280	200	18	20	85.14	3030987	501024	1227077			Green	13982 18849 20152 21180 23589 25625 33612 40000 50145 50919 57012 58384	0	6	Pass1	PepFrag1	None	1077.5323	IREEYPDR	IREEYPDR	154	8	4.44	439	11	11	8	3	30009.2900	8.9865	Identified	158480	8.0	b3b4b5b7y2y3y4y4░y5y6y6░y7y8	20.9987	960	117.654115402372	77.6541154023718	0.0669	Green	5909	1077.5343	1077.5323	23.9053	202747
13666	MA_230579g0020	Regular	18158.2400	0.00	33419.7280	200	18	20	85.14	3030987	501024	1227077			Green	4263 13465 13982 18849 20152 21180 22244 23589 25625 57012	0	7	Pass1	PepFrag1	None	1139.6935	LAVNLIPFPR	LAVNLIPFPR	252	10	11.05	443	12	12	8	3	56362.8900	9.2823	Identified	76869	8.9	b3b4b5b5*b6b6*b10y2y3y4y6y7y8y8*y9	69.3741	1103	129.065442828005	89.0654428280055	0.0616	Green	90539	1139.6954	1139.6935	76.4076	186722
13666	MA_230579g0020	Regular	18158.2400	0.00	33419.7280	200	18	20	85.14	3030987	501024	1227077			Green		0	8	Pass1	PepFrag1	None	2814.3383	TGPYGQVFRPDNFVFGQSGAGNNWAK	TGPYGQVFRPDNFVFGQSGAGNNWAK	77	26	9.72	433	11	11	3	2	2754.5310	7.6991	Identified	10728	11.7	b5░b7b9░b10*b11░b12b20b20░b22b22░b24b25b26░y1y2y3y5y7*y8*y10y10░y13░y14░y24*	70.6951	2529	224.418602580489	109.612401720326	0.0501	Green	82605	2814.3391	2814.3393	71.0974	151904
13666	MA_230579g0020	Regular	18158.2400	0.00	33419.7280	200	18	20	85.14	3030987	501024	1227077			Green	4263 18849 20152 21180 50145	0	9	Pass1	PepFrag1	Carbamidomethyl+C(6);Carbamidomethyl+C(8);Carbamidomethyl+C(15)	3511.6074	KEAENCDCLQGFQVCHSLGGGTGSGMGTLLISK	KEAENCDCLQGFQVCHSLGGGTGSGMGTLLISK	121	33	5.34	446	8	8	0	0	2423.5090	7.8937		21039	12.4	b5b9b12b25░y4y9y11y13y26░y33	67.0507	3071	255.434474940238	87.717237470119	0.0467	Green	74710	3511.6067	3511.6045	66.1126	141461
13666	MA_230579g0020	Regular	18158.2400	0.00	33419.7280	200	18	20	85.14	3030987	501024	1227077			Green	18849 22244	0	10	Pass1	PepFrag1	Carbamidomethyl+C(22);Carbamidomethyl+C(23)	2751.3263	LTTPSFGDLNHLISATMSGVTCCLR	LTTPSFGDLNHLISATMSGVTCCLR	216	25	7.00	436	6	6	2	1	1310.0480	7.6486	Missing	2016	9.0	b6░b10b11b14b14*b17░y9y13y13░y14y23░	77.6217	2453	219.899714916899	106.599809944599	0.0255	Green	136177	2751.3242	2751.3240	105.6491	77179
13666	MA_230579g0020	Regular	18158.2400	0.00	33419.7280	200	18	20	85.14	3030987	501024	1227077			Green		0	11	Pass1	PepFrag1	Carbamidomethyl+C(6)	1930.8753	FWEVVCEEHGIDPTGR	FWEVVCEEHGIDPTGR	19	16	4.16	434	6	6	2	0	5917.0550	8.0312	Missing	11321	7.4	b8b10░y3y10y10░y11y11░y12y14y14░	58.7133	1681	170.924680388532	73.9497869256877	0.0234	Green	60957	1930.8810	1930.8778	57.5383	70999
13666	MA_230579g0020	Regular	18158.2400	0.00	33419.7280	200	18	20	85.14	3030987	501024	1227077			Green	21180	0	12	Pass1	PepFrag1	Carbamidomethyl+C(10)	1838.9178	EILHIQGGQCGNQIGSK	EILHIQGGQCGNQIGSK	2	17	7.16	432	8	8	3	0	2041.7610	7.6545		10169	7.6	b2░b4░b5b5░b6b6░b8b8*b8░b9*y1y2y3░y4y6y7y7*y8*y12░	40.3423	1647	168.612085599649	72.4080570664325	0.0234	Green	29817	1838.9249	1838.9215	38.5262	70816
13666	MA_230579g0020	Regular	18158.2400	0.00	33419.7280	200	18	20	85.14	3030987	501024	1227077			Green	4263 13982 18849 20152 21180 23589 25625 40000 50919 57012 58384 64007	0	13	Pass1	PepFrag1	None	1384.7003	MMLTFSVFPSPK	MMLTFSVFPSPK	162	12	10.10	447	6	6	0	1	1125.0410	7.5604	Identified	6796	6.5	b2b5b6░b7░b8y3y4░y5y5░y10	71.9232	1301	144.082476723823	104.082476723823	0.0214	Green	98312	1384.7042	1384.7028	81.4002	64828
13666	MA_230579g0020	Regular	18158.2400	0.00	33419.7280	200	18	20	85.14	3030987	501024	1227077			Green	13465 13982 18849 20152 21180 22244 23589 25625 40000 57012 64007	0	14	Pass1	PepFrag1	None	1146.5902	FPGQLNSDLR	FPGQLNSDLR	241	10	7.00	440	8	8	5	2	7344.7320	8.3973	Missing	3617	5.7	b2b3b4b5y3y4y5y5*y7y8*y8░	46.6802	1043	124.341424877252	84.3414248772521	0.0187	Green	41211	1146.5905	1146.5886	45.4195	56653
13666	MA_230579g0020	Regular	18158.2400	0.00	33419.7280	200	18	20	85.14	3030987	501024	1227077			Green	4263 20152 22244 23589 50145	0	15	Pass1	PepFrag1	None	1633.7924	AVLMDLEPGTMDSVR	AVLMDLEPGTMDSVR	62	15	3.70	442	4	4	1	1	1398.6410	7.6771	Identified	1046	2.8	b6░b7b9b10░y7y8y9░	70.5950	1516	159.548393293312	119.548393293312	0.0018	Green	69664	1633.7947	1633.7942	62.9480	5323
13666	MA_230579g0020	Regular	18158.2400	0.00	33419.7280	200	18	20	85.14	3030987	501024	1227077			Green	4263 13982 18849 20152 25625 57012 64007	0	16	Pass2	PepFrag2	Carbamidomethyl+C(25);Carbamidomethyl+C(37)	4529.0946	VSDTVVEPYNATLSVHQLVENADECMVLDNEALYDICFR	VSDTVVEPYNATLSVHQLVENADECMVLDNEALYDICFR	174	39	3.57	449	0	0	0	0	653.4157	7.3245	Missing	404	3.1	b14*y6░y34░	93.3742	4054	307.384617638886	113.692308819443	0.0009	Green	139104	4529.1014	4529.1054	107.0059	2689
13666	MA_230579g0020	Regular	18158.2400	0.00	33419.7280	200	18	20	85.14	3030987	501024	1227077			Green	4263 20152 22244 23589 50145	0	17	Pass2	VarMod	Oxidation+M(*)	1649.7873	AVLMDLEPGTMDSVR	AVLMDLEPGTMDSVR	62	15	3.70	444	12	12	7	4	4483.9790	8.1830	Identified	11799	6.0	b2b3b4b5b7░b11b12y1y8y10y11y12y12░y13y13░	70.5950	1516	159.548393293312	119.548393293312	0.0138	Green	59067	1649.7898	1649.7894	56.3063	41693
13666	MA_230579g0020	Regular	18158.2400	0.00	33419.7280	200	18	20	85.14	3030987	501024	1227077			Green	4263 13982 18849 20152 21180 23589 25625 40000 50919 57012 58384 64007	0	18	Pass2	VarMod	Oxidation+M(*)	1400.6952	MMLTFSVFPSPK	MMLTFSVFPSPK	162	12	10.10	448	5	5	2	0	276.3023	6.9506	Identified	692	2.4	b2b3b9b12░y4░y7░y11y12	71.9232	1301	144.082476723823	104.082476723823	0.0014	Green	88437	1400.7008	1400.6994	74.9612	4114
13666	MA_230579g0020	Regular	18158.2400	0.00	33419.7280	200	18	20	85.14	3030987	501024	1227077			Green	13982 18849 20152 21180 23589 25625 33612 40000 50145 50919 57012 58384	0	19	Pass2	InSource	None	528.2776	IREE	IREEYPDR	154	4	4.26	439	2	2	1	0	4018.4980	0.0000		1635	0.0	b2b3y3░	20.9987	490	75.1433156674763	110.286631334953	0.0106	Green	5921	528.2778	528.2779	23.9105	32262
13666	MA_230579g0020	Regular	18158.2400	0.00	33419.7280	200	18	20	85.14	3030987	501024	1227077			Green	13982 18849 20152 21180 23589 25625 33612 40000 50145 50919 57012 58384	0	20	Pass2	InSource	None	691.3410	IREEY	IREEYPDR	154	5	4.26	439	2	2	1	0	734.4406	0.0000		355	0.0	b2b3	20.9987	631	88.9431569734046	137.886313946809	0.0097	Green	5917	691.3390	691.3397	23.9078	29528
13666	MA_230579g0020	Regular	18158.2400	0.00	33419.7280	200	18	20	85.14	3030987	501024	1227077			Green	13982 18849 20152 21180 23589 25625 33612 40000 50145 50919 57012 58384	0	21	Pass2	InSource	None	387.1987	PDR	IREEYPDR	159	3	7.00	439	3	3	2	0	356.0999	0.0000	Identified	3708	0.0	y1y2y3	20.9987	329	57.617830214928	75.2356604298559	0.0084	Green	5922	387.2001	387.2000	23.9116	25346
13666	MA_230579g0020	Regular	18158.2400	0.00	33419.7280	200	18	20	85.14	3030987	501024	1227077			Green	4263 22244	0	22	Pass2	InSource	None	1018.5164	GTSDLQLER	YQGTSDLQLER	37	9	4.07	441	3	3	0	0	107.3047	0.0000		300	0.0	b5b9y1	44.7860	924	114.694065796325	189.388131592649	0.0072	Green	30109	1018.5125	1018.5146	38.6982	21687
13666	MA_230579g0020	Regular	18158.2400	0.00	33419.7280	200	18	20	85.14	3030987	501024	1227077			Green	18849 20152 21412 23589 50145	0	23	Pass2	InSource	None	845.3424	GHYTEGAE	GHYTEGAELIDSVLDVVRK	103	8	4.25	437	4	4	2	0	1192.1830	0.0000		740	0.0	b2b3b4░b6b7	70.2444	733	98.2868954262199	156.57379085244	0.0042	Green	105761	845.3418	845.3431	86.2969	12739
13666	MA_230579g0020	Regular	18158.2400	0.00	33419.7280	200	18	20	85.14	3030987	501024	1227077			Green	18849 20152 21412 23589 50145	0	24	Pass2	InSource	None	601.3668	LDVVR	GHYTEGAELIDSVLDVVR	116	5	7.00	438	3	3	0	1	1025.4200	0.0000		1501	0.0	b2y1y3	77.0339	573	83.4057609214479	126.811521842896	0.0028	Green	116369	601.3676	601.3679	93.1735	8534
13666	MA_230579g0020	Regular	18158.2400	0.00	33419.7280	200	18	20	85.14	3030987	501024	1227077			Green	18849 20152 21412 23589 50145	0	25	Pass2	InSource	None	902.4942	DSVLDVVR	GHYTEGAELIDSVLDVVR	113	8	3.88	438	2	2	0	0	99.3937	0.0000		4690	0.0	b8y8	77.0339	842	107.80387253151	175.607745063021	0.0026	Green	116357	902.4923	902.4939	93.1692	7778
13666	MA_230579g0020	Regular	18158.2400	0.00	33419.7280	200	18	20	85.14	3030987	501024	1227077			Green	18849 20152 21412 23589 50145	0	26	Pass2	InSource	None	716.2998	GHYTEGA	GHYTEGAELIDSVLDVVRK	103	7	5.13	437	1	1	0	0	20.6483	0.0000		144	0.0	b2b7░	70.2444	624	88.2841406489556	136.568281297911	0.0024	Green	105730	716.2999	716.3006	86.2782	7257
13666	MA_230579g0020	Regular	18158.2400	0.00	33419.7280	200	18	20	85.14	3030987	501024	1227077			Green	13982 18849 20152 21180 23589 25625 33612 40000 50145 50919 57012 58384	0	27	Pass2	InSource	None	550.2620	YPDR	IREEYPDR	158	4	6.73	439	1	1	0	0	254.7093	0.0000	Missing	768	0.0	y4	20.9987	470	73.0844314565147	106.168862913029	0.0024	Green	5916	550.2621	550.2623	23.9076	7181
13666	MA_230579g0020	Regular	18158.2400	0.00	33419.7280	200	18	20	85.14	3030987	501024	1227077			Green	22244 50145	0	28	Pass2	InSource	Carbamidomethyl+C(6);Carbamidomethyl+C(6)	956.3891	YNEASCGR	VNVYYNEASCGR	50	8	6.28	435	0	0	0	0	187.4056	0.0000		0	0.0		32.4258	768	101.391243059154	162.782486118308	0.0023	Green	22848	956.3857	956.3875	34.6300	6900
13666	MA_230579g0020	Regular	18158.2400	0.00	33419.7280	200	18	20	85.14	3030987	501024	1227077			Green	22244 50145	0	29	Pass2	InSource	Carbamidomethyl+C(7);Carbamidomethyl+C(7)	1119.4524	YYNEASCGR	VNVYYNEASCGR	49	9	6.29	435	0	0	0	0	272.0329	0.0000		0	0.0		32.4258	909	113.449405129335	186.89881025867	0.0022	Green	22847	1119.4504	1119.4531	34.6300	6600
13666	MA_230579g0020	Regular	18158.2400	0.00	33419.7280	200	18	20	85.14	3030987	501024	1227077			Green	18849 20152 21412 23589 50145	0	30	Pass2	InSource	None	958.4265	GHYTEGAEL	GHYTEGAELIDSVLDVVRK	103	9	4.25	437	1	1	0	0	320.7375	0.0000		2621	0.0	b5y2░	70.2444	857	109.080431890802	69.0804318908022	0.0020	Green	105823	958.4279	958.4257	86.3304	6173
13666	MA_230579g0020	Regular	18158.2400	0.00	33419.7280	200	18	20	85.14	3030987	501024	1227077			Green	4263 13465 13982 18849 20152 21180 22244 23589 25625 57012	0	31	Pass2	InSource	None	516.2929	PFPR	LAVNLIPFPR	258	4	11.05	443	1	1	0	0	10.6319	0.0000	Identified	99	0.0	b2	69.3741	463	72.3569571206996	104.713914241399	0.0019	Green	90550	516.2937	516.2938	76.4118	5854
13666	MA_230579g0020	Regular	18158.2400	0.00	33419.7280	200	18	20	85.14	3030987	501024	1227077			Green	22244 50145	0	32	Pass2	InSource	Carbamidomethyl+C(5);Carbamidomethyl+C(5)	793.3258	NEASCGR	VNVYYNEASCGR	51	7	6.29	435	1	1	0	0	95.9825	0.0000		167	0.0	y1	32.4258	627	88.5668763889684	137.133752777937	0.0016	Green	22858	793.3222	793.3232	34.6340	4881
13666	MA_230579g0020	Regular	18158.2400	0.00	33419.7280	200	18	20	85.14	3030987	501024	1227077			Green	18849 20152 21412 23589 50145	0	33	Pass2	InSource	None	729.4618	LDVVRK	GHYTEGAELIDSVLDVVRK	116	6	10.12	437	0	0	0	0	55.3620	0.0000		0	0.0		70.2444	708	96.0391864878618	152.078372975724	0.0014	Green	105719	729.4630	729.4638	86.2732	4140
13666	MA_230579g0020	Regular	18158.2400	0.00	33419.7280	200	18	20	85.14	3030987	501024	1227077			Green	18849 20152 21412 23589 50145	0	34	Pass2	InSource	None	645.2627	GHYTEG	GHYTEGAELIDSVLDVVRK	103	6	5.13	437	0	0	0	0	60.3182	0.0000		0	0.0		70.2444	557	81.8458062035088	123.691612407018	0.0012	Green	105671	645.2636	645.2641	86.2550	3623
13666	MA_230579g0020	Regular	18158.2400	0.00	33419.7280	200	18	20	85.14	3030987	501024	1227077			Green	4263 22244	0	35	Pass2	InSource	None	860.4472	SDLQLER	YQGTSDLQLER	39	7	4.07	441	2	2	0	0	760.4654	0.0000		1882	0.0	y5y7	44.7860	783	102.707180900706	165.414361801413	0.0012	Green	30107	860.4457	860.4470	38.6976	3510
13666	MA_230579g0020	Regular	18158.2400	0.00	33419.7280	200	18	20	85.14	3030987	501024	1227077			Green	18849 20152 21412 23589 50145	0	36	Pass2	InSource	None	1015.5782	IDSVLDVVR	GHYTEGAELIDSVLDVVR	112	9	3.88	438	3	3	0	0	233.4378	0.0000		541	0.0	b7y7y9	77.0339	966	118.143831644999	78.1438316449989	0.0010	Green	116437	1015.5813	1015.5792	93.2047	2902
13666	MA_230579g0020	Regular	18158.2400	0.00	33419.7280	200	18	20	85.14	3030987	501024	1227077			Green	18849 20152 21412 23589 50145	0	37	Pass2	InSource	None	1071.5106	GHYTEGAELI	GHYTEGAELIDSVLDVVRK	103	10	4.25	437	1	1	0	0	106.5345	0.0000		117	0.0	y6	70.2444	981	119.363709156196	79.3637091561962	0.0008	Green	105737	1071.5126	1071.5106	86.2828	2526
13666	MA_230579g0020	Regular	18158.2400	0.00	33419.7280	200	18	20	85.14	3030987	501024	1227077			Green	18849 20152 21412 23589 50145	0	38	Pass2	InSource	None	915.5622	SVLDVVRK	GHYTEGAELIDSVLDVVRK	114	8	10.12	437	1	1	0	0	88.7526	0.0000		55	0.0	b3	70.2444	886	111.527538080077	71.527538080077	0.0008	Green	105834	915.5655	915.5633	86.3347	2417
13666	MA_230579g0020	Regular	18158.2400	0.00	33419.7280	200	18	20	85.14	3030987	501024	1227077			Green	18849 20152 21412 23589 50145	0	39	Pass2	InSource	None	845.3424	GHYTEGAE	GHYTEGAELIDSVLDVVR	103	8	4.25	438	0	0	0	0	86.4780	0.0000		0	0.0		77.0339	733	98.2868954262199	156.57379085244	0.0006	Green	116320	845.3457	845.3469	93.1511	1918
13666	MA_230579g0020	Regular	18158.2400	0.00	33419.7280	200	18	20	85.14	3030987	501024	1227077			Green	18849 20152 21412 23589 50145	0	40	Pass2	InSource	None	616.3777	DVVRK	GHYTEGAELIDSVLDVVRK	117	5	10.12	437	0	0	0	0	44.7882	0.0000		0	0.0		70.2444	584	84.4698129086236	128.939625817247	0.0006	Green	105708	616.3762	616.3766	86.2689	1776
13666	MA_230579g0020	Regular	18158.2400	0.00	33419.7280	200	18	20	85.14	3030987	501024	1227077			Green	4263 22244	0	41	Pass2	InSource	None	961.4949	TSDLQLER	YQGTSDLQLER	38	8	4.07	441	1	1	0	0	236.6441	0.0000		80	0.0	y5	44.7860	876	110.686767625355	181.373535250711	0.0006	Green	30103	961.4943	961.4961	38.6951	1760
13666	MA_230579g0020	Regular	18158.2400	0.00	33419.7280	200	18	20	85.14	3030987	501024	1227077			Green	4263 22244	0	42	Pass2	InSource	None	773.4152	DLQLER	YQGTSDLQLER	40	6	4.07	441	0	0	0	0	72.1011	0.0000		0	0.0		44.7860	710	96.2199661996764	152.439932399353	0.0006	Green	30088	773.4159	773.4169	38.6866	1734
50145	MA_648399g0010	Regular	17059.2100	0.00	18891.0778	170	11	12	62.13	2502070	0	1006992			Green	13666 18849 20152 21412 23589	1	1	Pass1	PepFrag1	None	2101.0924	GHYTEGAELIDSVLDVVRK	GHYTEGAELIDSVLDVVRK	103	19	4.54	451	21	21	14	6	37780.3000	9.0865		270415	16.4	b2b3b4b4░b5░b6b6░b7b7░b8b9b9░b10b10░b11b12░b15y1y2y4y5y6y7░y8y9y9░y10y10░y11y12y12░y14y17░	70.2444	1958	189.220459379412	86.1469729196077	0.2124	Green	105734	2101.0947	2101.0919	86.2797	531362
50145	MA_648399g0010	Regular	17059.2100	0.00	18891.0778	170	11	12	62.13	2502070	0	1006992			Green	18849 20152 22244 23589	0	2	Pass1	PepFrag1	Carbamidomethyl+C(10)	1822.9229	EILHIQGGQCGNQIGAK	EILHIQGGQCGNQIGAK	2	17	7.16	458	22	22	15	7	38723.8700	9.1193		146330	14.9	b2b4b4░b5b5░b6b6░b7░b8b8░b9b10b12b13*b14b15░b16*b17*y1y2y3y4y5y5*y6y6*y7y7*y8y8*y9y10y12y13y14	42.3463	1641	168.202335443028	72.1348902953517	0.1796	Green	31319	1822.9298	1822.9264	39.4185	449382
50145	MA_648399g0010	Regular	17059.2100	0.00	18891.0778	170	11	12	62.13	2502070	0	1006992			Green	4263 13666 18849 20152 21180	0	3	Pass1	PepFrag1	Carbamidomethyl+C(5);Carbamidomethyl+C(7);Carbamidomethyl+C(14)	3383.5124	EAENCDCLQGFQVCHSLGGGTGSGMGTLLISK	EAENCDCLQGFQVCHSLGGGTGSGMGTLLISK	122	32	4.42	456	7	7	0	1	3913.3510	8.1018		44949	16.1	b8*b11*b12b15b22b26b29░b30y10░y13░y17y19░y29y29░	70.6795	2936	247.892660388196	125.261773592131	0.1194	Green	82107	3383.5102	3383.5141	70.7858	298685
50145	MA_648399g0010	Regular	17059.2100	0.00	18891.0778	170	11	12	62.13	2502070	0	1006992			Green	13666 22244	0	4	Pass1	PepFrag1	Carbamidomethyl+C(10)	1431.6322	VNVYYNEASCGR	VNVYYNEASCGR	46	12	6.29	450	11	11	8	1	36651.3000	9.0954		182333	11.2	b2b2*b8*b10*y1y3y4y5y6y7y7*y7░y8y8*y8░y9y9*y10y11y11*y11░y12*	32.4258	1215	137.660862467225	97.660862467225	0.1182	Green	22843	1431.6313	1431.6300	34.6280	295706
50145	MA_648399g0010	Regular	17059.2100	0.00	18891.0778	170	11	12	62.13	2502070	0	1006992			Green	13666 18849 20152 21412 23589	0	5	Pass1	PepFrag1	None	1972.9974	GHYTEGAELIDSVLDVVR	GHYTEGAELIDSVLDVVR	103	18	4.06	452	18	18	13	4	13059.3100	8.6252		106504	12.6	b2b3b4b4░b5b5░b6b7b8b8░b9b10░b12░b14░b15░y1y2y5y5░y6y7y8y9y10y13y15	77.0339	1823	180.41975135554	80.2798342370266	0.1073	Green	116394	1973.0047	1973.0016	93.1817	268486
50145	MA_648399g0010	Regular	17059.2100	0.00	18891.0778	170	11	12	62.13	2502070	0	1006992			Green	13666 13982 18849 20152 21180 23589 25625 33612 40000 50919 57012 58384	0	6	Pass1	PepFrag1	None	1077.5323	IREEYPDR	IREEYPDR	154	8	4.44	453	11	11	8	3	30009.2900	8.9865	Identified	158480	8.0	b3b4b5b7y2y3y4y4░y5y6y6░y7y8	20.9987	960	117.654115402372	77.6541154023718	0.0810	Green	5909	1077.5343	1077.5323	23.9053	202747
50145	MA_648399g0010	Regular	17059.2100	0.00	18891.0778	170	11	12	62.13	2502070	0	1006992			Green	4263 13666 18849 20152 21180	0	7	Pass1	PepFrag1	Carbamidomethyl+C(6);Carbamidomethyl+C(8);Carbamidomethyl+C(15)	3511.6074	KEAENCDCLQGFQVCHSLGGGTGSGMGTLLISK	KEAENCDCLQGFQVCHSLGGGTGSGMGTLLISK	121	33	5.34	457	8	8	0	0	2423.5090	7.8937		21039	12.4	b5b9b12b25░y4y9y11y13y26░y33	67.0507	3071	255.434474940238	87.717237470119	0.0565	Green	74710	3511.6067	3511.6045	66.1126	141461
50145	MA_648399g0010	Regular	17059.2100	0.00	18891.0778	170	11	12	62.13	2502070	0	1006992			Green	18849 20152 22244 23589	0	8	Pass1	PepFrag1	Carbamidomethyl+C(12)	2110.0645	MREILHIQGGQCGNQIGAK	MREILHIQGGQCGNQIGAK	0	19	8.97	459	17	17	8	4	3601.4070	8.0878		39832	8.1	b6b7b8b8*b9b10b14b15b15░b17y1y4y5y6y8y11y13y14y19y19*	46.6190	1913	186.310049352388	84.2066995682587	0.0307	Green	31846	2110.0710	2110.0682	39.7094	76702
50145	MA_648399g0010	Regular	17059.2100	0.00	18891.0778	170	11	12	62.13	2502070	0	1006992			Green	4263 13666 20152 22244 23589	0	9	Pass1	PepFrag1	None	1633.7924	AVLMDLEPGTMDSVR	AVLMDLEPGTMDSVR	62	15	3.70	454	4	4	1	1	1398.6410	7.6771	Identified	1046	2.8	b6░b7b9b10░y7y8y9░	70.5950	1516	159.548393293312	119.548393293312	0.0021	Green	69664	1633.7947	1633.7942	62.9480	5323
50145	MA_648399g0010	Regular	17059.2100	0.00	18891.0778	170	11	12	62.13	2502070	0	1006992			Green	4263 13666 20152 22244 23589	0	10	Pass2	VarMod	Oxidation+M(*)	1649.7873	AVLMDLEPGTMDSVR	AVLMDLEPGTMDSVR	62	15	3.70	455	12	12	7	4	4483.9790	8.1830	Identified	11799	6.0	b2b3b4b5b7░b11b12y1y8y10y11y12y12░y13y13░	70.5950	1516	159.548393293312	119.548393293312	0.0167	Green	59067	1649.7898	1649.7894	56.3063	41693
50145	MA_648399g0010	Regular	17059.2100	0.00	18891.0778	170	11	12	62.13	2502070	0	1006992			Green	18849 20152 22244 23589	0	11	Pass2	VarMod	Carbamidomethyl+C(12);Oxidation+M(*)	2126.0594	MREILHIQGGQCGNQIGAK	MREILHIQGGQCGNQIGAK	0	19	8.97	460	9	9	3	1	773.9958	7.4201		6804	4.2	b3b4b8b13y5*y8y10y11y12y19	46.6190	1913	186.310049352388	84.2066995682587	0.0049	Green	25030	2126.0629	2126.0602	35.9144	12289
50145	MA_648399g0010	Regular	17059.2100	0.00	18891.0778	170	11	12	62.13	2502070	0	1006992			Green	13666 13982 18849 20152 21180 23589 25625 33612 40000 50919 57012 58384	0	12	Pass2	InSource	None	528.2776	IREE	IREEYPDR	154	4	4.26	453	2	2	1	0	4018.4980	0.0000		1635	0.0	b2b3y3░	20.9987	490	75.1433156674763	110.286631334953	0.0129	Green	5921	528.2778	528.2779	23.9105	32262
50145	MA_648399g0010	Regular	17059.2100	0.00	18891.0778	170	11	12	62.13	2502070	0	1006992			Green	13666 13982 18849 20152 21180 23589 25625 33612 40000 50919 57012 58384	0	13	Pass2	InSource	None	691.3410	IREEY	IREEYPDR	154	5	4.26	453	2	2	1	0	734.4406	0.0000		355	0.0	b2b3	20.9987	631	88.9431569734046	137.886313946809	0.0118	Green	5917	691.3390	691.3397	23.9078	29528
50145	MA_648399g0010	Regular	17059.2100	0.00	18891.0778	170	11	12	62.13	2502070	0	1006992			Green	13666 13982 18849 20152 21180 23589 25625 33612 40000 50919 57012 58384	0	14	Pass2	InSource	None	387.1987	PDR	IREEYPDR	159	3	7.00	453	3	3	2	0	356.0999	0.0000	Identified	3708	0.0	y1y2y3	20.9987	329	57.617830214928	75.2356604298559	0.0101	Green	5922	387.2001	387.2000	23.9116	25346
50145	MA_648399g0010	Regular	17059.2100	0.00	18891.0778	170	11	12	62.13	2502070	0	1006992			Green	13666 18849 20152 21412 23589	0	15	Pass2	InSource	None	845.3424	GHYTEGAE	GHYTEGAELIDSVLDVVRK	103	8	4.25	451	4	4	2	0	1192.1830	0.0000		740	0.0	b2b3b4░b6b7	70.2444	733	98.2868954262199	156.57379085244	0.0051	Green	105761	845.3418	845.3431	86.2969	12739
50145	MA_648399g0010	Regular	17059.2100	0.00	18891.0778	170	11	12	62.13	2502070	0	1006992			Green	13666 18849 20152 21412 23589	0	16	Pass2	InSource	None	601.3668	LDVVR	GHYTEGAELIDSVLDVVR	116	5	7.00	452	3	3	0	1	1025.4200	0.0000		1501	0.0	b2y1y3	77.0339	573	83.4057609214479	126.811521842896	0.0034	Green	116369	601.3676	601.3679	93.1735	8534
50145	MA_648399g0010	Regular	17059.2100	0.00	18891.0778	170	11	12	62.13	2502070	0	1006992			Green	13666 18849 20152 21412 23589	0	17	Pass2	InSource	None	902.4942	DSVLDVVR	GHYTEGAELIDSVLDVVR	113	8	3.88	452	2	2	0	0	99.3937	0.0000		4690	0.0	b8y8	77.0339	842	107.80387253151	175.607745063021	0.0031	Green	116357	902.4923	902.4939	93.1692	7778
50145	MA_648399g0010	Regular	17059.2100	0.00	18891.0778	170	11	12	62.13	2502070	0	1006992			Green	13666 18849 20152 21412 23589	0	18	Pass2	InSource	None	716.2998	GHYTEGA	GHYTEGAELIDSVLDVVRK	103	7	5.13	451	1	1	0	0	20.6483	0.0000		144	0.0	b2b7░	70.2444	624	88.2841406489556	136.568281297911	0.0029	Green	105730	716.2999	716.3006	86.2782	7257
50145	MA_648399g0010	Regular	17059.2100	0.00	18891.0778	170	11	12	62.13	2502070	0	1006992			Green	13666 13982 18849 20152 21180 23589 25625 33612 40000 50919 57012 58384	0	19	Pass2	InSource	None	550.2620	YPDR	IREEYPDR	158	4	6.73	453	1	1	0	0	254.7093	0.0000	Missing	768	0.0	y4	20.9987	470	73.0844314565147	106.168862913029	0.0029	Green	5916	550.2621	550.2623	23.9076	7181
50145	MA_648399g0010	Regular	17059.2100	0.00	18891.0778	170	11	12	62.13	2502070	0	1006992			Green	13666 22244	0	20	Pass2	InSource	Carbamidomethyl+C(6);Carbamidomethyl+C(6)	956.3891	YNEASCGR	VNVYYNEASCGR	50	8	6.28	450	0	0	0	0	187.4056	0.0000		0	0.0		32.4258	768	101.391243059154	162.782486118308	0.0028	Green	22848	956.3857	956.3875	34.6300	6900
50145	MA_648399g0010	Regular	17059.2100	0.00	18891.0778	170	11	12	62.13	2502070	0	1006992			Green	13666 22244	0	21	Pass2	InSource	Carbamidomethyl+C(7);Carbamidomethyl+C(7)	1119.4524	YYNEASCGR	VNVYYNEASCGR	49	9	6.29	450	0	0	0	0	272.0329	0.0000		0	0.0		32.4258	909	113.449405129335	186.89881025867	0.0026	Green	22847	1119.4504	1119.4531	34.6300	6600
50145	MA_648399g0010	Regular	17059.2100	0.00	18891.0778	170	11	12	62.13	2502070	0	1006992			Green	13666 18849 20152 21412 23589	0	22	Pass2	InSource	None	958.4265	GHYTEGAEL	GHYTEGAELIDSVLDVVRK	103	9	4.25	451	1	1	0	0	320.7375	0.0000		2621	0.0	b5y2░	70.2444	857	109.080431890802	69.0804318908022	0.0025	Green	105823	958.4279	958.4257	86.3304	6173
50145	MA_648399g0010	Regular	17059.2100	0.00	18891.0778	170	11	12	62.13	2502070	0	1006992			Green	13666 22244	0	23	Pass2	InSource	Carbamidomethyl+C(5);Carbamidomethyl+C(5)	793.3258	NEASCGR	VNVYYNEASCGR	51	7	6.29	450	1	1	0	0	95.9825	0.0000		167	0.0	y1	32.4258	627	88.5668763889684	137.133752777937	0.0020	Green	22858	793.3222	793.3232	34.6340	4881
50145	MA_648399g0010	Regular	17059.2100	0.00	18891.0778	170	11	12	62.13	2502070	0	1006992			Green	13666 18849 20152 21412 23589	0	24	Pass2	InSource	None	729.4618	LDVVRK	GHYTEGAELIDSVLDVVRK	116	6	10.12	451	0	0	0	0	55.3620	0.0000		0	0.0		70.2444	708	96.0391864878618	152.078372975724	0.0017	Green	105719	729.4630	729.4638	86.2732	4140
50145	MA_648399g0010	Regular	17059.2100	0.00	18891.0778	170	11	12	62.13	2502070	0	1006992			Green	13666 18849 20152 21412 23589	0	25	Pass2	InSource	None	645.2627	GHYTEG	GHYTEGAELIDSVLDVVRK	103	6	5.13	451	0	0	0	0	60.3182	0.0000		0	0.0		70.2444	557	81.8458062035088	123.691612407018	0.0014	Green	105671	645.2636	645.2641	86.2550	3623
50145	MA_648399g0010	Regular	17059.2100	0.00	18891.0778	170	11	12	62.13	2502070	0	1006992			Green	13666 18849 20152 21412 23589	0	26	Pass2	InSource	None	1015.5782	IDSVLDVVR	GHYTEGAELIDSVLDVVR	112	9	3.88	452	3	3	0	0	233.4378	0.0000		541	0.0	b7y7y9	77.0339	966	118.143831644999	78.1438316449989	0.0012	Green	116437	1015.5813	1015.5792	93.2047	2902
50145	MA_648399g0010	Regular	17059.2100	0.00	18891.0778	170	11	12	62.13	2502070	0	1006992			Green	13666 18849 20152 21412 23589	0	27	Pass2	InSource	None	1071.5106	GHYTEGAELI	GHYTEGAELIDSVLDVVRK	103	10	4.25	451	1	1	0	0	106.5345	0.0000		117	0.0	y6	70.2444	981	119.363709156196	79.3637091561962	0.0010	Green	105737	1071.5126	1071.5106	86.2828	2526
50145	MA_648399g0010	Regular	17059.2100	0.00	18891.0778	170	11	12	62.13	2502070	0	1006992			Green	13666 18849 20152 21412 23589	0	28	Pass2	InSource	None	915.5622	SVLDVVRK	GHYTEGAELIDSVLDVVRK	114	8	10.12	451	1	1	0	0	88.7526	0.0000		55	0.0	b3	70.2444	886	111.527538080077	71.527538080077	0.0010	Green	105834	915.5655	915.5633	86.3347	2417
50145	MA_648399g0010	Regular	17059.2100	0.00	18891.0778	170	11	12	62.13	2502070	0	1006992			Green	18849 20152 22244 23589	0	29	Pass2	InSource	None	976.5211	EILHIQGGQ	EILHIQGGQCGNQIGAK	2	9	5.13	458	4	4	1	0	1064.1580	0.0000		355	0.0	b5b6b9y8	42.3463	923	114.611299011537	189.222598023073	0.0008	Green	31277	976.5172	976.5191	39.4061	2006
50145	MA_648399g0010	Regular	17059.2100	0.00	18891.0778	170	11	12	62.13	2502070	0	1006992			Green	13666 18849 20152 21412 23589	0	30	Pass2	InSource	None	845.3424	GHYTEGAE	GHYTEGAELIDSVLDVVR	103	8	4.25	452	0	0	0	0	86.4780	0.0000		0	0.0		77.0339	733	98.2868954262199	156.57379085244	0.0008	Green	116320	845.3457	845.3469	93.1511	1918
50145	MA_648399g0010	Regular	17059.2100	0.00	18891.0778	170	11	12	62.13	2502070	0	1006992			Green	13666 18849 20152 21412 23589	0	31	Pass2	InSource	None	616.3777	DVVRK	GHYTEGAELIDSVLDVVRK	117	5	10.12	451	0	0	0	0	44.7882	0.0000		0	0.0		70.2444	584	84.4698129086236	128.939625817247	0.0007	Green	105708	616.3762	616.3766	86.2689	1776
50145	MA_648399g0010	Regular	17059.2100	0.00	18891.0778	170	11	12	62.13	2502070	0	1006992			Green	18849 20152 22244 23589	0	32	Pass2	InSource	None	734.4196	EILHIQ	EILHIQGGQCGNQIGAK	2	6	5.13	458	1	1	0	0	96.2753	0.0000		64	0.0	b4	42.3463	713	96.4908178407953	152.981635681591	0.0007	Green	31274	734.4187	734.4195	39.4050	1747
10432	MA_15386g0010	Regular	16771.5400	0.00	24345.3899	126	15	21	63.89	1063330	283307.8	445528			Green	2869 3927 5898 7748 8031 9167 9592 12309 19353 24698 37530 37926 39800	1	1	Pass1	PepFrag1	None	1274.6124	AQIWDTAGQER	AQIWDTAGQER	62	11	4.07	475	11	11	9	3	54560.9800	8.9615		166926	9.8	b2b2*b3b3*b4b7*b11*y2y2░y3y3*y4y4*y5y6y7y7░y8y9y9░	38.8438	1138	131.781508793591	91.7815087935915	0.2104	Green	32862	1274.6173	1274.6156	40.3495	223696
10432	MA_15386g0010	Regular	16771.5400	0.00	24345.3899	126	15	21	63.89	1063330	283307.8	445528			Green		0	2	Pass1	PepFrag1	None	1424.6652	AVSTEDAQTFAER	AVSTEDAQTFAER	133	13	3.83	461	11	11	8	4	58981.5400	8.9953		63038	9.6	b2b3b5b6b7░y5y6y6*y7y8y9y10y11	39.6279	1271	141.858926121739	101.858926121739	0.1672	Green	25092	1424.6677	1424.6665	35.9455	177821
10432	MA_15386g0010	Regular	16771.5400	0.00	24345.3899	126	15	21	63.89	1063330	283307.8	445528			Green	3927 5898 7748 9167 39800	0	3	Pass1	PepFrag1	None	1043.6095	VVLIGDSGVGK	VVLIGDSGVGK	14	11	6.78	472	8	8	3	2	22751.8600	8.5816		68305	8.5	b2b4y3y4y7y7░y8y8░y9y11	46.9238	1006	121.383117685104	81.3831176851044	0.1398	Green	37746	1043.6101	1043.6081	43.2281	148667
10432	MA_15386g0010	Regular	16771.5400	0.00	24345.3899	126	15	21	63.89	1063330	283307.8	445528			Green	3927 5898 7748 9167 47108	0	4	Pass1	PepFrag1	None	1080.5684	STIGVEFATR	STIGVEFATR	42	10	7.00	473	8	8	5	2	44549.8600	8.8734		67818	7.9	b3b3░b4b4░y2y4y4░y5y6y7y8y8░	46.4947	995	120.496663418186	80.4966634181864	0.1287	Green	42407	1080.5694	1080.5674	46.1802	136894
10432	MA_15386g0010	Regular	16771.5400	0.00	24345.3899	126	15	21	63.89	1063330	283307.8	445528			Green	5898 7748 39800	0	5	Pass1	PepFrag1	None	953.4575	NEFSLESK	NEFSLESK	34	8	4.26	467	5	5	3	1	5214.3890	7.9418		6560	5.3	b1b2b4░y4y5y6y8*	38.7230	854	108.825719704185	68.8257197041846	0.0519	Green	27522	953.4639	953.4618	37.2945	55206
10432	MA_15386g0010	Regular	16771.5400	0.00	24345.3899	126	15	21	63.89	1063330	283307.8	445528			Green	3927 5898 7748 9167 19353 37530 37926 49534	0	6	Pass1	PepFrag1	None	944.4836	AITSAYYR	AITSAYYR	75	8	9.59	471	3	3	2	0	11014.4900	8.2665		4927	3.5	y4y5y6	31.7046	854	108.825719704185	68.8257197041846	0.0168	Green	21453	944.4861	944.4840	33.7861	17896
10432	MA_15386g0010	Regular	16771.5400	0.00	24345.3899	126	15	21	63.89	1063330	283307.8	445528			Green		0	7	Pass1	PepFrag1	None	1020.5837	QVLTQIYR	QVLTQIYR	167	8	9.84	462	6	6	2	2	7518.1740	8.1007		3247	3.4	b1b2y2y4y6y7	42.7127	963	117.899100656895	77.8991006568948	0.0156	Green	36097	1020.5845	1020.5824	42.2316	16593
10432	MA_15386g0010	Regular	16771.5400	0.00	24345.3899	126	15	21	63.89	1063330	283307.8	445528			Green		0	8	Pass1	PepFrag1	None	1705.8690	DHTEHNIVVMLVGNK	DHTEHNIVVMLVGNK	111	15	6.02	463	10	10	3	4	5062.5400	7.9289		4028	4.2	b4b8b8░b9b12b14*b15░y3y5y6y7y7*y11y14	54.0084	1591	164.768082383051	69.8453882553674	0.0152	Green	63598	1705.8718	1705.8683	59.2131	16191
10432	MA_15386g0010	Regular	16771.5400	0.00	24345.3899	126	15	21	63.89	1063330	283307.8	445528			Green		0	9	Pass1	PepFrag1	None	1347.7631	GAVGALLVYDITR	GAVGALLVYDITR	83	13	6.73	464	8	8	3	0	4516.5780	7.8794		7386	4.0	b4b9y2y5y6y7y8y10	75.6434	1285	142.898735566812	102.898735566812	0.0150	Green	90554	1347.7678	1347.7663	76.4144	15979
10432	MA_15386g0010	Regular	16771.5400	0.00	24345.3899	126	15	21	63.89	1063330	283307.8	445528			Green	7748 37530 37926	0	10	Pass1	PepFrag1	None	732.3886	SINVDGK	SINVDGK	52	7	6.78	470	4	4	1	1	3403.1780	7.7565		787	2.7	b2b3y3y4░y5	18.1734	672	92.7553886681721	145.510777336344	0.0091	Green	4388	732.3884	732.3892	22.8065	9700
10432	MA_15386g0010	Regular	16771.5400	0.00	24345.3899	126	15	21	63.89	1063330	283307.8	445528			Green		0	11	Pass1	PepFrag1	None	2104.0968	ELRDHTEHNIVVMLVGNK	ELRDHTEHNIVVMLVGNK	108	18	6.03	465	6	6	1	1	593.4031	6.9979		917	2.4	b4b7b10b11b14b15*y2*y4y4*y14*	53.5735	1972	190.121358094478	150.121358094478	0.0028	Green	93197	2104.0873	2104.0895	78.0477	2957
10432	MA_15386g0010	Regular	16771.5400	0.00	24345.3899	126	15	21	63.89	1063330	283307.8	445528			Green	5898 7748 39800	0	12	Pass2	MissedCleavage	None	1357.6747	FTRNEFSLESK	FTRNEFSLESK	31	11	7.11	468	13	13	9	4	20161.2800	8.5291		22597	6.7	b4b4░b5b5*b6b7b7*b7░b8░b9b10y2y3y3░y4y5y6y10y11	43.0618	1230	138.791555082546	98.791555082546	0.0724	Green	32064	1357.6782	1357.6768	39.8537	76961
10432	MA_15386g0010	Regular	16771.5400	0.00	24345.3899	126	15	21	63.89	1063330	283307.8	445528			Green	3927 5898 7748 9167 39800	0	13	Pass2	MissedCleavage	None	1713.9858	VVLIGDSGVGKSNLLSR	VVLIGDSGVGKSNLLSR	14	17	10.12	474	6	6	1	1	2484.4670	7.6198		2299	4.8	b2y1y6*y8y10y11y13*y15	63.2220	1644	168.407272831315	72.2715152208768	0.0186	Green	57189	1713.9887	1713.9852	55.3578	19831
10432	MA_15386g0010	Regular	16771.5400	0.00	24345.3899	126	15	21	63.89	1063330	283307.8	445528			Green		0	14	Pass2	MissedCleavage	None	2266.1674	KALDVSEDNAAAPPQGQTINVK	KALDVSEDNAAAPPQGQTINVK	179	22	4.31	466	3	3	1	0	575.7490	6.9848	Identified	5865	4.9	y7y9y9*y9░y10	49.5060	2101	198.324789711074	92.2165264740496	0.0158	Green	31538	2266.1718	2266.1695	39.5446	16849
10432	MA_15386g0010	Regular	16771.5400	0.00	24345.3899	126	15	21	63.89	1063330	283307.8	445528			Green	5898 7748	0	15	Pass2	MissedCleavage	None	2419.2252	FTRNEFSLESKSTIGVEFATR	FTRNEFSLESKSTIGVEFATR	31	21	7.19	469	4	4	1	0	1435.2250	7.3815		3799	2.7	b5░b9b10b11*y6░y7░y8░y13y16░y21	69.0275	2225	206.05333328024	63.0266666401198	0.0032	Green	72329	2419.2351	2419.2297	64.6075	3447
10432	MA_15386g0010	Regular	16771.5400	0.00	24345.3899	126	15	21	63.89	1063330	283307.8	445528			Green	3927 5898 7748 9167 47108	0	16	Pass2	InSource	None	779.4046	GVEFATR	STIGVEFATR	45	7	7.00	473	3	3	0	0	1812.4270	0.0000		8920	0.0	b7y5y7	46.4947	705	95.7676973951554	151.535394790311	0.0246	Green	42378	779.4029	779.4038	46.1648	26141
10432	MA_15386g0010	Regular	16771.5400	0.00	24345.3899	126	15	21	63.89	1063330	283307.8	445528			Green	3927 5898 7748 9167 39800	0	17	Pass2	InSource	None	732.3886	IGDSGVGK	VVLIGDSGVGK	17	8	6.78	472	2	2	1	0	354.5189	0.0000		397	0.0	b5░y3y4	46.9238	672	92.7553886681721	145.510777336344	0.0189	Green	37758	732.3887	732.3895	43.2331	20064
10432	MA_15386g0010	Regular	16771.5400	0.00	24345.3899	126	15	21	63.89	1063330	283307.8	445528			Green	3927 5898 7748 9167 39800	0	18	Pass2	InSource	None	619.3046	GDSGVGK	VVLIGDSGVGK	18	7	6.78	472	1	1	0	0	75.3971	0.0000		66	0.0	b2	46.9238	548	80.9617722925356	121.923544585071	0.0179	Green	37765	619.3052	619.3056	43.2363	19005
10432	MA_15386g0010	Regular	16771.5400	0.00	24345.3899	126	15	21	63.89	1063330	283307.8	445528			Green	2869 3927 5898 7748 8031 9167 9592 12309 19353 24698 37530 37926 39800	0	19	Pass2	InSource	None	962.4326	WDTAGQER	AQIWDTAGQER	65	8	4.07	475	2	2	0	0	305.7309	0.0000		984	0.0	b8y6y8*	38.8438	833	107.034298847911	174.068597695823	0.0173	Green	32855	962.4275	962.4293	40.3463	18438
10432	MA_15386g0010	Regular	16771.5400	0.00	24345.3899	126	15	21	63.89	1063330	283307.8	445528			Green	3927 5898 7748 9167 47108	0	20	Pass2	InSource	None	892.4887	IGVEFATR	STIGVEFATR	44	8	7.00	473	3	3	1	0	648.9122	0.0000		712	0.0	b2y2░y4y5	46.4947	829	106.691377218832	173.382754437665	0.0091	Green	42383	892.4833	892.4848	46.1671	9708
10432	MA_15386g0010	Regular	16771.5400	0.00	24345.3899	126	15	21	63.89	1063330	283307.8	445528			Green	2869 3927 5898 7748 8031 9167 9592 12309 19353 24698 37530 37926 39800	0	21	Pass2	InSource	None	776.3533	DTAGQER	AQIWDTAGQER	66	7	4.07	475	3	3	1	0	602.1956	0.0000		4112	0.0	y1y6y7	38.8438	670	92.5712587887064	145.142517577413	0.0076	Green	32853	776.3535	776.3545	40.3436	8133
10432	MA_15386g0010	Regular	16771.5400	0.00	24345.3899	126	15	21	63.89	1063330	283307.8	445528			Green	5898 7748 39800	0	22	Pass2	InSource	None	1210.6062	TRNEFSLESK	FTRNEFSLESK	32	10	7.11	468	2	2	0	0	298.6616	0.0000		274	0.0	b1░b4b6	43.0618	1095	128.440616159636	88.4406161596355	0.0073	Green	32052	1210.6069	1210.6051	39.8468	7713
10432	MA_15386g0010	Regular	16771.5400	0.00	24345.3899	126	15	21	63.89	1063330	283307.8	445528			Green	3927 5898 7748 9167 47108	0	23	Pass2	InSource	None	623.3148	EFATR	STIGVEFATR	47	5	7.00	473	2	2	0	0	160.6917	0.0000		290	0.0	b5y1	46.4947	552	81.3552691140614	122.710538228123	0.0069	Green	42398	623.3156	623.3160	46.1747	7323
10432	MA_15386g0010	Regular	16771.5400	0.00	24345.3899	126	15	21	63.89	1063330	283307.8	445528			Green	3927 5898 7748 9167 47108	0	24	Pass2	InSource	None	722.3832	VEFATR	STIGVEFATR	46	6	7.00	473	2	2	0	0	170.7383	0.0000		1141	0.0	y1y6	46.4947	657	91.3699135285572	142.739827057114	0.0043	Green	42400	722.3829	722.3836	46.1749	4600
10432	MA_15386g0010	Regular	16771.5400	0.00	24345.3899	126	15	21	63.89	1063330	283307.8	445528			Green	5898 7748 39800	0	25	Pass2	InSource	None	563.3035	SLESK	FTRNEFSLESK	37	5	7.00	468	0	0	0	0	594.0374	0.0000		133	0.0	y3░	43.0618	514	77.5773690423381	115.154738084676	0.0017	Green	32056	563.3021	563.3024	39.8496	1855
10432	MA_15386g0010	Regular	16771.5400	0.00	24345.3899	126	15	21	63.89	1063330	283307.8	445528			Green	2869 3927 5898 7748 8031 9167 9592 12309 19353 24698 37530 37926 39800	0	26	Pass2	InSource	None	560.2787	AGQER	AQIWDTAGQER	68	5	7.00	475	0	0	0	0	58.0962	0.0000		0	0.0		38.8438	486	74.7338140393368	109.467628078674	0.0016	Green	32823	560.2757	560.2760	40.3284	1662
16984	MA_434977g0010	Regular	16766.7300	0.00	44497.2452	194	20	37	56.89	2428035	1509400	1121528			Green		1	1	Pass1	PepFrag1	None	2458.3803	VETGIIKPGTIVTFGPTGLTTEVK	VETGIIKPGTIVTFGPTGLTTEVK	206	24	7.08	486	28	28	18	8	65503.5600	9.0407	Identified	445147	19.3	b2b4░b5b5░b6b7░b8b10b10░b11b12b12░b13b13░b14b14░b15b15░b16░b17░b19b20b21░b23b24b24░y3y4░y5y6y7y8y8░y9y9░y10y10░y11y12y13y13░y17y18y19░y21y21░y22y22░y23░	72.9826	2364	214.548071750362	103.032047833575	0.2671	Green	84832	2458.3806	2458.3791	72.5844	648423
16984	MA_434977g0010	Regular	16766.7300	0.00	44497.2452	194	20	37	56.89	2428035	1509400	1121528			Green		0	2	Pass1	PepFrag1	None	2571.1933	SVEMHHEALQEAYPGDNVGFNVK	SVEMHHEALQEAYPGDNVGFNVK	230	23	4.60	482	16	16	7	3	12053.0200	8.3055	Identified	217910	18.4	b2░b5b6b8b9b9░b10b11b12░b13b16b20y3y4*y5y6y9y10y10*y11y11*y13y13░	59.4446	2327	212.303533789442	101.535689192961	0.2445	Green	47647	2571.1946	2571.1936	49.3657	593544
16984	MA_434977g0010	Regular	16766.7300	0.00	44497.2452	194	20	37	56.89	2428035	1509400	1121528			Green	28414	0	3	Pass1	PepFrag1	None	1025.6102	IGGIGTVPVGR	IGGIGTVPVGR	195	11	11.05	479	13	13	10	3	54669.0400	8.9622	Identified	269460	10.5	b2b3b4b6░b7░b11b11░y2y3y4y5y6y7y7░y8y8░y9y9░y10y10░	41.7555	981	119.363709156196	79.3637091561962	0.1101	Green	37061	1025.6088	1025.6068	42.7919	267433
16984	MA_434977g0010	Regular	16766.7300	0.00	44497.2452	194	20	37	56.89	2428035	1509400	1121528			Green	18961	0	4	Pass1	PepFrag1	None	1026.4891	STNLDWYK	STNLDWYK	156	8	6.78	481	9	9	6	1	14743.2000	8.3930		23095	6.5	b1░b3b3░b7b8y3y4y5y6y6*y6░y7y7*y7░y8	41.1913	916	114.031092003581	74.0310920035813	0.0413	Green	42227	1026.4909	1026.4889	46.0735	100306
16984	MA_434977g0010	Regular	16766.7300	0.00	44497.2452	194	20	37	56.89	2428035	1509400	1121528			Green	45725	0	5	Pass1	PepFrag1	None	914.5669	QTVAVGVIK	QTVAVGVIK	370	9	10.10	478	8	8	4	2	37203.8600	8.7950		18546	6.4	b2b2*b3░b4b4*b4░b5*b6*b6░b7░b8░y2y4y5y6y7y8y9*	38.4269	896	112.365151230056	72.3651512300563	0.0348	Green	28396	914.5694	914.5672	37.7691	84597
16984	MA_434977g0010	Regular	16766.7300	0.00	44497.2452	194	20	37	56.89	2428035	1509400	1121528			Green	52761 57217 58875	0	6	Pass1	PepFrag1	None	975.5510	LPLQDVYK	LPLQDVYK	187	8	6.78	480	10	10	7	2	28154.6900	8.6740	Identified	25067	5.8	b2b5b6░y1y2y3y4y5y5*y6y6*y7y8	43.9418	924	114.694065796325	74.6940657963247	0.0300	Green	41119	975.5518	975.5497	45.3607	72950
16984	MA_434977g0010	Regular	16766.7300	0.00	44497.2452	194	20	37	56.89	2428035	1509400	1121528			Green	20110	0	7	Pass1	PepFrag1	Carbamidomethyl+C(4);Carbamidomethyl+C(5);Carbamidomethyl+C(6)	1113.4309	QMICCCNK	QMICCCNK	98	8	8.01	476	8	8	5	3	10929.3600	8.2630		8239	4.8	b2b2*b3b3*b5y3y4y4*y5y5*y6y7	15.5347	851	108.570709084329	68.5707090843287	0.0178	Green	4780	1113.4362	1113.4342	23.0813	43209
16984	MA_434977g0010	Regular	16766.7300	0.00	44497.2452	194	20	37	56.89	2428035	1509400	1121528			Green	20110	0	8	Pass1	PepFrag1	Carbamidomethyl+C(3)	1451.6736	YYCTVIDAPGHR	YYCTVIDAPGHR	36	12	7.15	477	6	6	4	0	4952.8480	7.9193	Missing	3918	5.0	b5░b12░y2y3y5y6y7y8	39.2591	1252	140.441627443006	53.6277516286708	0.0129	Green	27543	1451.6758	1451.6720	37.3060	31440
16984	MA_434977g0010	Regular	16766.7300	0.00	44497.2452	194	20	37	56.89	2428035	1509400	1121528			Green		0	9	Pass1	PepFrag1	None	2276.1818	MIPTKPMVVETFAEYPPLGR	MIPTKPMVVETFAEYPPLGR	343	20	7.03	485	8	8	0	2	4069.6350	7.8340	Identified	3189	5.7	b2b4b7░b8b10░b11░b12░b14░b17y9░y10y10░y12y15y18	75.3438	2144	201.021644517145	94.0144296780963	0.0114	Green	82456	2276.1821	2276.1798	71.0095	27686
16984	MA_434977g0010	Regular	16766.7300	0.00	44497.2452	194	20	37	56.89	2428035	1509400	1121528			Green		0	10	Pass1	PepFrag1	None	766.3981	YDEIVK	YDEIVK	118	6	4.07	488	7	7	4	2	3973.3820	7.8236		1796	3.1	b2b3b4y1y2y4y5	35.8581	705	95.7676973951554	55.7676973951554	0.0069	Green	14527	766.3985	766.3964	29.5549	16796
16984	MA_434977g0010	Regular	16766.7300	0.00	44497.2452	194	20	37	56.89	2428035	1509400	1121528			Green	20110	0	11	Pass1	PepFrag1	Carbamidomethyl+C(11)	2957.4231	NMITGTSQADCAVLIIDSTTGGFEAGISK	NMITGTSQADCAVLIIDSTTGGFEAGISK	52	29	3.70	487	7	7	2	1	1523.0890	7.4072		1876	4.5	b3b4b9*b13b13░b14b24b26*b26░y9y14░y15y22*y29*	86.1256	2690	233.844855946976	115.896570631317	0.0040	Green	113064	2957.4216	2957.4226	91.1383	9828
16984	MA_434977g0010	Regular	16766.7300	0.00	44497.2452	194	20	37	56.89	2428035	1509400	1121528			Green		0	12	Pass1	PepFrag1	None	1298.7467	EHALLAFTLGVK	EHALLAFTLGVK	86	12	7.82	484	5	5	1	1	682.1047	7.0583		1000	2.6	b2b3░b11y8y10y11	67.8482	1249	140.217190104078	100.217190104078	0.0021	Green	76744	1298.7508	1298.7492	67.4642	5114
16984	MA_434977g0010	Regular	16766.7300	0.00	44497.2452	194	20	37	56.89	2428035	1509400	1121528			Green	18961	0	13	Pass1	PepFrag1	None	1596.8479	GPTLLEALDQVSEPK	GPTLLEALDQVSEPK	164	15	3.83	483	2	2	0	0	330.3405	6.7434	Identified	866	1.9	b4░b5b13*b14y4░y5░y9*y10*	65.0373	1496	158.142049615137	118.142049615137	0.0007	Green	51149	1596.8501	1596.8494	51.5925	1704
16984	MA_434977g0010	Regular	16766.7300	0.00	44497.2452	194	20	37	56.89	2428035	1509400	1121528			Green		0	14	Pass2	PepFrag2	None	855.4281	FSEIMTK	FSEIMTK	311	7	7.00	489	0	0	0	0	311.0872	6.7173		308	2.8	y3░y4░y5░	40.0091	793	103.579805793912	167.159611587823	0.0046	Green	17550	855.4288	855.4301	31.3866	11173
16984	MA_434977g0010	Regular	16766.7300	0.00	44497.2452	194	20	37	56.89	2428035	1509400	1121528			Green		0	15	Pass2	MissedCleavage	None	1351.6488	GYVASDSKNDPAK	GYVASDSKNDPAK	262	13	6.84	493	9	9	3	1	30309.9000	8.7060	Identified	39103	8.9	b2b5░b10b12y3y5y6y7y9y9░y10y10░	23.9887	1212	137.434166870047	97.4341668700471	0.0599	Green	1979	1351.6498	1351.6484	20.6610	145422
16984	MA_434977g0010	Regular	16766.7300	0.00	44497.2452	194	20	37	56.89	2428035	1509400	1121528			Green		0	16	Pass2	MissedCleavage	None	993.5364	ARYDEIVK	ARYDEIVK	116	8	6.95	490	9	9	5	3	28106.3300	8.6733		41267	6.3	b4b5b6b7y2y3y4y4░y6y8	30.2034	920	114.36281910869	74.3628191086898	0.0370	Green	16117	993.5399	993.5378	30.5173	89789
16984	MA_434977g0010	Regular	16766.7300	0.00	44497.2452	194	20	37	56.89	2428035	1509400	1121528			Green		0	17	Pass2	MissedCleavage	None	1507.7499	RGYVASDSKNDPAK	RGYVASDSKNDPAK	261	14	9.63	494	13	13	6	4	14451.8600	8.3844	Identified	4813	5.2	b3b4b5b6b7b8b9b11b11░y1y3y5y7y9	23.8681	1360	148.406266577473	58.9375110516484	0.0127	Green	678	1507.7492	1507.7454	18.4196	30836
16984	MA_434977g0010	Regular	16766.7300	0.00	44497.2452	194	20	37	56.89	2428035	1509400	1121528			Green		0	18	Pass2	MissedCleavage	None	1939.1124	RPTDKPLRLPLQDVYK	RPTDKPLRLPLQDVYK	179	16	10.17	491	1	1	0	0	187.5940	6.4977	Missing	377	2.4	b4░b8░y5	54.8250	1843	181.736931493578	81.1579543290521	0.0013	Green	49679	1939.0982	1939.0950	50.6772	3186
16984	MA_434977g0010	Regular	16766.7300	0.00	44497.2452	194	20	37	56.89	2428035	1509400	1121528			Green		0	19	Pass2	MissedCleavage	None	3464.9727	IGGIGTVPVGRVETGIIKPGTIVTFGPTGLTTEVK	IGGIGTVPVGRVETGIIKPGTIVTFGPTGLTTEVK	195	35	9.88	492	3	3	0	1	1118.3540	7.2730	Missing	464	3.0	b13b15░y8y22	80.2528	3345	270.41060236798	95.2053011839901	0.0011	Green	95267	3464.9668	3464.9644	79.4676	2624
16984	MA_434977g0010	Regular	16766.7300	0.00	44497.2452	194	20	37	56.89	2428035	1509400	1121528			Green		0	20	Pass2	MissedCleavage	None	1195.6470	FLKNGDAGFVK	FLKNGDAGFVK	332	11	9.88	495	1	1	0	0	463.4071	6.8904		944	1.8	b7░b8*b9░y9	46.1235	1119	130.310584226708	90.3105842267078	0.0009	Green	54087	1195.6484	1195.6466	53.4137	2273
16984	MA_434977g0010	Regular	16766.7300	0.00	44497.2452	194	20	37	56.89	2428035	1509400	1121528			Green	28414	0	21	Pass2	InSource	None	685.3992	GTVPVGR	IGGIGTVPVGR	199	7	11.05	479	0	0	0	0	178.5027	0.0000	Missing	0	0.0		41.7555	637	89.5060906881961	139.012181376392	0.0312	Green	37104	685.3994	685.4001	42.8101	75861
16984	MA_434977g0010	Regular	16766.7300	0.00	44497.2452	194	20	37	56.89	2428035	1509400	1121528			Green	28414	0	22	Pass2	InSource	None	912.5261	GGIGTVPVGR	IGGIGTVPVGR	196	10	11.05	479	3	3	1	0	312.5125	0.0000	Identified	318	0.0	b5░b6b6░b7y1	41.7555	857	109.080431890802	178.160863781604	0.0184	Green	37106	912.5238	912.5253	42.8122	44589
16984	MA_434977g0010	Regular	16766.7300	0.00	44497.2452	194	20	37	56.89	2428035	1509400	1121528			Green		0	23	Pass2	InSource	None	564.3140	GFNVK	SVEMHHEALQEAYPGDNVGFNVK	248	5	10.10	482	5	5	2	1	2513.8790	0.0000		1693	0.0	b2b3y1y2y3*y5	59.4446	519	78.0796526726996	116.159305345399	0.0105	Green	47663	564.3148	564.3151	49.3699	25594
16984	MA_434977g0010	Regular	16766.7300	0.00	44497.2452	194	20	37	56.89	2428035	1509400	1121528			Green	18961	0	24	Pass2	InSource	None	838.4094	NLDWYK	STNLDWYK	158	6	6.78	481	3	3	1	1	434.6707	0.0000		305	0.0	b4y1y2	41.1913	750	99.8007510978401	159.60150219568	0.0062	Green	42218	838.4074	838.4087	46.0673	15011
16984	MA_434977g0010	Regular	16766.7300	0.00	44497.2452	194	20	37	56.89	2428035	1509400	1121528			Green	28414	0	25	Pass2	InSource	None	855.5047	GIGTVPVGR	IGGIGTVPVGR	197	9	11.05	479	2	2	0	0	370.4866	0.0000	Identified	5934	0.0	b5y9	41.7555	809	104.968417199809	169.936834399617	0.0056	Green	37117	855.5032	855.5045	42.8189	13649
16984	MA_434977g0010	Regular	16766.7300	0.00	44497.2452	194	20	37	56.89	2428035	1509400	1121528			Green	28414	0	26	Pass2	InSource	None	628.3777	TVPVGR	IGGIGTVPVGR	200	6	11.05	479	1	1	0	0	231.5231	0.0000	Missing	71	0.0	y5	41.7555	589	84.9512611727381	129.902522345476	0.0051	Green	37126	628.3778	628.3782	42.8235	12264
16984	MA_434977g0010	Regular	16766.7300	0.00	44497.2452	194	20	37	56.89	2428035	1509400	1121528			Green		0	27	Pass2	InSource	None	2230.2693	TGIIKPGTIVTFGPTGLTTEVK	VETGIIKPGTIVTFGPTGLTTEVK	208	22	9.88	486	2	2	0	0	661.7061	0.0000	Missing	1049	0.0	b3b21░y13	72.9826	2150	201.39651019037	161.39651019037	0.0040	Green	84810	2230.2653	2230.2683	72.5724	9802
16984	MA_434977g0010	Regular	16766.7300	0.00	44497.2452	194	20	37	56.89	2428035	1509400	1121528			Green	45725	0	28	Pass2	InSource	None	786.5084	TVAVGVIK	QTVAVGVIK	371	8	10.10	478	4	4	0	0	602.2521	0.0000		673	0.0	b3b5b5░b6░y2y6	38.4269	782	102.619714697885	165.23942939577	0.0029	Green	28371	786.5068	786.5078	37.7649	7021
16984	MA_434977g0010	Regular	16766.7300	0.00	44497.2452	194	20	37	56.89	2428035	1509400	1121528			Green	52761 57217 58875	0	29	Pass2	InSource	None	765.4141	LQDVYK	LPLQDVYK	189	6	6.78	480	0	0	0	0	128.0613	0.0000		0	0.0		43.9418	710	96.2199661996764	152.439932399353	0.0019	Green	41088	765.4121	765.4130	45.3419	4727
16984	MA_434977g0010	Regular	16766.7300	0.00	44497.2452	194	20	37	56.89	2428035	1509400	1121528			Green	28414	0	30	Pass2	InSource	None	798.4832	IGTVPVGR	IGGIGTVPVGR	198	8	11.05	479	2	2	0	1	299.5039	0.0000	Missing	114	0.0	b3y5	41.7555	761	100.774210720246	161.548421440491	0.0018	Green	37129	798.4814	798.4825	42.8243	4261
16984	MA_434977g0010	Regular	16766.7300	0.00	44497.2452	194	20	37	56.89	2428035	1509400	1121528			Green		0	31	Pass2	InSource	None	949.4738	GDNVGFNVK	SVEMHHEALQEAYPGDNVGFNVK	244	9	6.78	482	2	2	0	0	867.4219	0.0000		349	0.0	y5y9	59.4446	859	109.250074906901	178.500149813803	0.0014	Green	47689	949.4706	949.4724	49.3800	3306
16984	MA_434977g0010	Regular	16766.7300	0.00	44497.2452	194	20	37	56.89	2428035	1509400	1121528			Green	45725	0	32	Pass2	InSource	None	515.3552	VGVIK	QTVAVGVIK	374	5	10.10	478	0	0	0	0	84.0314	0.0000		0	0.0		38.4269	517	77.8789336328781	115.757867265756	0.0013	Green	28399	515.3538	515.3540	37.7702	3235
16984	MA_434977g0010	Regular	16766.7300	0.00	44497.2452	194	20	37	56.89	2428035	1509400	1121528			Green	18961	0	33	Pass2	InSource	None	724.3665	LDWYK	STNLDWYK	159	5	6.78	481	0	0	0	0	84.3872	0.0000		0	0.0		41.1913	654	91.0915586100609	142.183117220122	0.0012	Green	42216	724.3658	724.3665	46.0667	3032
16984	MA_434977g0010	Regular	16766.7300	0.00	44497.2452	194	20	37	56.89	2428035	1509400	1121528			Green	18961	0	34	Pass2	InSource	None	611.2824	DWYK	STNLDWYK	160	4	6.78	481	0	0	0	0	31.7624	0.0000		0	0.0		41.1913	530	79.1790367272206	118.358073454441	0.0009	Green	42198	611.2838	611.2842	46.0567	2222
16984	MA_434977g0010	Regular	16766.7300	0.00	44497.2452	194	20	37	56.89	2428035	1509400	1121528			Green		0	35	Pass2	InSource	None	663.3824	VGFNVK	SVEMHHEALQEAYPGDNVGFNVK	247	6	10.10	482	0	0	0	0	81.0133	0.0000		0	0.0		59.4446	624	88.2841406489556	136.568281297911	0.0008	Green	47655	663.3820	663.3826	49.3668	1839
16984	MA_434977g0010	Regular	16766.7300	0.00	44497.2452	194	20	37	56.89	2428035	1509400	1121528			Green	28414	0	36	Pass2	InSource	None	667.3886	GTVPVGR	IGGIGTVPVGR	199	7	11.05	479	7	7	3	1	10121.9000	0.0000	Identified	3637	0.0	b3b3░b4b4░b7y1y2y4y5	41.7555	637	89.5060906881961	139.012181376392	0.0007	Green	37097	667.3856	667.3862	42.8062	1747
16984	MA_434977g0010	Regular	16766.7300	0.00	44497.2452	194	20	37	56.89	2428035	1509400	1121528			Green	18961	0	37	Pass2	NeutralLoss_H2O	None	1008.4785	STNLDWYK	STNLDWYK	156	8	6.78	481	0	0	0	0	118.1091	0.0000		0	0.0		41.1913	916	114.031092003581	74.0310920035813	0.0026	Green	42219	1008.4841	1008.4820	46.0677	6324
16984	MA_434977g0010	Regular	16766.7300	0.00	44497.2452	194	20	37	56.89	2428035	1509400	1121528			Green	28414	0	38	Pass2	NeutralLoss_H2O	None	1007.5996	IGGIGTVPVGR	IGGIGTVPVGR	195	11	11.05	479	0	0	0	0	406.6631	0.0000	Missing	0	0.0		41.7555	981	119.363709156196	79.3637091561962	0.0021	Green	37090	1007.6024	1007.6003	42.8041	5218
13465	MA_219029g0010	Regular	16748.2300	0.00	31974.0007	122	17	23	49.45	1312289	0	379763			Green	4263 13982 21180 22244 23589	1	1	Pass1	PepFrag1	None	1746.8731	ALTVPELTQQMWDSK	ALTVPELTQQMWDSK	111	15	4.07	508	12	12	6	1	6263.8890	8.3282	Identified	16685	11.0	b2b3b3░b4░b6░b7b9░b10*b11*y1y2y3y4y4░y5y7y8░y9y10*y10░y11y11*y12y13░	64.7791	1619	166.695624348183	126.695624348183	0.1717	Green	89230	1746.8703	1746.8704	75.4891	225351
13465	MA_219029g0010	Regular	16748.2300	0.00	31974.0007	122	17	23	49.45	1312289	0	379763			Green	13665 13982 18849 20152 21180 22244 23589 57012 57114	0	2	Pass1	PepFrag1	None	1215.5827	VSEQFTAMFR	VSEQFTAMFR	209	10	7.00	501	11	11	9	3	94583.2700	9.5072		110850	9.5	b2b2░b3b3░b4b4*b5░b10░y2y3y4y5y6y7y7*y7░y8y8░y9	55.3639	1103	129.065442828005	89.0654428280055	0.1691	Green	64404	1215.5845	1215.5827	59.7062	221902
13465	MA_219029g0010	Regular	16748.2300	0.00	31974.0007	122	17	23	49.45	1312289	0	379763			Green	4263 13666 13982 18849 20152 21180 22244 23589 25625 57012	0	3	Pass1	PepFrag1	None	1139.6935	LAVNLIPFPR	LAVNLIPFPR	81	10	11.05	509	12	12	8	3	56362.8900	9.2823	Identified	76869	8.9	b3b4b5b5*b6b6*b10y2y3y4y6y7y8y8*y9	69.3741	1103	129.065442828005	89.0654428280055	0.1423	Green	90539	1139.6954	1139.6935	76.4076	186722
13465	MA_219029g0010	Regular	16748.2300	0.00	31974.0007	122	17	23	49.45	1312289	0	379763			Green	4263 13665 13982 20152 21180 22244 25625 57012	0	4	Pass1	PepFrag1	None	1059.5292	YLTASAMFR	YLTASAMFR	138	9	9.84	507	6	6	4	2	14530.5600	8.6936		89810	7.9	b2b3b3░b4░y5y6y6░y7y7░y8	58.3449	972	118.632535023639	78.632535023639	0.1158	Green	54383	1059.5306	1059.5286	53.6187	151970
13465	MA_219029g0010	Regular	16748.2300	0.00	31974.0007	122	17	23	49.45	1312289	0	379763			Green	13665 13982 20152 21180 22244 23589 25625 57012	0	5	Pass1	PepFrag1	Carbamidomethyl+C(4)	1065.4275	NMMCAADPR	NMMCAADPR	126	9	6.10	498	11	11	9	3	44859.7700	9.1832	Identified	55296	7.5	b2b2*b3b3*b4y1y2y3y3░y4y5y6y7y8	30.8842	893	112.114195987893	72.1141959878926	0.0998	Green	15541	1065.4247	1065.4227	30.1718	131000
13465	MA_219029g0010	Regular	16748.2300	0.00	31974.0007	122	17	23	49.45	1312289	0	379763			Green	4263 13665 13982 23589 57012	0	6	Pass1	PepFrag1	None	1446.6893	EVDEQMINVQNK	EVDEQMINVQNK	153	12	3.83	510	5	5	0	0	1034.0720	7.4829		3991	7.7	b3b5░b7░b9b10░b12y2y5y7*y9*	40.4681	1322	145.628800025286	105.628800025286	0.0796	Green	32498	1446.6951	1446.6939	40.0973	104485
13465	MA_219029g0010	Regular	16748.2300	0.00	31974.0007	122	17	23	49.45	1312289	0	379763			Green	13982 18849 20152	0	7	Pass1	PepFrag1	None	1919.8990	MASTFIGNSTSIQEMFR	MASTFIGNSTSIQEMFR	191	17	7.00	506	6	6	0	0	1104.3310	7.5524		2168	7.2	b3b3░b6b8*b9b9░y9y15y17	73.5476	1753	175.771143567208	135.771143567208	0.0467	Green	92628	1919.8959	1919.8969	77.7294	61282
13465	MA_219029g0010	Regular	16748.2300	0.00	31974.0007	122	17	23	49.45	1312289	0	379763			Green	13666 13982 18849 20152 21180 22244 23589 25625 40000 57012 64007	0	8	Pass1	PepFrag1	None	1146.5902	FPGQLNSDLR	FPGQLNSDLR	70	10	7.00	499	8	8	5	2	7344.7320	8.3973	Missing	3617	5.7	b2b3b4b5y3y4y5y5*y7y8*y8░	46.6802	1043	124.341424877252	84.3414248772521	0.0432	Green	41211	1146.5905	1146.5886	45.4195	56653
13465	MA_219029g0010	Regular	16748.2300	0.00	31974.0007	122	17	23	49.45	1312289	0	379763			Green	13665 13982 18849 20152 21180 22244 23589 57012 57114	0	9	Pass1	PepFrag1	None	1371.6838	VSEQFTAMFRR	VSEQFTAMFRR	209	11	10.89	500	7	7	4	1	4243.2080	8.1590		3720	3.2	b3b10░y4y6░y7y8y9y10y10░y11	48.7962	1251	140.366834935168	53.5778899567786	0.0078	Green	51278	1371.6843	1371.6805	51.6563	10266
13465	MA_219029g0010	Regular	16748.2300	0.00	31974.0007	122	17	23	49.45	1312289	0	379763			Green	13982 18849 20152	0	10	Pass1	PepFrag1	None	2076.0001	MASTFIGNSTSIQEMFRR	MASTFIGNSTSIQEMFRR	191	18	10.89	505	4	4	1	0	893.9080	7.4606		2000	2.8	b5░b6░y2y6y6*y13y14	67.8213	1901	185.530100047603	83.6867333650687	0.0032	Green	81334	2076.0069	2076.0040	70.3138	4223
13465	MA_219029g0010	Regular	16748.2300	0.00	31974.0007	122	17	23	49.45	1312289	0	379763			Green	4263 13665 13982 23589 57012	0	11	Pass2	PepFrag2	None	1893.9045	MSTKEVDEQMINVQNK	MSTKEVDEQMINVQNK	149	16	4.44	512	2	2	0	0	569.6726	7.2240		293	2.6	b8y6y7*	41.3690	1747	175.369839368313	76.913226245542	0.0030	Green	33067	1893.9031	1893.8998	40.4721	3909
13465	MA_219029g0010	Regular	16748.2300	0.00	31974.0007	122	17	23	49.45	1312289	0	379763			Green		0	12	Pass2	MissedCleavage	None	3690.8102	VVMAVEEVIRNYEEGVDLADREAMQALENELR	VVMAVEEVIRNYEEGVDLADREAMQALENELR	17	32	3.86	496	3	3	0	0	390.4456	6.8155		828	3.0	b30░y1y11y31	86.5972	3421	274.491152275998	97.245576137999	0.0022	Green	111230	3690.7819	3690.7806	89.9000	2894
13465	MA_219029g0010	Regular	16748.2300	0.00	31974.0007	122	17	23	49.45	1312289	0	379763			Green	13665 13982 18849 20152 21180 22244 23589 57012 57114	0	13	Pass2	VarMod	Oxidation+M(*)	1231.5776	VSEQFTAMFR	VSEQFTAMFR	209	10	7.00	502	7	7	2	0	1621.5440	7.7413		3004	4.8	b2b3b10y2y4y5y9	55.3639	1103	129.065442828005	89.0654428280055	0.0260	Green	42244	1231.5821	1231.5803	46.0892	34106
13465	MA_219029g0010	Regular	16748.2300	0.00	31974.0007	122	17	23	49.45	1312289	0	379763			Green	13982 22244 23589	0	14	Pass2	VarMod	Oxidation+M(17);Oxidation+M(17);Deamidation+Q(16)	2499.1820	GSQQYRALTVPELTQQMWDSK	GSQQYRALTVPELTQQMWDSK	105	21	6.95	503	5	5	0	1	1114.7760	7.5785	Identified	3038	2.6	b3b5░b6*b7░b9*b10*b10░b13*y1y5y11░y14y18	67.1096	2257	208.024270122932	64.0121350614659	0.0024	Green	52897	2499.1882	2499.1830	52.6603	3147
13465	MA_219029g0010	Regular	16748.2300	0.00	31974.0007	122	17	23	49.45	1312289	0	379763			Green		0	15	Pass2	VarMod	Oxidation+M(*);Deamidation+N(*)	2582.1675	NYEEGVDLADREAMQALENELR	NYEEGVDLADREAMQALENELR	27	22	3.74	497	2	2	0	0	381.1428	6.8051		1106	2.3	b11░b17y1y4░y8░y9*y10*	78.7796	2320	211.877557333585	101.251704889057	0.0016	Green	82216	2582.1749	2582.1739	70.8595	2053
13465	MA_219029g0010	Regular	16748.2300	0.00	31974.0007	122	17	23	49.45	1312289	0	379763			Green	4263 13665 13982 23589 57012	0	16	Pass2	VarMod	Deamidation+Q(5)	1447.6733	EVDEQMINVQNK	EVDEQMINVQNK	153	12	3.83	511	3	3	1	1	464.0818	7.1349		492	1.7	b7*b9b10y3y10░	40.4681	1322	145.628800025286	105.628800025286	0.0012	Green	46286	1447.6816	1447.6804	48.5970	1555
13465	MA_219029g0010	Regular	16748.2300	0.00	31974.0007	122	17	23	49.45	1312289	0	379763			Green	13982 21180 22244 23589	0	17	Pass2	VarMod	Carbamidomethyl+C(19);Oxidation+M(*);Oxidation+M(*);Deamidation+N(*)	2826.2565	ALTVPELTQQMWDSKNMMCAADPR	ALTVPELTQQMWDSKNMMCAADPR	111	24	4.31	504	4	4	0	0	257.8548	6.9427	Missing	1495	2.1	b3b6b11░b13*b15*b18b21*y1y9*y17*	72.3296	2512	223.411774247509	71.7058871237543	0.0012	Green	50412	2826.2549	2826.2503	51.1438	1528
13465	MA_219029g0010	Regular	16748.2300	0.00	31974.0007	122	17	23	49.45	1312289	0	379763			Green	4263 13665 13982 20152 21180 22244 25625 57012	0	18	Pass2	InSource	None	783.3818	TASAMFR	YLTASAMFR	140	7	11.05	507	5	5	2	1	2482.2580	0.0000		590	0.0	b3b3░y1y2y4y5	58.3449	707	95.9487328072719	151.897465614544	0.0397	Green	54369	783.3811	783.3820	53.6139	52048
13465	MA_219029g0010	Regular	16748.2300	0.00	31974.0007	122	17	23	49.45	1312289	0	379763			Green	13665 13982 20152 21180 22244 23589 25625 57012	0	19	Pass2	InSource	Carbamidomethyl+C(2);Carbamidomethyl+C(2)	820.3441	MCAADPR	NMMCAADPR	128	7	6.10	498	2	2	0	0	131.7496	0.0000	Missing	2068	0.0	y1y7	30.8842	673	92.8473850958121	145.694770191624	0.0133	Green	15545	820.3448	820.3459	30.1746	17484
13465	MA_219029g0010	Regular	16748.2300	0.00	31974.0007	122	17	23	49.45	1312289	0	379763			Green	4263 13665 13982 20152 21180 22244 25625 57012	0	20	Pass2	InSource	None	682.3341	ASAMFR	YLTASAMFR	141	6	11.05	507	2	2	0	0	230.0436	0.0000		411	0.0	b3░b6y1	58.3449	614	87.3383966566926	134.676793313385	0.0067	Green	54362	682.3337	682.3344	53.6100	8781
13465	MA_219029g0010	Regular	16748.2300	0.00	31974.0007	122	17	23	49.45	1312289	0	379763			Green	4263 13665 13982 20152 21180 22244 25625 57012	0	21	Pass2	InSource	None	611.2970	SAMFR	YLTASAMFR	142	5	11.05	507	0	0	0	0	79.3341	0.0000		0	0.0		58.3449	547	80.8632486724697	121.726497344939	0.0047	Green	54365	611.2972	611.2976	53.6107	6133
13465	MA_219029g0010	Regular	16748.2300	0.00	31974.0007	122	17	23	49.45	1312289	0	379763			Green	4263 13666 13982 18849 20152 21180 22244 23589 25625 57012	0	22	Pass2	InSource	None	516.2929	PFPR	LAVNLIPFPR	87	4	11.05	509	1	1	0	0	10.6319	0.0000	Identified	99	0.0	b2	69.3741	463	72.3569571206996	104.713914241399	0.0045	Green	90550	516.2937	516.2938	76.4118	5854
13465	MA_219029g0010	Regular	16748.2300	0.00	31974.0007	122	17	23	49.45	1312289	0	379763			Green	13665 13982 18849 20152 21180 22244 23589 57012 57114	0	23	Pass2	InSource	None	772.3811	FTAMFR	VSEQFTAMFR	213	6	11.05	501	1	1	0	0	36.6104	0.0000		111	0.0	y1	55.3639	702	95.4958229369362	150.991645873872	0.0039	Green	64405	772.3813	772.3822	59.7065	5173
13465	MA_219029g0010	Regular	16748.2300	0.00	31974.0007	122	17	23	49.45	1312289	0	379763			Green	4263 13665 13982 20152 21180 22244 25625 57012	0	24	Pass2	InSource	None	896.4658	LTASAMFR	YLTASAMFR	139	8	11.05	507	0	0	0	0	185.0356	0.0000		0	0.0		58.3449	831	106.862906810347	173.725813620694	0.0039	Green	54361	896.4635	896.4649	53.6093	5102
13465	MA_219029g0010	Regular	16748.2300	0.00	31974.0007	122	17	23	49.45	1312289	0	379763			Green	13665 13982 18849 20152 21180 22244 23589 57012 57114	0	25	Pass2	InSource	None	1116.5143	SEQFTAMFR	VSEQFTAMFR	210	9	7.00	501	1	1	0	0	70.9492	0.0000		78	0.0	b9	55.3639	998	120.738746218848	201.477492437696	0.0023	Green	64401	1116.5131	1116.5158	59.7041	3039
13465	MA_219029g0010	Regular	16748.2300	0.00	31974.0007	122	17	23	49.45	1312289	0	379763			Green	13665 13982 18849 20152 21180 22244 23589 57012 57114	0	26	Pass2	InSource	None	900.4396	QFTAMFR	VSEQFTAMFR	212	7	11.05	501	1	1	0	0	157.6527	0.0000		1006	0.0	y7	55.3639	816	105.573051186756	171.146102373512	0.0022	Green	64395	900.4411	900.4426	59.7029	2859
13465	MA_219029g0010	Regular	16748.2300	0.00	31974.0007	122	17	23	49.45	1312289	0	379763			Green	13665 13982 18849 20152 21180 22244 23589 57012 57114	0	27	Pass2	InSource	None	625.3126	TAMFR	VSEQFTAMFR	214	5	11.05	501	1	1	0	0	16.2984	0.0000		138	0.0	y1	55.3639	567	82.8225008705113	125.645001741023	0.0021	Green	64387	625.3128	625.3133	59.6982	2770
21412	MA_7436374g0010	Regular	16532.0500	0.00	18905.0286	136	11	13	83.73	1385252	504114.9	531828			Green	13666 18849 20152 23589 50145	1	1	Pass1	PepFrag1	None	2101.0924	GHYTEGAELIDSVLDVVRK	GHYTEGAELIDSVLDVVRK	103	19	4.54	522	21	21	14	6	37780.3000	9.0865		270415	16.4	b2b3b4b4░b5░b6b6░b7b7░b8b9b9░b10b10░b11b12░b15y1y2y4y5y6y7░y8y9y9░y10y10░y11y12y12░y14y17░	70.2444	1958	189.220459379412	86.1469729196077	0.3836	Green	105734	2101.0947	2101.0919	86.2797	531362
21412	MA_7436374g0010	Regular	16532.0500	0.00	18905.0286	136	11	13	83.73	1385252	504114.9	531828			Green	13666 18849 20152 23589 50145	0	2	Pass1	PepFrag1	None	1972.9974	GHYTEGAELIDSVLDVVR	GHYTEGAELIDSVLDVVR	103	18	4.06	523	18	18	13	4	13059.3100	8.6252		106504	12.6	b2b3b4b4░b5b5░b6b7b8b8░b9b10░b12░b14░b15░y1y2y5y5░y6y7y8y9y10y13y15	77.0339	1823	180.41975135554	80.2798342370266	0.1938	Green	116394	1973.0047	1973.0016	93.1817	268486
21412	MA_7436374g0010	Regular	16532.0500	0.00	18905.0286	136	11	13	83.73	1385252	504114.9	531828			Green		0	3	Pass1	PepFrag1	None	1328.6230	VNVYYNEASGGR	VNVYYNEASGGR	46	12	6.84	514	13	13	11	3	44091.6600	8.8627		67835	8.7	b2b3b3*b4b4*b6*b9░y2y3y4y5y6y7y8y9y9░y10y11y12*	32.4353	1177	134.775393786409	94.7753937864094	0.1052	Green	21724	1328.6278	1328.6262	33.9561	145716
21412	MA_7436374g0010	Regular	16532.0500	0.00	18905.0286	136	11	13	83.73	1385252	504114.9	531828			Green		0	4	Pass1	PepFrag1	Carbamidomethyl+C(6)	2180.9706	FWEVVCDEHGIDPTGTYR	FWEVVCDEHGIDPTGTYR	19	18	4.06	516	9	9	3	1	3842.6740	7.8030	Missing	15395	9.5	b6b9y1y2y5░y9░y10y11y12y14y16░y17y17░	63.7919	1897	185.26975254628	83.5131683641868	0.0900	Green	66820	2180.9792	2180.9766	61.1961	124683
21412	MA_7436374g0010	Regular	16532.0500	0.00	18905.0286	136	11	13	83.73	1385252	504114.9	531828			Green		0	5	Pass1	PepFrag1	Carbamidomethyl+C(10)	1822.9229	EILHIQAGQCGNQIGGK	EILHIQAGQCGNQIGGK	2	17	7.16	515	22	22	16	8	56606.0500	8.9712		30257	9.3	b3░b4b4░b5b5░b6b6░b7b7░b8b8░b9b9*b9░b10b13b13░b14b17b17*y2y3y4y5y6y7y8y8*y9*y10y10*y11y12y13y14*y15	42.3463	1641	168.202335443028	72.1348902953517	0.0889	Green	34027	1822.9259	1822.9225	41.0857	123117
21412	MA_7436374g0010	Regular	16532.0500	0.00	18905.0286	136	11	13	83.73	1385252	504114.9	531828			Green		0	6	Pass1	PepFrag1	None	1647.8081	AVLMDLEPGTMDSLR	AVLMDLEPGTMDSLR	62	15	3.70	518	5	5	1	0	1340.2840	7.3455	Missing	3375	6.3	b10b11y1y10░y11y13	76.3643	1535	160.878702162002	120.878702162002	0.0351	Green	82097	1647.8109	1647.8105	70.7807	48656
21412	MA_7436374g0010	Regular	16532.0500	0.00	18905.0286	136	11	13	83.73	1385252	504114.9	531828			Green		0	7	Pass1	PepFrag1	None	1031.5116	GNSDLQLER	GNSDLQLER	37	9	4.07	513	12	12	8	4	16593.0800	8.4383		21889	5.1	b2b2*b3b3*b4b4*b4░b5*b7y1y2y2░y3y4y4*y4░y5y6y6*y7y7░y8░y9	38.5629	927	114.942187206058	74.9421872060584	0.0325	Green	18997	1031.5176	1031.5155	32.2804	44982
21412	MA_7436374g0010	Regular	16532.0500	0.00	18905.0286	136	11	13	83.73	1385252	504114.9	531828			Green		0	8	Pass1	PepFrag1	None	2855.3648	TGPYGQIFRPDNFVFGQNGAGNNWAK	TGPYGQIFRPDNFVFGQNGAGNNWAK	77	26	9.72	517	7	7	0	0	2362.0460	7.5916	Identified	2667	3.7	b9░b11b12░b13b17b19b26y6y11*y12y17*y17░	73.3055	2571	226.896441787573	111.264294525048	0.0046	Green	87665	2855.3605	2855.3609	74.4302	6330
21412	MA_7436374g0010	Regular	16532.0500	0.00	18905.0286	136	11	13	83.73	1385252	504114.9	531828			Green		0	9	Pass2	MissedCleavage	None	2856.4023	GNSDLQLERVNVYYNEASGGRYVPR	GNSDLQLERVNVYYNEASGGRYVPR	37	25	6.97	520	4	4	0	0	770.5552	7.1051	Identified	1306	4.5	b6*b11b12░b13*b14░b15b23y9y11░	66.0932	2588	227.895534524401	73.9477672622007	0.0084	Green	55626	2856.4047	2856.4001	54.3763	11570
21412	MA_7436374g0010	Regular	16532.0500	0.00	18905.0286	136	11	13	83.73	1385252	504114.9	531828			Green		0	10	Pass2	MissedCleavage	None	1843.9086	VNVYYNEASGGRYVPR	VNVYYNEASGGRYVPR	46	16	9.43	519	6	6	1	0	924.1768	7.1841	Identified	943	2.9	b7b10b10*b12y1y2y12	42.5246	1661	169.566239621622	73.0441597477478	0.0040	Green	34073	1843.9128	1843.9095	41.1110	5562
21412	MA_7436374g0010	Regular	16532.0500	0.00	18905.0286	136	11	13	83.73	1385252	504114.9	531828			Green		0	11	Pass2	MissedCleavage	Carbamidomethyl+C(1)	2245.1758	CIFTVVDNSLPSLDPQRKR	CIFTVVDNSLPSLDPQRKR	141	19	8.97	521	1	1	0	0	214.3039	6.5494	Identified	490	2.5	b5░y5*y6y8*y9*	60.9550	2045	194.784850228641	89.8565668190943	0.0022	Green	112459	2245.1983	2245.1960	90.7145	3108
21412	MA_7436374g0010	Regular	16532.0500	0.00	18905.0286	136	11	13	83.73	1385252	504114.9	531828			Green	13666 18849 20152 23589 50145	0	12	Pass2	InSource	None	845.3424	GHYTEGAE	GHYTEGAELIDSVLDVVRK	103	8	4.25	522	4	4	2	0	1192.1830	0.0000		740	0.0	b2b3b4░b6b7	70.2444	733	98.2868954262199	156.57379085244	0.0092	Green	105761	845.3418	845.3431	86.2969	12739
21412	MA_7436374g0010	Regular	16532.0500	0.00	18905.0286	136	11	13	83.73	1385252	504114.9	531828			Green	13666 18849 20152 23589 50145	0	13	Pass2	InSource	None	601.3668	LDVVR	GHYTEGAELIDSVLDVVR	116	5	7.00	523	3	3	0	1	1025.4200	0.0000		1501	0.0	b2y1y3	77.0339	573	83.4057609214479	126.811521842896	0.0062	Green	116369	601.3676	601.3679	93.1735	8534
21412	MA_7436374g0010	Regular	16532.0500	0.00	18905.0286	136	11	13	83.73	1385252	504114.9	531828			Green	13666 18849 20152 23589 50145	0	14	Pass2	InSource	None	902.4942	DSVLDVVR	GHYTEGAELIDSVLDVVR	113	8	3.88	523	2	2	0	0	99.3937	0.0000		4690	0.0	b8y8	77.0339	842	107.80387253151	175.607745063021	0.0056	Green	116357	902.4923	902.4939	93.1692	7778
21412	MA_7436374g0010	Regular	16532.0500	0.00	18905.0286	136	11	13	83.73	1385252	504114.9	531828			Green	13666 18849 20152 23589 50145	0	15	Pass2	InSource	None	716.2998	GHYTEGA	GHYTEGAELIDSVLDVVRK	103	7	5.13	522	1	1	0	0	20.6483	0.0000		144	0.0	b2b7░	70.2444	624	88.2841406489556	136.568281297911	0.0052	Green	105730	716.2999	716.3006	86.2782	7257
21412	MA_7436374g0010	Regular	16532.0500	0.00	18905.0286	136	11	13	83.73	1385252	504114.9	531828			Green	13666 18849 20152 23589 50145	0	16	Pass2	InSource	None	958.4265	GHYTEGAEL	GHYTEGAELIDSVLDVVRK	103	9	4.25	522	1	1	0	0	320.7375	0.0000		2621	0.0	b5y2░	70.2444	857	109.080431890802	69.0804318908022	0.0045	Green	105823	958.4279	958.4257	86.3304	6173
21412	MA_7436374g0010	Regular	16532.0500	0.00	18905.0286	136	11	13	83.73	1385252	504114.9	531828			Green	13666 18849 20152 23589 50145	0	17	Pass2	InSource	None	729.4618	LDVVRK	GHYTEGAELIDSVLDVVRK	116	6	10.12	522	0	0	0	0	55.3620	0.0000		0	0.0		70.2444	708	96.0391864878618	152.078372975724	0.0030	Green	105719	729.4630	729.4638	86.2732	4140
21412	MA_7436374g0010	Regular	16532.0500	0.00	18905.0286	136	11	13	83.73	1385252	504114.9	531828			Green	13666 18849 20152 23589 50145	0	18	Pass2	InSource	None	645.2627	GHYTEG	GHYTEGAELIDSVLDVVRK	103	6	5.13	522	0	0	0	0	60.3182	0.0000		0	0.0		70.2444	557	81.8458062035088	123.691612407018	0.0026	Green	105671	645.2636	645.2641	86.2550	3623
21412	MA_7436374g0010	Regular	16532.0500	0.00	18905.0286	136	11	13	83.73	1385252	504114.9	531828			Green		0	19	Pass2	InSource	Carbamidomethyl+C(1);Carbamidomethyl+C(1)	833.3934	CGNQIGGK	EILHIQAGQCGNQIGGK	11	8	8.97	515	0	0	0	0	139.4892	0.0000		0	0.0		42.3463	699	95.2235609158113	150.447121831623	0.0026	Green	33988	833.3965	833.3977	41.0674	3562
[truncated: 45,810 more rows]
[truncated: 28 more columns]
